# Supplementary material for: Genome-wide screen identifies novel genes required for Borrelia burgdorferi survival in its Ixodes tick vector
Source: PLoS Pathog. 2019 May 14;15(5):e1007644. doi: 10.1371/journal.ppat.1007644 (PMC6516651; doi:10.1371/journal.ppat.1007644)
Supplement: S1 File — Overall frequency ratios for all genes in Borrelia burgdorferi after a blood meal (Excel Tab 1). Frequency ratios of individual Tn mutants after a blood meal (Excel Tab 2). Tn mutants were removed from the analysis if they were not represented by at least 10 sequence reads in both untreated libraries. Zeroes in the treated samples were changed to 1 before calculating frequency (freq) ratios. (XLSX) [file ppat.1007644.s006.xlsx]

## Sheet: By Gene
Supplementary File 1. Overall frequency ratios for all genes in Borrelia burgdorferi after a blood meal. Genes were removed from the analysis if they were not represented by at least 10 sequence reads in the untreated libraries. Zeroes in the treated samples were changed to 1 before calculating frequency (frequ.) ratios.
Reference	Locus	Gene	Start	End	Strand	Experiment 1 freq ratio	Experiment 2 freq ratio	Product
chr	BB_0002		768	1796	-	10.3328	0.181046	beta-N-acetylhexosaminidase
chr	BB_0017		15995	16804	+	0.000480713	0.000405272	hypothetical protein
chr	BB_0021	queA	20051	21083	-	0.14346	1.28934
chr	BB_0022	ruvB	21058	22101	-	0.328771	0.389544	Holliday junction DNA helicase RuvB
chr	BB_0023	ruvA	22146	22739	-	0.604445	0.864152	Holliday junction DNA helicase RuvA
chr	BB_0024		22819	23958	+	3.65574	0.35414	hypothetical protein
chr	BB_0040	cheR	39826	40677	+	1.95037	1.44919	chemotaxis protein CheR
chr	BB_0042	phoU	40761	41432	-	0.00570139	0.00480665	phosphate transport system regulatory protein
chr	BB_0043		41443	42483	-	0.00203527	0.00171586	hypothetical protein
chr	BB_0045		42907	45354	-	0.0696588	0.110602	P115 protein
chr	BB_0046	rnhB	45446	45991	+	0.637548	0.384332	ribonuclease HII
chr	BB_0050		47167	47841	+	0.0713001	0.00257617	hypothetical protein
chr	BB_0051		47917	48606	+	0.00360276	0.00303737	hypothetical protein
chr	BB_0053	ung	49341	50012	+	1.82419	0.0146004	uracil-DNA glycosylase
chr	BB_0071		65768	67240	+	0.00492231	0.00414983
chr	BB_0085		80983	81408	+	5.81557	5.81229	hypothetical protein
chr	BB_0086		81405	82940	+	2.853	2.71641	hypothetical protein
chr	BB_0098		94611	96953	-	0.442584	0.091856	recombination and DNA strand exchange inhibitor protein
chr	BB_0102		100228	100749	+	0.055076	0.131383	hypothetical protein
chr	BB_0110		108307	109671	+	2.79464	2.46379	hypothetical protein
chr	BB_0116		112909	114603	-	0.0143783	0.0121218	pts system, maltose and glucose-specific iiabc component
chr	BB_0117		114807	115508	+	0.0447551	0.50099	hemolysin III
chr	BB_0138		137880	138089	-	0.00640662	0.0054012	hypothetical protein
chr	BB_0140		138747	141960	-	0.385143	0.0806867
chr	BB_0141	besA	141979	142932	-	0.206675	0.223422	membrane fusion protein
chr	BB_0142		142944	144230	-	0.0691721	0.0822212	outer membrane efflux protein
chr	BB_0143		144307	144597	+	0.0224693	0.686688	hypothetical protein
chr	BB_0155		156462	157598	+	0.00755371	0.00636827	hypothetical protein
chr	BB_0156		157627	158061	+	0.00284852	0.632868	hypothetical protein
chr	BB_0157		158076	158474	+	0.00771601	0.0065051	hypothetical protein
chr	BB_0158		158628	159344	+	0.0257576	0.0428275	antigen, S2
chr	BB_0159		159368	160042	+	0.0108672	0.00916176	hypothetical protein
chr	BB_0161		161200	162801	-	0.0981421	0.00528129	hypothetical protein
chr	BB_0163		163072	164820	-	0.00289729	0.456768	hypothetical protein
chr	BB_0164		164901	165887	-	0.0369073	0.000235128	putative K+-dependent Na+/Ca+ exchanger-like protein
chr	BB_0165		165915	167759	-	1.64291	1.56797	hypothetical protein
chr	BB_0166	malQ	167879	169399	-	0.00473266	0.40897	4-alpha-glucanotransferase
chr	BB_0167		169563	170708	+	0.107199	1.21476	outer membrane protein
chr	BB_0194		191518	192327	-	0.19104	0.0902906	hypothetical protein
chr	BB_0202		202850	204088	+	1.08984	0.827222	hemolysin
chr	BB_0203	hflK	204137	205072	+	1.59931	0.418786	lambda CII stability-governing protein
chr	BB_0204	hflC	205175	206044	+	0.0968293	0.200101	HflC protein
chr	BB_0208		209529	211274	+	0.580699	1.0266
chr	BB_0211		215427	217259	+	0.265634	1.35001	DNA mismatch repair protein
chr	BB_0223		228542	228895	-	0.523685	0.843569
chr	BB_0224		228864	229148	-	1.79216	1.59902
chr	BB_0228		232338	235253	+	0.0130652	0.0110148	hypothetical protein
chr	BB_0234		238301	239128	-	0.061486	0.0518367	hypothetical protein
chr	BB_0235	ychF	239144	240250	-	0.00590448	0.00497786	GTP-binding protein YchF
chr	BB_0241	glpK	246597	248102	+	2.62009	1.35888	glycerol kinase
chr	BB_0242		248156	248434	+	0.141628	0.436926	hypothetical protein
chr	BB_0243	glpD	248506	250089	+	0.897645	0.824076	glycerol-3-phosphate dehydrogenase
chr	BB_0252		259000	261303	+	1.27565	0.289249
chr	BB_0254	recJ	263988	266114	+	0.595109	0.0026974	single-stranded-DNA-specific exonuclease
chr	BB_0255		266107	267051	+	0.412546	0.139883	M23 peptidase domain-containing protein
chr	BB_0256	rpsU	267066	267275	+	0.390409	0.465161	30S ribosomal protein S21
chr	BB_0261		273857	275236	+	1.45017	0.0342781	hypothetical protein
chr	BB_0262		275243	276496	-	0.022566	0.0190246	hypothetical protein
chr	BB_0264		277090	278559	-	0.349439	0.00157822	heat shock protein 70
chr	BB_0266		279078	279380	-	0.0062151	0.00142902	hypothetical protein
chr	BB_0267		279407	281311	-	0.00283923	0.00239366	hypothetical protein
chr	BB_0295	hslU	303774	305120	-	0.0750843	0.0123219	heat shock protein HslVU, ATPase subunit HslU
chr	BB_0296		305113	305661	-	0.886876	0.00893659	ATP-dependent protease subunit HslV
chr	BB_0297		305671	306615	-	0.693159	2.4742	protein smf
chr	BB_0315		321352	322038	+	0.00831028	0.00700611	hypothetical protein
chr	BB_0316		322040	322846	-	0.026617	0.0224399	hypothetical protein
chr	BB_0322		326699	327757	-	0.00206105	0.0017376	hypothetical protein
chr	BB_0328	oppA1	334937	336508	+	0.703064	0.694633	family 5 extracellular solute-binding protein
chr	BB_0329		336629	338215	+	0.397662	0.341111
chr	BB_0336		344192	344923	-	0.93224	1.84348
chr	BB_0344	urvD	351341	353437	-	0.0457404	0.358969	DNA helicase
chr	BB_0347		355491	356909	+	0.232456	0.785595	fibronectin/fibrinogen-binding protein, putative
chr	BB_0359		366964	368391	-	0.83136	0.0122963
chr	BB_0360		368456	368881	+	0.121557	0.295725	hypothetical protein
chr	BB_0361		368885	370027	+	0.0727806	0.714786	ATP-binding protein
chr	BB_0363	pdeA	371034	373046	+	0.800088	1.49608	hypothetical protein
chr	BB_0365	la7	373567	374151	-	2.22498	0.723431	lipoprotein LA7
chr	BB_0368	gpsA	375961	377019	-	0.0706395	0.0595537	glycerol-3-phosphate dehydrogenase
chr	BB_0377	luxS	387334	387807	+	0.729354	0.151603	S-ribosylhomocysteinase
chr	BB_0378		387818	388480	-	0.523319	0.862063	hypothetical protein
chr	BB_0384	bmpC	394105	395166	-	0.104461	0.0253451	hypothetical protein
chr	BB_0400		411456	413006	-	1.07518	1.47207	hypothetical protein
chr	BB_0404		416689	417105	+	0.0557326	0.00111872	hypothetical protein
chr	BB_0405		417102	417713	+	0.00145656	0.301776	hypothetical protein
chr	BB_0406		417724	418335	+	0.747546	0.699069	hypothetical protein
chr	BB_0408		419503	421380	-	1.61096	0.0117419	PTS system, fructose-specific IIABC component (fruA-1)
chr	BB_0411	nucA	422180	423058	+	0.00623738	0.00525852
chr	BB_0412		423055	423834	+	0.000388641	0.00032765	hypothetical protein
chr	BB_0414	cheR	424694	425551	+	0.0975331	0.00548179	chemotaxis protein CheR
chr	BB_0415		425584	426711	+	0.00846483	0.471187	chemotaxis protein CheB
chr	BB_0418		428646	429674	+	0.00402541	1.08428	hypothetical protein
chr	BB_0419	rrp1	429693	430616	-	0.0635204	0.0535519	response regulator
chr	BB_0420	hk1	430619	435103	-	0.000492083	0.000414859	sensory transduction histidine kinase
chr	BB_0421		441713	442552	-	2.30132	0.0130212	hydrolase
chr	BB_0422		442688	443248	-	1.66268	0.560473	3-methyladenine DNA glycosylase
chr	BB_0429		448202	448591	-	0.0925547	0.034058	hypothetical protein
chr	BB_0430		448708	449310	+	0.0754284	0.0635911	hypothetical protein
chr	BB_0431		449419	450171	+	4.21289	7.62652	hypothetical protein
chr	BB_0450	rpoN	469961	471220	-	4.06084	0.661311	RNA polymerase sigma-54 factor
chr	BB_0453		472566	473408	+	0.0867051	0.364745	hypothetical protein
chr	BB_0459		479709	481019	+	0.0426234	0.0359344	hypothetical protein
chr	BB_0460		481344	482057	-	0.583258	0.00353759	hypothetical protein
chr	BB_0475		494150	494539	-	0.594076	1.20302	lipoprotein
chr	BB_0505		510836	511624	+	0.285139	0.289092	hypothetical protein
chr	BB_0506	rrmJ	511677	512396	+	0.0617575	0.0520657
chr	BB_0524		534301	535155	+	0.00291452	0.00245713	inositol monophosphatase
chr	BB_0525		535178	535600	-	0.00591531	0.00498699	hypothetical protein
chr	BB_0528		538328	539275	-	1.7399	0.172693	aldose reductase
chr	BB_0530		539367	540175	-	0.522517	0.411476
chr	BB_0531		540159	540773	-	0.430156	6.36031
chr	BB_0532		540776	542069	-	0.00160923	0.0403615
chr	BB_0536		544586	547387	+	0.713763	0.873181	zinc protease
chr	BB_0537		547846	548490	-	0.0887489	0.24742	hypothetical protein
chr	BB_0542		552440	553018	+	0.00302587	0.00255101
chr	BB_0553		564188	565681	-	0.24605	0.102357
chr	BB_0554		565955	567823	+	0.00267541	0.00225554	hypothetical protein
chr	BB_0555		567810	568277	+	0.000616403	0.000519668	hypothetical protein
chr	BB_0556		568270	569139	+	0.0150981	0.00318217	hypothetical protein
chr	BB_0563		575981	576499	-	0.156158	0.00407169	hypothetical protein
chr	BB_0565		577395	577937	+	0.353811	0.360209	chemotaxis protein CheW
chr	BB_0566		577950	578261	+	0.0777605	0.00479687	hypothetical protein
chr	BB_0567		578277	580421	+	1.09434	1.06003	chemotaxis protein CheA
chr	BB_0568		580486	581643	+	0.0439372	0.172117	chemotaxis protein CheB
chr	BB_0569		581645	583417	+	0.613438	0.00301584	hypothetical protein
chr	BB_0570		583458	583832	+	1.48538	0.649009	chemotaxis protein CheY
chr	BB_0576		589684	590208	-	0.489251	0.527046	hypothetical protein
chr	BB_0577		590348	590935	+	1.22273	0.240537	hypothetical protein
chr	BB_0578		591188	592357	+	1.35493	0.65541	methyl-accepting chemotaxis protein
chr	BB_0580		595943	596521	+	2.35394	2.34851	hypothetical protein
chr	BB_0581	recG	596531	598591	+	0.398088	0.0399479	ATP-dependent DNA helicase RecG
chr	BB_0582		598588	599376	-	0.694842	0.00137511	carboxypeptidase
chr	BB_0584		601010	602344	+	0.421432	0.00826267	hypothetical protein
chr	BB_0588	bgp	607138	607935	+	0.688558	2.05071	pfs protein
chr	BB_0591		609943	611193	-	0.494841	1.06185	competence locus E
chr	BB_0597		618828	621035	+	0.0125532	0.0105831	methyl-accepting chemotaxis protein
chr	BB_0605		630796	631986	+	0.00231816	0.14621	serine-type D-Ala-D-Ala carboxypeptidase
chr	BB_0607	pcrA	632485	634464	+	0.0776697	0.158976	single-stranded DNA-dependent ATPase
chr	BB_0608		634581	636011	+	2.12095	0.00418433	aminoacyl-histidine dipeptidase
chr	BB_0616		643295	644650	-	0.135481	2.26743	hypothetical protein
chr	BB_0617		644772	645140	+	0.0094035	0.00792777	hypothetical protein
chr	BB_0618	cdd	645137	645601	-	0.267969	0.154033	cytidine deaminase
chr	BB_0619	DhhP	645719	646681	+	1.34935	0.823972	DHH family
chr	BB_0620		646659	648254	-	0.177859	0.59878	beta-glucosidase, putative
chr	BB_0623	mfd	650413	653790	-	0.205127	0.519964	transcription-repair coupling factor
chr	BB_0626	rnmV	656998	657543	-	0.158893	3.36729	hypothetical protein
chr	BB_0629		659644	661515	-	0.295611	0.707769	pts system, fructose-specific iiabc component
chr	BB_0630	pfkB	661606	662529	+	0.00667862	0.121056	1-phosphofructokinase
chr	BB_0637	nhaC1	675035	676378	+	0.0820244	0.189057	Na+/H+ antiporter family
chr	BB_0638	nhaC2	676472	677860	+	0.109588	0.125499	Na+/H+ antiporter
chr	BB_0645		683423	684967	+	0.384155	0.00837588	PTS system, glucose-specific IIBC component (ptsG)
chr	BB_0656		695631	696764	+	1.35074	0.0112378	oxygen-independent coproporphyrinogen III oxidase
chr	BB_0666		703961	704959	+	0.0190109	0.689181	N-acetylmuramoyl-L-alanine amidase domain-containing protein
chr	BB_0670		709274	710674	+	0.0142957	0.0120522	chemotaxis protein CheW
chr	BB_0671	cheX	710686	711171	+	1.34218	0.0542703	chemotaxis protein CheX
chr	BB_0674		712204	713250	-	0.00121714	1.57767	hypothetical protein
chr	BB_0675		713244	714107	-	0.00130256	0.0853807	hypothetical protein
chr	BB_0680		718827	721088	+	0.812108	0.868503	methyl-accepting chemotaxis protein
chr	BB_0681		721119	723020	+	1.2684	1.13788	methyl-accepting chemotaxis protein
chr	BB_0707		742744	744516	+	0.027668	0.00145787	hypothetical protein
chr	BB_0722		760226	761647	+	0.270476	0.236973	hypothetical protein
chr	BB_0723	cyaB	761621	762154	-	0.501701	0.385537
chr	BB_0726		764371	765342	+	0.366364	0.00996352	ATP-binding protein
chr	BB_0739		781486	782073	-	0.00777464	0.258904
chr	BB_0740		782152	782829	-	1.38815	4.44176	hypothetical protein
chr	BB_0743		785057	786754	+	2.48733	1.47355	hypothetical protein
chr	BB_0744	p83/100	786860	788962	+	0.0521758	1.36142	antigen, p83/100
chr	BB_0745		789303	789938	+	1.3206	0.257651	endonuclease III
chr	BB_0749		792351	793625	+	0.0529986	0.0446813	hypothetical protein
chr	BB_0756		799208	800275	-	14.2508	0.355072	hypothetical protein
chr	BB_0761		803278	804165	+	0.00322967	0.00272283
chr	BB_0767	murG	808461	809552	-	0.0140663	0.0118588	undecaprenyldiphospho-muramoylpentapeptide beta-N-acetylglucosaminyltransferase
chr	BB_0771	rpoS	812439	813239	-	6.42896	3.55037	RNA polymerase sigma factor
chr	BB_0772		813690	814697	-	0.652323	0.644138	flagellar basal body P-ring protein
chr	BB_0773		814868	815302	-	0.105464	0.00147369	hypothetical protein
chr	BB_0797	mutS	839244	841832	+	1.75232	1.32186	DNA mismatch repair protein MutS
chr	BB_0803	truB	847491	848339	+	0.620022	0.617462	tRNA pseudouridine 55 synthase
chr	BB_0811		857506	858915	+	0.00638186	0.384693	hypothetical protein
chr	BB_0814	panF	860440	861774	+	0.16568	0.00686947	sodium/panthothenate symporter
chr	BB_0815		861814	862730	+	0.426506	2.17786
chr	BB_0824		868195	868740	+	0.364193	0.0997084	hypothetical protein
chr	BB_0825		868733	869380	-	0.0173122	0.0145953	hypothetical protein
chr	BB_0826		869508	870023	-	0.0144319	1.00987	hypothetical protein
chr	BB_0829	sbcD	875207	876448	+	0.341332	0.143046	exonuclease SbcD
chr	BB_0830		876492	879281	+	0.461745	0.174396	exonuclease SbcC
chr	BB_0831	xylR2	879315	880250	+	2.21065	1.80504	xylose operon regulatory protein
chr	BB_0838		893129	896569	+	0.190528	0.224942	hypothetical protein
chr	BB_0840		897704	899320	-	0.00816089	0.00688016	hypothetical protein
chr	BB_0843a		903255	903415	+	0.0515747	0.793526
chr	BB_0844		903929	904900	-	0.0110168	0.72213	hypothetical protein
chr	BB_0845a		905025	905255	-	1.18623	0.644512
chr	BB_0845b		905475	905775	+	0.603462	2.77952
chr	BB_0849b		907225	908225	+	0.173642	0.413812
chr	BB_0852		908407	909591	+	0.849093	0.0555394	hypothetical protein
chr	BB_0853		909845	910175	-	1.7053	0.103533
plasmid_lp54	BB_A0078		49853	50077	-	0.00570826	0.00481244	lipoprotein
plasmid_lp54	BB_A01		652	1137	+	0.0115156	0.00970844
plasmid_lp54	BB_A04		2045	2893	-	0.0144025	2.80485	S2 antigen
plasmid_lp54	BB_A05		3003	4256	-	0.0155308	0.0130935	S1 antigen
plasmid_lp54	BB_A07		4667	5140	-	0.0451806	0.0380902	chpAI protein
plasmid_lp54	BB_A09		5646	6518	+	0.314808	1.26187	hypothetical protein
plasmid_lp54	BB_A10		6521	7147	+	0.124769	0.691795	hypothetical protein
plasmid_lp54	BB_A11		7209	8243	+	0.625197	0.283115	hypothetical protein
plasmid_lp54	BB_A13		8442	8867	+	0.0229074	3.4521	hypothetical protein
plasmid_lp54	BB_A14		8857	9222	+	2.16804	0.00194447
plasmid_lp54	BB_A23		15370	15801	+	6.51799	1.61677	BppB
plasmid_lp54	BB_A24	dbpA	16001	16576	-	0.00328467	4.06725	decorin-binding protein A
plasmid_lp54	BB_A25	dbpB	16696	17259	-	0.00720519	0.00607444	decorin-binding protein B
plasmid_lp54	BB_A30		18128	18721	+	0.0680295	0.221024	hypothetical protein
plasmid_lp54	BB_A31		18725	20077	+	0.564339	0.387231	putative phage terminase, pbsx family
plasmid_lp54	BB_A33		21087	21626	+	0.609181	0.00287989	lipoprotein
plasmid_lp54	BB_A34		21684	23273	-	3.03582	2.4844	extracellular solute-binding protein, family 5
plasmid_lp54	BB_A36		23777	24415	+	0.141872	0.889863	lipoprotein
plasmid_lp54	BB_A38		25468	26694	+	0.0105814	0.515177	putative phage portal protein
plasmid_lp54	BB_A39		26706	27293	+	0.464546	0.189183
plasmid_lp54	BB_A40		27390	27998	+	0.0116657	3.26274	hypothetical protein
plasmid_lp54	BB_A41		28014	28931	+	0.731851	0.744255	hypothetical protein
plasmid_lp54	BB_A42		28935	29387	+	0.00848554	0.336232	hypothetical protein
plasmid_lp54	BB_A43		29384	29758	+	5.15304	0.0038605	hypothetical protein
plasmid_lp54	BB_A44		29755	30072	+	0.317367	0.00243977
plasmid_lp54	BB_A45		30094	30633	+	0.116297	0.0718246	hypothetical protein
plasmid_lp54	BB_A46		30710	31780	+	1.4084	0.421781	hypothetical protein
plasmid_lp54	BB_A49		32742	32960	+	0.108079	0.62569	hypothetical protein
plasmid_lp54	BB_A50		32969	34366	+	0.278749	0.245145
plasmid_lp54	BB_A55		36622	37551	+	0.0164632	0.423326
plasmid_lp54	BB_A56		37541	38110	+	0.0410295	0.603324
plasmid_lp54	BB_A57		38161	39405	-	0.471617	0.668709	P45-13
plasmid_lp54	BB_A59		39873	40112	-	4.84483	4.11179	hypothetical protein
plasmid_lp54	BB_A60		40212	41045	-	0.303402	2.33941	surface lipoprotein P27
plasmid_lp54	BB_A61		41396	42019	-	0.0895383	0.00427283	hypothetical protein
plasmid_lp54	BB_A62	lp6.6	42267	42473	+	1.32542	0.0157382	6.6 kDa lipoprotein (Lp6.6 protein)
plasmid_lp54	BB_A64		42624	43532	-	0.00229258	1.16693	P35 antigen
plasmid_lp54	BB_A65		43685	44533	-	0.870667	0.107764	lipoprotein
plasmid_lp54	BB_A66		44712	45947	-	0.24448	0.00122443	outer surface protein
plasmid_lp54	BB_A68	cspA	46473	47228	-	2.99331	0.0525741	complement regulator-acquiring surface protein 1 (CRASP-1)
plasmid_lp54	BB_A69		47476	48267	-	0.143331	0.15337	putative surface protein
plasmid_lp54	BB_A70		48584	49222	-	1.2345	2.25746
plasmid_lp54	BB_A71		49447	49860	-	0.0104712	0.00882795
plasmid_lp54	BB_A73		50286	51176	-	1.43184	0.00188418	putative antigen P35
plasmid_lp54	BB_A74	osm28	51706	52479	+	1.4022	1.73978	outer membrane porin OMS28
plasmid_cp26	BB_B01		46	324	+	0.00273313	0.00230421	acylphosphatase
plasmid_cp26	BB_B02		308	751	-	0.745925	0.294714	hypothetical protein
plasmid_cp26	BB_B04		2476	3798	-	0.265821	0.103869	chitibiose transporter protein ChbC
plasmid_cp26	BB_B05	chbA	4084	4431	+	0.00291752	0.00245966	chitibiose transporter protein ChbA
plasmid_cp26	BB_B06	chbB	4482	4757	+	0.0560745	0.0142882	chitibiose transporter protein ChbB
plasmid_cp26	BB_B07		4769	5866	+	0.104823	0.0596058	alpha3-beta1 integrin-binding protein
plasmid_cp26	BB_B09		6677	7714	+	1.12076	0.280047	hypothetical protein
plasmid_cp26	BB_B12		9275	10036	+	0.0229074	0.0193124	hypothetical protein
plasmid_cp26	BB_B14		10920	11417	-	2.16259	2.05805	hypothetical protein
plasmid_cp26	BB_B16	OppAIV	12014	13606	+	0.00162801	0.00137252	oligopeptide ABC transporter OppAIV
plasmid_cp26	BB_B17	guaB	13893	15107	-	0.000822174	0.00173287	inosine 5-monophosphate dehydrogenase
plasmid_cp26	BB_B18	guaA	15132	16667	-	0.000708863	0.000382621	GMP synthase
plasmid_cp26	BB_B19	ospC	16903	17535	+	0.0198419	0.016728	outer surface protein OspC
plasmid_cp26	BB_B22		17966	19321	-	0.285167	0.205223	guanine/xanthine permease
plasmid_cp26	BB_B23		19431	20786	-	0.188518	0.156384	guanine/xanthine permease
plasmid_cp26	BB_B24		20858	21364	-	0.096466	0.220852	hypothetical protein
plasmid_cp26	BB_B25		21339	21833	-	0.0983707	0.34622	hypothetical protein
plasmid_cp26	BB_B27		22603	23154	-	0.0221397	0.00124435	hypothetical protein
plasmid_cp26	BB_B28		23255	24499	+	0.730885	0.91449	hypothetical protein
plasmid_cp26	BB_B29		24825	26453	+	0.185228	0.172044	PTS system transporter subunit IIBC
plasmid_lp17	BB_D0027		3652	3819	+	0.429991	0.654181	hypothetical protein
plasmid_lp17	BB_D0031		15718	15879	-	0.157356	0.219271	hypothetical protein
plasmid_lp17	BB_D01		330	803	+	0.362354	0.535596	hypothetical protein
plasmid_lp17	BB_D03		1115	1310	+	0.243363	0.021372
plasmid_lp17	BB_D04		1410	1766	+	0.0119616	0.11345	hypothetical protein
plasmid_lp17	BB_D05a		3016	3605	+	0.932821	0.703809
plasmid_lp17	BB_D09		5056	5739	+	2.98706	2.18664	hypothetical protein
plasmid_lp17	BB_D10		5874	6452	-	19.2288	0.0153176	protein BBD10
plasmid_lp17	BB_D15		9591	9980	-	0.47703	0.246159	protein BBD15
plasmid_lp17	BB_D20		12248	12976	+	1.99238	0.906127
plasmid_lp17	BB_D23		14779	15726	+	4.66081	1.25852
plasmid_lp17	BB_D24		15889	16119	-	0.101574	1.85488	hypothetical protein
plasmid_lp25	BB_E02		323	4156	-	0.505425	0.487228
plasmid_lp25	BB_E09		6898	7761	+	1.4502	0.668465	protein p23
plasmid_lp25	BB_E16		9567	10187	-	0.00561329	1.24197	hypothetical protein
plasmid_lp25	BB_E18		11498	12079	-	0.937682	1.36566	hypothetical protein
plasmid_lp25	BB_E22	pncA	15042	15545	-	0.116278	0.00668387	pyrazinamidase/nicotinamidase PncA
plasmid_lp25	BB_E29		19697	20886	+	1.39023	2.17408
plasmid_lp25	BB_E29a		21110	21479	+	0.027523	0.00224552
plasmid_lp28-1	BB_F001		1	166	+	0.036967	0.760688
plasmid_lp28-1	BB_F0034		4278	4493	-	0.25702	0.0812569	hypothetical protein
plasmid_lp28-1	BB_F01		467	1465	+	0.0389288	0.0328195	hypothetical protein
plasmid_lp28-1	BB_F02		1720	2076	+	6.14458	0.070544	hypothetical protein
plasmid_lp28-1	BB_F03	repU	2098	2619	-	0.305996	0.0977111	RepU
plasmid_lp28-1	BB_F05		2777	3076	+	0.00763225	0.969999
plasmid_lp28-1	BB_F08		3682	3849	-	0.153417	0.151423	hypothetical protein
plasmid_lp28-1	BB_F10		4488	4985	+	0.116122	0.109617
plasmid_lp28-1	BB_F13		6632	7381	-	0.263426	0.143374
plasmid_lp28-1	BB_F16		8389	8610	+	0.326122	0.116235
plasmid_lp28-1	BB_F17		8772	9029	+	0.350373	0.266009	putative transmembrane protein
plasmid_lp28-1	BB_F18		9561	10052	+	0.22398	1.38463
plasmid_lp28-1	BB_F19		10033	10559	-	0.27634	0.110674
plasmid_lp28-1	BB_F19a		10916	11200	+	0.280675	1.0014
plasmid_lp28-1	BB_F20		10698	10895	-	0.527456	0.00626309	BBF20
plasmid_lp28-1	BB_F30		17167	17415	-	0.0264017	0.0222584
plasmid_lp28-1	BB_F32		18427	26698	-	1.2956	2.7821
plasmid_lp28-2	BB_G01		116	1009	+	0.387418	0.122387	hypothetical protein
plasmid_lp28-2	BB_G02		1047	1928	+	0.525234	0.810316	hypothetical protein
plasmid_lp28-2	BB_G03		2104	2495	+	4.14678	0.0657419
plasmid_lp28-2	BB_G05		2891	4056	-	0.405861	0.386094
plasmid_lp28-2	BB_G10		7483	10779	-	0.416156	0.301747
plasmid_lp28-2	BB_G13		11501	12319	-	0.228229	0.0513642	hypothetical protein
plasmid_lp28-2	BB_G14		12309	12752	-	0.080015	0.0989215	hypothetical protein
plasmid_lp28-2	BB_G15		12749	13141	-	0.711728	1.05822	hypothetical protein
plasmid_lp28-2	BB_G16		13157	13495	-	5.97098	1.61545	hypothetical protein
plasmid_lp28-2	BB_G17		13508	14341	-	13.1092	0.00781788	hypothetical protein
plasmid_lp28-2	BB_G18		14376	14885	-	0.075293	7.52202	hypothetical protein
plasmid_lp28-2	BB_G20		15457	16482	-	1.1114	0.487784	hypothetical protein
plasmid_lp28-2	BB_G21		16494	17684	-	0.12392	0.230851	hypothetical protein
plasmid_lp28-2	BB_G22		18030	18827	-	0.451012	0.75587	hypothetical protein
plasmid_lp28-2	BB_G23		18837	19619	-	0.257225	3.22695	hypothetical protein
plasmid_lp28-2	BB_G24		19620	22259	-	2.39291	1.78188	hypothetical protein
plasmid_lp28-2	BB_G25		22273	22659	-	0.0358678	1.33081	hypothetical protein
plasmid_lp28-2	BB_G27		23033	23725	-	0.532622	0.752629	hypothetical protein
plasmid_lp28-2	BB_G28		23722	24108	-	0.211425	0.00460978	hypothetical protein
plasmid_lp28-2	BB_G29		24489	25955	+	0.533098	0.547027	hypothetical protein
plasmid_lp28-2	BB_G30		25980	26390	+	0.135203	0.0305317	hypothetical protein
plasmid_lp28-2	BB_G31		26570	27085	+	7.4791	2.70883	hypothetical protein
plasmid_lp28-2	BB_G32		27113	27940	+	1.21599	0.184637	replicative DNA helicase
plasmid_lp28-2	BB_G34		28854	29618	-	0.906019	0.00830254	hypothetical protein
plasmid_lp28-3	BB_H02		391	858	+	0.271877	0.496313	hypothetical protein
plasmid_lp28-3	BB_H04		1045	1368	+	0.743265	2.63362	hypothetical protein
plasmid_lp28-3	BB_H05		1498	1680	+	0.21322	1.02077	hypothetical protein
plasmid_lp28-3	BB_H06		2260	2970	-	0.00240288	0.955664	hypothetical protein
plasmid_lp28-3	BB_H07		3083	3514	-	0.116959	0.00374445
plasmid_lp28-3	BB_H09		3892	7728	-	1.03292	1.94398	hypothetical protein
plasmid_lp28-3	BB_H09a		8018	8431	+	1.35095	0.472978	hypothetical protein
plasmid_lp28-3	BB_H13		9848	10516	-	0.00439126	0.00370212	hypothetical protein
plasmid_lp28-3	BB_H17		11837	12028	+	0.049986	0.0421415	hypothetical protein
plasmid_lp28-3	BB_H18		12111	13220	+	0.390709	0.556261
plasmid_lp28-3	BB_H20		13837	14596	-	0.920915	0.264148
plasmid_lp28-3	BB_H30		20412	20871	-	1.75628	1.00319
plasmid_lp28-3	BB_H33		22678	22953	+	0.302845	0.568149	hypothetical protein
plasmid_lp28-3	BB_H37		25433	26371	-	1.31561	1.10988	hypothetical protein
plasmid_lp28-4	BB_I01		174	608	+	1.80881	0.848053	hypothetical protein
plasmid_lp28-4	BB_I02		736	1104	+	0.166339	0.209638	hypothetical protein
plasmid_lp28-4	BB_I39		24223	25089	-	0.0615552	0.118247	hypothetical protein
plasmid_lp28-4	BB_I42		26360	26914	+	0.0481112	0.577992	hypothetical protein
plasmid_lp38	BB_J0056		13577	13738	+	0.0167238	0.0140992	hypothetical protein
plasmid_lp38	BB_J02a		1475	2370	+	0.619912	0.970256
plasmid_lp38	BB_J05		2765	3828	-	0.677217	1.13983
plasmid_lp38	BB_J08		4576	5496	+	0.00294647	0.38503	hypothetical protein
plasmid_lp38	BB_J09	ospD	6089	6862	+	0.136115	0.0776315	outer surface protein D
plasmid_lp38	BB_J13		8877	9155	-	0.00673248	0.00567593	hypothetical protein
plasmid_lp38	BB_J15a		9450	10150	+	0.68162	0.531152
plasmid_lp38	BB_J18		11862	12452	-	0.0312003	0.0263039	hypothetical protein
plasmid_lp38	BB_J20		13772	13936	-	0.0107479	2.23131
plasmid_lp38	BB_J21a		15484	15976	-	0.560659	1.78845
plasmid_lp38	BB_J23		16520	17329	+	0.00668043	0.673029	hypothetical protein
plasmid_lp38	BB_J24		17388	18170	+	0.0441087	1.40464	hypothetical protein
plasmid_lp38	BB_J27		20001	21230	+	0.121254	0.339366	efflux ABC transporter permease
plasmid_lp38	BB_J28		21223	21948	+	5.89997	0.112599	hypothetical protein
plasmid_lp38	BB_J29		22043	23008	+	0.762882	0.981773	hypothetical protein
plasmid_lp38	BB_J31		23366	24088	+	0.983038	1.27759	hypothetical protein
plasmid_lp38	BB_J34		25337	26407	-	0.649464	0.506501	hypothetical protein
plasmid_lp38	BB_J36		26995	28053	-	1.00489	0.67928	hypothetical protein
plasmid_lp38	BB_J37		28278	28433	-	0.17751	0.947758	hypothetical protein
plasmid_lp38	BB_J41		29905	30771	-	0.0689147	0.140004	antigen P35
plasmid_lp38	BB_J43		31220	32140	+	0.846885	1.12546	hypothetical protein
plasmid_lp38	BB_J45		32498	33220	+	0.940483	1.53287	hypothetical protein
plasmid_lp38	BB_J46		34372	34668	-	0.00225677	0.343421	hypothetical protein
plasmid_lp38	BB_J47		34905	35591	-	4.00653	0.0157553	hypothetical protein
plasmid_lp38	BB_J50		36502	36966	+	0.0107925	1.22834
plasmid_lp38	BB_J51		37417	38522	-	1.00108	0.126354
plasmid_lp36	BB_K0058		24067	24243	+	0.0077691	0.00654986	hypothetical protein
plasmid_lp36	BB_K01		188	1081	+	0.496122	0.0950361	hypothetical protein
plasmid_lp36	BB_K02a		1210	3595	-	0.911951	0.722206
plasmid_lp36	BB_K07		5288	6040	-	2.65777	0.761994	hypothetical protein
plasmid_lp36	BB_K12		7335	8033	+	3.92907	0.34794
plasmid_lp36	BB_K13		8164	8859	-	0.317262	1.23937	hypothetical protein
plasmid_lp36	BB_K15		9373	9999	+	0.398569	0.558719	antigen, P35, putative
plasmid_lp36	BB_K17		10301	11947	+	0.567107	0.307315	adenine deaminase
plasmid_lp36	BB_K19		12602	13237	+	0.97961	0.7167	hypothetical protein
plasmid_lp36	BB_K32		20389	21453	+	1.71405	1.51582	fibronectin-binding protein
plasmid_lp36	BB_K34		21912	22133	+	0.235987	0.217534	hypothetical protein
plasmid_lp36	BB_K35		22294	22467	+	1.6149	0.711417	hypothetical protein
plasmid_lp36	BB_K37		23073	23657	-	1.90067	11.2383
plasmid_lp36	BB_K39		24293	24670	+	2.21863	1.18876
plasmid_lp36	BB_K40		25103	25657	+	0.755356	0.190678	hypothetical protein
plasmid_lp36	BB_K41		25813	26358	-	0.2211	0.686246	hypothetical protein
plasmid_lp36	BB_K42a		26916	27081	+	0.127293	0.131352
plasmid_lp36	BB_K45		27383	28288	-	1.11058	0.872104	immunogenic protein P37
plasmid_lp36	BB_K46		28391	29212	-	1.40256	0.213995
plasmid_lp36	BB_K47		29477	30463	-	0.609959	0.779452	hypothetical protein
plasmid_lp36	BB_K48	P37	30719	31585	-	0.465723	0.364813	immunogenic protein P37
plasmid_lp36	BB_K49		31827	32822	-	0.841589	0.713389	hypothetical protein
plasmid_lp36	BB_K50		33081	34079	-	1.64696	10.1887	immunogenic protein P37
plasmid_lp36	BB_K52	P23	34595	35443	-	1.11527	1.73706	protein p23
plasmid_lp36	BB_K53		35868	36422	+	0.953297	0.496877	outer membrane protein
plasmid_lp36	BB_K55		17880	18422	+	0.863612	0.898392
plasmid_lp36	BB_K56		18973	19173	+	0.153294	0.255725
plasmid_cp32-8	BB_L01		66	1289	+	0.379973	0.562172	hypothetical protein
plasmid_cp32-8	BB_L02		1306	1998	+	1.00615	0.724206	hypothetical protein
plasmid_cp32-8	BB_L03		2011	2568	+	0.52066	0.046368	hypothetical protein
plasmid_cp32-8	BB_L04		2575	3339	+	0.177421	0.593928	hypothetical protein
plasmid_cp32-8	BB_L05		3369	3941	+	0.348427	0.0742619
plasmid_cp32-8	BB_L06		3963	4922	+	0.193249	0.824371	hypothetical protein
plasmid_cp32-8	BB_L07		4942	5397	+	0.12963	0.0847911	hypothetical protein
plasmid_cp32-8	BB_L08		5397	5780	+	1.0329	0.953655	hypothetical protein
plasmid_cp32-8	BB_L09		5768	6157	+	0.210783	0.450696	hypothetical protein
plasmid_cp32-8	BB_L10		6154	6720	+	0.856498	0.419463	hypothetical protein
plasmid_cp32-8	BB_L11		6701	7813	+	0.573434	0.524587	hypothetical protein
plasmid_cp32-8	BB_L12		7828	8256	+	0.303823	0.281582	hypothetical protein
plasmid_cp32-8	BB_L13		8272	8727	+	1.67652	0.40649	hypothetical protein
plasmid_cp32-8	BB_L14		8724	8960	+	0.612917	0.638654	hypothetical protein
plasmid_cp32-8	BB_L15		8968	10242	+	0.235918	0.322341	hypothetical protein
plasmid_cp32-8	BB_L16		10265	10948	+	0.648961	0.44683	hypothetical protein
plasmid_cp32-8	BB_L17		10952	11902	+	1.24293	1.4836	hypothetical protein
plasmid_cp32-8	BB_L18		11920	12465	+	0.24084	0.452547	hypothetical protein
plasmid_cp32-8	BB_L19		12495	12827	+	0.301031	0.759819	hypothetical protein
plasmid_cp32-8	BB_L20		12824	13699	+	0.283907	0.299453	hypothetical protein
plasmid_cp32-8	BB_L21		13709	14314	+	0.885012	1.28274	hypothetical protein
plasmid_cp32-8	BB_L22		14324	15139	+	0.6724	1.18339	hypothetical protein
plasmid_cp32-8	BB_L23	blyA	15215	15418	+	1.08642	1.21137	pore forming hemolysin
plasmid_cp32-8	BB_L24	blyB	15422	15769	+	0.204417	0.0430843	hemolysin accessory protein
plasmid_cp32-8	BB_L25		15759	16094	+	0.70903	0.554992	hypothetical protein
plasmid_cp32-8	BB_L26		16087	16440	+	0.295024	0.0404177	hypothetical protein
plasmid_cp32-8	BB_L29		17688	18701	-	0.522154	0.380458	hypothetical protein
plasmid_cp32-8	BB_L35	bdrO	22113	22691	+	0.00629622	1.25803	BdrO
plasmid_cp32-8	BB_L36	bppA	23366	24691	+	0.972061	0.350763	BppA
plasmid_cp32-8	BB_L37	bppB	24744	25169	+	0.206381	0.199435	BppB
plasmid_cp32-8	BB_L38	bppC	25175	25951	-	0.0330281	0.0278449	BppC
plasmid_cp32-8	BB_L39	erpN	26382	26903	+	0.49398	0.352665	ErpN
plasmid_cp32-8	BB_L40	erpO	26931	28067	+	0.824651	0.244478	ErpO
plasmid_cp32-8	BB_L41		28251	28790	+	0.0831665	0.705984	hypothetical protein
plasmid_cp32-8	BB_L42		28970	29536	+	0.212151	0.228494	hypothetical protein
plasmid_cp32-8	BB_L43		29533	30885	+	0.257319	0.439231	phage terminase large subunit
plasmid_cp32-6	BB_M01		66	1289	+	0.380413	0.592541	hypothetical protein
plasmid_cp32-6	BB_M02		1306	1998	+	1.19463	0.416546	hypothetical protein
plasmid_cp32-6	BB_M03		2010	2573	+	0.550099	0.713865	hypothetical protein
plasmid_cp32-6	BB_M04		2577	3344	+	0.641739	0.125057	hypothetical protein
plasmid_cp32-6	BB_M05		3373	3948	+	24.4978	1.53922	hypothetical protein
plasmid_cp32-6	BB_M06		3970	4929	+	0.28927	0.51138	hypothetical protein
plasmid_cp32-6	BB_M07		4949	5404	+	0.206211	0.175161	hypothetical protein
plasmid_cp32-6	BB_M08		5404	5787	+	0.5495	0.78063	hypothetical protein
plasmid_cp32-6	BB_M10		6161	6730	+	0.182593	0.279597	hypothetical protein
plasmid_cp32-6	BB_M11		6711	7823	+	0.236428	1.06749	hypothetical protein
plasmid_cp32-6	BB_M12		7838	8266	+	0.36582	0.301828	hypothetical protein
plasmid_cp32-6	BB_M13		8282	8737	+	1.0895	0.276734	hypothetical protein
plasmid_cp32-6	BB_M15		8978	10252	+	0.159788	0.295658	hypothetical protein
plasmid_cp32-6	BB_M16		10275	10958	+	0.591002	0.406215	hypothetical protein
plasmid_cp32-6	BB_M17		10962	11912	+	1.30093	1.62638	hypothetical protein
plasmid_cp32-6	BB_M18		11930	12484	+	0.27847	0.247965	hypothetical protein
plasmid_cp32-6	BB_M19		12514	12846	+	0.0491404	0.0602009	hypothetical protein
plasmid_cp32-6	BB_M20		12843	13718	+	0.617195	0.837614	hypothetical protein
plasmid_cp32-6	BB_M21		13728	14333	+	0.829486	1.2237	hypothetical protein
plasmid_cp32-6	BB_M22		14343	15155	+	0.564834	0.522995
plasmid_cp32-6	BB_M23	blyA	15231	15434	+	1.07798	1.19873	pore-forming hemolysin
plasmid_cp32-6	BB_M24	blyB	15438	15785	+	0.870921	0.149143	hemolysin accessory protein
plasmid_cp32-6	BB_M25		15775	16110	+	0.749974	0.609486	hypothetical protein
plasmid_cp32-6	BB_M26		16103	16456	+	0.0930414	0.0210107	hypothetical protein
plasmid_cp32-6	BB_M27	revA	16593	17075	-	0.744524	0.205283	rev protein
plasmid_cp32-6	BB_M28	mlpF	17247	17696	+	0.0141701	0.0119464	lipoprotein
plasmid_cp32-6	BB_M29		17733	18680	-	2.0434	0.772329	hypothetical protein
plasmid_cp32-6	BB_M34	bdrK	22102	22770	+	0.256717	0.437021	BdrK
plasmid_cp32-6	BB_M35	bppA	23241	24566	+	0.916508	0.31615	BppA
plasmid_cp32-6	BB_M36	bppB	24619	25044	+	0.198376	0.100663	BppB
plasmid_cp32-6	BB_M37	bppC	25050	25820	-	0.20757	0.318437	BppC
plasmid_cp32-6	BB_M38	erpK	26257	27015	+	1.77144	1.23927	ErpK protein
plasmid_cp32-6	BB_M39		27077	27745	-	0.0086099	0.00725871	hypothetical protein
plasmid_cp32-6	BB_M41		27923	28489	+	0.815295	0.743971	hypothetical protein
plasmid_cp32-6	BB_M42		28486	29838	+	0.462281	0.544725	phage terminase large subunit
plasmid_cp32-9	BB_N01		66	1292	+	0.248855	0.406828	hypothetical protein
plasmid_cp32-9	BB_N02		1309	2001	+	1.63916	0.506906	hypothetical protein
plasmid_cp32-9	BB_N03		2013	2579	+	0.585774	0.710973	hypothetical protein
plasmid_cp32-9	BB_N04		2583	3350	+	0.43833	0.371434	hypothetical protein
plasmid_cp32-9	BB_N05		3343	3953	+	0.59163	1.34671
plasmid_cp32-9	BB_N06		3960	4938	+	0.341941	0.528978
plasmid_cp32-9	BB_N07		4958	5413	+	0.0508186	0.278482	hypothetical protein
plasmid_cp32-9	BB_N08		5413	5796	+	0.813325	0.901119	hypothetical protein
plasmid_cp32-9	BB_N09		5784	6173	+	0.267435	0.310015	hypothetical protein
plasmid_cp32-9	BB_N10		6170	6736	+	0.0963263	0.383415	hypothetical protein
plasmid_cp32-9	BB_N11		6717	7805	+	0.365457	3.3112
plasmid_cp32-9	BB_N12		7845	8273	+	0.373669	0.321085	hypothetical protein
plasmid_cp32-9	BB_N13		8289	8745	+	1.79694	0.440914
plasmid_cp32-9	BB_N14		8742	8978	+	0.588738	0.680088	hypothetical protein
plasmid_cp32-9	BB_N15		8986	10260	+	0.409288	0.21273	hypothetical protein
plasmid_cp32-9	BB_N16		10283	11037	+	0.412449	0.360637
plasmid_cp32-9	BB_N17		11041	11991	+	1.48677	1.62369	hypothetical protein
plasmid_cp32-9	BB_N18		12009	12563	+	0.462201	0.120237
plasmid_cp32-9	BB_N19		12593	12925	+	0.231616	0.345691	hypothetical protein
plasmid_cp32-9	BB_N20		12922	13797	+	0.614295	1.0363	hypothetical protein
plasmid_cp32-9	BB_N21		13807	14413	+	0.860706	1.20865
plasmid_cp32-9	BB_N23	blyA	15312	15515	+	0.0751104	0.234523	pore-forming hemolysin
plasmid_cp32-9	BB_N24	blyB	15519	15866	+	0.175085	0.0357115	hemolysin accessory protein
plasmid_cp32-9	BB_N25		15856	16191	+	0.825277	0.625843	hypothetical protein
plasmid_cp32-9	BB_N26		16184	16537	+	1.55038	0.462162	hypothetical protein
plasmid_cp32-9	BB_N28	mlpI	17302	17730	+	0.0893032	0.0752885	lipoprotein
plasmid_cp32-9	BB_N29		17773	18783	-	0.18437	0.389852
plasmid_cp32-9	BB_N34	bdrQ	22184	22723	+	0.0819954	0.468898	BdrQ
plasmid_cp32-9	BB_N35	bppA	23194	24519	+	1.16791	0.982451	BppA
plasmid_cp32-9	BB_N36	bppB	24572	24997	+	0.174727	0.193698	BppB
plasmid_cp32-9	BB_N38	erpP	26210	26770	+	0.395109	0.559516	ErpP
plasmid_cp32-9	BB_N39	erpQ	26798	27829	+	0.0310583	0.150559	ErpQ
plasmid_cp32-9	BB_N41		28026	28544	+	0.0926678	0.413783	hypothetical protein
plasmid_cp32-9	BB_N42		28850	29302	+	0.324261	0.264555	hypothetical protein
plasmid_cp32-9	BB_N43		29299	30651	+	0.479328	0.404263	phage terminase large subunit
plasmid_cp32-7	BB_O01		65	1288	+	0.458302	1.06842	hypothetical protein
plasmid_cp32-7	BB_O02		1305	1997	+	1.17479	0.681893	hypothetical protein
plasmid_cp32-7	BB_O03		2010	2567	+	0.459852	0.0459101	hypothetical protein
plasmid_cp32-7	BB_O04		2574	3338	+	0.18045	0.936201	hypothetical protein
plasmid_cp32-7	BB_O05		3368	3940	+	0.2746	0.0414637	hypothetical protein
plasmid_cp32-7	BB_O06		3962	4921	+	0.239178	0.331824	hypothetical protein
plasmid_cp32-7	BB_O07		4935	5396	+	0.0976991	0.452193	hypothetical protein
plasmid_cp32-7	BB_O08		5378	5779	+	0.602461	0.766561	hypothetical protein
plasmid_cp32-7	BB_O10		6153	6722	+	0.0939486	0.103956	hypothetical protein
plasmid_cp32-7	BB_O11		6703	7815	+	0.32022	0.948936	hypothetical protein
plasmid_cp32-7	BB_O12		7830	8258	+	0.383927	0.826974	hypothetical protein
plasmid_cp32-7	BB_O15		8970	10304	+	0.160971	0.00598718	hypothetical protein
plasmid_cp32-7	BB_O16		10317	10958	+	0.0245789	0.012951	hypothetical protein
plasmid_cp32-7	BB_O17		10962	11903	+	0.330075	0.242474	hypothetical protein
plasmid_cp32-7	BB_O18		11904	12473	+	0.326256	2.18281	hypothetical protein
plasmid_cp32-7	BB_O19		12503	12835	+	0.0640417	0.167759	hypothetical protein
plasmid_cp32-7	BB_O20		12832	13710	+	0.339635	0.79516	hypothetical protein
plasmid_cp32-7	BB_O21		13716	14321	+	0.941375	1.23776	hypothetical protein
plasmid_cp32-7	BB_O22		14331	15146	+	0.674631	1.20575	hypothetical protein
plasmid_cp32-7	BB_O23	blyA	15222	15425	+	1.10113	1.17668	pore-forming hemolysin
plasmid_cp32-7	BB_O24	blyB	15429	15785	+	0.854681	0.156436	hemolysin accessory protein
plasmid_cp32-7	BB_O25		15766	16101	+	0.592621	0.578485	hypothetical protein
plasmid_cp32-7	BB_O26		16088	16447	+	0.237961	0.0282117	hypothetical protein
plasmid_cp32-7	BB_O27	bdrN	16522	17139	+	0.054491	0.0209724	BdrN
plasmid_cp32-7	BB_O29		17712	18770	-	0.40926	0.395343	hypothetical protein
plasmid_cp32-7	BB_O34	bdrM	22088	22660	+	0.144865	0.232573	BdrM
plasmid_cp32-7	BB_O36	bppA	23093	24460	+	0.730442	0.313837	BppA
plasmid_cp32-7	BB_O37	bppB	24513	24938	+	0.288887	0.168612	BppB
plasmid_cp32-7	BB_O38	bppC	24944	25720	-	0.534877	0.401245	BppC
plasmid_cp32-7	BB_O40	erpM	26893	27984	+	0.781439	0.0831201	ErpM
plasmid_cp32-7	BB_O41		28004	28117	-	0.266569	1.55849	hypothetical protein
plasmid_cp32-7	BB_O42		28134	28703	+	2.8782	0.00130294	hypothetical protein
plasmid_cp32-7	BB_O43		28885	29451	+	0.870956	0.69296	hypothetical protein
plasmid_cp32-7	BB_O44		29448	30800	+	0.254384	0.557008	hypothetical protein
plasmid_cp32-1	BB_P01		66	1289	+	0.380555	0.578611	hypothetical protein
plasmid_cp32-1	BB_P02		1306	1998	+	0.956603	0.74015	hypothetical protein
plasmid_cp32-1	BB_P03		2011	2568	+	0.541049	0.045614	hypothetical protein
plasmid_cp32-1	BB_P04		2575	3339	+	0.203071	0.605835	hypothetical protein
plasmid_cp32-1	BB_P05		3369	3941	+	0.322982	0.06185
plasmid_cp32-1	BB_P06		3963	4922	+	0.169815	0.78762	hypothetical protein
plasmid_cp32-1	BB_P07		4942	5397	+	0.0662899	0.0591742	hypothetical protein
plasmid_cp32-1	BB_P08		5397	5780	+	0.953795	0.961821	hypothetical protein
plasmid_cp32-1	BB_P09		5768	6157	+	0.227886	0.289151	hypothetical protein
plasmid_cp32-1	BB_P10		6154	6720	+	0.928522	0.454405	hypothetical protein
plasmid_cp32-1	BB_P11		6701	7813	+	0.660814	0.607437	hypothetical protein
plasmid_cp32-1	BB_P12		7828	8256	+	0.322656	0.272871	hypothetical protein
plasmid_cp32-1	BB_P13		8272	8727	+	1.22595	0.316029	hypothetical protein
plasmid_cp32-1	BB_P14		8724	8960	+	0.563195	0.628384	hypothetical protein
plasmid_cp32-1	BB_P15		8968	10242	+	0.233505	0.498121	hypothetical protein
plasmid_cp32-1	BB_P16		10265	10948	+	0.68698	0.462944	hypothetical protein
plasmid_cp32-1	BB_P17		10952	11902	+	1.22844	1.47887	hypothetical protein
plasmid_cp32-1	BB_P18		11920	12465	+	0.302833	0.421081	hypothetical protein
plasmid_cp32-1	BB_P19		12495	12827	+	0.0443549	0.0124647	hypothetical protein
plasmid_cp32-1	BB_P20		12824	13699	+	0.292481	0.228105	hypothetical protein
plasmid_cp32-1	BB_P21		13709	14314	+	0.836548	1.23301	hypothetical protein
plasmid_cp32-1	BB_P22		14324	15139	+	0.674361	1.19776	hypothetical protein
plasmid_cp32-1	BB_P23	blyA	15215	15418	+	1.15545	1.26825	pore-forming hemolysin
plasmid_cp32-1	BB_P24	blyB	15422	15769	+	0.231691	0.037671	hemolysin accessory protein
plasmid_cp32-1	BB_P25		15759	16094	+	0.861589	0.63351	hypothetical protein
plasmid_cp32-1	BB_P27	revA	16578	17060	-	1.00027	0.00803139	rev protein
plasmid_cp32-1	BB_P28	mlpA	17232	17678	+	0.0136436	0.0115024	lipoprotein
plasmid_cp32-1	BB_P29		17715	18728	-	0.630908	0.422474	hypothetical protein
plasmid_cp32-1	BB_P35	bppA	23231	24556	+	1.07373	0.385608	BppA
plasmid_cp32-1	BB_P36	bppB	24609	25034	+	0.124362	0.309513	BppB
plasmid_cp32-1	BB_P37	bppC	25040	25816	-	0.0270434	0.0227994	BppC
plasmid_cp32-1	BB_P38	erpA	26235	26768	+	0.493176	0.336315	ErpA
plasmid_cp32-1	BB_P39	erpB	26796	27932	+	0.821963	0.263165	ErpB
plasmid_cp32-1	BB_P40		28116	28655	+	0.0906101	0.694388	hypothetical protein
plasmid_cp32-1	BB_P41		28835	29401	+	0.196783	0.217946	hypothetical protein
plasmid_cp32-1	BB_P42		29398	30750	+	0.264206	0.456612	hypothetical protein
plasmid_lp56	BB_Q0091		50288	50461	+	1.15971	0.0516399	hypothetical protein
plasmid_lp56	BB_Q01		279	548	+	2.16652	0.894008
plasmid_lp56	BB_Q03		856	1407	+	0.0728288	0.936341	outer membrane protein
plasmid_lp56	BB_Q11		6586	6800	+	2.55509	0.57458
plasmid_lp56	BB_Q12		6836	7411	+	0.0168629	0.856548	hypothetical protein
plasmid_lp56	BB_Q13		7433	8392	+	0.281284	0.52572	hypothetical protein
plasmid_lp56	BB_Q14		8412	8867	+	0.0339834	0.214877	hypothetical protein
plasmid_lp56	BB_Q15		8867	9250	+	0.804989	0.914221	hypothetical protein
plasmid_lp56	BB_Q16		9238	9627	+	0.128963	0.274281
plasmid_lp56	BB_Q17		9624	10190	+	0.0826858	0.139537	hypothetical protein
plasmid_lp56	BB_Q18		10171	11283	+	1.90099	0.584927	hypothetical protein
plasmid_lp56	BB_Q21		12193	12429	+	0.553321	0.609247	hypothetical protein
plasmid_lp56	BB_Q22		12437	13732	+	0.249064	0.242524	hypothetical protein
plasmid_lp56	BB_Q24		14442	15392	+	1.41076	1.72984	hypothetical protein
plasmid_lp56	BB_Q25		15410	15964	+	0.26375	0.233884	hypothetical protein
plasmid_lp56	BB_Q26		15994	16326	+	0.0557048	0.0663004	hypothetical protein
plasmid_lp56	BB_Q27		16323	17198	+	0.568701	0.797349	hypothetical protein
plasmid_lp56	BB_Q28		17208	17813	+	0.837338	1.19414	hypothetical protein
plasmid_lp56	BB_Q29		17823	18638	+	0.656296	1.07907	hypothetical protein
plasmid_lp56	BB_Q30	blyA	18713	18916	+	1.15242	1.24151	pore-forming hemolysin
plasmid_lp56	BB_Q31	blyB	18920	19267	+	18.8772	0.226804	hemolysin accessory protein
plasmid_lp56	BB_Q32		19257	19592	+	0.758881	0.589612	hypothetical protein
plasmid_lp56	BB_Q33		19585	19938	+	0.247185	0.0362146	hypothetical protein
plasmid_lp56	BB_Q37		21532	22479	-	2.06902	0.0737037	hypothetical protein
plasmid_lp56	BB_Q43	bppA	26921	28246	+	0.790785	0.261467	BppA
plasmid_lp56	BB_Q44	bppB	28299	28724	+	0.10181	0.0807081	BppB
plasmid_lp56	BB_Q45	bppC	28730	29506	-	0.374623	0.534828	BppC
plasmid_lp56	BB_Q48		31168	31710	+	0.198315	0.535134	hypothetical protein
plasmid_lp56	BB_Q49		31892	32458	+	0.965945	1.30813	hypothetical protein
plasmid_lp56	BB_Q50		32455	33807	+	0.354079	0.473666	hypothetical protein
plasmid_lp56	BB_Q51		33873	35098	+	0.544862	0.766753
plasmid_lp56	BB_Q52		35115	35807	+	1.27288	0.487639	hypothetical protein
plasmid_lp56	BB_Q53		35819	36385	+	0.430425	0.00409259	hypothetical protein
plasmid_lp56	BB_Q54		36389	37135	+	0.0252392	0.161582	hypothetical protein
plasmid_lp56	BB_Q85		51172	51528	-	0.00160962	0.00339254	hypothetical protein
plasmid_lp56	BB_Q88		52135	52608	-	0.480316	0.90831	hypothetical protein
plasmid_cp32-4	BB_R01		66	1289	+	0.36137	0.612272	hypothetical protein
chr	BB_r02	23S_rrlA	435334	438267	-	0.128649	0.051591	23S ribosomal RNA
plasmid_cp32-4	BB_R02		1306	2001	+	0.0738449	0.554079
plasmid_cp32-4	BB_R03		2013	2576	+	0.883131	1.56507	hypothetical protein
plasmid_cp32-4	BB_R04		2580	3347	+	0.345123	0.178239	hypothetical protein
chr	BB_r04	23S_rrlB	438590	441508	-	0.131047	0.053345	23S ribosomal RNA
plasmid_cp32-4	BB_R06		3973	4932	+	0.30925	0.525772	hypothetical protein
plasmid_cp32-4	BB_R07		4952	5407	+	0.100886	0.151718	hypothetical protein
plasmid_cp32-4	BB_R08		5407	5790	+	0.724833	0.788313	hypothetical protein
plasmid_cp32-4	BB_R09		5778	6167	+	0.216428	0.468846	hypothetical protein
plasmid_cp32-4	BB_R10		6164	6730	+	0.0799733	0.238361	hypothetical protein
plasmid_cp32-4	BB_R11		6711	7823	+	0.3459	2.18886	hypothetical protein
plasmid_cp32-4	BB_R12		7838	8266	+	0.664412	0.600153	hypothetical protein
plasmid_cp32-4	BB_R14		8734	8970	+	0.533938	0.586827	hypothetical protein
plasmid_cp32-4	BB_R15		8978	10273	+	0.234523	0.369918	hypothetical protein
plasmid_cp32-4	BB_R16		10296	10892	+	0.48575	0.363954	hypothetical protein
plasmid_cp32-4	BB_R17		10896	11846	+	1.30014	1.24213	hypothetical protein
plasmid_cp32-4	BB_R18		11864	12418	+	0.337954	0.262909	hypothetical protein
plasmid_cp32-4	BB_R19		12448	12780	+	0.0517785	0.0883966	hypothetical protein
plasmid_cp32-4	BB_R20		12777	13652	+	0.452423	0.743072	hypothetical protein
plasmid_cp32-4	BB_R21		13662	14267	+	0.0782851	0.159365	hypothetical protein
plasmid_cp32-4	BB_R22		14277	15092	+	1.01678	0.957586	hypothetical protein
plasmid_cp32-4	BB_R23	blyA	15167	15370	+	1.07699	1.16742	pore-forming hemolysin
plasmid_cp32-4	BB_R24	blyB	15374	15721	+	0.216114	0.0579721	hemolysin accessory protein
plasmid_cp32-4	BB_R25		15711	16046	+	0.796533	0.618081	hypothetical protein
plasmid_cp32-4	BB_R26		16039	16392	+	0.263435	0.0374315	hypothetical protein
plasmid_cp32-4	BB_R28	mlpD	17103	17525	+	3.04866	0.300619	lipoprotein
plasmid_cp32-4	BB_R29		17573	18583	-	0.485287	0.525743	hypothetical protein
plasmid_cp32-4	BB_R32		20067	20633	+	0.259748	0.000943901	hypothetical protein
plasmid_cp32-4	BB_R35	brdG	21974	22360	+	0.332844	0.460145
plasmid_cp32-4	BB_R36	bppA	22831	24156	+	0.471133	0.229338	BppA
plasmid_cp32-4	BB_R37	bppB	24210	24635	+	0.196067	0.113871	BppB
plasmid_cp32-4	BB_R38	bppC	24641	25435	-	0.588273	0.346673	BppC
plasmid_cp32-4	BB_R41		26005	26820	+	0.305885	0.270718	hypothetical protein
plasmid_cp32-4	BB_R42	erpY	26853	27527	+	1.23952	0.229419	ErpY
plasmid_cp32-4	BB_R43		27676	28203	+	0.0588077	0.0032334	hypothetical protein
plasmid_cp32-4	BB_R44		28384	28950	+	0.142443	0.233017	hypothetical protein
plasmid_cp32-4	BB_R45		28947	30299	+	0.454199	0.599199	phage terminase large subunit
plasmid_cp32-3	BB_S01		66	1289	+	0.367404	0.56909	hypothetical protein
plasmid_cp32-3	BB_S02		1306	1998	+	1.25106	0.673819	hypothetical protein
plasmid_cp32-3	BB_S03		2011	2568	+	0.350342	0.0553802	hypothetical protein
plasmid_cp32-3	BB_S04		2575	3339	+	0.172518	1.09561	hypothetical protein
plasmid_cp32-3	BB_S05		3369	3941	+	0.229722	0.046504
plasmid_cp32-3	BB_S06		3963	4922	+	0.168491	0.817433	hypothetical protein
plasmid_cp32-3	BB_S07		4942	5397	+	0.110792	0.121832	hypothetical protein
plasmid_cp32-3	BB_S08		5397	5780	+	1.02865	0.948083	hypothetical protein
plasmid_cp32-3	BB_S09		5768	6157	+	0.29812	0.661369	hypothetical protein
plasmid_cp32-3	BB_S10		6154	6720	+	0.757884	0.46942	hypothetical protein
plasmid_cp32-3	BB_S11		6701	7813	+	0.600218	0.511657	hypothetical protein
plasmid_cp32-3	BB_S12		7828	8256	+	0.271433	0.230471	hypothetical protein
plasmid_cp32-3	BB_S13		8272	8727	+	1.52437	0.429354	hypothetical protein
plasmid_cp32-3	BB_S14		8724	8960	+	0.564857	0.632623	hypothetical protein
plasmid_cp32-3	BB_S15		8968	10242	+	0.245358	0.203712	hypothetical protein
plasmid_cp32-3	BB_S16		10265	10948	+	0.61134	0.387256	hypothetical protein
plasmid_cp32-3	BB_S17		10952	11902	+	1.24243	1.47631	hypothetical protein
plasmid_cp32-3	BB_S18		11920	12465	+	0.317344	0.410666	hypothetical protein
plasmid_cp32-3	BB_S19		12495	12827	+	0.0562853	0.0136881	hypothetical protein
plasmid_cp32-3	BB_S20		12824	13699	+	0.290341	0.242716	hypothetical protein
plasmid_cp32-3	BB_S21		13709	14314	+	0.853481	1.26732	hypothetical protein
plasmid_cp32-3	BB_S22		14324	15136	+	0.68301	1.18358
plasmid_cp32-3	BB_S23	blyA	15212	15415	+	1.11316	1.20957	pore-forming hemolysin
plasmid_cp32-3	BB_S24	blyB	15419	15766	+	0.205755	0.0386781	hemolysin accessory protein
plasmid_cp32-3	BB_S25		15756	16091	+	0.986118	0.469195	hypothetical protein
plasmid_cp32-3	BB_S26		16084	16437	+	0.195893	0.0268157	hypothetical protein
plasmid_cp32-3	BB_S27		16586	16903	+	0.530537	0.358201	hypothetical protein
plasmid_cp32-3	BB_S29	bdrF	17089	17697	+	0.00890001	1.32058	BdrF
plasmid_cp32-3	BB_S30	mlpC	17803	18249	+	1.14436	0.0414253	lipoprotein
plasmid_cp32-3	BB_S31		18287	19228	-	0.516434	0.288834	hypothetical protein
plasmid_cp32-3	BB_S38	bppA	23691	25016	+	0.928918	0.349627	BppA
plasmid_cp32-3	BB_S39	bppB	25069	25494	+	0.236524	0.629059	BppB
plasmid_cp32-3	BB_S40	bppC	25500	26276	-	0.58764	0.445096	BppC protein
plasmid_cp32-3	BB_S41	erpG	26708	27298	+	0.62652	0.773001	outer surface protein ErpG
plasmid_cp32-3	BB_S44		28236	28874	+	0.662964	0.870509	hypothetical protein
plasmid_cp32-3	BB_S45		28871	30223	+	0.478249	0.388324	phage terminase large subunit
plasmid_lp5	BB_T01		264	638	+	0.0220677	0.598198	hypothetical protein
plasmid_lp5	BB_T02		744	1097	+	0.00277853	0.0679319	hypothetical protein
plasmid_lp5	BB_T03		1208	1576	+	0.273869	0.334475	hypothetical protein
plasmid_lp5	BB_T04		2148	3254	+	0.0316764	0.00364163	hypothetical protein
plasmid_lp5	BB_T06		3340	4332	+	0.668763	0.393242	Sua5/YciO/YrdC/YwlC family protein
plasmid_lp5	BB_T07		4388	4819	+	0.219825	0.30918	outer membrane protein
plasmid_lp21	BB_U01		253	618	+	0.449731	0.440752	hypothetical protein
plasmid_lp21	BB_U02		746	1114	+	0.168569	0.216095	hypothetical protein
plasmid_lp21	BB_U05		2868	3656	+	0.238547	0.259221	PF-32 protein
plasmid_lp21	BB_U06		14648	15235	+	0.0289856	0.38946	putative plasmid partition protein
plasmid_lp21	BB_U07		15349	15813	+	0.0200123	0.0168716	protein BBC01
plasmid_lp21	BB_U08		15791	16084	+	0.26997	1.08565	SUA5 subfamily protein
plasmid_lp21	BB_U09		16228	16548	-	0.00192821	0.00162561	TM2 family protein
plasmid_lp21	BB_U10		16603	16800	+	0.0257974	0.00326233	protein BBC01
plasmid_lp21	BB_U11		16886	17878	+	0.701608	0.408205	Sua5/YciO/YrdC/YwlC family protein
plasmid_lp21	BB_U12		17918	18365	+	0.26562	0.284725
plasmid_cp9	BBC02		1282	1839	+	0.189944	0.000762548	hypothetical protein
plasmid_cp9	BBC03		1892	2452	+	1.0239	0.572023	hypothetical protein
plasmid_cp9	BBC04		2590	2700	-	0.00958048	0.646158	hypothetical protein
plasmid_cp9	BBC05		2804	3712	+	0.365397	0.658687	hypothetical protein
plasmid_cp9	BBC06		3853	4377	-	2.38569	0.00346355	exported protein A (eppA)
plasmid_cp9	BBC07		4504	4788	-	0.612468	0.843025	hypothetical protein
plasmid_cp9	BBC08		5534	5980	+	0.188458	0.245203	hypothetical protein
plasmid_cp9	BBC10		6281	6808	-	0.587189	0.34837	rev protein (rev)
plasmid_cp9	BBC11		6974	7771	+	0.492426	1.20794	hypothetical protein
plasmid_cp9	BBC12		7911	9203	-	2.58402	1.46156	hypothetical protein

## Sheet: By Site
Supplementary File 1. Frequency ratios of individual Tn mutants after a blood meal. Tn mutants were removed from the analysis if they were not represented by at least 10 sequence reads in both untreated libraries. Zeroes in the treated samples were changed to 1 before calculating frequency (frequ.) ratios.
Reference	Position	Locus	Gene	Strand	Experiment 1 freq ratio	Experiment 2 freq ratio	Sequence	Product
chr	604	BB_0001		+	1.85426	0.770878	GTATTTACTATAAATTATCGACTTCTTTTAAAGAATTTATCCTTTTAGATC	hypothetical protein
chr	1084	BB_0002		+	10.5945	0.186186	GTTGTTCCCCCTAATCCAGGAAAATGTTTGATTGCCGAAAATACTCCATTA	beta-N-acetylhexosaminidase
chr	16023	BB_0017		+	0.00135043	0.00113846	TTCCTCATGGACTTCTTAGTGGGGGAATTGGGGGCATTTCATTAATGCTAC	hypothetical protein
chr	16610	BB_0017		-	0.00279626	0.00235735	TTAATGTAGCGGCTAATTTTAACTTGTTTGTAAGAAGATAAGCAATTTCTT	hypothetical protein
chr	16659	BB_0017		+	0.00420738	0.00354698	TAGTAGTTCCAATAATGCGTTTATCAAGAATTAAATATATATCACAAAAAG	hypothetical protein
chr	16661	BB_0017		+	0.00604818	0.00509885	GTAGTTCCAATAATGCGTTTATCAAGAATTAAATATATATCACAAAAAGTT	hypothetical protein
chr	16661	BB_0017		-	0.00445416	0.00375503	CTATAAATACTATAGTTTTTTCTGTTCCTGCCCAAGCACCTTTTCCGTCTA	hypothetical protein
chr	16167	BB_0017		+	0.0129891	0.0109503	TAATTCAAAGTTGGATTTCAATGGGATTATATTCTATTATCATAAACCACT	hypothetical protein
chr	16655	BB_0017		+	0.0346908	0.0292457	TTTATAGTAGTTCCAATAATGCGTTTATCAAGAATTAAATATATATCACAA	hypothetical protein
chr	16689	BB_0017		-	0.0477339	0.0402415	ATTCTTGATAAACGCATTATTGGAACTACTATAAATACTATAGTTTTTTCT	hypothetical protein
chr	16265	BB_0017		+	0.0557919	0.0470347	TCAATACTAGCTGGACTTATTTCTGGACTTGGGCTTGGGCTAATATTTAAG	hypothetical protein
chr	20314	BB_0021	queA	-	0.0241829	0.045871	GAGTCATCTTATGATAATAACCTTAAGAAATTTAAAACAGGTCAGCAAAGT
chr	20053	BB_0021	queA	-	0.0304496	5.37149	TAGATATTAGTTGTGAATTATTTTAATATTTAATTTATGATAAAGGCTTAT
chr	20888	BB_0021	queA	+	0.571235	0.0225738	TTCTTGATTTTCTAGCTTTTGAGTTATTAAAAATATTACTATTTATATATT
chr	20058	BB_0021	queA	+	0.10096	1.58662	TTATTTAGAATTAACATAGCATCACCATAAGAAAAAAATTTATAACCTTTA
chr	20933	BB_0021	queA	+	0.21565	0.773172	TATATTTTAAAATATTGTTTACAGAATTTTTATGGTAAATTTTTTGCAATT
chr	22025	BB_0022	ruvB	-	0.0136863	0.000290876	GGCCTAAAGTTTTTGAAGATTTTAAAGGTCAGGTTAATGTTAAAGAAACCC	Holliday junction DNA helicase RuvB
chr	21547	BB_0022	ruvB	+	0.607569	1.2915	AAGTTCAAATCTTGCAGTAATTCCAAATCTCGCATAAAGTGGAGATGTTAC	Holliday junction DNA helicase RuvB
chr	22001	BB_0022	ruvB	-	0.524558	0.466674	AAGGTCAGGTTAATGTTAAAGAAACCCTTAGTATTTTCATAAGAGCTTCTA	Holliday junction DNA helicase RuvB
chr	22468	BB_0023	ruvA	+	0.334788	0.28378	TTGGATAACACTCTTAAAGCGGCCCTTGGGCCTACTCCGCTTACTCCAATA	Holliday junction DNA helicase RuvA
chr	22466	BB_0023	ruvA	+	0.858356	4.41031	TATTGGATAACACTCTTAAAGCGGCCCTTGGGCCTACTCCGCTTACTCCAA	Holliday junction DNA helicase RuvA
chr	22600	BB_0023	ruvA	+	0.654114	0.0810165	AATAACTCAACTTTGTCTGACAAATTAAAATTAGCAAGGCAAAATGCACTA	Holliday junction DNA helicase RuvA
chr	23719	BB_0024		-	0.0129439	0.0109122	TGAATAATTTATTTATGTATTCTTTTGGAAAGTTATTTCCCCGGTAAAAGT	hypothetical protein
chr	23934	BB_0024		+	0.0233111	2.15191	CAGAGTTTACTACGAAAAGATTTAAATAAAACTAACTTAATTCTTCTGGGA	hypothetical protein
chr	23630	BB_0024		+	0.275624	0.648472	TTTACGAACTTCCCGCACATGTAGCTCCACTTGGAATACACTTTTACCGGG	hypothetical protein
chr	23700	BB_0024		-	2.89764	0.00218956	TTCTTTTGGAAAGTTATTTCCCCGGTAAAAGTGTATTCCAAGTGGAGCTAC	hypothetical protein
chr	22856	BB_0024		-	10.2865	0.517997	ATTAATTGAAAATAGCTATTTAAAAATTGATTTTTCATTTAGTGTCCTTTT	hypothetical protein
chr	40220	BB_0040	cheR	-	2.00577	1.49139	TAAGGCTCTTCACCACTTGAACAGCCAGCTGACCATATTCTAATTTCTGAG	chemotaxis protein CheR
chr	41270	BB_0042	phoU	-	0.00587215	0.00495045	GATGATTATCAGTACGATATTGAAGATTTGTGCGGAAGAATAATTGCAACT	phosphate transport system regulatory protein
chr	41593	BB_0043		-	0.00222975	0.00187977	TTTGTTGGGAAAACTTTATGAGTCTGAGAGCAAGCATAAAGATTTTTTAAA	hypothetical protein
chr	43859	BB_0045		+	0.0843021	0.133848	CCATCTATAAGTTTAATTTCATCCAAATTTTTAAACTTAGAAAGCTCTATA	P115 protein
chr	45737	BB_0046	rnhB	+	0.901784	0.292567	GATGGCAAATTTGTACCCAAAATAACAGCAAAAAATGTTAAAGCAATAATT	ribonuclease HII
chr	45660	BB_0046	rnhB	-	0.603456	0.444151	TTTATTTTTTCTATTGTTATATTTGAAATTTCAGCAAATGCATAATATGAG	ribonuclease HII
chr	47348	BB_0050		-	0.00416362	0.00351009	ATGTTGCCCAATGTAGCATTAATTCCAAATATTGTAATTTGTTTTAAAACT	hypothetical protein
chr	47302	BB_0050		-	0.0230123	0.0194003	AAACTTGAATGTTTGCTATAATAATTGCTACTGCAACCCATGCAAATAATC	hypothetical protein
chr	47284	BB_0050		-	0.0344157	0.0290137	TAATAATTGCTACTGCAACCCATGCAAATAATCCGTTTTTTTTAAAAAAAA	hypothetical protein
chr	48544	BB_0051		+	0.0080485	0.0067852	ATTGCAATCGATACCATTTTTTACCTATTTATAAATTCTTGGAAAAAAATA	hypothetical protein
chr	48047	BB_0051		+	0.0195837	0.0165098	TAATATTAAGAAATTTAAAAATATTTGGAATGTCCTTAAATTTATCAGGCA	hypothetical protein
chr	47956	BB_0051		-	0.0302111	0.0254691	TAAATAGAAACATTCCTGTCCACAAGCTTAAATCAAACATATCCTTATTCA	hypothetical protein
chr	48541	BB_0051		-	0.0352428	0.0297111	TTATTAATGTAATAATTAGAGAGCCTTTTGTAAGTTCGATATTTTTTGTTT	hypothetical protein
chr	49828	BB_0053	ung	-	0.0558817	0.0471104	AACACAATGTTTTTCAAATTTTTAGAGATTATTTTTATTACTTCATCTGTA	uracil-DNA glycosylase
chr	49717	BB_0053	ung	+	2.75182	0.0220243	CAATTTTAACAGTCGAAGAAGGCAAACCTTCTTCTCACAAAGCTATTGGGT	uracil-DNA glycosylase
chr	66781	BB_0071		+	0.014122	0.0119054	CTTTGATTATTTAAATCCTAATAACATTTATATAATGCTGGGATACAACAA
chr	65791	BB_0071		-	0.0163897	0.0138171	TAAAAAACCTAAAAAACGCACCATTTATTTTTTCCTATGCTAAAAATAGCA
chr	66472	BB_0071		-	0.0164388	0.0138586	TAGAGCTGTGAATGTAAATAAAAATAGTAAGTGTTTTATTTTTGTCATTAG
chr	81398	BB_0085		-	5.98034	5.97776	GTTCTCCTTAAAGGCTTATAGCTTTCCAAACTATCTTTTAATGATTTGTAT	hypothetical protein
chr	82314	BB_0086		-	0.0417098	0.035163	AAAATAATATTCCGTTGTGGGCAAGAGACACTTCCCCAGGTAAAGGATTGG	hypothetical protein
chr	81970	BB_0086		-	2.24023	2.16644	ATATAATCTTTTTCAATTATTGATTGGGGTTTAGTATTTGTTCTTGGGGGG	hypothetical protein
chr	81973	BB_0086		+	2.93989	2.79894	TAGATTATGACTTTAAAAACATAAAAGGACAACAAAGAGCAAAAAGAGCAA	hypothetical protein
chr	96794	BB_0098		-	0.0951324	0.00437456	AGTCTGATTAGAATGCTTTTTGAAAGTTGCAAAGGATATCCAAATTCTTTT	recombination and DNA strand exchange inhibitor protein
chr	95635	BB_0098		-	9.27321	0.0269885	ATTCTTATGTTTTAATATCAACTCATTATAATGCTCTTAAATATTTTGCAT	recombination and DNA strand exchange inhibitor protein
chr	96334	BB_0098		+	0.324688	0.110587	GACTTAAGAGCAAGGGTATATTTATTCGATTTATAACAAACAAAATTAGAA	recombination and DNA strand exchange inhibitor protein
chr	100508	BB_0102		-	0.00474099	0.00399684	TTGCCTAAATTTCTGTTGGGGTAATTAATTTTTTTTGATTTTTGTATGTAT	hypothetical protein
chr	100723	BB_0102		-	0.0373949	0.551694	TTAAAGTGTATCCCTTTGTTTTTAGCATTTTAATTATTATTCCTAGATTAT	hypothetical protein
chr	100459	BB_0102		+	0.933318	1.31435	TACATACAAAAATCAAAAAAAATTAATTACCCCAACAGAAATTTAGGCAAT	hypothetical protein
chr	109591	BB_0110		+	0.333372	6.65475	GCTTATAACTTAGATGAAAAAAAATTAGAAAAACATTCTATTAACTTTAAT	hypothetical protein
chr	109566	BB_0110		+	2.14131	0.0166635	TTCAAAAGTTAACTATATTCCTATAGCTTATAACTTAGATGAAAAAAAATT	hypothetical protein
chr	108498	BB_0110		+	1.42439	0.707715	TGTTTCAAAATACAATTTTATAATAAATTTAGAAGCACACATGTTAACCTA	hypothetical protein
chr	109402	BB_0110		+	2.95386	2.6139	ATTTCGGGATTATTTTTTGCCTATAATCAAAACAATAAAGATATCAAAAGC	hypothetical protein
chr	114470	BB_0116		-	0.0280839	0.0236759	GTATTGTTTATGTTGATAAAATTTTTATTCAAAATGTTTTAGGCTTAATGA	pts system, maltose and glucose-specific iiabc component
chr	113729	BB_0116		-	0.0351358	0.0296208	TGTTTGGACTGCCCGGAGCAGCATTAGGGGTTTACAAGGGTATTGTTCATG	pts system, maltose and glucose-specific iiabc component
chr	114972	BB_0117		-	0.0213598	0.0180071	AATCTTTTTTCTTAAGAGTAGATATTGTAACAAGAATTGTTGTTCCAATGA	hemolysin III
chr	115017	BB_0117		-	0.00699883	0.702134	ATAGGGTCATTGAAAATCCGTAAATCAAGAATACAACTACATGTAAATCTT	hemolysin III
chr	137924	BB_0138		-	0.00660414	0.00556754	AAATATTTTTTTAAACTTTGTTTTGATTTTTTAGGTTTTTATTAATTGATC	hypothetical protein
chr	140094	BB_0140		+	0.00880252	0.00742087	TTCTATCAGCACGCAAAGTAGCAATAATACTTTTATATCCTTTAGCCTCAC
chr	139375	BB_0140		+	0.0420127	0.0354184	TTCTCCTTCAACCTTAAGAGTTATGCCTTCTTTATGGGGCACCTTATTATT
chr	139215	BB_0140		-	0.0375434	0.0316505	CATTTTCTTGCAGGAGAAAAGCTTTCTATTTTTGCTGCAATTGGTATGCTT
chr	141502	BB_0140		+	0.0552	0.0465358	TCTTTTAAGCTCAGAAACTGGCCTTACAGAATTAATAACAATTTCCATTAC
chr	141724	BB_0140		+	1.03192	1.30492	TATATTTTTTAAATTCTTTACCGAACTCAAGCCACTCTCAAGGACTCTAGA
chr	139335	BB_0140		-	0.156913	0.143875	ATCATTATGATGGCTATTATTGTTGTGTTTGGTATTATGGCTTCTCAATTT
chr	139328	BB_0140		-	0.69258	0.00512271	TGATGGCTATTATTGTTGTGTTTGGTATTATGGCTTCTCAATTTGAATCTT
chr	142908	BB_0141	besA	+	0.280296	0.302998	AATTAATATTAAAAATCAAATTCATCAAAATACCTCTTAGTCTAATGAATT	membrane fusion protein
chr	143234	BB_0142		-	0.00759686	0.00640445	CAAAACAATGTTGAAGGTAAAATCAGGAATTTAAAATCTAGTATTGTGCAA	outer membrane efflux protein
chr	143828	BB_0142		+	0.0785252	0.0702255	GCTTGATATTACGAACAGCACTCTCCCTTTCTATTTTTGCGCTTTCATATT	outer membrane efflux protein
chr	144506	BB_0143		+	0.0243014	0.742655	ACGCATTATTCAAAGGGGGAAACGATTTTACTCCTAAATACAAACCCATTT	hypothetical protein
chr	157593	BB_0155		-	0.00782999	0.00660098	ATTTTAATAATGCATTTAAATTCCACCAGTAAACACTAACACCAGTTTTTC	hypothetical protein
chr	157993	BB_0156		-	0.00371321	0.00313038	TTATACTTAATAAACTTTCATTTTGATAGATTATATTAGCATATGTTGTAA	hypothetical protein
chr	157960	BB_0156		-	0.00780767	0.335691	TATTAGCATATGTTGTAAAGTTTTTGCTGCTTATATAAAGCAAATTGCTTT	hypothetical protein
chr	157950	BB_0156		-	0.00302858	1.6564	TGTTGTAAAGTTTTTGCTGCTTATATAAAGCAAATTGCTTTCAATTAATTT	hypothetical protein
chr	157996	BB_0156		+	0.0146866	0.004643	TTAAAGAGTAATGGCAATAATAATGTCTTTTATAGTAAAAGAATAAAACCT	hypothetical protein
chr	158214	BB_0157		-	0.0130756	0.0110232	ATCCAAAAATGCTTTTTACCTTTTTATTATCGTTTATTAAATTTACAAAAT	hypothetical protein
chr	158431	BB_0157		+	0.0200825	0.0169303	TAGGAATAATTCATTTTTTAGCAGCAGAAATACCTTTATTGTAAGATATTG	hypothetical protein
chr	158769	BB_0158		+	0.0875589	0.0738156	ATATCAGGCAAAATTTCAAATAAAAAATTGCCAATCATAAATAGTAATCAT	antigen, S2
chr	159201	BB_0158		+	0.0286775	0.0473452	ACTGTCAAAAATAAACTTACTCAAGAAACTAAAATTTATAAAATTTCTCTT	antigen, S2
chr	159964	BB_0159		+	0.0326971	0.0275649	TAATGATTTTCAAAAAAAATTGAGATTACATTTTAAAAGCAACCAAATAAA	hypothetical protein
chr	159762	BB_0159		+	0.0366963	0.0309364	CTAGTGGAAAACAGCAATCAAAAAAAGAGCTTGCAAAAGACGCTTACTCAT	hypothetical protein
chr	159465	BB_0159		-	0.0410357	0.0345947	TAATTTTCGTTTTCGAAGATATTAATTTCGTTTTCAGAAAAGCTATTTTTA	hypothetical protein
chr	161368	BB_0161		-	0.438446	0.0235932	TAAATATGAATATAATAAATTTGGAAAAATATCAAAGCAGTCTAATCATGG	hypothetical protein
chr	163768	BB_0163		-	0.0746243	0.50284	CAAGCCTTTTGCATATGAGTTTTTTTTAGAAGAATATGAAAAGGTTTTGAA	hypothetical protein
chr	164996	BB_0164		-	0.0380655	0.000242499	GTGGTTAAATTTAAAGGGGTTTTTGGTAGGGGCATTTCTTTAATTTTTTTG	putative K+-dependent Na+/Ca+ exchanger-like protein
chr	166288	BB_0165		+	0.015578	0.0131328	TTAGTAGGAAACCAGCCATTGTACCCATAAATATCAACAGAAATAGGAACA	hypothetical protein
chr	167086	BB_0165		+	0.0375028	26.6763	GATAAGTCTAAAATACGTATTATTTGCTTTTTGAAAGGAAAAGATATTTTT	hypothetical protein
chr	167250	BB_0165		+	2.16563	0.00245282	ATATCCTGCACCTAAATAAATCTGCGGAATCAAACGATTTAAATTTTTAAA	hypothetical protein
chr	168894	BB_0166	malQ	+	0.00775359	0.00653657	AAAGCATTCTTTGACTCTTTAAAAAAATATTCTTTAAACGCAACAAAACTT	4-alpha-glucanotransferase
chr	169316	BB_0166	malQ	+	0.0237255	0.0200015	TTTAGATGGTAAAGAGCTTATGTTAAGCAAAATACCACTTTTTCTTTTTAA	4-alpha-glucanotransferase
chr	169313	BB_0166	malQ	-	0.00917125	0.529623	TGGCATTGGAGATTTAGGGAAAGGAGCTTATAAATTTATAGATTTTTTGTT	4-alpha-glucanotransferase
chr	170538	BB_0167		-	0.0117225	0.00988251	GCTCGTGCATCTCTTCTTCCAATCCAAATTGCTCAGTATGTCCTTCTATTA	outer membrane protein
chr	170487	BB_0167		+	0.0138884	0.0117085	CTAATAGAAGGACATACTGAGCAATTTGGATTGGAAGAAGAGATGCACGAG	outer membrane protein
chr	170614	BB_0167		-	0.0392131	0.834058	AATAGTATTTGGTCTTTGTCTTTTACTTTCATTTTTATTAAATAATTTCCA	outer membrane protein
chr	170029	BB_0167		+	0.218361	0.00476087	ACTACGAATATAAAGGCAAAGAAGAGCACAATGGCAAGCATTACCACATAA	outer membrane protein
chr	170293	BB_0167		-	1.21958	15.4038	AGATTATCATTTGGAAGCTCAATTGAAACTATTCTGCCAAGAGAGTTTCCA	outer membrane protein
chr	192269	BB_0194		-	0.033261	0.0280404	CTCATGTTCATTTTTATGAATTAAAGAAAAGATCTTTGGATGTCAATTACA	hypothetical protein
chr	192220	BB_0194		-	0.0190813	0.064345	CATTATTAATGAATGTTTTAAAAACGGCTTTTCTTATTTTCTTGATGTTGG	hypothetical protein
chr	191551	BB_0194		-	0.246199	0.109019	TAATAGCTTTAAAGATCTTTTATTGCTGCATTAAATTTTATTTATAATTAT	hypothetical protein
chr	203057	BB_0202		+	0.015613	0.0131624	GCAAGCACACTTACAACAAAATTTGTACTTGAAAAATACGGAAACAGCGCA	hemolysin
chr	203391	BB_0202		+	0.032615	0.0274957	GAATATTTATGCAAAAAATGTTAGATATAGATCAAGTAAGAGCTTCTGAAA	hemolysin
chr	202868	BB_0202		-	0.0578054	0.0487322	TTATGATTAATTCTAGCATATATGTATTATTTTAATTTATCTTTAATAAAA	hemolysin
chr	203255	BB_0202		-	0.00364791	0.898764	TTAGTGGAGTAAATATAAAAATTAATGGCTTTAAAAAAAATGAAGTAGATA	hemolysin
chr	203768	BB_0202		-	0.0616658	0.019495	TTGTAAGTATCCCTGAAAAACCACCATATTCATCGATTACGATTGCCATTA	hemolysin
chr	202918	BB_0202		-	0.14958	13.8683	AGCTGTTTCAGATGCTGAGAAAATAGCAGATAATATTATAAATAGTAGTAT	hemolysin
chr	202871	BB_0202		+	0.00748364	0.00788625	CTACTATTTATAATATTATCTGCTATTTTCTCAGCATCTGAAACAGCTTAT	hemolysin
chr	203260	BB_0202		+	0.0712089	0.658986	TATAATAAACAAAATCATAAAAAAAATATTAAATCTCTTTAAAGTTAAGAC	hemolysin
chr	202896	BB_0202		+	0.394346	0.0181336	TTTTCTCAGCATCTGAAACAGCTTATACTTCATTAAGCATAATTCAGATAC	hemolysin
chr	203820	BB_0202		-	1.32348	0.996787	ATGTCGTATTCGTCAGATATTGCTCCAAAAATTTTTTCTACTATGTCTTCT	hemolysin
chr	203841	BB_0202		-	1.4982	0.815101	ATCAGAGGCTTTTCCTCTTTAATGTCGTATTCGTCAGATATTGCTCCAAAA	hemolysin
chr	203963	BB_0202		+	0.243762	0.00655853	ATAGATCTGCTTGACAAAATACCAACAAAAAACGAAACCGTAAAAACAAAT	hemolysin
chr	203771	BB_0202		+	0.777042	0.946602	GAAGACATAGTAGAAAAAATTTTTGGAGCAATATCTGACGAATACGACATT	hemolysin
chr	203426	BB_0202		-	2.27785	1.43749	CTTGATCTATATCTAACATTTTTTGCATAAATATTCTAGAGTCATTTTTTA	hemolysin
chr	203697	BB_0202		+	1.0351	0.173118	TTATGAGGAAAAAACAAAAAATAATGGCAATCGTAATCGATGAATATGGTG	hemolysin
chr	202851	BB_0202		+	0.4275	0.10605	TGCTAGAATTAATCATAATACTACTATTTATAATATTATCTGCTATTTTCT	hemolysin
chr	203804	BB_0202		+	9.2809	0.0219944	TCTGACGAATACGACATTAAAGAGGAAAAGCCTCTGATTACTCAAATCAAC	hemolysin
chr	203690	BB_0202		+	1.84472	0.0568801	CTAGATATTATGAGGAAAAAACAAAAAATAATGGCAATCGTAATCGATGAA	hemolysin
chr	202874	BB_0202		+	1.33514	0.764496	CTATTTATAATATTATCTGCTATTTTCTCAGCATCTGAAACAGCTTATACT	hemolysin
chr	202921	BB_0202		+	0.340107	0.720616	TACTTCATTAAGCATAATTCAGATACAAGACATAAGAAAAAAGGGGAAATC	hemolysin
chr	203025	BB_0202		+	0.848822	0.315401	TTCTTATCGGCAACAATATATCAAACATTGTAGCAAGCACACTTACAACAA	hemolysin
chr	203966	BB_0202		+	1.51919	0.414141	GATCTGCTTGACAAAATACCAACAAAAAACGAAACCGTAAAAACAAATGAT	hemolysin
chr	202976	BB_0202		-	0.999669	0.566621	TTCCCGATTTCCCCTTTTTTCTTATGTCTTGTATCTGAATTATGCTTAATG	hemolysin
chr	203538	BB_0202		-	4.0213	0.743794	GGAATTCTAGAGTATCCTTCTTCTTTGATCAATTTGATTACATCTTTTAGC	hemolysin
chr	203310	BB_0202		-	0.861892	1.35071	GTCTTAACTTTAAAGAGATTTAATATTTTTTTTATGATTTTGTTTATTATA	hemolysin
chr	202955	BB_0202		+	2.60311	2.47265	AGAAAAAAGGGGAAATCGGGAATATCCGTGTACAATTTGGTTCAATCTCCT	hemolysin
chr	203801	BB_0202		-	1.6383	1.21492	TTGCTCCAAAAATTTTTTCTACTATGTCTTCTATTGTAAGTATCCCTGAAA	hemolysin
chr	203823	BB_0202		+	0.911025	1.28327	AAGAGGAAAAGCCTCTGATTACTCAAATCAACGACAATACTTACTCAATAC	hemolysin
chr	203545	BB_0202		+	0.803214	0.691939	CAAAGGACAAAGCAGAGAACAGATAATTGGGATTTTAATAGCCAAAGACCT	hemolysin
chr	203863	BB_0202		-	1.13666	0.40898	AGTATTGTCGTTGATTTGAGTAATCAGAGGCTTTTCCTCTTTAATGTCGTA	hemolysin
chr	203844	BB_0202		+	1.5079	1.29456	CTCAAATCAACGACAATACTTACTCAATACTTGGAGAAACTACTTTTGACG	hemolysin
chr	204236	BB_0203	hflK	-	0.00621204	0.00523699	TGAATATGTTTGCAATAACTATTATTGATATTAGTATCAGGGTAATAATAA	lambda CII stability-governing protein
chr	204675	BB_0203	hflK	+	0.0251772	0.0212253	ATTTAGGCATTGATGTAGTGCAAGTACAAATTAGAAATGCC	lambda CII stability-governing protein
chr	204855	BB_0203	hflK	+	0.0282978	0.0238561	TTGAAGAAGCTAGAGGATATAAAGAAAGCAGAATAAACAATGCATTAGCAG	lambda CII stability-governing protein
chr	204758	BB_0203	hflK	+	0.0308741	0.026028	AACATTGCAATTCAAGACAAAAATAAATACATAAACGAAGGGAGAAAAGAA	lambda CII stability-governing protein
chr	204788	BB_0203	hflK	-	0.0333998	0.0168944	TGTATTTATTTTTGTCTTGAATTGCAATGTTTACATCTTCAAAAGCTTCAT	lambda CII stability-governing protein
chr	204383	BB_0203	hflK	-	0.836086	0.167012	GAAATCCAAATTTAATTTCTTGGACTATTTTTACAGGTACGATAAATTTTT	lambda CII stability-governing protein
chr	204791	BB_0203	hflK	+	2.89681	0.798531	AACGAAGGGAGAAAAGAATTTAATCAAATAGTTCCCAAAATCAAAGGTGAA	lambda CII stability-governing protein
chr	205530	BB_0204	hflC	+	0.101832	0.204152	TTCAACGTTTGTCTAATGGAATACTCACCCCACAAGAAACAAAAATTAACG	HflC protein
chr	210754	BB_0208		+	0.0126405	0.0852516	ATAAGGATAAAAAAATTTTTTGTCAACGCATGAAAGAATTTTTCAAATCTA
chr	210003	BB_0208		+	0.0595409	0.0690186	GATATTCTGGTAGCTGTAAGAAACAGAAATAAAATTAAAATATTAAATATT
chr	210886	BB_0208		+	0.0951028	0.00316482	TATCAGACATACTACTCTACCTTGACGAAAATAAAATTACAATACCTAAAA
chr	209624	BB_0208		+	1.40122	0.00976266	TAGCATTTCTTCCCAGCTTTACAAATTAGAAAAACCTGAAATAATTGAACT
chr	210897	BB_0208		-	4.86282	0.0226494	GTATGTCTGATATAAATTTGAAATGCTTATATTCAATATTTGGGTAAAAAG
chr	210347	BB_0208		-	0.803813	0.600825	ATTAAAGCTAATATTTTTACTCGAACCTTTATAAAAAATTTCATTAAGACT
chr	210000	BB_0208		-	0.505945	1.31008	TTGTTTGTTCTAGGCTGTCAATGTTAATATTGCTGGAAAAATTTAATATAA
chr	216163	BB_0211		+	0.030548	4.63556	AAAGACATATTAAAACATTTGTCAACAGAAGACCTATCGATCAAAAAGATC	DNA mismatch repair protein
chr	216112	BB_0211		-	0.0580633	0.0122374	TTGTCATGTTCTTTTTTTAAGACCCTAAATTTATTATTTTCTATTACATTT	DNA mismatch repair protein
chr	215802	BB_0211		+	0.294557	1.39359	GAAAATGGAATTGAAAAATGCTTTAAAAAACAACCCGCCATAAACGGAACA	DNA mismatch repair protein
chr	228557	BB_0223		-	0.0161833	0.0136432	TTATTATTTAGATTAATATGTATTAAGGGAAGTTAGATGGAGTTTTTATAT
chr	228925	BB_0224		+	7.3835	1.04724	GATAAATTTAAATTATTTGCTTTAATGCCGTCATTAATCGAATCACTATTC
chr	228894	BB_0224		-	0.559718	0.901583	TGTATATTGCTTTAATTACCAATACAATTGATATTGAAAAAATGAAAACAG
chr	229045	BB_0224		+	3.43194	2.68936	ATACAATTGCCATTTTTAATGACAATTCCTTTTACTCTGCAAGAAATTATA
chr	233085	BB_0228		-	0.0222499	0.0187576	TGTTAATATTGACATTGCTTTTTTCTTTTTTATAAGGCCTTATTATGTATT	hypothetical protein
chr	238314	BB_0234		-	0.0632872	0.0533536	CTAAATTAACTTAAATCTTTGATTGACTATATTTGAATTAGTTGATATATT	hypothetical protein
chr	240121	BB_0235	ychF	-	0.00685188	0.0057764	GTAGAGATTCCCGATGAAAGGCTTTTAAAAATCTCAGAGTGCATTATTCCA	GTP-binding protein YchF
chr	239878	BB_0235	ychF	+	0.0567033	0.0478031	TATCTTTCTCAGGATTAATATCGTCATTAATATGAATAACCTCTTTTTCTT	GTP-binding protein YchF
chr	247842	BB_0241	glpK	+	0.0264568	0.0223041	TTAATGCAATTTCAAGCTGATCTTTTAGAATGTAAAGTTGTAAGACCAAAA	glycerol kinase
chr	247035	BB_0241	glpK	+	0.00798603	2.22275	GAAGGTGCCAGACAAAGAGCCGAAAATGGCGAATTATGCTTTGGAACAATA	glycerol kinase
chr	247989	BB_0241	glpK	+	0.193244	0.0128615	GACAAGATATTTGAACCTTCAATGCCAAAAAATCAAAAAGAAAAGCTTCTT	glycerol kinase
chr	246612	BB_0241	glpK	+	3.24762	1.40934	TCTATTGATCAAGGTACTACTAGCTCGAGAGCAATGGTATTTGATAAAAAT	glycerol kinase
chr	248358	BB_0242		-	0.019536	0.0164696	TTATTAATCATTTTTTGTATTGCTCCAATGAATTTTACCTTTTCAAAAGGT	hypothetical protein
chr	248421	BB_0242		+	0.0132015	2.28431	GTGCTATTCAATAAAATTAAAACAAATGGTCTTTTCGAATTTCTTCAATCT	hypothetical protein
chr	248193	BB_0242		-	0.151124	0.424887	TGTTGTTTTAGTTTCAAAAAATCAAATAAATTATGCATAATTTTGTTACCA	hypothetical protein
chr	249968	BB_0243	glpD	-	0.00544237	0.00458813	GCTTGAGGATTTAAAGGTAGTGATCTTGTTCTTCTTGCTAAAACATCCTCA	glycerol-3-phosphate dehydrogenase
chr	248972	BB_0243	glpD	-	0.0105886	3.1511	ATATTGGGAGCTTTTTCAATGGTAGATTTTTTGGATAGTAATTTAGTTTTG	glycerol-3-phosphate dehydrogenase
chr	249691	BB_0243	glpD	+	0.0481899	0.00487512	GAACAAAATTTAATACCAAATCGTGCACCAACTACAGAAGATTTAAAGTTG	glycerol-3-phosphate dehydrogenase
chr	249494	BB_0243	glpD	+	1.32719	0.0353328	AAATAGAAAAATCAGATGTAAAAAGTGTATATACCGGAATAAGGCCATTAA	glycerol-3-phosphate dehydrogenase
chr	249253	BB_0243	glpD	+	0.589122	0.47564	AACATCATTAAACCTTCCCAAGGTAGCCATTTAGTAGTCAAAAAAGACAAA	glycerol-3-phosphate dehydrogenase
chr	249623	BB_0243	glpD	-	0.772079	0.883073	ATAAGATTTGAATCTGATATAAATATTTTTTCGTTTCTTGAGATTTTTGAA	glycerol-3-phosphate dehydrogenase
chr	260736	BB_0252		+	0.00353026	0.00297615	TCATTTCTCAGGTGTTTATGATAAGGTATTAATAGCTAAAACAATGGTAAA
chr	261085	BB_0252		+	0.00895701	0.00755111	TTTAATGGAATATTTGCAAATTCTATTTCTGTTGGAATAGGATTTTTAACT
chr	261262	BB_0252		+	0.0089748	0.00756611	AAGCTAGCCTCAAACAACAATTTTAAAAAATTAAAACAATAATTTAATGAC
chr	259040	BB_0252		+	0.0125144	0.0105501	TATTCACAATATTTATCTTAATTACTATTTTTTTAGGATTTTTTTTGAAAA
chr	260797	BB_0252		-	0.0165407	0.0139445	TAACCTGTTCTTTTACCATTGTTTTAGCTATTAATACCTTATCATAAACAC
chr	259793	BB_0252		-	0.0259879	0.0219088	AGTAAAACAATCATTGAAGTTTCTGGCACTGTAATAGGGGATTGTACAAGC
chr	260771	BB_0252		-	0.0387882	0.0327	GCTATTAATACCTTATCATAAACACCTGAGAAATGATATTTATTATTTTTC
chr	261265	BB_0252		-	1.63994	0.371574	GCTTTACTCTAGGTTTAAATAAATAAATTAATAATGGAAGAAGAGTTAGTG
chr	264307	BB_0254	recJ	+	0.0961288	0.0810403	ATGTGAGTTATAAAATACCTTCAAATGGAGAGTTTTATGGACTTTCAAACG	single-stranded-DNA-specific exonuclease
chr	266112	BB_0254	recJ	+	0.651834	0.00297575	TAGAATACAAAAAGCCCTACTTATACTGTGTATTCTAGGAATAGAAAATAT	single-stranded-DNA-specific exonuclease
chr	266226	BB_0255		-	0.0224952	0.0189643	ATCTCCTTGAAATGCCTCTTTTTTATATTGGACTTTAGGAATAGTATTTAT	M23 peptidase domain-containing protein
chr	266183	BB_0255		-	0.192418	0.407453	GTATTTATTATTTCTGAATTTATATTTTCTATTCCTAGAATACACAGTATA	M23 peptidase domain-containing protein
chr	267275	BB_0256	rpsU	+	0.407299	0.453053	GATCGCACAAGAGATGTTCAAATGGATATCTCTTTATTTTAAATTAACACC	30S ribosomal protein S21
chr	273890	BB_0261		-	0.0619686	0.0522419	CTGTCAATGAAGAGATTACTATAAATAGTGACAACACTCGTATTGCTCCTA	hypothetical protein
chr	275622	BB_0262		+	0.0232798	0.0196258	AAAGTCTCCCCTAATACCTCTTTTAAAAAATCTTTGGGCAATCTT	hypothetical protein
chr	278432	BB_0264		+	0.0149515	0.0126047	TCTGAGAAAGAAACAATAGAAGGGGTTATTCGCTCACCCCTTTCATTTAAT	heat shock protein 70
chr	277777	BB_0264		+	0.0305749	0.0257758	ATTCAAATGCTTGCCATCAAGAAAAAGCAAAGTAATGTCGACCTCTTCCAT	heat shock protein 70
chr	278129	BB_0264		-	0.028775	0.0242584	ATGAACCAACCGCAGCTGCTATTGCTTATGCCTTTGAAAGACAGATTGATG	heat shock protein 70
chr	278481	BB_0264		+	0.0555241	0.046809	ATATTATCTTAGAACTAACATCAAAATACGATGCAACAGTATTTGTGGTTC	heat shock protein 70
chr	277304	BB_0264		-	0.0626023	0.0527762	TAGGTAGGTTTTCCTTTGGCAATATTCAAAAAGCTTTAAAAGGAATT	heat shock protein 70
chr	278206	BB_0264		+	0.526287	0.0024113	GGCAGGGACTGTTATTACAGCATTTTCAATCTCTTCATCTAAAAATTTTTC	heat shock protein 70
chr	279215	BB_0266		-	0.00654224	0.00150419	GTTAATAAAGTAGGGGATAATTATTTGCTTTCGTTTCCAGTTAAAAAAAAT	hypothetical protein
chr	279477	BB_0267		-	0.0031971	0.00269528	ACAACGTTACTTTTATAGAGGATGATAATTATATTAAAGTTATGACCTATA	hypothetical protein
chr	280598	BB_0267		-	0.0455215	0.0383764	TGGCGAGCCTGTTGAACTTGCAAGGGGTCTAGAGCCAGTAAAGGGTAAGGA	hypothetical protein
chr	304758	BB_0295	hslU	-	0.00766115	0.00645865	TAGTACTGTAAGAGATGATGCTTTAGTAAGAACAGAGGAGAGAATAGTTGA	heat shock protein HslVU, ATPase subunit HslU
chr	304038	BB_0295	hslU	-	0.0226321	0.0190797	TGTTGCGATGTTTAAGGTTTATGATTTAGATTTAAAGTTTAGTGAGGAAGC	heat shock protein HslVU, ATPase subunit HslU
chr	305051	BB_0295	hslU	-	0.0337681	0.0284678	GGTCAAGACGAAGCTAAAAAATTAGTATCAATTGCTCTTGTTAATAGATAT	heat shock protein HslVU, ATPase subunit HslU
chr	303902	BB_0295	hslU	+	0.961861	0.0173761	TTTCCATAACACCGTGAAGTCTTCTGGCACCAAGATTTTCACTCTCAAGAT	heat shock protein HslVU, ATPase subunit HslU
chr	305483	BB_0296		-	1.39107	0.0144187	CTCTTTTTGAAAAATTTGAAGAAAAAATCAAAGCAAAAGGTGATGGCTTGA	ATP-dependent protease subunit HslV
chr	305947	BB_0297		-	0.015088	0.0127198	TGCACCCTTGAAATCAGGAGCTTTAATTACAGCTGAGCTTGGTCTTGACTT	protein smf
chr	306377	BB_0297		+	0.28188	8.85439	GGATAAGACTTAGACCCTAGAATAGCAACTTTGGCTTTGGTCCTTTGAATA	protein smf
chr	305884	BB_0297		+	0.422064	0.39719	AACATCAAGTCCTAAGTCAAGACCAAGCTCAGCTGTAATTAAAGCTCCTGA	protein smf
chr	306539	BB_0297		+	1.12681	1.82426	AAATCAAAATTATTAAAAAGTTTTAATTTTTCTTTGCCTTTTAAAAATTTC	protein smf
chr	321865	BB_0315		+	0.00934957	0.00788205	TCTTCAACGTTTCAATTAGCACTCAATGACGACACATTGTTTATAATTTTT	hypothetical protein
chr	322438	BB_0316		+	0.0274039	0.0231026	TAACATAAACAGTAATAAATAAAAAAATGAAAAAAACAGCAATAAAAACAA	hypothetical protein
chr	327693	BB_0322		-	0.00227961	0.0019218	GTGTTGTTAGAAATACATTTCCCGTTAAGTTAGATTTAGATGACGAAATTT	hypothetical protein
chr	327718	BB_0322		+	0.0307284	0.0259052	CAACTGCCACTTGAGAAAATAAAGTTCTACTTGAAAGCAATATTAAAAGGA	hypothetical protein
chr	336408	BB_0328	oppA1	+	0.00266552	0.00224714	TACCCAAATCTCATTATCTTTTCAGAAATGATAAATGGACAGGGTGGGTAC	family 5 extracellular solute-binding protein
chr	335333	BB_0328	oppA1	-	0.0135187	0.0113968	TTGTAGATTTTATTAAATTAGCATACATTGCAGCTGTTTTTTTATTTAAAA	family 5 extracellular solute-binding protein
chr	335795	BB_0328	oppA1	+	0.252312	2.52726	GCATTCAATACAACAATAAAACCACTAGACAATTTAAAAGTTAGACAAGCC	family 5 extracellular solute-binding protein
chr	336495	BB_0328	oppA1	+	2.46541	0.0138871	AAACTAAAAAATAATAAAATTAAGTAAAATAAGTAATTTTAAAATTAAGAT	family 5 extracellular solute-binding protein
chr	335200	BB_0328	oppA1	+	0.214866	0.688608	CACATTTAACCTAAGAGAAGATATAGTTTGGAGCGATGGAGTTGCCATTAC	family 5 extracellular solute-binding protein
chr	335210	BB_0328	oppA1	-	1.60776	1.01547	GGTTAAATGTGTAAATAATTCCATCTTCAGAAATATTCCAACTTTTTGCAA	family 5 extracellular solute-binding protein
chr	335960	BB_0328	oppA1	-	5.82996	0.0694567	TTAAATTTTTTCCATAAGAATAATCATCAAATTTTGGAGTTAGATTTCTTG	family 5 extracellular solute-binding protein
chr	338107	BB_0329		-	0.0344498	0.0290425	TATTGGTGCTATTGGAAAATCTTTTTCAATAATTATCTCTTCTGCTTGTCT
chr	337579	BB_0329		-	0.0296602	0.0250047	TGTAAGCGTTTCTCTGTCAATAGCAAGAGTTAAGGCTTTTCTAATTTTAAC
chr	337856	BB_0329		-	0.0677782	0.0571397	AGTATGTTGTCCATTCTTCGTTTTCAAGTTCCACATCAATATTTAAATTTT
chr	337151	BB_0329		-	0.078446	0.184029	ACATATCAATAAAATAAGGTTTTGGTGATTCCAGTGTTATTTCTAATGTTT
chr	337852	BB_0329		-	0.609666	0.457835	TGTTGTCCATTCTTCGTTTTCAAGTTCCACATCAATATTTAAATTTTTTTT
chr	344355	BB_0336		+	0.0042265	3.80718	GTATAAATTCCCTTATTGTCCTCTTTCTCAATAAGCCTATTTAAAAAAGGA
chr	344196	BB_0336		-	1.10014	1.51873	AGTAAGCTTTTAATTATTTATCTGTTCATCTCATCAAAAAGGTATTTAGAT
chr	352512	BB_0344	urvD	-	0.0504569	0.395971	ATAAAAGGATGAAATTTTTAGTTTTTCAAAGCACTTCAGATGAAGCTGAAT	DNA helicase
chr	355864	BB_0347		-	0.141017	0.0104896	GCTATTATATTGGGCGAGGATGGCCACAATTTAATAAATAAGATAATCATA	fibronectin/fibrinogen-binding protein, putative
chr	355857	BB_0347		-	0.0434987	0.00100012	TATTGGGCGAGGATGGCCACAATTTAATAAATAAGATAATCATATCTTTTT	fibronectin/fibrinogen-binding protein, putative
chr	356641	BB_0347		+	0.576916	2.12235	CAAGAGATTATCCTGGAGCTTATGTTTTTATTAAAAATCAAAAAAATAAAA	fibronectin/fibrinogen-binding protein, putative
chr	366967	BB_0359		+	0.860893	0.0127327	ATTACCTAATTTAGACAAATACTCACAAGCTGTTTTTAAAACTTTGTCATA
chr	368735	BB_0360		-	0.00260067	0.345862	ATGTTAATATTATTTGGAATAATTTAGTTATTACTATAATGCTGTGAAGAA	hypothetical protein
chr	368613	BB_0360		-	1.26377	0.0198523	AATGTTAACATAAACTTTATGGAGTAATTATTAATGAAAATTAATTTATTA	hypothetical protein
chr	369224	BB_0361		-	0.00455753	0.00384217	AGTAATCATATTTTAAAGATTTTAAATTTTTTATTATGATTTTTTTTTGGG	ATP-binding protein
chr	369359	BB_0361		+	0.0111428	0.00939383	TTTAGATTGTTATCAAGTGTGTTTAAAAGAGGAACAAAAGGAAATGAAATT	ATP-binding protein
chr	369706	BB_0361		+	0.0346448	0.0292069	CAAACCTACAAGCTCAACTTCTAAAAGTATAAAAAAAATTGCAAAAAAATT	ATP-binding protein
chr	369552	BB_0361		+	0.00399767	1.81822	ATATGCTCAAAGCTCCCAAAGACATTGAAAAAACCGAAAAAATAATAAAAT	ATP-binding protein
chr	371287	BB_0363	pdeA	+	0.00498361	0.00420137	TCATAATTAGCAAAGAAAAATTTGATGAGGAATATTTAAAACTTGATCACA	hypothetical protein
chr	371797	BB_0363	pdeA	-	0.0669933	0.056478	TAGTTTTCTATTTTATTAGAGTTTGATATTTCTTTAATTGTTATTAATTTA	hypothetical protein
chr	371416	BB_0363	pdeA	+	0.00878395	0.562796	AAAACACAACTCTGGATTTCTTTTTAAATTTATCAGAACTCATAAAAGAAA	hypothetical protein
chr	371580	BB_0363	pdeA	+	0.182825	0.0866974	GATATCAGAGATTGGGAAAAGCTAGAAAAAATAAATTTAAGTTATCACACA	hypothetical protein
chr	371284	BB_0363	pdeA	-	0.479916	0.00375778	GAATGGATTTTGTTTGCATTTTTTAATTCGTTTGCAATGTTTATTGAAAAA	hypothetical protein
chr	372009	BB_0363	pdeA	-	0.0837627	0.764437	ATGACATTATTTTTGAATACATTATTTTAAGTATTTTTGCATTAAGTTTTT	hypothetical protein
chr	371577	BB_0363	pdeA	-	0.613155	0.460513	TGTCGGTTACTTTGATTATATTTCCAGAGGTTTTCATTGGAAGATTAAGAT	hypothetical protein
chr	372271	BB_0363	pdeA	-	3.37749	6.70629	GTGGGATTAGATTCTTTGTATTCCGATGATATTTTTGTAGCCATCATTAAT	hypothetical protein
chr	373580	BB_0365	la7	-	2.86451	0.510279	TGTTAACGAATTAATTTATATTTTTGATTTTATAGGCTTTAATCTAAATTA	lipoprotein LA7
chr	374015	BB_0365	la7	+	2.09407	0.82461	GAATCATCAGGCTTAGAAGAGTTCTCCGCTTCTTGCTCCTCAACATATTCA	lipoprotein LA7
chr	387491	BB_0377	luxS	-	0.392143	0.0596758	TGTATTGCTGCGTTTTCAATTATTGGTTCGATGTTGGGAGCTTTGATTCTA	S-ribosylhomocysteinase
chr	387744	BB_0377	luxS	+	3.85802	0.985512	TGAATCTTCTAAATACTTACAAATATTAAACAATATTAAAGAAGAAAATTT	S-ribosylhomocysteinase
chr	387433	BB_0377	luxS	-	0.718797	0.147936	TTGTAGTAAATATTACATTTTCAAAGGTATCTTTTCTTGAGACATATATGC	S-ribosylhomocysteinase
chr	388328	BB_0378		-	1.43432	0.0335884	TCAATTTTTCAGTGGAGTTGGTGTTAATGTTTCTCAAAATTTAGCATTTGG	hypothetical protein
chr	388229	BB_0378		-	0.525553	0.909033	TACCAATGAGATTATATTTATGTTGGATGATCAAGCATATTTGAAGCATTC	hypothetical protein
chr	394232	BB_0384	bmpC	-	0.0076533	0.00645203	AGGATCCCGATGTTTTAAACAATAGGTTGGTTGATGAAGTTATTGATCTAG	hypothetical protein
chr	394384	BB_0384	bmpC	+	0.0531975	0.0448475	TGATTGATCTTGATTTAAACCAATAACATAATATTTAGGTCCAAGCTCCTT	hypothetical protein
chr	394997	BB_0384	bmpC	-	0.268166	0.0650621	GGGATAATTTTGGAATAAAGCTTATAACTAAATCTTTAAGACCTTATCCTA	hypothetical protein
chr	411817	BB_0400		+	0.261641	1.11766	GGTATTAATATTTTACCCCTACCATTTGCTCTGTTTTTAACATCAATTGAT	hypothetical protein
chr	412681	BB_0400		-	1.77592	12.9081	GATTTGCCGCACTTATTCCAAATGCACTTGGATCTGAAATTCAGCTATTAA	hypothetical protein
chr	411730	BB_0400		-	1.12369	0.0734496	GGTGGATGGAAACAGGAATTACAGGCCAATATTACGATTATTATGTTAAAT	hypothetical protein
chr	416911	BB_0404		-	0.0573451	0.00116026	TTATACTACTTGACTGTATATTGATGTTAATCTTGTTTGTTTGTAAAGGAT	hypothetical protein
chr	417114	BB_0405		-	0.00578504	0.00487701	ATAGCATTCTCATTGAAATTCTCCTTTTTTATTTTCAATTTTAGAAATTAT	hypothetical protein
chr	417670	BB_0405		+	0.0168023	0.014165	GATTTAATTTCTTAGGCACAGGCTTTATAAAAATATATATATAGTGGAGAA	hypothetical protein
chr	417567	BB_0405		+	0.00311848	0.223465	ATAGAGTACAGCTTTCTTAAAAATATTGTGATTGGATTTAAAGCTGTTGCT	hypothetical protein
chr	418056	BB_0406		-	0.738604	0.746109	TTGTCCAATTTGCTTTTTAAAAATAACGTCTATTCCACCATTTAGATAATT	hypothetical protein
chr	420791	BB_0408		+	5.93189	0.0432347	ATGCTATAACCCTGCTTTTTAGCTTCATTTTCAATTTTCTTAGCTGCAATA	PTS system, fructose-specific IIABC component (fruA-1)
chr	422757	BB_0411	nucA	-	0.00936051	0.00789127	TATCCTTTTGAGATTGCCCATTCTCTTACTAATTTTTCAAGTTTTAGCCAA
chr	422726	BB_0411	nucA	-	0.0440573	0.037142	ATTTTTCAAGTTTTAGCCAAATTCCAGAATTAAATTCGCTTTTTTGAGGTG
chr	422885	BB_0411	nucA	+	0.0579986	0.048895	ATCTCTTTTATTATCCCAAATGAAAAAGCAAAAGACTTGGATTTGGAAAAT
chr	423622	BB_0412		+	0.00101566	0.000856241	GATGCATTCTTGCTACTTATTTTAACAAACTTTATAGTAGCCTTTTTAAGA	hypothetical protein
chr	423619	BB_0412		-	0.00100245	0.000845102	TGTAAAATTTTGTATTTTCTATTTTAAGAATTCCGTGGTTTTGGCTATTTT	hypothetical protein
chr	423472	BB_0412		-	0.00592596	0.00499581	TATATAAACTGAGAAAAAATAAATTTAATAATGAAAAAGTGTTTACAAAAA	hypothetical protein
chr	423470	BB_0412		-	0.00818904	0.00690368	TATAAACTGAGAAAAAATAAATTTAATAATGAAAAAGTGTTTACAAAAAGG	hypothetical protein
chr	423338	BB_0412		+	0.011965	0.0100869	CATTAGACCCTATTTTAATCTCTGAAGATTTTTTTTTAAAAAACAATCTAA	hypothetical protein
chr	423539	BB_0412		-	0.0101528	0.00855922	TATATGCAGGCAAAGATCAAAATAATGTAAATTGTATAATGTATTGATTTT	hypothetical protein
chr	423542	BB_0412		+	0.0349001	0.0294222	GTTACACAATGCCTATTAATTCGTACGAAAATAGCCAAAACCACGGAATTC	hypothetical protein
chr	425060	BB_0414	cheR	+	0.00865256	0.00729445	GCATTTGTACTCAAATCAAAGCTTCCAAAAGAAATAGATTTTGTTATTATT	chemotaxis protein CheR
chr	425096	BB_0414	cheR	+	0.43915	0.0246814	GATTTTGTTATTATTGCTTCTGATTTAAGCTTAAAATCTTTGATGATAGCA	chemotaxis protein CheR
chr	425806	BB_0415		-	0.00772023	0.00650845	AACTGTTTTTTTCCTCCAAAAATAGAATATCTTTAATATTGTTCTCTTCTA	chemotaxis protein CheB
chr	426647	BB_0415		+	0.00746503	0.00629331	TAGACTATATAGTTCCACTAAGCCATATGGTAAAATTATTAAAAGCTATAC	chemotaxis protein CheB
chr	426148	BB_0415		-	0.0116883	0.00985366	TGTCAAATTTTCTCAGTTTAAGTTTTTTTATTTCTTTTTCATTTAATGTTT	chemotaxis protein CheB
chr	425818	BB_0415		-	0.0370489	0.0312336	TTGTTTTGTTTAAACTGTTTTTTTCCTCCAAAAATAGAATATCTTTAATAT	chemotaxis protein CheB
chr	425888	BB_0415		-	0.00721103	0.968869	AGATCATCGGCGCCCTTTGAAGCAGCAATATTTATTAGGTTTTGATTTGAA	chemotaxis protein CheB
chr	426473	BB_0415		-	0.0416447	0.00526621	GATTGAAATAATACCCCAATAGATGGTTTGTGACCATTTATATGTTTACCA	chemotaxis protein CheB
chr	429662	BB_0418		-	0.0240156	0.0202461	AGTTATAGACATTCCAATAGAATCGTAATAAAAATAAGAATTGCCAGTTGC	hypothetical protein
chr	429057	BB_0418		+	0.00504422	1.35867	TATGCATCAAATGAACTTGGCATAGGTTGGCAAGCTTTTGGATTTAAAGGA	hypothetical protein
chr	429700	BB_0419	rrp1	-	0.0775764	0.0653999	GATATTAAATTTATATTTAATAGACTTTAGTATTTATAAGTTATAGACATT	response regulator
chr	434199	BB_0420	hk1	+	0.00135627	0.00114339	ATATCCTCTTTGGAAAATCCCTTAAAAATAGGTTTAAAGATATGTTGTCTT	sensory transduction histidine kinase
chr	432489	BB_0420	hk1	+	0.00145855	0.00122962	TAATTATTAAAAATAGATTTAGAATAAGAGAATAAATCAATATTTTTCTTT	sensory transduction histidine kinase
chr	434321	BB_0420	hk1	-	0.00807034	0.00680361	TCCTCCTTTAAGTTTTATTAATTCACAGGGAAAATTGTCTGGCATTTTAGT	sensory transduction histidine kinase
chr	431973	BB_0420	hk1	+	0.0197098	0.0166162	GAAGAGCATCCCAATAAAATCGAACAGTGCTCAAAAATTTTAATAGATTTT	sensory transduction histidine kinase
chr	431759	BB_0420	hk1	-	0.0147335	0.0124209	TGTTAAAAAGCCTTTAATGGGGCTTGGTATATGCTCTATTCTTTATAAAAA	sensory transduction histidine kinase
chr	432648	BB_0420	hk1	-	0.0332824	0.0280584	TATTGTATTTGTCTAAAATAGATGTCAATGAATTATATGTTGAGAGTCAAG	sensory transduction histidine kinase
chr	434674	BB_0420	hk1	-	0.0425624	0.0358818	TATGAAGATATCTTAAGGTTAAAAAACGTTAACACCATTTTTTTGGCTGAT	sensory transduction histidine kinase
chr	431762	BB_0420	hk1	+	0.0508337	0.0428548	ACCATATTTTAAATTTTTTAGAGCTTTATTATCTAAATAATAAAATAAAAA	sensory transduction histidine kinase
chr	432429	BB_0420	hk1	+	0.0499795	0.0421346	AAAGCATTTCCTATTAAATTAATTAAAACTTGTTTAATTTTTACAATATCA	sensory transduction histidine kinase
chr	432378	BB_0420	hk1	-	0.045661	0.038494	GAACAAGAACTGATGGTAATAGGGTTTTGGTTACAGTTGAATTTAAGGTAA	sensory transduction histidine kinase
chr	431731	BB_0420	hk1	+	0.0512843	0.0432347	TACCAAGCCCCATTAAAGGCTTTTTAACATAACCATATTTTAAATTTTTTA	sensory transduction histidine kinase
chr	442346	BB_0421		+	0.0501724	0.0422972	ATTTTCATTAATACTAATTTCTTTTAATTGGCTCCTTATATTTTTAACTTC	hydrolase
chr	442356	BB_0421		-	3.47335	0.0196521	TTAATGAAAATTATCTTGTAACGGCGAATGGGGCTGAAGTGTTTTTGCAAG	hydrolase
chr	443028	BB_0422		-	0.0394795	0.0332828	TAATATATGGTATGCATTATATGTTTAACGTTGTGACTGCAGATAAAAATA	3-methyladenine DNA glycosylase
chr	443012	BB_0422		+	1.73924	1.30468	ATGCATACCATATATTATATACACATAAGAATATCCTCCTATTCTATACAT	3-methyladenine DNA glycosylase
chr	443217	BB_0422		-	4.3018	0.00464153	CTACCGTTGCAAAGTTATTGCTTGGTAATTTGTTGATCAGAAAGATCGACA	3-methyladenine DNA glycosylase
chr	443190	BB_0422		-	1.22334	0.614508	ATTTGTTGATCAGAAAGATCGACAAAGAGGAAATAGTTACCAGAATTGTTG	3-methyladenine DNA glycosylase
chr	448245	BB_0429		+	0.0951679	0.0348106	TAAACCTCTTCGGGATTTTCTAAGCTTTCAATCAAGCTTTCTGCCCTGTCA	hypothetical protein
chr	450091	BB_0431		+	5.51825	10.0176	TATGAATATGACAAGGAAAGCAATGCTGCAAAAGATTTTTTAGAGCTCTCA	hypothetical protein
chr	470334	BB_0450	rpoN	-	0.0109426	0.00922503	CATTGCAAAAAGAATTTCTAAGAAGAGGATTTAAAAGCTTAAGGCCAATGA	RNA polymerase sigma-54 factor
chr	470344	BB_0450	rpoN	-	0.00908124	3.28627	GCTATATATACATTGCAAAAAGAATTTCTAAGAAGAGGATTTAAAAGCTTA	RNA polymerase sigma-54 factor
chr	470961	BB_0450	rpoN	-	0.108751	0.00916811	CTTCTTTAAAAGAACACCTTTTACTGCAATTAAGAATTCAAAGAATAAATG	RNA polymerase sigma-54 factor
chr	470850	BB_0450	rpoN	-	20.4601	0.0231941	TAATAAACCCTTACGATCTTTTTAAAAAGGAAGAAAAAGAAAAAGTAAAAA	RNA polymerase sigma-54 factor
chr	470340	BB_0450	rpoN	-	8.16064	0.010504	TATATACATTGCAAAAAGAATTTCTAAGAAGAGGATTTAAAAGCTTAAGGC	RNA polymerase sigma-54 factor
chr	473038	BB_0453		+	0.0891488	0.375012	ACAAAGAAATTATTAAAATTCCAAACAGTAAGCTTACATCCAATTTTGTTG	hypothetical protein
chr	480445	BB_0459		+	0.0716009	0.0603623	AAGCTATTTTAAATTTTCCTAATATTTATACGATCTACAATATGCATATTG	hypothetical protein
chr	481558	BB_0460		+	0.0100674	0.00848725	ACATAAAAATCTTTAATTCTACTATTTAGCTGTTCTTTTAATACGTTTATT	hypothetical protein
chr	481500	BB_0460		+	0.0517176	0.0435999	TCTTGGAAAGATTGTTGTGAATTTTTTTTCCAATTCTTTTTGACTGTGTTT	hypothetical protein
chr	481910	BB_0460		+	1.2343	0.00748605	TATGGAGAATATTATTGTTTTGCAGTATTTCATTTTCTTTGATATTTTTAG	hypothetical protein
chr	494479	BB_0475		-	0.0331132	0.0279157	ATTGTTTTTATGTCTTGCATGAAAACAAGCACAATAAAATCAAAAGAAAAT	lipoprotein
chr	494403	BB_0475		-	0.694081	1.40665	GCACTATAAAAATCAACCAAAAAGTAGAAATAGTAAACTACAAATCCGACA	lipoprotein
chr	511102	BB_0505		+	0.0178602	0.0150569	TATCTTAAGGCCAAATAATTTTTCAGATTTGTTAGATGGGCATGGTTATTG	hypothetical protein
chr	511389	BB_0505		+	0.0207845	0.744229	TGACTCAAGATGAAAGAATATTGTCAAAGGGGACAGCCTATATTAGTGATA	hypothetical protein
chr	511104	BB_0505		+	0.290736	0.689348	TCTTAAGGCCAAATAATTTTTCAGATTTGTTAGATGGGCATGGTTATTGTT	hypothetical protein
chr	511578	BB_0505		+	0.491391	0.0272463	ATTTAAAGACAGGCCGCGCTTTAAAAATTGAAAGGATTCAGAAATAATTTA	hypothetical protein
chr	511429	BB_0505		+	0.210951	0.0298181	TATTAGTGATATTGGGATGACAGGTGGATTAAATTCTGTAATAGGATTTAA	hypothetical protein
chr	511426	BB_0505		-	2.42171	0.00664294	GGCTGTCCCCTTTGACAATATTCTTTCATCTTGAGTCATAACATGGGTATG	hypothetical protein
chr	511431	BB_0505		+	0.268182	0.330208	TTAGTGATATTGGGATGACAGGTGGATTAAATTCTGTAATAGGATTTAATC	hypothetical protein
chr	534361	BB_0524		+	0.00344088	0.0029008	AGTGGTTGTGCTAAATTAATTTTAGATTTTAAATCTGATGGGTCTATTGTA	inositol monophosphatase
chr	534851	BB_0524		-	0.0240099	0.0202413	TGAGAAGAAATATCAAGATTAAATAACCTTATAATAGACCTTGAAACTGCA	inositol monophosphatase
chr	535234	BB_0525		+	0.00609029	0.00513435	GCTTGTTTAAGGTCCAGCTTGAAAATTTTATGTAAAGCATTTTAAATGGAT	hypothetical protein
chr	538411	BB_0528		+	1.82303	0.180788	CTTTATCATTAATTTCTGCTTTAAATGAATTTACGTTTGATTCTACATAAT	aldose reductase
chr	539756	BB_0530		-	0.0130755	0.0110232	GATGAATTAATAAAGCATATGGAAAAAATAAATGGGAGAGAATTTGGCATG
chr	539372	BB_0530		+	0.0187615	0.0158167	GTTTGTTAATATTTTTTAGCAATTTTTCTTTATTAAAATCTCTATTTATTC
chr	539787	BB_0530		-	0.0646631	0.0545135	TTATAAAAACCAAGATTTTATACTTAGCATAGATGAATTAATAAAGCATAT
chr	540125	BB_0530		-	0.28109	0.348423	TTCAAAATACAATAAAAAAAAATTTATACATCCTGATCCTTTAGAATTTCT
chr	539539	BB_0530		+	0.940994	0.641005	AATAGTTTTGAAGCAATGCTTGTCATGTGAGTATCCATTGGCACTATAAGC
chr	540183	BB_0531		+	0.0143241	7.33605	TTCTAATAGTTCTAATAATATTTTTTTAAGTTTTTTGTCGTAAAGTTTGTC
chr	541438	BB_0532		+	0.00979925	0.00826115	AGTAAAACAGAATCATATAGTTTTTGGTTATTGCTAATAAGGGCTTTTTTA
chr	541493	BB_0532		+	0.0117996	0.104449	TGTTATTCTGTTTTGATAAGTAATTCATTTCGTTTATGAAAAAAGGATTAA
chr	541213	BB_0532		+	0.00250156	0.0421782	GATGCAATATCAGCTTTTTCATTAAGGATATTGGCAGGCTCAATTAAATAG
chr	544951	BB_0536		-	0.685836	2.8436	ATAAGTGAAATCAAAACTAGTAGCAGCATTAATGTCAGCACCAAATTGCAT	zinc protease
chr	547074	BB_0536		+	0.865834	0.00264788	CTACCGAGCCTAAGGAGCTGGACAATGTCTTAAATTCTATTAATCGCTATA	zinc protease
chr	548301	BB_0537		+	0.0905484	0.253957	TTGTCCTAGCATCTAAGTTACTAGGATTTAGTCGAATTTCTTCTAACGTGT	hypothetical protein
chr	553011	BB_0542		+	0.0031154	0.00262641	AGAGTTAATTTTTAAGTTTTTTTGTTTACTTTTTGCTTGTGGTAATCTTTA
chr	564240	BB_0553		+	0.00971151	0.00818718	ATTCCTAGTTCGTGGATATTTTTGACTTCTATTAAGTTTCTAAAAAATTCT
chr	564832	BB_0553		-	0.0292601	0.0246674	AAAAGAAAAATCAGCGCAAATGAAGCAATAAACAAAGAAAATCAAAAAAAA
chr	564404	BB_0553		-	1.73809	1.34748	CTATATTGAAATAGATCCCACTAACAATTTAAATGAGGCTTTAAAAAATCA
chr	564472	BB_0553		+	0.164813	0.0252986	TGTCAGGGTAGATTTGAAAATCTGCTGTTTTTATCATAGTTGTTTTTGGGG
chr	567598	BB_0554		-	0.00568705	0.00479441	ATCAACCGCTAATCCAAATATTGTGCGAATTCTCTTGTTATTTAACTTAAG	hypothetical protein
chr	567801	BB_0554		-	0.0179094	0.0150983	CTCCAACTATTTAAAATTTCTTCAAAATCAAGGGGCGTTTTGCTTGCATTA	hypothetical protein
chr	566271	BB_0554		+	0.0140117	0.0118124	GTTATTCTTCTGGATTTACAAAGAAAGAGTCTGGAACTTGCAATGTTTTGA	hypothetical protein
chr	568020	BB_0555		-	0.00126861	0.00106949	CATTCCGACCATTTAAAATAAAAGCGGGAATTAAATCAGAATAAACAAGTT	hypothetical protein
chr	567987	BB_0555		-	0.00156828	0.00132212	AATCAGAATAAACAAGTTTGAAATCCAATAAAATTAAAAAAAATCTGTTAT	hypothetical protein
chr	568210	BB_0555		-	0.0117875	0.00993732	CAATTACATTTTAATGACTTTCTATAGCCTAAAATATCTGATTTGCTTACA	hypothetical protein
chr	568222	BB_0555		+	0.0168186	0.0141787	ATACTTTTTTATCTCTTTATTTGAAAGCTGAAGAATTGTATAGAAAAAATG	hypothetical protein
chr	568772	BB_0556		+	0.00365276	0.00307942	AATTTAAATTTCCAATGATGAATTTATGGAACAGAAGCTTTTATCATAAAA	hypothetical protein
chr	568718	BB_0556		-	0.00388111	0.00327193	TAAGCACTAAAAACATAAGTTTTTTTGGTTAAAACATTTTTAAACTCAATT	hypothetical protein
chr	568739	BB_0556		-	0.0781001	0.0658414	TATTCAGCTCTATTTAAATTATAAGCACTAAAAACATAAGTTTTTTTGGTT	hypothetical protein
chr	576318	BB_0563		+	0.0145809	0.0122923	TTTACTCCGCTGTAAAGACCAATGTCAAGATCAAAGTTTCCTATATTAATC	hypothetical protein
chr	576257	BB_0563		-	0.0177536	0.014967	CACATTCCCGGGAGCTGCTAATATTTTGGATTTTTCAGTTGGCGCAGGGGG	hypothetical protein
chr	576237	BB_0563		-	0.456179	0.0118941	ATATTTTGGATTTTTCAGTTGGCGCAGGGGGATATGGAACAATATGGTTTT	hypothetical protein
chr	577481	BB_0565		+	0.0171399	0.0144496	TGTTGTTGAGGTTTTAGAATATACTAAGATATCAAAAATCCCAAGGACTCC	chemotaxis protein CheW
chr	577911	BB_0565		+	0.37476	0.381262	TATGATCCTGAATATCAGCAGCAATAGGAGTTTTTAGTCATGATTTATAGG	chemotaxis protein CheW
chr	578245	BB_0566		+	0.0181784	0.0153251	ATTTAGTTGGATTTTAGATTTAAGGAAAGCTTATGGATAGTAGTGATGTTA	hypothetical protein
chr	578116	BB_0566		-	0.118104	0.00728535	TTAGATGCATACAAAATTTGTATAAAAGTAATATCTATTTTTTCAACATTT	hypothetical protein
chr	579080	BB_0567		+	1.02893	0.550442	TTTAGAGGCAAATGAAGGTGATAATGTAGAGTCTAAAAATTTTAATTTGTT	chemotaxis protein CheA
chr	579331	BB_0567		+	1.73998	0.944624	CAATACAATCAAAACTTTCAAAAGAAGCTGAAAATAGGAATAGTAATATTT	chemotaxis protein CheA
chr	579274	BB_0567		-	0.89974	1.28496	ATACTAGCAATATTAACCTTGCTTCTAGCAGTATCATCTTGAATATTAGAT	chemotaxis protein CheA
chr	581359	BB_0568		-	0.00504445	0.00425267	ATAGGTTTACAAAATAATTTCCGCTACTATATTTTACAATCAAATGATAAC	chemotaxis protein CheB
chr	580495	BB_0568		+	0.00900038	0.00758767	TTAGTAATTGATATTCAAGGTCTTATAAAGCAGGTTTTTGTTAGAGCTTTT	chemotaxis protein CheB
chr	581378	BB_0568		+	0.0203454	0.017152	GTAGACATAAGCCTTCTGTGAATGTACTTTTTAGGTCTGCTGCAATGTATG	chemotaxis protein CheB
chr	580783	BB_0568		-	0.105016	0.410609	ATTTAACCTTTTCCTTGCTTTGCTCAAGACATCCAAAATTTGGTAACATTT	chemotaxis protein CheB
chr	583308	BB_0569		+	0.00608176	0.00512716	GAATTGCTAATCGATTTACTTTATTTGTTCATAAAAAACACTTATTATCTT	hypothetical protein
chr	583086	BB_0569		+	0.0235644	0.0198657	TTGATAATATTTTGTCTTATGAAGTTTTTTCAATTGAATTTATGGAAATAT	hypothetical protein
chr	582416	BB_0569		+	0.000753467	0.00492281	AATATTATGTATTCTAATATTGATGTTTTTAAATTTAGAGATATAAGTGAG	hypothetical protein
chr	583193	BB_0569		+	1.33408	0.00517491	GATATAGATAACTTTTTAAGCAATATGGAAAGCAAAATAAATTTCAATCTT	hypothetical protein
chr	583406	BB_0569		+	2.74968	0.00208586	ATTTTGTTTTAATTTTTATATACTTTTTAGGAGGGTTTTAGGAGAAAATTA	hypothetical protein
chr	583497	BB_0570		-	0.0246467	2.61285	TTGCCCTATTGTCATCAATAACCAAAATTCTTTTTTTCATCTAATTTTCTC	chemotaxis protein CheY
chr	583677	BB_0570		-	1.84186	0.00354512	TCTGCTTAATAACCCCAATGCCGTCTAAATTAGGCATGTTGATATCTGTAA	chemotaxis protein CheY
chr	590202	BB_0576		-	0.344427	0.641422	ATCAAATTCATGTTCTCAAATATTAATTTAATATTAATAGTCAGCATGACT	hypothetical protein
chr	589848	BB_0576		+	0.44477	0.00528111	TATCGTTTATTACTTTGGGTAAGCTAAAGGCAAGCCAAGTTATGCTAGATA	hypothetical protein
chr	589892	BB_0576		-	1.07244	0.280957	GCATAACTTGGCTTGCCTTTAGCTTACCCAAAGTAATAAACGATATAATCT	hypothetical protein
chr	590768	BB_0577		-	0.00413798	0.386349	CTGTAAATAATTTATCATCTTGCTTGAGGATAACTTTTTTGGGTTGCCAAA	hypothetical protein
chr	590480	BB_0577		+	1.51726	0.219656	CTTCTCAATCTTTTTAGGAAAATTGCAAATCTTCCTTTTAATAAGCAATAT	hypothetical protein
chr	591897	BB_0578		+	0.0667357	0.0562608	ATATGGCTTATTATTCAAGAAACTGTGATTCTTTGATTGGCTCTGATACTT	methyl-accepting chemotaxis protein
chr	591289	BB_0578		+	1.42268	0.689951	TAAGGCTCCTGTTAAGGAAATGCTAAAGGGATTTTATCATACCAAAGCTTC	methyl-accepting chemotaxis protein
chr	596202	BB_0580		-	1.63314	1.85027	TAATTCCCATAAGCCAACATTCTTTCAAAAATAGTTAAAGTTATTAAAGCT	hypothetical protein
chr	596069	BB_0580		+	18.8277	0.0529673	CATGTTGTCACAGAACCATTTTTATCTTTTTTTAGAAAAATTCCTCTTTTT	hypothetical protein
chr	596205	BB_0580		+	2.41343	2.42127	AGCTTTCTACATTTATTATTTTATTCATTGTTGAAGTTTGGGAGATATTTA	hypothetical protein
chr	597792	BB_0581	recG	+	0.0060559	0.00510536	TTCCTAGAAGTTTTGCATTAACACTTTTTGGTGATCTTGAAGTTTCGTTTA	ATP-dependent DNA helicase RecG
chr	598014	BB_0581	recG	-	0.126212	0.00483643	TTATTAACATCTTTTAATTCAAATTTTTCTGAAGATGAAATTAATGGATAA	ATP-dependent DNA helicase RecG
chr	597029	BB_0581	recG	-	2.09118	0.0108824	ATGAAATTTTCTTGGACGTTAATCCCTCTGTCAAAGAATAAACCGGAAGAA	ATP-dependent DNA helicase RecG
chr	599352	BB_0582		-	0.0262831	0.0221577	TTTCTATTTATTAATTTATCTTTGTTGGCTAACAACATTTCAAAAAAAGAT	carboxypeptidase
chr	598845	BB_0582		-	0.801606	0.00158635	GATGATAATTTACTAAACACAAAAGAAGGAAAATGGCTTTATGAAAACTCT	carboxypeptidase
chr	601451	BB_0584		-	0.0204012	0.017199	TGATTGCAAATACGAAAGAAAAAATAGCTATATTTAAGTAAGCTGCTCCAT	hypothetical protein
chr	601626	BB_0584		-	2.38118	0.0466843	AGCTCTAAAGTACGAATAACTGTTGTTGCAATAGCAGCTCCAACTACT	hypothetical protein
chr	607271	BB_0588	bgp	+	0.0583888	0.049224	TGTCTAATAAGGAAGAAATAGTTCTTAAGGAGTATGGTCTTAATAAAAAGA	pfs protein
chr	607476	BB_0588	bgp	-	0.0524206	0.232011	TTTAGCACTAACAACGCCACCAGCAACGCCAGAATTAATGACATGACTTAT	pfs protein
chr	607225	BB_0588	bgp	-	0.408689	3.81528	TTAAAACATTGACATTTTTAGAAAAAGCAACATAACTGTTTGAAAAAACTA	pfs protein
chr	607171	BB_0588	bgp	-	0.854878	2.26902	AAAAAATAAAAAACTTTATTAAACAATTATTCATAAAATCACACTCCTTAT	pfs protein
chr	610916	BB_0591		+	0.0101687	0.00857263	TTTGATTTATTGTCAATTACTTCTACAATGGTTTTTGAATCTTTTTTAAAA	competence locus E
chr	609976	BB_0591		-	0.0235644	0.0198657	CATTATTTATAATAACGAAACTAAAAAAAATTAAAATAATTTTAAAATATC	competence locus E
chr	610468	BB_0591		-	1.04849	3.45643	CAAACTAATTTACGGCAAAATTAATTTAATAAGCTGCACATCTATTAGTTT	competence locus E
chr	609981	BB_0591		-	0.492898	0.856942	ACTTACATTATTTATAATAACGAAACTAAAAAAAATTAAAATAATTTTAAA	competence locus E
chr	619647	BB_0597		+	0.022921	0.0193233	GCTTATGCTAAAAAAGATTCTTCTAGCTCTCAGTACACTTTTAATTATGAA	methyl-accepting chemotaxis protein
chr	631811	BB_0605		+	0.0157548	0.0132819	CTGTTGATAAATTGGTTGCTCCACTTAGTGGGGATATGCCTGTTGGGAGGG	serine-type D-Ala-D-Ala carboxypeptidase
chr	630917	BB_0605		-	0.00211523	0.177876	GTATCAAAATCTATTAAAACTATTGACTTTGCATACTCTGATAATTTATTA	serine-type D-Ala-D-Ala carboxypeptidase
chr	633563	BB_0607	pcrA	+	0.00865686	0.00729807	GAAGACAAGGCATAAAATATAAAGTTTCAGGGGGAACATCTTTTTTCCAGA	single-stranded DNA-dependent ATPase
chr	633083	BB_0607	pcrA	+	0.0197697	0.0166666	GAAATAAATATTCTAAAAGATATAAATATGTTTTGATTGACGAGTTTCAAG	single-stranded DNA-dependent ATPase
chr	633080	BB_0607	pcrA	+	0.178301	0.364939	TTAGAAATAAATATTCTAAAAGATATAAATATGTTTTGATTGACGAGTTTC	single-stranded DNA-dependent ATPase
chr	634720	BB_0608		+	2.4215	0.00478083	TTGTAGTGCAGATAAAATCAAATAATAATATTGATATGCATCCTATTATTT	aminoacyl-histidine dipeptidase
chr	643353	BB_0616		-	0.00967273	0.625857	TTAAAAAAATCATAAAACAAGAATATAAAGAAATAAATGATATATATTTTT	hypothetical protein
chr	644034	BB_0616		-	0.277278	10.6809	TGACAGGATTTACACTATTTCTAAATACAACCGGATTAAATAAATTTATCA	hypothetical protein
chr	643328	BB_0616		-	0.29553	1.64332	TAAAGAAATAAATGATATATATTTTTTAGTCTAATTAAATTAATAATAAAC	hypothetical protein
chr	644947	BB_0617		+	0.013468	0.011354	ATAGTTTATACAGCTTTATAGAAAAATTTGTTCCAATTATTAATTTTTTAT	hypothetical protein
chr	645073	BB_0617		-	0.0343703	0.0289755	TGAGCAGATAAATCAAATACATTTAAAATAAGCTTTTTCTCATCAGAATTA	hypothetical protein
chr	645402	BB_0618	cdd	+	0.276014	0.158652	TTTAAAATCGCACTTCTTTCTGCACAACAAGTTGCTCCAAAGCTTGCATTC	cytidine deaminase
chr	646668	BB_0619	dhhP	-	1.45174	0.880181	TTATCCTTAATGTATGCTAGCATTCGATTTTTTACAATCTCTAGAGAACCT	DHH family
chr	647635	BB_0620		+	0.0090316	0.00761399	GAATTTATTATTGGAATATTGATATGAGAGTCAAGAGTGGTATTGCCGTGT	beta-glucosidase, putative
chr	648176	BB_0620		-	0.0442821	0.0373316	AGCTACCCAAATCAATCAATCACAAATTTTGTTCTTGATTTTATAAGTAAA	beta-glucosidase, putative
chr	646832	BB_0620		-	0.0877804	0.0740023	ATTGTATCTCTTACTCCTCACCATATTAAAAAATTAAATTGGATAAAAAAC	beta-glucosidase, putative
chr	646770	BB_0620		+	0.00199711	2.40382	AATAATTACTATGTTTTTTATCCAATTTAATTTTTTAATATGGTGAGGAGT	beta-glucosidase, putative
chr	647883	BB_0620		-	0.396404	0.00394705	CATAGCACAAGAGCTAAGGCAACTTGGAATAAATCTAAACTTTGCGCCCAT	beta-glucosidase, putative
chr	647823	BB_0620		+	0.179772	0.344437	TATATCTACTATGGGCGCAAAGTTTAGATTTATTCCAAGTTGCCTTAGCTC	beta-glucosidase, putative
chr	652398	BB_0623	mfd	+	0.0263096	0.02218	CGTGACTATTTTTCTCAATCTCAACAAAAGAGTCAATAGCTTTTGTTTTTG	transcription-repair coupling factor
chr	653521	BB_0623	mfd	+	0.0571392	0.0481706	TACAAGGGGGCTAAAATAGTTAAGCTCAAAGATTTGATTTGTAATTACTTG	transcription-repair coupling factor
chr	652140	BB_0623	mfd	+	0.236852	0.0193234	TTAATTTGTCTGCAATCTCCTCGATTCTTTTTTTTGCGTTTGCTTTGTTTT	transcription-repair coupling factor
chr	652591	BB_0623	mfd	-	0.104053	0.832115	TATTTTCAAAGAATTGCCAAAAGTATCAATTGAGGTTTTAAAAATATCTAG	transcription-repair coupling factor
chr	657159	BB_0626	rnmV	+	0.0280839	8.95539	TTATGCCAAGTTCTAACAAATCGCTTAATTTTAATAAATCTTTTTGATTAT	hypothetical protein
chr	657295	BB_0626	rnmV	-	0.227437	1.31743	TCTTAATACTAAAGACACTGAGGTTGAATCAGTAAATAAAACAGAAATAAT	hypothetical protein
chr	660212	BB_0629		+	0.00657117	0.00553975	AGCATTCCATATATCAAAATTCCTGAAATTATAACTGATAAAAAAGGATAA	pts system, fructose-specific iiabc component
chr	659699	BB_0629		-	0.0115265	2.22283	TAACAGCTGTTTTAATAGGAATCCTTAAAAAAGAATACAAGAATATAAACG	pts system, fructose-specific iiabc component
chr	660191	BB_0629		-	0.401794	0.333355	ATGAATCAATAACAAATATGCTAAATCAACTTAGCGGTACTAATATGGCAA	pts system, fructose-specific iiabc component
chr	662134	BB_0630	pfkB	-	0.00750918	0.112367	AAAAGGGATTTAATCTAAGAATTTTTCGCAAAGGTTTGCCACTGGTATCAA	1-phosphofructokinase
chr	676107	BB_0637	nhaC1	+	0.0404612	0.637053	TTTGCGGCAAAGTAGCAAAAAAGATAGCTTTTGAAAATAACATCAGTGTTC	Na+/H+ antiporter family
chr	675102	BB_0637	nhaC1	+	0.0956014	0.105782	TTATCTATTTAGGCACGGGGATTTATTTGGGAGTTATTGGTGTAGAAATGG	Na+/H+ antiporter family
chr	677783	BB_0638	nhaC2	-	0.00440162	0.00371074	TAGACAAAGCAATCAATAAGATCAAAAATCCTTGATAAATTAAAAATGGAA	Na+/H+ antiporter
chr	676847	BB_0638		-	0.0608734	0.409562	CTATTAAATTCAATGGAACATATTTAAGACCAATATTTACTACAGCATCAA	Na+/H+ antiporter
chr	677556	BB_0638		+	0.136929	0.111034	TTTTAATGAGTGGTTCTGTTGTAAGATCAATAACTAAGGAAAATAATTTAA	Na+/H+ antiporter
chr	684633	BB_0645		-	0.0431444	0.0363724	AAAGTAAAGTAGTAAAGAAAAAACCAAACAATGCCTATAACTGGCACCAAA	PTS system, glucose-specific IIBC component (ptsG)
chr	684881	BB_0645		+	0.583064	0.0127124	ATTATTAAAGGCAATGGGGTTCAGGTAGTTTACGGACCAGGTGTTAGTGTT	PTS system, glucose-specific IIBC component (ptsG)
chr	696474	BB_0656		+	1.41986	0.0118125	GTAACGTTTGAATTGTTAGAGGATTTGGAGTTTTTTGTTTATCATTTTATT	oxygen-independent coproporphyrinogen III oxidase
chr	710277	BB_0670		+	0.0409389	0.0345131	AGTTGACGGCCATTGATAATGATTTATCAAAAGTTGTTGAAACTTCTAGGT	chemotaxis protein CheW
chr	711079	BB_0671	cheX	+	0.00532873	0.00449233	AGTAATAAAGGTTCTGAGGCTTTAATTGTTCCTTTTTCTTTGCCTGATGGT	chemotaxis protein CheX
chr	710872	BB_0671	cheX	-	0.316768	0.711361	TGTCCATATCAATAATTATACTGCCCTCAACAGACCCAGCAAGCCCTACTA	chemotaxis protein CheX
chr	710857	BB_0671	cheX	+	2.03047	0.0015343	ATTATTGATATGGACATAGAAACAGCTCTTTTTGTTGCTTCTAAATTAAAT	chemotaxis protein CheX
chr	713133	BB_0674		+	0.00100033	0.000843318	TTAGTGCAAATCGTATTTTGTATGGTAAAAAAAGAATTATTGAGAGTTCTT	hypothetical protein
chr	713597	BB_0675		-	0.0216709	0.0182694	AAAGTATTGGTAATTAAATACTGCTTTGAAAAAGGAATAGAGCTTACTACT	hypothetical protein
chr	713936	BB_0675		+	0.00187348	0.00631767	GGTCTTTTATTTCTGATTCAAAATCATTTTTGATAAATGTAGCAATTGTTT	hypothetical protein
chr	713908	BB_0675		+	0.00655548	0.413108	TCTGTTTTATCCTTGACGTATTGAATTAGGTCTTTTATTTCTGATTCAAAA	hypothetical protein
chr	720330	BB_0680		-	0.0091306	0.00769745	TCTGAGAATTTTCATTCGTCTTTAAAGCTATTTGTTCTGTTTCATAAGAAT	methyl-accepting chemotaxis protein
chr	720364	BB_0680		-	0.0717489	0.0604871	GCAATAACAGATTCTTCAACGGCCCTACCACCTATCTGAGAATTTTCATTC	methyl-accepting chemotaxis protein
chr	720760	BB_0680		-	0.0190434	0.00688041	CTAGAAAGCTGCTCACTGCTTGAAGCTGAAGATTGAACAACTTCTCCAACC	methyl-accepting chemotaxis protein
chr	719180	BB_0680		-	0.635267	0.206189	TTGTCGATATTTTTTGCTCACCTTTACAGAGTCAATAACAAATTTTGGATT	methyl-accepting chemotaxis protein
chr	720235	BB_0680		-	0.903628	0.0894037	GCTGACATTTCTTCAAGAGCAGATGCCTGTTGCAATGCACTAGAGCTTAAA	methyl-accepting chemotaxis protein
chr	719748	BB_0680		+	0.642814	1.35625	CTTTTGTCCGAAATGGGAGAAGATTGTTATTATGCAATGTTGCCCATAAGT	methyl-accepting chemotaxis protein
chr	720015	BB_0680		+	1.15672	0.624648	GATAAAGATTATGCTCTTGATGATGATGAAAATACTCTTGATGAACTTGGC	methyl-accepting chemotaxis protein
chr	721662	BB_0681		-	0.0183063	0.0154329	TTAATATGTAAGGAATCTGACCTTTTTTATTTTTTATCTTGGAAATATCTT	methyl-accepting chemotaxis protein
chr	722079	BB_0681		+	0.00751787	0.591005	ATCTTAGCAATTAGTTTTGTATTTACATTACTTATGCTTGCTATTGCAACT	methyl-accepting chemotaxis protein
chr	721742	BB_0681		+	0.128975	0.188581	TAGGTCTTTTAGAGGGATTAATTTTGGAATACTCTCTAGCGGTCGTGCGCT	methyl-accepting chemotaxis protein
chr	721740	BB_0681		+	0.0783354	0.00900542	TATAGGTCTTTTAGAGGGATTAATTTTGGAATACTCTCTAGCGGTCGTGCG	methyl-accepting chemotaxis protein
chr	721174	BB_0681		+	1.34881	0.218938	TATCAATTTTGTTTTTTGCTTTTGGAATGCTTATTAATAGTAAATTGGTGG	methyl-accepting chemotaxis protein
chr	722249	BB_0681		-	1.49433	2.30996	AAGCTCTACAGTATCCCATTTGCCAAAATTAATATCAGCAGTAAAATTACC	methyl-accepting chemotaxis protein
chr	743654	BB_0707		+	0.0120411	0.0101511	ATTCAGAGATAATTTCAAGAGAAGATCATATATCTCGGGTAGAATATGTAT	hypothetical protein
chr	743681	BB_0707		-	0.0280765	0.0236695	TGATCTTCTCTTGAAATTATCTCTGAATTACTAATATCATCAGATATTGAA	hypothetical protein
chr	743700	BB_0707		+	0.038416	0.0323862	TGTATTTAAAAATGTTTTATCTATTGTATCTAAGATTGTTGGCTTGTCGAG	hypothetical protein
chr	743719	BB_0707		+	0.0347603	0.0293043	TCTATTGTATCTAAGATTGTTGGCTTGTCGAGGACTTTGCCTTATTTAGAT	hypothetical protein
chr	742960	BB_0707		+	0.0424322	0.00223575	ACTATTTTAAATTTTTTTCAGAAAGATAAAAGCAAAGAAGATATATATAAA	hypothetical protein
chr	760507	BB_0722		+	0.00838697	0.00707054	TGTTGGTACTAAAAATGAAAACATAAAGTTTTCGCTTACAGATTTAGATTT	hypothetical protein
chr	761348	BB_0722		-	0.0117582	0.00991264	CAATAGGTCTATTTTCAGAAACAAAACTCATAATTATTTGATTAAAATTAG	hypothetical protein
chr	760800	BB_0722		-	0.00737829	0.704436	TTTCTATTAACAGATGAATCAAGATTAAACCAACCAACATCCTCAATAAAT	hypothetical protein
chr	761544	BB_0722		+	0.0771405	0.00541937	ATGTTAAAAGCCCTCAGATTGGAATTTATGGCAATCAAGGGCTTGTAATCT	hypothetical protein
chr	760938	BB_0722		-	1.18988	0.432747	ATATCAATCCATTTTCTACTATTAAATTTTTTAACTATAAGCTCGCTGGCA	hypothetical protein
chr	762145	BB_0723	cyaB	+	0.515055	0.40071	TTTCAAACATATATTAAAAATAATGTAATTATGATAATATTTCAATGTTAA
chr	764868	BB_0726		-	0.0228256	0.0192428	TAAAAGACGATAAAGAGCATTCTTTAAAAAAGAATAAGCATTAAGTATGGA	ATP-binding protein
chr	781573	BB_0739		+	0.00799413	0.266205	AATTGATGGAAACGTTTTTCTTTGATCAAATAGGAAATTGAAATCAAGAAT
chr	782351	BB_0740		-	1.19406	0.0015463	ATCCCAAAAAAAATCCTGAAATGTGGAGCAATGAAATATTTAATTTAATTT	hypothetical protein
chr	782794	BB_0740		-	1.6954	6.67817	TTCAAGCAAATTCGATGACATCTATTACAATCCAAAGCAGGGAATTGAAGA	hypothetical protein
chr	786520	BB_0743		-	2.69743	1.60831	ATTGTATATAATACAATCTTGCCCATAATAACTTTCAAATTTAGTAATAGT	hypothetical protein
chr	787824	BB_0744	p83/100	+	0.0696371	0.0587068	CTGTTAGAGAGAAAATTCAAGAGGATATTAACGAAATTAACAAGGAAAAGA	antigen, p83/100
chr	788466	BB_0744	p83/100	+	0.0182261	2.37778	TGTCTATAGATTCCAGTAGTCCTGTATTTTTAGAGGTTATTGATCCAATTA	antigen, p83/100
chr	789850	BB_0745		+	0.330858	2.36653	TTAATAAGCATGCAAGAGAAATTTGTACTTCTAGAAATGTAAATTGTGATA	endonuclease III
chr	789649	BB_0745		-	7.88031	0.189302	ATAAGATCAAAAATATTATTTGGAATAACACCATTAAATTTTTCTAAAATA	endonuclease III
chr	793108	BB_0749		-	0.0545066	0.0459511	TTATCTACAAAGCTCTCCAATTTTCGAGAGTTATCGCAATTAGCAATAGAA	hypothetical protein
chr	799420	BB_0756		-	0.0288467	1.00923	AGGCCTTCAACTCTTGATAGAGAACCTTTCTTGGGAGAACATCCTAAGCAT	hypothetical protein
chr	799870	BB_0756		-	23.463	0.0140584	ATAAAAGGCGCCAGGGTTAATACAAAAACATATATAAAAAATATTAAAAAA	hypothetical protein
chr	803630	BB_0761		+	0.0113185	0.00954191	ATTTGCTTTTAGCAACAAGGGATCTTGCTAAAGCTGAAAAGGTAAAAATTA
chr	803429	BB_0761		-	0.00754563	0.00636126	TGTTGTTTTTTGTTATATTTTAAAACTTTAATTTTAAGATCAGAAAAAACA
chr	803878	BB_0761		+	0.0139051	0.0117225	GATCTTGCAGCTCCAATGAATGCTGAAGTGTATTCTTCTTCTTCTGGAATA
chr	808493	BB_0767	murG	-	0.0144815	0.0122085	ATAAAAGATATTAAGGAGACAAAATCTAAATGATAATAAACGATCCTGTAA	undecaprenyldiphospho-muramoylpentapeptide beta-N-acetylglucosaminyltransferase
chr	812618	BB_0771	rpoS	+	0.0298816	0.0251913	TATAATTCAAATGTTTTAGAGTTGAATCTTGTTCAAGGGTAATTTCAGGGT	RNA polymerase sigma factor
chr	812622	BB_0771	rpoS	+	0.0267698	0.022568	ATTCAAATGTTTTAGAGTTGAATCTTGTTCAAGGGTAATTTCAGGGTTAAA	RNA polymerase sigma factor
chr	813206	BB_0771	rpoS	-	5.24769	3.54991	TATTTAAAATCAGTAAGAGAACACAAGCTAATTACTCACGAAGAAGAAATC	RNA polymerase sigma factor
chr	812771	BB_0771	rpoS	+	6.11358	2.06268	TATACTGAGCAGGAGATAGGTTGAATCTTTTCATTATTTCTTCTTTTTTGG	RNA polymerase sigma factor
chr	813209	BB_0771	rpoS	+	6.63567	3.68839	TGTTTAAATCCTCATTACTAAATATGTTCATAGTTATTATATTTTCTCCCC	RNA polymerase sigma factor
chr	813787	BB_0772		-	0.0145788	0.0122905	GCAATAAAGAATTAATTCAAATAATTCAAGCTGCGCAAAAAATTAATAAAT	flagellar basal body P-ring protein
chr	814184	BB_0772		-	0.0338855	0.00476113	GATAGTGTAATAATAAATGAGAATCAAAATATTAACCACAGTTATAATATA	flagellar basal body P-ring protein
chr	814187	BB_0772		+	0.0530208	0.169036	TAGTATATCCAGATCCTTTTAATTTATTATTGGGCTGTGTAATTCCTGATG	flagellar basal body P-ring protein
chr	814175	BB_0772		+	0.709098	0.694768	TTACACTATCTATAGTATATCCAGATCCTTTTAATTTATTATTGGGCTGTG	flagellar basal body P-ring protein
chr	814172	BB_0772		-	0.682457	0.67353	ATAAATGAGAATCAAAATATTAACCACAGTTATAATATAATTCTTAAAAAA	flagellar basal body P-ring protein
chr	815081	BB_0773		-	0.0306559	0.0258441	CATTGATGTAATCGAGCCAATTGTATTTGCAAAAGAAAATCTAAAAAAAAA	hypothetical protein
chr	814997	BB_0773		+	0.12165	0.00169981	TTTAAAGTATGTATTGTACTCATTAAGGATTTCATTTTTTTTTAGATTTTC	hypothetical protein
chr	841588	BB_0797	mutS	+	0.0131933	0.638988	ATGTTATTCTAGAAAGTTTGGTGGGCCGAGAGGGCAACTCTTGTTTAGAGT	DNA mismatch repair protein MutS
chr	841046	BB_0797	mutS	-	0.125118	6.73951	CTTTTCTTTATTAATTCTTACAAAATTTTCAGTAAAGATTTCAGTATTTTT	DNA mismatch repair protein MutS
chr	840052	BB_0797	mutS	+	1.52535	0.0316045	ATCTTGAACTTGTAAAAAATAATAATGATTTTTCTTCTCAATATTCATTAT	DNA mismatch repair protein MutS
chr	840847	BB_0797	mutS	+	5.54343	0.00333968	AAAAGGTTGCAGAATTTTTTGCATATATTGATTTAGTTGTTAACTTTGGTT	DNA mismatch repair protein MutS
chr	840000	BB_0797	mutS	+	1.64193	0.747897	GATATCAATAATGATTCTTCGTACATGTTTCTTGATGACGTAACTCAAGTT	DNA mismatch repair protein MutS
chr	847871	BB_0803	truB	-	0.0905814	0.788602	GGCTCTGCTGCCATCAATATGAACAGAAGAAAATCTAGGAGGACTTTGATA	tRNA pseudouridine 55 synthase
chr	848239	BB_0803	truB	-	0.162644	0.568214	TTGATTTCAATTTCAAAATAAACACCATTTTTAACAAGATTTATCTTATTA	tRNA pseudouridine 55 synthase
chr	848320	BB_0803	truB	+	0.758121	0.637767	AATATGTCATTATATTTTAATTATAAATATATTATGACATTTTAATTTTAT	tRNA pseudouridine 55 synthase
chr	858887	BB_0811		-	0.0486485	0.0410126	TATTCGGAGTTCGTTTCACTTTTAATTTTTTTAAGCTTATCAGAAAGCGAT	hypothetical protein
chr	858686	BB_0811		+	0.00833926	0.50091	TTAATAGACCCTCAAATGTTTTAAGGGGCGTTGCTTCAATGTTGGCTGGTA	hypothetical protein
chr	861758	BB_0814	panF	-	0.172563	0.00727388	TTTTTTTTACAAAAAAAATTAACTACTAAAAATGTAAATATAGAAACAAAA	sodium/panthothenate symporter
chr	862513	BB_0815		-	3.64632	0.0287289	TTTGATGGGTAAAGCCTGTTTCAATAACAATCTCGACAAGAGTAGCTCTTT
chr	862301	BB_0815		-	0.251142	2.36625	GATCCACCACTAAATGCCTCACTTAGCTTTCTTGCAGTATTTATATTTTTT
chr	868626	BB_0824		+	0.00648404	0.114792	TATTAGGCCTTTGTTTATGCTTTCTATTTCTCCATTTTCTAATTATAAAAA	hypothetical protein
chr	868703	BB_0824		+	3.65388	0.0478813	TGCTTGGATTTAATATCGGTTGGAGATTTTTCAATTAGGAAGTTTTATT	hypothetical protein
chr	868894	BB_0825		+	0.0489228	0.0412438	ATGCAAAATCAATAGCTTCATTAAGAGAGGCCCCTTTGCTATTATTGACAC	hypothetical protein
chr	869189	BB_0825		-	0.0485349	0.0409168	TAATAAAAAAATGATTTCAAAACAAATAAATAACTACGGAGAGATTGTAAT	hypothetical protein
chr	869564	BB_0826		-	0.018153	1.26638	ATACTAACAAACTATCCCAAAAGCATTTATTCTTATAAAATAAAAAGAAAT	hypothetical protein
chr	876183	BB_0829	sbcD	+	0.0270971	0.0228439	TTTATGATTTAGCAAGGCTTAATTTTATGAATTTAGTTTCTATTTCCTATT	exonuclease SbcD
chr	876441	BB_0829	sbcD	-	0.354914	0.0648753	TCCTCATATTCACCCAAATATCCGTTAGCTAAAACCTCGTTAAAAAGAGAA	exonuclease SbcD
chr	875775	BB_0829	sbcD	+	0.398938	0.214178	AGATATTAATGGCGCATTCTTTTTTTGGCAGCAGTAAAAAGATTGACACCT	exonuclease SbcD
chr	876817	BB_0830		+	0.514503	0.194316	AAAGTCTTTGTCGATTAGACTTTAACCAATTTTGTCAAACTGTAATTTTAC	exonuclease SbcC
chr	879352	BB_0831	xylR2	+	0.0221082	0.0186381	GTACCAAATATTCGCTTTCAGATTCAAGCGGTGTTTTTTTTGATAAAAATG	xylose operon regulatory protein
chr	879408	BB_0831	xylR2	+	0.0154645	40.9825	AGCACAGGTGCTACTTCTGACGAACAAGTAAATATTTTAGTTAATATTATT	xylose operon regulatory protein
chr	880234	BB_0831	xylR2	-	2.84837	0.446163	TTTTGATTTTTGCAAGTAAAATAATGAAACAAAGCTCCAATTTTACCAGAT	xylose operon regulatory protein
chr	879784	BB_0831	xylR2	-	2.3336	1.14851	AATCCAACCTCTCCGGACATAAAAGAATTTCCTCTTAAAAGCTTGCCATTT	xylose operon regulatory protein
chr	896550	BB_0838		+	0.196206	0.231638	ATAGAAAAACAAAAAAATAATAATGATTTTCATTTATTAGTAATATTAATT	hypothetical protein
chr	899185	BB_0840		-	0.0084716	0.00714188	GAAAGCTCTTTAATAAAAAATCCTTCTAATGTAGAATATCGAATACCAATA	hypothetical protein
chr	903374	BB_0843a		+	0.0530349	0.815967	CATTTTTATAATAGTATAAAAGTTCTTATAA
chr	904861	BB_0844		+	0.091644	0.0772594	TTAGCATTATCATGTAAATTGATAAATTTTTTTTTTTCATATTTTCTCT	hypothetical protein
chr	904270	BB_0844		+	0.0255542	0.479336	ATTGAGTATGAAGATTTTCAATATCGCCTCTTTTTTCTAATAACTGATTGA	hypothetical protein
chr	905094	BB_0845a		-	0.249031	0.0104972	ATTACACAATAAAAATAAAAATGATTTATTAAGAATTATTAGTAACTTATA
chr	905027	BB_0845a		-	1.25214	0.684647	CATAGTCAAAAATATAAAAAATTAAAACAAAAAATTAACGATATGGAAAAA
chr	905494	BB_0845b		-	0.261222	0.0254101	GCTAAAATAACATAAATTAACTTTAAATTATATCAAAGACTTAGATTTAAA
chr	905666	BB_0845b		+	0.682291	3.30606	TCTTGTACATTTTCATTTTTAGTACTAGCCATATGCTCAATAATTGTATAG
chr	908223	BB_0849b		+	0.0981973	0.094282	AATACTAAAAATTTTAGTATAAATAAGGTAAGGAAAAAATAATAAAATTAA
chr	907788	BB_0849b		-	0.265204	0.755633	TTTTATAGAAACACAATAATAATTTTTAGGAGATAAAGTGCTAATCATGGT
chr	908547	BB_0852		-	0.00957047	0.00806828	GCCCATCGCATCTAAAAATGGATCAATAAGATTTTGTCTTGTTTGTGCTTC	hypothetical protein
chr	908782	BB_0852		-	0.0303079	0.0255508	ATATACCAAATTCAACTCTCTTTGCTTGAGAACGAATATTTTCAAAATAAG	hypothetical protein
chr	909197	BB_0852		-	0.0319208	0.242194	TTATCTTTTATACCAGAATCTGTGTCATCTTCTATGTCACTTTTCTTGCTG	hypothetical protein
chr	909453	BB_0852		-	2.98653	0.0107597	TCTAGTAAAACCCTCTTTTAAAATTATTTGATCTAGAGCAACAGTAATAGT	hypothetical protein
chr	910040	BB_0853		-	1.75417	0.10658	AGAAAATATTGCAATAATAAAAAGATTGAAATATCTTTATTAGAAAAGAAT
plasmid_lp54	50033	BB_A0078		+	0.0058768	0.00495437	TAAAGTTAGTATTGTTGCAATGATATTTAGTTTATTTTTTGTCAAAACACT	lipoprotein
plasmid_lp54	1105	BB_A01		+	0.0118385	0.0099803	GGATTCCAATTATCGTTTAAAAAAAGTTATTAAATTAATAATAGATAATAA
plasmid_lp54	2796	BB_A04		-	0.00316397	3.4909	GAGAAAGTGGATCAGATAGGCGGGGTCAAGAAAATAGAGCCTTGGGGGCGA	S2 antigen
plasmid_lp54	2129	BB_A04		+	0.0858972	0.0127791	AAGCTGAGAATCAAGCGTAATTCTGTAAACTTTTTCATTTTTTGGATATTG	S2 antigen
plasmid_lp54	3026	BB_A05		+	0.0273247	0.0230358	TCAAGCTGTTTAACATGCGATTTATATAATCATAAAGTTTTTTATTCCTGC	S1 antigen
plasmid_lp54	5049	BB_A07		+	0.04769	0.0402045	AAAACCTTTGAAGGCCTTCTCCTAAGATCAGAATAATTAAATTCTTTACAA	chpAI protein
plasmid_lp54	6127	BB_A09		-	0.325301	1.30362	TCAATCTCAATGTCGCCTTTAAAAACTGTTCCGCTTGGCGCTGTATAGTAG	hypothetical protein
plasmid_lp54	7098	BB_A10		+	0.00814167	0.00686374	TAAAAGGCACAAGAACAAAAAAATTTAGCACAGCAGATCATTTTTTTTGAC	hypothetical protein
plasmid_lp54	6541	BB_A10		-	0.379702	0.800258	TTTTGGTATCTCTTTATTCATTTTTATTCTCTGTTAATAAGAAGCCTTTTG	hypothetical protein
plasmid_lp54	6963	BB_A10		-	0.142406	0.844588	TTAGCAGTTATTTTTTTTAGCTTGTTTTGATTTTTTGCTGCAATATTAAAT	hypothetical protein
plasmid_lp54	7563	BB_A11		+	0.627974	0.00111768	AAGCACACAAACACAAAGCCATCTTCAAACAAAATTTCAATTTACAACTCA	hypothetical protein
plasmid_lp54	7499	BB_A11		+	0.654941	0.385062	ACTTGAAAACATAGATTTTGATACTGTTTTTAGAAAAGTTAAATCTACACT	hypothetical protein
plasmid_lp54	8595	BB_A13		-	0.0671229	4.03184	CTTTGTAGATGCTCATTATTAGATTGTAAAGATTAAGCCCCAAATATATAC	hypothetical protein
plasmid_lp54	8485	BB_A13		-	0.036363	3.32612	TTTAAAGCGTCAATGCCAGAGTTGATATTCATTTTATTGTTCATTTTTTTT	hypothetical protein
plasmid_lp54	8951	BB_A14		-	0.825507	0.00358729	GATGATGGTTCTTCTGGAAGGCTTGCTATTGTAGAGCATGAAAAAATTATA
plasmid_lp54	8947	BB_A14		+	4.12601	0.00466272	TCATCCCCACAAGAGTCAACACTAAAGGCTTTAAGCTTATACGAAGCGCAT
plasmid_lp54	15649	BB_A23		+	0.103756	0.00205009	TTTGAAATAACAGAGATTAAGGTGAAAGATCAGGTTTTTGTGCATTTTCTT	BppB
plasmid_lp54	15800	BB_A23		-	70.6895	0.0306448	CAAACAAAATAATTAAATATCCTTTTTGATGTTATTTGGAATTTCTTTCCT	BppB
plasmid_lp54	15465	BB_A23		-	10.7426	4.75866	AAATATCCAATAGTGCAAAGACAAAAAATAACATCCGGACTTTTGAACGTC	BppB
plasmid_lp54	16256	BB_A24	dbpA	+	0.0277545	10.4999	TCCAGTTTCTTTGAGTTTAGTAGCTTCCTCTTCTATTGCTATTACGAATTT	decorin-binding protein A
plasmid_lp54	16452	BB_A24	dbpA	+	0.00403846	3.47437	ATGTCTTTAGCGCTTCGTTCTAATCTAATTTTTGTTGCTCCTGTTAGTCCA	decorin-binding protein A
plasmid_lp54	16973	BB_A25	dbpB	+	0.00898405	0.0075739	TCTATTATCTTAAGGAACTTTCCTGTTTCAACAATGGCTTGTACTTTTGCT	decorin-binding protein B
plasmid_lp54	17164	BB_A25	dbpB	-	0.0431444	0.0363724	TCTTGAATCGTCCTCTAAGGATTTAAAAAACAAAATTTTAAAAATAAAAAA	decorin-binding protein B
plasmid_lp54	18578	BB_A30		+	0.00275468	0.280418	AGCCTTGAAAGAGAGCTTGCTGATAGGATTAAAAAGAGAGAAGAGATTGAA	hypothetical protein
plasmid_lp54	18257	BB_A30		+	0.382554	0.0102928	TCCGGTGATTCTGTTTGTAAAAAGAATTCTTTTTCTAGCGACCTGGCAGAA	hypothetical protein
plasmid_lp54	19700	BB_A31		+	0.015319	0.0129145	TCCATTCAAGTTTTAATAGAAAATTTCAATGTAAATACCGTTTACATTGAG	putative phage terminase, pbsx family
plasmid_lp54	19680	BB_A31		+	0.000935512	0.387238	GTGATAGTTTAATGCTTGCTTCCATTCAAGTTTTAATAGAAAATTTCAATG	putative phage terminase, pbsx family
plasmid_lp54	19164	BB_A31		+	1.27903	0.439694	TTTACGGGGGTAAAAACAGAGATGCTTTTTCCAAGATTCGTGGGGGCAATA	putative phage terminase, pbsx family
plasmid_lp54	21576	BB_A33		+	0.0351714	0.0296508	AATGATTTGATTTATTTAAAAGAGAGTGCTTTAGCACTAATTCAAAAATAA	lipoprotein
plasmid_lp54	21356	BB_A33		+	0.697334	0.00329652	AAACAAAATATTAGAGATTTTAAAAATACAGCACGGGTTAGTAGAAAAAAG	lipoprotein
plasmid_lp54	23236	BB_A34		-	0.0243128	0.0204967	TTGCTACTGTAATCTCGTGCTCAGCAATGTCTAAACCAAAAGATGATATTG	extracellular solute-binding protein, family 5
plasmid_lp54	21895	BB_A34		+	3.21196	2.62354	AGCTCATCAAGTTCAGGATTTGAATATCCGTAAGATGCAAAATGTGAGTTT	extracellular solute-binding protein, family 5
plasmid_lp54	24047	BB_A36		+	0.146257	0.915928	TTTTTTGATTGGCTTTCTAAGGATGTTAACAGACAAAAAGAATTTAT	lipoprotein
plasmid_lp54	25596	BB_A38		+	0.0424235	0.0357647	AATTAATTTAAGCCTGCTTGAAAAGTCTTGCTTGAAAGAAAGCAGCAAGTC	putative phage portal protein
plasmid_lp54	25661	BB_A38		+	0.0452249	0.0381264	AGGTTCAGTTAAAAGAAGCTCTTCTTGAAGCAATGATAAGCTACAGATTTA	putative phage portal protein
plasmid_lp54	26380	BB_A38		+	0.0388025	1.88912	GAGCCTTTAACCAGAAGCTTTAATGAGCAAGTCAAAGGGCTTGGCAGCAGC	putative phage portal protein
plasmid_lp54	27125	BB_A39		+	0.195953	0.292141	TTCAGAAAATTCATACAAAGTCATAAATTTTCAAAGAATAAAATCAGATCA
plasmid_lp54	26934	BB_A39		+	1.04384	0.00812585	GAAAATCTTTTAGCAAAAGGGTATTCTTTTAAAGAGGTTGTAAAAGGACAA
plasmid_lp54	27831	BB_A40		+	0.0218667	0.0184345	GAAGACAAATTAATAATAAACAGCGAAGGGGTTTTAGAAAAATCTAGCAAA	hypothetical protein
plasmid_lp54	27741	BB_A40		-	0.0476245	13.2995	AGTCTACACAAACCCCATAAAGATCACTACCACCGCCTTTTGCTATTTGCA	hypothetical protein
plasmid_lp54	28231	BB_A41		+	1.65106	0.00424794	TAAAGTTCCAAAGACAAATAGTAAAAATTAACTATTTACCTTTTCAGTATG	hypothetical protein
plasmid_lp54	28205	BB_A41		+	1.17329	0.559759	TAATGATTTTAACACAGTCTCAACAATAAAGTTCCAAAGACAAATAGTAAA	hypothetical protein
plasmid_lp54	28472	BB_A41		+	0.587582	0.859945	TATGTACGGACTTTTGAATCTTCCAAATCAAATAGATAAAACAGTTAAACA	hypothetical protein
plasmid_lp54	29006	BB_A42		+	0.0388751	0.0327732	AGAATCACTGCAAAGAGTGTATGAGCAAATACTTAAGCTTTTAATGCTTGA	hypothetical protein
plasmid_lp54	29368	BB_A42		-	0.011332	0.449007	AGAGAGCCTTTTGCTCTTAAATCTTTTATTAAATCATCCAAGCATTTGCAA	hypothetical protein
plasmid_lp54	29485	BB_A43		-	0.00712282	0.00600482	TATTGGATCTTTGATTACTCTGAATTTACAGAAAAAAAGTTCTTGTGAATA	hypothetical protein
plasmid_lp54	29749	BB_A43		+	0.0179744	0.0151531	CTCTTGTTGAGTGTAAAGATTAAATTTAAAGACATTTCTTTTAATGCAGAA	hypothetical protein
plasmid_lp54	29524	BB_A43		+	73.0899	0.0548199	TGTTGTTTTTAAAGGAATGTTTTTGTTAATTAATCCAGAAGAAGTAGTTGA	hypothetical protein
plasmid_lp54	30034	BB_A44		-	0.328559	0.00252573	TGGCCTTAAAAGCTCTTTTTGGACTTAGATCTTTTTGCATGATAAGTGAAT
plasmid_lp54	30440	BB_A45		-	0.112944	0.0759321	TCGTGTAAAAATTCCAAAAAGTGTTCATACACTTTGCAAATGTTCTCATAA	hypothetical protein
plasmid_lp54	30766	BB_A46		-	0.00887532	0.00748224	ATTATTGAAAGCTAGTCTGTTTTGCACAAAACTAACGCTTATTGTATCTTT	hypothetical protein
plasmid_lp54	31716	BB_A46		+	0.0234741	0.0197896	TTAATAGCGTTAATTTAATAATAACAACACAAGAGATAAACGAATATTTAA	hypothetical protein
plasmid_lp54	31727	BB_A46		+	1.79961	0.539889	AATTTAATAATAACAACACAAGAGATAAACGAATATTTAAGGAGAGCATCA	hypothetical protein
plasmid_lp54	32907	BB_A49		-	0.0283904	19.3328	TTAAATTGGCTACTCGGTTAACCTCTACAAGCTCCTTGTAGCCCATTTTTT	hypothetical protein
plasmid_lp54	32861	BB_A49		+	0.11517	0.000825154	AATGGGCTACAAGGAGCTTGTAGAGGTTAACCGAGTAGCCAATTTAAAGCT	hypothetical protein
plasmid_lp54	33065	BB_A50		+	0.0334967	0.028239	TTAAGTCTAAAAAGGGAAAATTTTTTCAGTCAGGGTTTTGGTGGTTT
plasmid_lp54	34337	BB_A50		-	0.293121	0.257973	CTCTTGAATTTAATTCACTAGCGCTATTTAGCAAATTTGTCATGTGCTCAA
plasmid_lp54	36853	BB_A55		+	0.0181847	0.0153304	AAAACTGCAGACATTGTAAAAATTTATTATAAAAAGTTTTCAGATCAGCAA
plasmid_lp54	37786	BB_A56		+	0.00725185	0.00611359	TAATTTTAATATTTTCCAAGAAAGTGATAATAATCATTTTGATAAAAATTA
plasmid_lp54	37748	BB_A56		-	0.0816619	1.19957	CAAAATTAAAGTTAGATATACTACAAGTACTAATCTCTAACCCTTCGTACT
plasmid_lp54	38387	BB_A57		-	0.0200322	3.15382	AGTTTCACCCAAACCCAAAATTTTACAACAAATTGACAGCTCAAGAATATA	P45-13
plasmid_lp54	39016	BB_A57		+	0.462593	1.49532	AGAAGCTCCAATTAACAATAATTTTTCTTGTATTTTTGCAATTTCTTCTTC	P45-13
plasmid_lp54	38515	BB_A57		+	0.533481	0.146656	TTTGTTTAGCTCTTCGAGCAATCTGTTTTTTATTATTTCTATGTTCTCGGT	P45-13
plasmid_lp54	40011	BB_A59		+	4.97226	4.21209	GTGCACATTGTTAAGAATAGAATCTATTAAAATCCCACGACCAATTGCACT	hypothetical protein
plasmid_lp54	40458	BB_A60		+	0.00485124	0.00408978	AAGGTCTTTTAAAATATAATCTTTGGGTTTTTGGATGTCGTTTGGGGGATT	surface lipoprotein P27
plasmid_lp54	41013	BB_A60		-	0.331822	2.55761	AATTTTGATCTTGTCTTGTGATTTATCTATAAATAAAGAACAAAAAACCAA	surface lipoprotein P27
plasmid_lp54	41873	BB_A61		+	0.0919756	0.004389	GCCTAAATAGTTTGCTTCTGATTTTATTTCAATTGCTGCTTTTGAATCTAT	hypothetical protein
plasmid_lp54	42447	BB_A62	lp6.6	+	3.08893	0.0373793	CCTATGACAAAGTCAATGAAAAAGTAATAATACTTGCTTGTAAATTAATTT	6.6 kDa lipoprotein (Lp6.6 protein)
plasmid_lp54	42710	BB_A64		+	0.00380232	0.0032055	TTTTTGATCTTAAGGTGTCATTTAATTTTGAAACGTCAGTTTGTAAGTCAG	P35 antigen
plasmid_lp54	43314	BB_A64		+	0.0777502	0.0655464	TGAAGCCTTTGAATTTGCTTTATTTTTTCCAGCTGCGGGCTTTGTTGGATT	P35 antigen
plasmid_lp54	42705	BB_A64		+	0.00678268	3.45228	TGAATTTTTTGATCTTAAGGTGTCATTTAATTTTGAAACGTCAGTTTGTAA	P35 antigen
plasmid_lp54	44356	BB_A65		+	0.0115829	0.00976484	TTAAGTTTTTTGTTGATCTTTGATCTTGTGTTTTTGTGCCTTTTTGAGGAC	lipoprotein
plasmid_lp54	44523	BB_A65		+	0.0246758	0.0208027	ATTTTATTCAAAATTTGGTCCTTTAATAAAAATTTTAAGTAACTTTAATTA	lipoprotein
plasmid_lp54	44445	BB_A65		+	0.0761504	0.127698	TTGTCTTTGTTGTCTTTGTTGTTTAGATCGCAAGAGAAAAATGTCGTTATC	lipoprotein
plasmid_lp54	44265	BB_A65		+	0.101676	0.00357152	TGAAGTTTTTCTTTTTTTATTATTGTCATTTCTCTTGCTAAAATTTCAAAA	lipoprotein
plasmid_lp54	43747	BB_A65		+	0.296683	0.00148583	AAAGAGAAATCATAGTATCTTTATATGTTTGCTCAATGTGGTCGTTTAGCT	lipoprotein
plasmid_lp54	43967	BB_A65		-	0.781472	0.609555	AGCAATCAACATGGATAAGCTAAAAGCAAATGATTTTAACAAAAATACTTT	lipoprotein
plasmid_lp54	43703	BB_A65		-	1.22483	0.00296719	TAAATTTAATAATAATTAAAAAATAAGACCTTGTACCCAAAGAGAGCGCAT	lipoprotein
plasmid_lp54	43881	BB_A65		-	2.72287	0.00316723	TAATAAAAAAAGAATGGCTTAGCACAATAGAAACACTAATTAAAAGCTCAA	lipoprotein
plasmid_lp54	45034	BB_A66		+	0.10695	0.0142363	CCTGATATCATTAATTCTCTTATTAAGCTGTGATTTTGATTCTCATTGTAA	outer surface protein
plasmid_lp54	45450	BB_A66		+	0.35671	0.00570988	GGCAAATGTTGGCAGCCCGCTATTTCTGCTGTTAAAAGTTCTTGTATTTCC	outer surface protein
plasmid_lp54	45178	BB_A66		+	0.239328	0.00182316	GTGTTAGAGTTAAGCTGTGGCGCGTAACTTCTGTCATAAACTTTAGCACTT	outer surface protein
plasmid_lp54	46695	BB_A68	cspA	+	0.0176693	0.0148959	TAAATTTTGCTCTATTTGGAATTGAATGCCCCATGATATGTGATAAATCAA	complement regulator-acquiring surface protein 1 (CRASP-1)
plasmid_lp54	47220	BB_A68	cspA	-	0.0751136	0.934024	AGCCAAACTAAATATAATCAAGATTAATATTATTGCAATGATATTAACTTT	complement regulator-acquiring surface protein 1 (CRASP-1)
plasmid_lp54	47226	BB_A68	cspA	-	0.161919	0.00819023	GAAAAAAGCCAAACTAAATATAATCAAGATTAATATTATTGCAATGATATT	complement regulator-acquiring surface protein 1 (CRASP-1)
plasmid_lp54	46666	BB_A68	cspA	-	5.3302	0.00299238	TAAGTCAAGAAGAATCTAAATCATTGCTAATGCAAATAAAATCCAACTTAG	complement regulator-acquiring surface protein 1 (CRASP-1)
plasmid_lp54	48263	BB_A69		+	0.0448353	0.0377979	TTCAAAATACTCTCCTTATAAATTAAAACCAGTATTAATTAATTTTTAATA	putative surface protein
plasmid_lp54	48639	BB_A70		+	0.00268021	1.01396	ACAGTTTTTTTCAAAGCTTTTTTGAACTTTTCTTTTAGTATTAAGTCAAAT
plasmid_lp54	48752	BB_A70		-	0.191357	5.15422	AAAAGAAGATAATTTAAACACTCTAAGCGAAGAAAATTTAAAAGAACTACT
plasmid_lp54	49049	BB_A70		-	1.36424	2.39433	AATAGAAAAAATTACTGCCGAAAAAGAATCTGATCTCTTAGAAACTCTTGA
plasmid_lp54	49454	BB_A71		-	0.0123175	0.0103841	AAAACTAATTAAACCAATAATATAAGCAACAAACAAATGTTGCACTTGATA
plasmid_lp54	50326	BB_A73		-	1.48938	0.0342437	AAACACCGCTAAAAACCTGTTGTGACCACATACACTACTAATTGGTGGTGT	putative antigen P35
plasmid_lp54	50991	BB_A73		+	1.52688	0.00212763	TTGAAGATTTTGGGTGCTTACAATCTTTTCTGTTTTTTGTAAAACTTTAAT	putative antigen P35
plasmid_lp54	51856	BB_A74	osm28	+	0.00792054	0.00667732	GATCAAAAAGATCAGGTTAATCAAGCTTTAGATACTATTAACAAGGTAACC	outer membrane porin OMS28
plasmid_lp54	51733	BB_A74	osm28	+	0.0184489	0.0155532	ATTAATGGATTATTGTTTGGATTTGTAAGTTTAAATGTGTTTGCAGATTCT	outer membrane porin OMS28
plasmid_lp54	52477	BB_A74	osm28	+	0.0243184	0.0205014	TAGTTAGATATATAAATTTATAAATAATTAGAGGTTAAAGCAAAAAGGTTT	outer membrane porin OMS28
plasmid_lp54	51918	BB_A74	osm28	+	0.00299014	3.16739	TAGTAAATTAGAGGGAGTTAGAGAATCATCTCTTGAATTGGTAGAATCAAA	outer membrane porin OMS28
plasmid_lp54	51994	BB_A74	osm28	-	0.876548	0.0159489	CAAACTTTTTAACTACTCCTGCATCATTTGATTCTACCAATTCAAGAGATG	outer membrane porin OMS28
plasmid_lp54	52141	BB_A74	osm28	+	1.73097	3.16541	CAAAAAGCTGTTTCTGTTGCTGGTGAAGCAACATTTTTAATAGAGAAGCAA	outer membrane porin OMS28
plasmid_lp54	52314	BB_A74	osm28	+	1.46572	0.00424138	AGAGGCTCAAAAAGTTCTCAATATGGTTAATGGTTTGAATCCGTCAAATAA	outer membrane porin OMS28
plasmid_lp54	51718	BB_A74	osm28	-	2.79112	0.668662	ATATTTTAGTCATTGTTAATTCTCCTTATTTAAACATTTATTTTTATTATT	outer membrane porin OMS28
plasmid_lp54	51721	BB_A74	osm28	+	1.65731	2.31048	AGTAATTTAATAATTAATGGATTATTGTTTGGATTTGTAAGTTTAAATGTG	outer membrane porin OMS28
plasmid_lp54	52403	BB_A74	osm28	-	1.14625	1.34116	ATAGCCTTTGCAACATCTTTTTTTGCTAATACTTGATCCTTATTTGACGGA	outer membrane porin OMS28
plasmid_lp54	52432	BB_A74	osm28	-	4.21832	0.812663	CGCCTTGAGCTACCTTAACAACATTAGAAATAGCCTTTGCAACATCTTTTT	outer membrane porin OMS28
plasmid_lp54	52138	BB_A74	osm28	-	2.32672	3.63495	TTTCTTGAACAGCCTTTTTAGACATTTCAACAACCTTGTTTGCACCCTCAG	outer membrane porin OMS28
plasmid_lp54	52131	BB_A74	osm28	+	1.39634	1.73619	TCAAGAAACCCAAAAAGCTGTTTCTGTTGCTGGTGAAGCAACATTTTTAAT	outer membrane porin OMS28
plasmid_cp26	194	BB_B01		-	0.00297433	0.00250748	GTATTAAAGAAAGCTACAATTTCTACCCTTCCATCGTTGAGATTTTTTACA	acylphosphatase
plasmid_cp26	552	BB_B02		-	0.00443256	0.00373682	TTTCGTGCAGTTTTTTAAAAACAAGTTGTAATTGTGGGCTTGATATTAAAT	hypothetical protein
plasmid_cp26	383	BB_B02		-	0.00891484	0.00751556	TGTGCACAATATTAAACCAAAAAATAAGGTTAAGGTACTTGTTAAACGAGA	hypothetical protein
plasmid_cp26	404	BB_B02		+	1.41647	0.592697	GCAAGACACACTAGTTCTAAAAAAATGTTCGACTTTAAATTTCAAAAACTC	hypothetical protein
plasmid_cp26	346	BB_B02		-	0.753813	0.293275	CTTGTTAAACGAGAGGCAAGCCCTAATAATAAATTTTAAAATCATTAAATT	hypothetical protein
plasmid_cp26	2768	BB_B04		+	0.000508856	0.000428986	GGTTCATTAATATTAAAAAGACCAGGCGCAAATGAAAGTCTACCTATAGCC	chitibiose transporter protein ChbC
plasmid_cp26	2963	BB_B04		+	0.0045168	0.00380783	GAATCAAGATTTGACAAAATTATAGGATTAAGAAGAGCAATAATAACATTG	chitibiose transporter protein ChbC
plasmid_cp26	2696	BB_B04		-	0.00789769	0.00665806	ATATAATTGTTGCATATACTCTTACTAATTTTGGAATTATTGAAAGGGTTA	chitibiose transporter protein ChbC
plasmid_cp26	3341	BB_B04		-	0.0224369	0.0189152	GTGCTCAAGGAGTATTTACGGCTATTATTGCTGCTATTTTTTCTGTTGAGG	chitibiose transporter protein ChbC
plasmid_cp26	3586	BB_B04		-	0.0307012	0.0258823	TAAAGGAAATCTTGTTCAGCCATTTTATGTAAGTATGGGTATTATGTCTAT	chitibiose transporter protein ChbC
plasmid_cp26	2538	BB_B04		-	0.0034779	0.193513	TTTATGTATTTACCCTTTATTAAAGCGTATGATAAGGCTCTACTTTTGCAG	chitibiose transporter protein ChbC
plasmid_cp26	2660	BB_B04		+	0.00787762	0.00846745	ATTCCAAAATTAGTAAGAGTATATGCAACAATTATATTAAATATAGGGATA	chitibiose transporter protein ChbC
plasmid_cp26	2694	BB_B04		+	0.160597	0.00284034	TATTAAATATAGGGATAAGTAAAAAAGGAATGCCTAATATAGGATTTAAAA	chitibiose transporter protein ChbC
plasmid_cp26	2885	BB_B04		-	2.67924	0.0460959	TTGGTGGTGCTGGCGCAACCCTAGGGCTTGCTATTGCTATGATGCTTAGTA	chitibiose transporter protein ChbC
plasmid_cp26	2519	BB_B04		+	4.30509	1.59937	ATAAAGGGTAAATACATAAATACTGAAATAATCAATAATAATAAAACTAGA	chitibiose transporter protein ChbC
plasmid_cp26	4228	BB_B05		-	0.00604258	0.00509413	TAGTAAGCTCTGCCTTGTCATATTCTTTGTTTTTGGCATATTCTAAAGCTT	chitibiose transporter protein ChbA
plasmid_cp26	4354	BB_B05		+	0.0067743	0.005711	ATGTCTGCAATTTCAGAATTAAGCATTTTTGAAGAATTAATCAATGTTTAC	chitibiose transporter protein ChbA
plasmid_cp26	4186	BB_B05		+	0.0495513	0.0417737	GAATATGCCAAAAACAAAGAATATGACAAGGCAGAGCTTACTATACAAGAA	chitibiose transporter protein ChbA
plasmid_cp26	4596	BB_B06	chbB	+	0.0579918	0.0147763	CTTGCACCACAGTCAAGATTTAATAAAAAAAGACTTGAAGAAATCACAAAA	chitibiose transporter protein ChbB
plasmid_cp26	4956	BB_B07		-	0.00213545	0.00180027	ATAGGTTTCATTCCGTTTTTATTTGCAATGCTAAGTAATTCTTTGAATATG	alpha3-beta1 integrin-binding protein
plasmid_cp26	5217	BB_B07		+	0.00535091	0.00451103	ATTTTTATCCTCACAAATATACAGGACTTTCAAGAAATTTCTTTAAAGAAA	alpha3-beta1 integrin-binding protein
plasmid_cp26	5144	BB_B07		+	0.00578054	0.00487322	AGCAATATAAATAAACATATTGATACAATAATGTATTTTAAGCCTAATATA	alpha3-beta1 integrin-binding protein
plasmid_cp26	5816	BB_B07		+	0.00574038	0.00483937	CTTGAAAAAATAGAACCTTGGGAAAAATTCAAAATAATAGAAAATAAATAA	alpha3-beta1 integrin-binding protein
plasmid_cp26	5233	BB_B07		-	0.0104799	0.00883494	TTTGTGAGGATAAAAATTATGACACCCAAGTAAATTTTTTATATTAGGCTT	alpha3-beta1 integrin-binding protein
plasmid_cp26	5385	BB_B07		+	0.0696371	0.0587068	GATCTAAAGATATAGAAACCCAAGCAAAAGATCTTTTCAAAGAAGGAATAG	alpha3-beta1 integrin-binding protein
plasmid_cp26	5163	BB_B07		+	0.000213224	0.00435908	TTGATACAATAATGTATTTTAAGCCTAATATAAAAAATTTACTTGGGTGTC	alpha3-beta1 integrin-binding protein
plasmid_cp26	5809	BB_B07		-	0.0438281	0.0079176	TATTTCATCATTGATTATTTTCCCAACTACGTTTACAAGACCATTATTTGG	alpha3-beta1 integrin-binding protein
plasmid_cp26	5696	BB_B07		-	0.140632	0.0790603	GGATGTCTCCTTTTTTAATTTCATTTGGAGAATGTACAGGAAATTTTTTAT	alpha3-beta1 integrin-binding protein
plasmid_cp26	7406	BB_B09		-	0.00799168	0.0067373	AGCTTAAATTCAAAAACAGTATATTTAAATTTTCACAGGGGTAATAATTTG	hypothetical protein
plasmid_cp26	6806	BB_B09		-	0.0103363	0.00871391	TTATCGAGTCTTCTTGAAATTTTAGTTTTCCTAATTTATGGTTTGTATCGT	hypothetical protein
plasmid_cp26	7634	BB_B09		+	0.017262	0.0145525	TATAAACCACTTCTTTTAAAATTCTTAAAAGAAGTAGATCATTGCATAAAA	hypothetical protein
plasmid_cp26	7040	BB_B09		-	0.0213334	0.0179849	GATCTCTTGAATTAGTTAGTGAAATACTGATAATGCTTTTATTAAAGCTAG	hypothetical protein
plasmid_cp26	7043	BB_B09		-	0.00347778	0.837792	ATAGATCTCTTGAATTAGTTAGTGAAATACTGATAATGCTTTTATTAAAGC	hypothetical protein
plasmid_cp26	6967	BB_B09		+	0.08404	0.00303638	TAAAGCAGAACTCAAAGTAAAATCTAGCTTTAATAAAAGCATTATCAGTAT	hypothetical protein
plasmid_cp26	7150	BB_B09		-	1.16229	0.0262461	TGCTAAAATATACTCCTTATTAAATTTTATACTGTGCGATACGTTCCAATT	hypothetical protein
plasmid_cp26	7520	BB_B09		-	0.824618	0.551595	ATGTTTCTTTTATTGTTTTTGAATTCTTTAAGGCTCTCACAGGAGGCTCCA	hypothetical protein
plasmid_cp26	6845	BB_B09		-	0.394265	0.427311	CTCCCACAATGGATATTTTATTATCATAATTTCTGCTTATTATCGAGTCTT	hypothetical protein
plasmid_cp26	6848	BB_B09		+	2.80797	0.171752	TACAACCCTTTAACAGAAAAAGAAAATTTTAAAGTCAATATTTTCATCAAA	hypothetical protein
plasmid_cp26	9420	BB_B12		+	0.0409389	0.0345131	GTACAAGTTTTTATATTAATATATTAAGAAAAAAAAACCTTAGTCCAAAAG	hypothetical protein
plasmid_cp26	11183	BB_B14		-	0.00852568	0.00718748	TTGCTGCTGGATGGAACTAAAATTGAGGGAAAAGTAAGCTACAAAAGAGAT	hypothetical protein
plasmid_cp26	10997	BB_B14		+	0.0560622	0.0472626	AATCTTCTAATCCAATTCTAATTTTAACCTCCTTATTCTTATAAGAAGCAT	hypothetical protein
plasmid_cp26	11360	BB_B14		-	0.0221552	0.462273	ATATCTTGCACTTCCTTAAACGTTGAGCACGATCAATTTGGAAAAACATTT	hypothetical protein
plasmid_cp26	11304	BB_B14		+	0.0147336	0.711101	TATTCTAAATGTTTTTCCAAATTGATCGTGCTCAACGTTTAAGGAAGTGCA	hypothetical protein
plasmid_cp26	11145	BB_B14		+	0.093342	0.0262303	GCTTACTTTTCCCTCAATTTTAGTTCCATCCAGCAGCAATAAAGGATTCTG	hypothetical protein
plasmid_cp26	11234	BB_B14		+	0.347853	2.05743	CTATTTTAGTTATTCCTGTTTTATAATTAAAAATACCCTTAAGTTCTGCAT	hypothetical protein
plasmid_cp26	11269	BB_B14		+	5.53675	2.00416	CCCTTAAGTTCTGCATTTTTATTTAAGCTTTGGTATATTCTAAATGTTTTT	hypothetical protein
plasmid_cp26	11239	BB_B14		-	0.671793	0.710282	AAATAGTATTATACACAAGGTTTAGAAACCATAGTATAACAGAACAGAATC	hypothetical protein
plasmid_cp26	10964	BB_B14		+	1.92116	0.0806886	GAAAGTCCAAAATTTTATATTTTTTCAAGCTTAAATCTTCTAATCCAATTC	hypothetical protein
plasmid_cp26	11306	BB_B14		+	1.92271	1.20631	TTCTAAATGTTTTTCCAAATTGATCGTGCTCAACGTTTAAGGAAGTGCAAG	hypothetical protein
plasmid_cp26	11409	BB_B14		+	3.03525	0.538781	TAATATCATATTCCTCTCCTTTGATAAAAAAATTATAAACTAGTGAACATA	hypothetical protein
plasmid_cp26	11203	BB_B14		-	0.548319	0.777691	TAACAGAACAGAATCCTTTATTGCTGCTGGATGGAACTAAAATTGAGGGAA	hypothetical protein
plasmid_cp26	11059	BB_B14		+	2.41683	4.15772	ATCATCCTTTCCAATAAAGATTTGGTCAAAACAAATGATGAATAATTAATC	hypothetical protein
plasmid_cp26	11266	BB_B14		-	6.12348	3.19166	TTTTTAATTATAAAACAGGAATAACTAAAATAGTATTATACACAAGGTTTA	hypothetical protein
plasmid_cp26	12693	BB_B16	OppAIV	-	0.00198966	0.00167736	TTATTCTTTTCAAGAACAACCTTTTCATTTAAAACTCTAGATTTTAATTTG	oligopeptide ABC transporter OppAIV
plasmid_cp26	13146	BB_B16	OppAIV	-	0.0234952	0.0198074	TTGTACTTTACTTTTAATAAAGGAAAATTATTACCATTGGGATATCCTGCA	oligopeptide ABC transporter OppAIV
plasmid_cp26	14471	BB_B17	guaB	-	0.00239663	0.00202045	AGTGTAGGAGCAGATTGTTTAAAAGTAGGAATAGGTCCGGGTAGTATATGC	inosine 5-monophosphate dehydrogenase
plasmid_cp26	14428	BB_B17	guaB	+	0.00385912	0.00325339	CTACCCGGACCTATTCCTACTTTTAAACAATCTGCTCCTACACTTATTAAA	inosine 5-monophosphate dehydrogenase
plasmid_cp26	15059	BB_B17	guaB	+	0.0138847	0.0117054	AAGACACATCATCAAAAGTTAAAGCTTCTTTTGTTATCTTATTTGGCATAA	inosine 5-monophosphate dehydrogenase
plasmid_cp26	13949	BB_B17	guaB	+	0.0438348	0.0369544	TTTTTACAAACTTAGAATTTATTTTTAAATCAGATATTGTTGCTGCTCCTA	inosine 5-monophosphate dehydrogenase
plasmid_cp26	14606	BB_B17	guaB	+	0.0407625	0.0343643	TATCTACATGTGCTTTTACAAGCTCTTCAACTCGTTCTATGGTATCAATAT	inosine 5-monophosphate dehydrogenase
plasmid_cp26	14518	BB_B17	guaB	+	0.0921305	0.0776696	AGGTCTAAGTTTGGGTACTTGGTTTTAATTTTTTTGATAAGCTCTATTATT	inosine 5-monophosphate dehydrogenase
plasmid_cp26	13931	BB_B17	guaB	-	0.002906	0.00612469	AAAGAATCCCATCCTCACGATGTTTTTAGCATAACATAAAAATAAAAAACA	inosine 5-monophosphate dehydrogenase
plasmid_cp26	16409	BB_B18	guaA	+	0.00079943	0.000673951	TTTGCATTCCATAACATATACCCAAAATAGGTATTTTCAAATTAAAAATTT	GMP synthase
plasmid_cp26	16427	BB_B18	guaA	+	0.00151902	0.00128059	TACCCAAAATAGGTATTTTCAAATTAAAAATTTCCATATTCAAGGTAGGAG	GMP synthase
plasmid_cp26	16616	BB_B18	guaA	+	0.00299108	0.0025216	GTTGGCTATATTGGGATCCAAAATCTAATACAAGTATTGCCTGAGTATTCA	GMP synthase
plasmid_cp26	15172	BB_B18	guaA	+	0.00319672	0.00269496	TCATAACAAACTCTATTTATACCCCGAACTTCATTAATTATTCTTGAAGAA	GMP synthase
plasmid_cp26	15296	BB_B18	guaA	-	0.00383538	0.00323337	ATTAGATGTGTAAATACCCAAGACTTCATGACTGCAGAATGGACTGAACTT	GMP synthase
plasmid_cp26	16621	BB_B18	guaA	-	0.00471886	0.00397818	GCCAACTAATTGCAAGAAGAATTAGAGAAATTGGCGTTTATACAAAAGTAA	GMP synthase
plasmid_cp26	15484	BB_B18	guaA	+	0.00471225	0.00397261	GCTAGTCCTGGGCCGGGAAATGGATGTCTGTAAAGAGATTCTTTTTTAATA	GMP synthase
plasmid_cp26	16424	BB_B18	guaA	-	0.00703622	0.0059318	TGTTATGGAATGCAAATAATTGTTAAATTATTTGGGGGCCTAGTATCTAAA	GMP synthase
plasmid_cp26	15205	BB_B18	guaA	-	0.0122263	0.0103073	ATGAAGTTCGGGGTATAAATAGAGTTTGTTATGATATATCTTCTAAGCCTC	GMP synthase
plasmid_cp26	15335	BB_B18	guaA	+	0.0159699	0.0134632	CGCCTACAGATTTGACAGGAAGCAATACAACAAATGCTTGTCTTATTTGAT	GMP synthase
plasmid_cp26	15846	BB_B18	guaA	-	0.0481311	0.0405764	TATTGATGCTTCTACAAAATTCTTGAACCGTTTAAAAAATATAAGTGATCC	GMP synthase
plasmid_cp26	15304	BB_B18	guaA	-	0.0720467	0.0607382	CAGCTGTAATTAGATGTGTAAATACCCAAGACTTCATGACTGCAGAATGGA	GMP synthase
plasmid_cp26	16204	BB_B18	guaA	+	0.000424552	0.000447393	GAAGCAATACAATTTTTTGTAAAAGCTAATTGTTTGAAATTATCAGGAATT	GMP synthase
plasmid_cp26	15212	BB_B18	guaA	+	0.00299391	0.00441698	TTCTTGAAGAAACTTTTTTTAAAAAACTGTAAGGAAGTTCAGTCCATTCTG	GMP synthase
plasmid_cp26	15853	BB_B18	guaA	-	0.0035007	0.00110671	TAAAATATATTGATGCTTCTACAAAATTCTTGAACCGTTTAAAAAATATAA	GMP synthase
plasmid_cp26	15849	BB_B18	guaA	+	0.000971182	0.000523755	TTTTATATTTAAATCATATTGATGCTTTAATTCTAGTATTTTTTTATCTTC	GMP synthase
plasmid_cp26	17146	BB_B19	ospC	+	0.0273247	0.0230358	CACCAAAATAATGGTTTGGATACCGAAAATAATCACAATGGATCATTGTTA	outer surface protein OspC
plasmid_cp26	18744	BB_B22		+	0.00515027	0.00434187	TTTAATTGTTCAAAAATTACAATAAAAAATAATCCTAAAAATGTAAATAAA	guanine/xanthine permease
plasmid_cp26	18577	BB_B22		+	0.0057271	0.00482817	TGTAGGAAAAATCTAACTGGTTAAATATTGGCCCAATAGATTCGAATCTTA	guanine/xanthine permease
plasmid_cp26	19098	BB_B22		-	0.00535613	0.00451543	CCCCTATATCACTAGCACCAGGTATGGGTCTTAATGCATTTTTTGCATTTT	guanine/xanthine permease
plasmid_cp26	18310	BB_B22		+	0.0174531	0.0147136	TTGTTGTAAGTCCGGTTTTACCACCTTCTTCTATTCCTGTGCAACTTTCAA	guanine/xanthine permease
plasmid_cp26	19106	BB_B22		-	0.017334	0.0146132	TACTAATACCCCTATATCACTAGCACCAGGTATGGGTCTTAATGCATTTTT	guanine/xanthine permease
plasmid_cp26	18574	BB_B22		-	0.0531161	0.0447789	TTAAGCAAACATTTTTGGAGCTTTATTACAATTGTATTGGTATTGCTGTTT	guanine/xanthine permease
plasmid_cp26	18111	BB_B22		-	0.0597631	0.0503826	TCTCTTCGGGGATAAGTATTGGAATAATATTTTATGTTTTAATAAACATAA	guanine/xanthine permease
plasmid_cp26	19210	BB_B22		-	0.0609886	0.0514158	GCTGTTAATCCGGCAATATTATCTAGCACAGGTATGCCAATTGGCGCATTA	guanine/xanthine permease
plasmid_cp26	19123	BB_B22		+	0.024046	0.0101359	TACTAGAAAATGCTGATGTTAAGCAAGTTGCAGTAACTAATGCGCCAATTG	guanine/xanthine permease
plasmid_cp26	18996	BB_B22		+	0.128441	0.206718	AAAACAGCAGCTAGTGCAACTTGCCAAGGAATATTCATTCCAATTACTACA	guanine/xanthine permease
plasmid_cp26	18700	BB_B22		+	0.198844	0.0200431	TGGCAGTGACTGAGCAAATTGCCCAAAGTATACTTCCCCTTATATTTAATT	guanine/xanthine permease
plasmid_cp26	18597	BB_B22		-	0.0433247	0.0270375	ACCAGTTAGATTTTTCCTACATATTAAGCAAACATTTTTGGAGCTTTATTA	guanine/xanthine permease
plasmid_cp26	19162	BB_B22		+	0.76868	0.0176735	ATGCGCCAATTGGCATACCTGTGCTAGATAATATTGCCGGATTAACAGCTA	guanine/xanthine permease
plasmid_cp26	18532	BB_B22		-	1.07996	0.0125291	TTGCTGTTTAACGATTTATTTGATACTTTGGGCACTTTAATAGCAGTGGCA	guanine/xanthine permease
plasmid_cp26	18064	BB_B22		+	0.179227	0.366988	TGTTTATTAAAACATAAAATATTATTCCAATACTTATCCCCGAAGAGATAT	guanine/xanthine permease
plasmid_cp26	18223	BB_B22		+	0.273802	0.0013578	TTAGTGCTGCAGCAGTTGCACTAGCAGGAACTGCAATAAATAATGGTGAAA	guanine/xanthine permease
plasmid_cp26	18727	BB_B22		-	2.19813	0.376661	CTTTGGGCAATTTGCTCAGTCACTGCCATAGCTTGGATATATGCAATCTTT	guanine/xanthine permease
plasmid_cp26	18906	BB_B22		+	0.962511	1.2885	ATAGAGTATTTTAAATTTACCGGTATGGAATTTGCAATACTTTCCCTAGCT	guanine/xanthine permease
plasmid_cp26	20489	BB_B23		-	0.000500854	0.000422239	CCTTGGCAAGTTGCATTAGCTGCTGTTTTTATTGAAGGACTAATTTTCATT	guanine/xanthine permease
plasmid_cp26	20209	BB_B23		+	0.00521868	0.00439955	TTTAATTGTTCAAAAATTACAATAAAAAATAATCCTAAAAATGTAAATAAA	guanine/xanthine permease
plasmid_cp26	19682	BB_B23		+	0.0112964	0.00952328	CATATATTAATGCTGCAGCAGTTGCGCTAGCAGGAACGGCAATAAACAATG	guanine/xanthine permease
plasmid_cp26	20002	BB_B23		+	0.0123088	0.0103768	AAAACTATTGATATAAAAGTCCAAAAATGCTCATTTAAAACATAAGAAAAA	guanine/xanthine permease
plasmid_cp26	20555	BB_B23		-	0.0176574	0.0148858	GCATTGGCTTCTGGAATGAGCTTGAATGCGTTTTTTGCATTTTCTGTAGTA	guanine/xanthine permease
plasmid_cp26	19831	BB_B23		-	0.0237959	0.0200609	CTTATATTGAAAGTTTTACAGGAATTGCTGAGGGTGGAAAAACGGGCCTTA	guanine/xanthine permease
plasmid_cp26	20462	BB_B23		+	0.146672	0.111285	AAACAGCAGCTAATGCAACTTGCCAAGGTATATTCATCCCAATTACTACAG	guanine/xanthine permease
plasmid_cp26	20458	BB_B23		-	0.266815	0.305771	TTGAAGGACTAATTTTCATTCTCTTATCTTTTTTAAGAGTAAGGGAGCAAA	guanine/xanthine permease
plasmid_cp26	20737	BB_B23		+	0.0608074	0.00668648	ATATCACTGTTTTTAAATTGAAAAAATAAACCTTTTACATACTTACCCATA	guanine/xanthine permease
plasmid_cp26	20165	BB_B23		+	0.0885358	0.0250434	TGGCAGTGACTGAGCAAATTGCCCAAAGTATACTTCCCCTTACATTTAATT	guanine/xanthine permease
plasmid_cp26	20192	BB_B23		-	2.71127	0.434387	CTTTGGGCAATTTGCTCAGTCACTGCCATAGCTTGGATATATGCAATCTTT	guanine/xanthine permease
plasmid_cp26	20461	BB_B23		+	0.208487	0.180268	AAAACAGCAGCTAATGCAACTTGCCAAGGTATATTCATCCCAATTACTACA	guanine/xanthine permease
plasmid_cp26	21058	BB_B24		+	0.0452839	0.0381761	GCTTATGCCGATTAAATAGAAATAAGGCAATTATATCATTTCCAACTTTTA	hypothetical protein
plasmid_cp26	21325	BB_B24		+	0.0104937	1.56805	ATATGTAAGTTTTTTTATAAAATTTTGTTTTTAAATGCATATTCTAAAGTA	hypothetical protein
plasmid_cp26	20996	BB_B24		+	0.00385941	0.829677	AGCTTTTAAAGAAATGTCTCTTCCAACGCTAAAAAAGGTTTGAAGATATTT	hypothetical protein
plasmid_cp26	21044	BB_B24		+	0.0280415	0.0126156	TTTATTATCAATTAGCTTATGCCGATTAAATAGAAATAAGGCAATTATATC	hypothetical protein
plasmid_cp26	21325	BB_B24		-	0.171103	0.00721232	TTATGGACTTTCTTGAAAATTTTTAAAAAATATTTATTACTTTTTTATTTG	hypothetical protein
plasmid_cp26	21328	BB_B24		+	0.0265173	0.32383	TGTAAGTTTTTTTATAAAATTTTGTTTTTAAATGCATATTCTAAAGTATTT	hypothetical protein
plasmid_cp26	21198	BB_B24		-	0.164829	0.114733	AATTAATTCAAGAGAATAATAAAATTTCTTTAAGACATTATTTTACTGTTT	hypothetical protein
plasmid_cp26	21420	BB_B25		+	0.107278	0.377558	TTGCAAGGTATCCTTAGTCCAAACCTGAAAAGAATCCTCATTAAATAAAAA	hypothetical protein
plasmid_cp26	22952	BB_B27		+	0.0121578	0.0102495	TCACTCAAGCTTTCAAAATCAGATGAATAATGCAAATGTTCGTAGTCTTTT	hypothetical protein
plasmid_cp26	23100	BB_B27		+	0.0240511	0.00276491	TAGTTGAACAACCATAAAACAATAAAAAATAAACGGATATTAAAAACTTCT	hypothetical protein
plasmid_cp26	23099	BB_B27		-	0.0308094	0.00311682	TATCTTTGGTAAAAATACCAGAAAAAGATAAAATAAATTTAACTGTTTTAT	hypothetical protein
plasmid_cp26	23755	BB_B28		+	0.00342402	0.00288659	TAAATTACCTATTCTAAATGGAGAAAATACAGAAATAAGTATTGATGAGAA	hypothetical protein
plasmid_cp26	23977	BB_B28		-	0.00344032	0.00290032	GTAAACGTTTATTAGTTCTTTGAAGTTTATGTTTTTATTTTCTGGGATTAG	hypothetical protein
plasmid_cp26	23266	BB_B28		+	0.0149601	0.0126119	TGTGCTAAGCAAAATATTTCTATATTCTGGGTACCTTGTTATTGGATTTTT	hypothetical protein
plasmid_cp26	24046	BB_B28		-	0.0192506	0.016229	ATAAGGGCTCATGTCTATATTATTTTTATAATATTCTATGGGAGTGATAAT	hypothetical protein
plasmid_cp26	24216	BB_B28		-	0.0219868	0.0185357	TTTAGTGAAAAAATATTATTATTTTTTAATAAAAATTCTTTAAAATCATCA	hypothetical protein
plasmid_cp26	24049	BB_B28		+	0.032935	0.0277655	CATAGACTTGCAAGAAAATAAAGATGATTTTCTTAAGGCAATAAAAATCAA	hypothetical protein
plasmid_cp26	24478	BB_B28		+	0.037368	0.0315026	TAAATATTTAATCGGTATTTAACTTTACAATGCTAATTGATGATTAATT	hypothetical protein
plasmid_cp26	24116	BB_B28		+	0.0937016	0.228667	TACATTGAGAAAAAAAAGCAACTACAAAATTTAACTGAAAATGATAAACTT	hypothetical protein
plasmid_cp26	23913	BB_B28		+	0.024127	0.52226	AAGTTAGATTTGATCTAATCCCAGAAAATAAAAACATAAACTTCAAAGAAC	hypothetical protein
plasmid_cp26	23342	BB_B28		-	0.130141	0.244892	AATTTTTATTGAAAATTGTAAAAGATAAAAATCCAATAACAAGGTACCCAG	hypothetical protein
plasmid_cp26	23421	BB_B28		+	0.256524	0.850696	GTTCAAATTTATCTTATTACTTCACCGAAAAGCAATTATTAGAAGATTTTA	hypothetical protein
plasmid_cp26	24266	BB_B28		+	2.18285	0.00863504	AAAGCAAAAAGTATTATAAATTATTTAATAACAAAAGAATTTAATATTAAT	hypothetical protein
plasmid_cp26	23682	BB_B28		+	0.510342	0.485769	GGACAACAAATTCAGAAATTAAAGAAAAACTAGAACAAATAAAAGAAAATA	hypothetical protein
plasmid_cp26	23270	BB_B28		-	0.116417	0.431776	GCACATAATAACTCATTTTACATCCTTTTAAAGTTTATTTTTAAATTATAT	hypothetical protein
plasmid_cp26	23437	BB_B28		-	0.897467	0.304042	ATAAGATAAATTTGAACTAATAATAAAAAGAGTAAAAAAAGTTAAATAATA	hypothetical protein
plasmid_cp26	23793	BB_B28		-	0.164013	0.248844	CTTATTTCTGTATTTTCTCCATTTAGAATAGGTAATTTATATTTATTATAA	hypothetical protein
plasmid_cp26	23593	BB_B28		+	0.372718	0.188439	TACAGTGTTTAATGCTAGTTTTGAGAAATATGCTAAAAACATTGGAAAAAG	hypothetical protein
plasmid_cp26	23733	BB_B28		-	1.33102	1.64849	ATATTTTCTTTTATTTGTTCTAGTTTTTCTTTAATTTCTGAATTTGTTGTC	hypothetical protein
plasmid_cp26	25992	BB_B29		+	0.0160018	0.0134902	GGAGTTGGACTAACATTTTCTGGCGGATTTATAGATATGTTCCTATTTGGA	PTS system transporter subunit IIBC
plasmid_cp26	26124	BB_B29		+	0.0291618	0.0245845	TTTAAATTTGCAATCATGAAATTCAATCTTAAAACAATAGGAAGAGAAGAC	PTS system transporter subunit IIBC
plasmid_cp26	26389	BB_B29		+	0.0269289	0.0227021	GTGTTCAAATTGTATTTGGAGGATTGTCCGATAATATAAAAATGGAAATCG	PTS system transporter subunit IIBC
plasmid_cp26	24850	BB_B29		-	0.0385727	0.0325183	GATATAGATGCTGATGATGTTGACATAATTTTCCCCTTTTTATTAAGTGCA	PTS system transporter subunit IIBC
plasmid_cp26	26329	BB_B29		-	0.028001	0.023606	ATGACTTCTATTTGTTTTAGATTGACTCTTAATCTTGATGCACATGCATCA	PTS system transporter subunit IIBC
plasmid_cp26	26029	BB_B29		+	0.0406669	0.0342838	TGTTCCTATTTGGAATACTTCAGGGAAATAGCAAAACAAATTGGATAGCAA	PTS system transporter subunit IIBC
plasmid_cp26	26099	BB_B29		-	0.0244557	0.0206171	GAAGATTCCCAAGATAGGAATTGCTATCCAATTTGTTTTGCTATTTCCCTG	PTS system transporter subunit IIBC
plasmid_cp26	25940	BB_B29		-	0.0278959	0.241053	TATAAAGTAATAAAGTGCTGGTGCTGCAAAAAGGAATGCAAATTCAAGAGG	PTS system transporter subunit IIBC
plasmid_cp26	26026	BB_B29		-	0.0176401	0.0111535	TCTATAAATCCGCCAGAAAATGTTAGTCCAACTCCTACGTTTAAAAGGTGT	PTS system transporter subunit IIBC
plasmid_cp26	25236	BB_B29		+	0.0924784	0.263125	GGAATGCCTGAAACAGCTGCAACTGCAAAAAGCCAGGAATATACAAGTGTA	PTS system transporter subunit IIBC
plasmid_cp26	25928	BB_B29		-	0.0101782	0.0579189	AAGTGCTGGTGCTGCAAAAAGGAATGCAAATTCAAGAGGCTCTGTAATTCC	PTS system transporter subunit IIBC
plasmid_cp26	25708	BB_B29		+	0.00551839	0.00232611	CTGTACACTTTGAAGTTGCAAAAGGAACAAGATTTTTTAGCGGGGAATTTG	PTS system transporter subunit IIBC
plasmid_cp26	25452	BB_B29		-	0.0743289	0.114626	CCACAAACATTGCCATTGTAGTTACAATTGGCACAAATCTTGTGCCCCCAA	PTS system transporter subunit IIBC
plasmid_cp26	25022	BB_B29		-	0.116823	0.00509413	AAGTATTGAGTTAGCAACAGTTCCTTTTCCAAGGACTTCTTCTAATCCATA	PTS system transporter subunit IIBC
plasmid_cp26	25710	BB_B29		-	0.12446	0.136119	CAGTATTGGGATCTGCAAGTTGTTTGAAAAATATATTTTGTGCTCCTGAGA	PTS system transporter subunit IIBC
plasmid_cp26	25943	BB_B29		+	0.0484793	0.104649	TGTTCCTCTTTTTGGACTAGCATATCTTTTAACACACCTTTTAAACGTAGG	PTS system transporter subunit IIBC
plasmid_cp26	25102	BB_B29		-	0.131544	0.0396059	GCAAGTCCGATTGGAATTGCCGCTGCAAACATTAAGGGCAGATTAGCAAAA	PTS system transporter subunit IIBC
plasmid_cp26	26025	BB_B29		+	0.1884	0.0025896	GATATGTTCCTATTTGGAATACTTCAGGGAAATAGCAAAACAAATTGGATA	PTS system transporter subunit IIBC
plasmid_cp26	25931	BB_B29		-	0.307264	0.187028	ATAAAGTGCTGGTGCTGCAAAAAGGAATGCAAATTCAAGAGGCTCTGTAAT	PTS system transporter subunit IIBC
plasmid_cp26	25170	BB_B29		+	0.368023	0.0705008	AATGGGATTTTGTACATACAAGGAATCACACCAGAAAGCGCAAGCTTAAAA	PTS system transporter subunit IIBC
plasmid_cp26	25233	BB_B29		-	0.0825921	0.210479	ATTCCAATAGTGCTTTTAAGCTTGCGCTTTCTGGTGTGATTCCTTGTATGT	PTS system transporter subunit IIBC
plasmid_cp26	25713	BB_B29		+	0.195146	0.176723	CACTTTGAAGTTGCAAAAGGAACAAGATTTTTTAGCGGGGAATTTGTTGTT	PTS system transporter subunit IIBC
plasmid_lp17	3811	BB_D0027		+	0.00255184	0.0021513	AGCCTTTAAATTGCATATTGAAATTGTTATAATACAAAGCCTGTCTTTAAT	hypothetical protein
plasmid_lp17	3798	BB_D0027		+	0.00882192	0.00743722	TTCAATATATAGTAGCCTTTAAATTGCATATTGAAATTGTTATAATACAAA	hypothetical protein
plasmid_lp17	3806	BB_D0027		-	0.0170584	0.0143809	TATATTGAATATATGTCATTTTTTAGTTTTTCTGCTTCTTTTCTTTTTTCT	hypothetical protein
plasmid_lp17	3685	BB_D0027		-	0.977574	1.48677	TATTTTGATAGTCTAATAAGAGTTGCTGCATCATTTCTGAGACTGTTGTTT	hypothetical protein
plasmid_lp17	15743	BB_D0031		+	0.162235	0.225737	TTTTGGCGGATGGCCGGTCTTAATAAAAAATAATTTAAAAAGTTATCATAT	hypothetical protein
plasmid_lp17	751	BB_D01		+	0.0369699	0.0311671	CCAACTACATAATAAATGGAGACAATTTGTTAAGAATTATTAGCAACTTAT	hypothetical protein
plasmid_lp17	439	BB_D01		-	0.847764	1.20605	TAGTTAATAGTAGAATTAATATTATCATTTTGGTTAGTAATAATGGTTGAA	hypothetical protein
plasmid_lp17	1141	BB_D03		+	0.288294	0.0208323	AAAAACAAAAACCATAGTAAAACTATCTTTTAAAAACCAGTCCAAATATAT
plasmid_lp17	1531	BB_D04		-	0.0434142	0.0365999	TAGTATCCAATATTTTTTGAATTTAGGTCAATGTTGTTTAGTGTGTAAATA	hypothetical protein
plasmid_lp17	3581	BB_D05a		+	0.00443049	0.00373508	CTTTACTAAATCTTGTATTGCTTAAATATTATTTGGGAAAATTTTTATCTA
plasmid_lp17	3433	BB_D05a		+	0.0358374	0.0302123	AAGTAATAAAGCATTTCAATAAATGTGACTTTTTATGTAAAGAAATTATTT
plasmid_lp17	3207	BB_D05a		+	0.017171	1.80947	GGGGTAAATTCGGGTACAGAAATTTATTATAAGCTTAATTATCCTAAAAAA
plasmid_lp17	3265	BB_D05a		-	0.0114003	1.25422	TAACAATCTTTTTTAGGATAATTAAGCTTATAATAAATTTCTGTACCCGAA
plasmid_lp17	3246	BB_D05a		+	1.42859	0.504657	TATCCTAAAAAAGATTGTTACCATAAGATAAACCAACACTTTAAAGAAAAA
plasmid_lp17	5109	BB_D09		-	0.0255041	0.0215009	TATTGCCAAATTTTTAATCAAAAATATTAAGAATATAAAAGTTTTATTTTT	hypothetical protein
plasmid_lp17	5125	BB_D09		+	2.78491	2.40393	AACTATGAATTTAAACAAGCTAAAATTAAAAATCTAAAAGGGATATTTATT	hypothetical protein
plasmid_lp17	5074	BB_D09		-	0.821198	0.254409	TAAAAGTTTTATTTTTCATTATACAACTTATTATATGATAGCAGTCTTGAA	hypothetical protein
plasmid_lp17	5122	BB_D09		-	3.16368	2.32275	TATTTTGAGCATATATTGCCAAATTTTTAATCAAAAATATTAAGAATATAA	hypothetical protein
plasmid_lp17	5893	BB_D10		+	0.0253611	0.0213804	TTAACTTTTGAATTAAAATCATCCAAAAACTTTTTAAAAGGAATCTTATTA	protein BBD10
plasmid_lp17	9859	BB_D15		-	1.09355	3.35921	TATTTATAATATTAACTTTTTTATTAATATTGGGTTGTGATTTATCAATAA	protein BBD15
plasmid_lp17	9820	BB_D15		+	0.478414	0.158251	TCACAACCCAATATTAATAAAAAAGTTAATATTATAAATAATAATGAAATA	protein BBD15
plasmid_lp17	12891	BB_D20		-	0.0129842	0.0109462	TACAAAACGCTGTAAGTTTACCTAGCACCACTTAATTTTAGAATTGTATTT
plasmid_lp17	12755	BB_D20		+	0.0235218	0.0198298	GTATAAATCAGAATGGTATGGATCCTTTTTGTATAAAGTAGGTATATATTT
plasmid_lp17	12693	BB_D20		-	2.17095	0.984451	TATCTTTAATTAATAAGTTCTCTATTGCTATATTTTTATAAATAACTATAA
plasmid_lp17	15187	BB_D23		+	0.00521632	0.00439756	GCTTATCTAAAATAGGATTTGTAAAGTTATGTCTACATAGGATCATTATAA
plasmid_lp17	15287	BB_D23		-	0.0390062	0.0328837	TATTTATTATCGGTATTTTTTCTACTACTAAATTTTTAATAACTTTATTAT
plasmid_lp17	15382	BB_D23		-	3.97574	2.35735	TAGAATGATTGTTTTTTTACTTTCACGACTCTTTTTTATTATTTTTTTTAT
plasmid_lp17	14850	BB_D23		-	7.37556	0.796514	TATATACTCTATTATTTTATAATAATTACTTAGTGTATATAGAAATGAGAT
plasmid_lp17	16058	BB_D24		-	0.106062	1.9296	TAAAAACATTTTTCACAAAATTAATCAGATTTTGTAAAAAATGTTTTGATA	hypothetical protein
plasmid_lp25	857	BB_E02		-	0.0401648	0.0338605	TTGTGTGAATTCAATATATATAAATGATGAGAAAACACCAATATCACTTTA
plasmid_lp25	1507	BB_E02		-	0.341836	0.0154383	TTTGCTCGCTATAAACTTAACTATATTTATCAATTTGAAAACAAAAAAAGA
plasmid_lp25	957	BB_E02		-	0.0604503	0.454009	AAGATAACCAATATCAAACCGAAAGAGTATTTTATAGAGCAATTGCAAGCA
plasmid_lp25	835	BB_E02		-	0.246104	0.749108	AATGATGAGAAAACACCAATATCACTTTATAAAAAATTATTTATTATATCT
plasmid_lp25	1487	BB_E02		+	7.91023	0.0275563	GTTAAGTTTATAGCGAGCAAATATATGTTTTCTTAGTATTCTAGAACTAGA
plasmid_lp25	6913	BB_E09		+	0.0958633	1.43372	TATATTTCGAATATATTTTTATATATACCATTATTTTATTCGTGTTTTTTG	protein p23
plasmid_lp25	6914	BB_E09		-	0.505834	0.704707	TATATGTCTTTTTGCATAAAATTTCTCCTATTACCTTGATCAAAGTCAAGA	protein p23
plasmid_lp25	7085	BB_E09		+	1.60533	0.00959828	TTTGTCTTACTTTTAAGGAACCCGAATTAAATGAAATAAAAGAAGGAGAGG	protein p23
plasmid_lp25	7082	BB_E09		+	2.03887	0.592331	ATATTTGTCTTACTTTTAAGGAACCCGAATTAAATGAAATAAAAGAAGGAG	protein p23
plasmid_lp25	10044	BB_E16		+	0.0329766	0.0278006	TGTATAGGTTTCATCAACAAAAACATTATCATCAAACTTTTCAACAATTTT	hypothetical protein
plasmid_lp25	9579	BB_E16		+	0.0596604	0.050296	TTTTGGCAAAAAATTTTCTATATCTATTTTATATTCTCTGTCTTCATTAGA	hypothetical protein
plasmid_lp25	9769	BB_E16		-	0.00176083	1.68819	ACATTGGTGATCCGAATATAAATGAAAAGTTTTTTCATTTAGAATTTCCTT	hypothetical protein
plasmid_lp25	9989	BB_E16		+	0.0337396	0.00656395	TAAGCTGTGATTTTATAAAAACCAATTCTTTCAAATTACTATCTTTAAAAA	hypothetical protein
plasmid_lp25	11520	BB_E18		-	0.362318	1.79628	AGGAGTGTAAAAAATATAATTAAAAATTTAATATAGATAATTTTGTGTGCA	hypothetical protein
plasmid_lp25	11614	BB_E18		-	1.41669	1.23851	TATTACAAATCAAAAGCAAGATTTACTAGTTTTTTGCTAGAAAAATTACTT	hypothetical protein
plasmid_lp25	11617	BB_E18		+	2.95714	0.165056	TGTATGCATCTTCTGTTTTAAGCTGAAATCTTAATGGCCTGATAAAATTTC	hypothetical protein
plasmid_lp25	15222	BB_E22	pncA	+	0.0255102	0.0215061	AAAATCCAATGCTAGTCCCGTTATAAATAATGTATTGATTGAATTGTTTTT	pyrazinamidase/nicotinamidase PncA
plasmid_lp25	15049	BB_E22	pncA	-	0.0721966	0.0608645	ATATATAAAAAATCATTCAATAGTATTTAATTAGAAAACTACTATTTATAA	pyrazinamidase/nicotinamidase PncA
plasmid_lp25	15167	BB_E22	pncA	-	0.210987	0.0121275	ATAACAGATGCTACAAGAAGCATAACATCTACTCCTGAATTAATAATTCAG	pyrazinamidase/nicotinamidase PncA
plasmid_lp25	19832	BB_E29		+	0.00668601	2.11794	GTACACTTCCTATTCGGGTGTAAGTTTTATTGTTAACAGTTTACATAAGGC
plasmid_lp25	20091	BB_E29		-	0.398514	0.120207	CATAAGGAACCATTAAACATTCAAAACCATAGACATTTTTAAGTATGTGAA
plasmid_lp25	20049	BB_E29		+	0.751492	0.0940854	CTTAAAAATGTCTATGGTTTTGAATGTTTAATGGTTCCTTATGTAGTTGAT
plasmid_lp25	20495	BB_E29		+	11.3139	0.193226	TCATAACAAACAAATGGATACCTTGACAAGGTGGCATTCAGAGGTATGAGA
plasmid_lp25	20094	BB_E29		+	1.40868	2.48038	GTTGATCATTTAAAGCCAAGTCAATATTTGAAAGAAAAATTTGTAGCGACA
plasmid_lp25	21123	BB_E29a		+	0.00294629	0.00248384	GGTTATTTGGCAGCAGATTTATTTATTACTCTAAAAATAAAGGAGTTGTAG
plasmid_lp25	21214	BB_E29a		-	0.437841	0.035721	TTCTCAATTTCTAAAATATATTTTTTTATATCTTGGCTCTACTACAACTCC
plasmid_lp28-1	17	BB_F001		+	0.0329663	0.0277919	CATCTACTATTACAAATTTAATTTCAAATTTTTTTAATGAAAATGAGTCTT
plasmid_lp28-1	136	BB_F001		+	0.0408475	0.840058	CTTGTAAATTGCAAAAACAAATTATATCTAAAATTTTTTTTCTTGATTAGG
plasmid_lp28-1	4315	BB_F0034		-	0.265048	0.0837923	GCTTCAAGAGTTTCTTTAATAAGAGCATCTTTTTTTGAGTCTAAGTTTGTA	hypothetical protein
plasmid_lp28-1	1907	BB_F02		+	0.0341448	0.0287854	CATCTACTATTACAAATTTAATTTCAAATTTTTTTAATGAAAATGAGTCTT	hypothetical protein
plasmid_lp28-1	1873	BB_F02		-	9.47415	0.0109312	GATTATTTTGATTGAGCTTTAAAGGTGCGAATGACTTGATATATTTGAGCT	hypothetical protein
plasmid_lp28-1	2562	BB_F03	repU	+	0.318376	0.101661	GTTCATTGTAATAATATCTTTTTGACAAATCTTGAGCTATTAGTTGTTCCA	RepU
plasmid_lp28-1	2986	BB_F05		+	0.0258652	0.763187	TTATAAAATTAATTACCCCCTTAAAGTGTTTTGTTCAACAATACAAGACTA
plasmid_lp28-1	2921	BB_F05		-	0.0116686	1.13618	TATCAAGATATTTACTCATTGTTGGTAGATCGCAAGAATTTTTATTATCTT
plasmid_lp28-1	3729	BB_F08		-	0.226541	0.241241	TATATTGGTAAAAATAAGTTTGTTAAGCTTTATAAGCATCTCCTATAAGTA	hypothetical protein
plasmid_lp28-1	4522	BB_F10		+	0.00732791	0.41854	AGATGGCTGGGCTTGAGGCTTATAGCATTTCCCATAAATTAAAAGATCTTG
plasmid_lp28-1	4669	BB_F10		-	0.448136	0.0708367	CTAAGCTTTGTAATCTCATAAATAACATCTTTAAGAGATTGGTTTAGTGTG
plasmid_lp28-1	4985	BB_F10		+	0.0839895	3.71421	ACTAGCACAACAATATCTTCTTATTTTAAAAAAGCCTAAGTACTTA
plasmid_lp28-1	4936	BB_F10		+	0.12585	0.000334337	GCCTTGCTACTATACTTAATGACTTAGAAAAGGATGCCAAATCAATATAAC
plasmid_lp28-1	7196	BB_F13		+	0.00442164	0.00372762	TGTTTCGGCGTCAGGAATATACTTGGTAAAATATGATGTTAAAGAATTCTG
plasmid_lp28-1	6714	BB_F13		-	0.161025	0.0748324	TAACTAAAAGACTCGAACCTTCTTCAAGAGAAATATATTATCAAGAAATTA
plasmid_lp28-1	6770	BB_F13		+	0.525189	0.369363	TTCTTTATGAATCAGATTTTCTACTTCTTTAAGAATATTTCTATTTTTTAT
plasmid_lp28-1	6742	BB_F13		-	0.689045	0.330204	CATTTTTATAATAGTATAAAAGTTCTTATAACTAAAAGACTCGAACCTTCT
plasmid_lp28-1	8563	BB_F16		+	0.0114379	0.00964256	TATGAGGAGTGACTAAAGCTTGTAAAGCTTATGAAAGTATTAATTTAAAAC
plasmid_lp28-1	8428	BB_F16		+	0.0697771	8.97079	CTATACTATTTAATAAGAGAAAAATTTATTTATCACTCAATATTAAGCTTG
plasmid_lp28-1	8492	BB_F16		-	0.0740517	0.00334438	AATAGGGGAAAAAACAAGCTTAATATTGAGTGATAAATAAATTTTTCTCTT
plasmid_lp28-1	8433	BB_F16		-	0.401409	0.0024522	GTATAGTAATGATATCCAAAGTATCAAGGGGCCATTATTCTTCATTAGATA
plasmid_lp28-1	8529	BB_F16		-	0.486449	0.0403184	AGTATCAAGTAAATTTAAATTGGATAGTAAAATATTAAATAGGGGAAAAAA
plasmid_lp28-1	8803	BB_F17		-	0.00665989	0.00561455	ATATAGCTAAGCGGCTTTTTAACTTTACCCATATTTTTCAGTTTGAATAAA	putative transmembrane protein
plasmid_lp28-1	8821	BB_F17		+	0.275301	0.284004	ATCAGCCTAATGTAGAAAGTAAAGATAGAAATCATATAGATGTGAAGGAGT	putative transmembrane protein
plasmid_lp28-1	8818	BB_F17		-	0.460541	0.354492	TCTCTACCATATTTAATATAGCTAAGCGGCTTTTTAACTTTACCCATATTT	putative transmembrane protein
plasmid_lp28-1	9920	BB_F18		-	0.253408	1.56735	CATATAAATCAAAATGGTATGGATCTGCTTTGTATAAAGTAGATAGATATT
plasmid_lp28-1	10309	BB_F19		+	0.0048422	0.00408216	TATAACCATTTTTTATTCCTATTGAGTTTTTTTGATTATTAGTTCTATAAG
plasmid_lp28-1	10404	BB_F19		-	0.00462144	0.00389605	GAACACAAGGATTTCCTAAATATAAAAGTAAGAAAAATAGGGAAACTTATA
plasmid_lp28-1	10296	BB_F19		-	0.0193329	0.0162983	AAATAGAGTTTATAAAGTTATGTCTATAAATATTATATTTCAATAACAGTT
plasmid_lp28-1	10529	BB_F19		+	1.31025	0.0193788	TTCTATGCTTATAAGCTTTATTAACACCCATATATTCTATTATTTTATAAT
plasmid_lp28-1	10055	BB_F19		+	0.339412	0.338918	GAACCTTTTTGCTTTTTTGATAGTTTTCTTTGGTATTTTTTAAGTTTATTT
plasmid_lp28-1	10347	BB_F19		-	0.33238	0.0926177	ATAATCAAAAAAACTCAATAGGAATAAAAAATGGTTATATAAAGCTACCTA
plasmid_lp28-1	11081	BB_F19a		+	0.28404	0.325724	GTAGGCTCTATTGCAACAAGCATGACTAATTTTATCTTTTTATGTAATAAA
plasmid_lp28-1	10732	BB_F20		+	0.0179651	0.0151453	TAGGAATCCGAAACATTAGTCTCTCTAGAAGAATAAGAACGACTTCTAGTA	BBF20
plasmid_lp28-1	10807	BB_F20		+	0.0366317	0.0308819	GAATTTTTAACTATAGCCTCATTTTTACTTAAACATTTATAATTTGAATTA	BBF20
plasmid_lp28-1	10729	BB_F20		+	1.54766	0.0183766	TTATAGGAATCCGAAACATTAGTCTCTCTAGAAGAATAAGAACGACTTCTA	BBF20
plasmid_lp28-1	17291	BB_F30		+	0.0296096	0.024962	TTTAAGCTGTATAATGTCAAATGGCTAGGATTAAATCCAAATGATTTTCTA
plasmid_lp28-1	24396	BB_F32		-	0.0483995	0.0408027	AGCTGGTAAAAGCTGTAAAGACAGCTGAGGGGGCTTCAAGTGGTACTGCTG
plasmid_lp28-1	23826	BB_F32		-	0.0504641	0.0425432	AGCTGGTAAAAGCTGTAAAGACAGCTGAGGGGGCTTCAAGTGGTACTGCTG
plasmid_lp28-1	26124	BB_F32		-	0.0504641	0.0425432	AGCTGGTAAAAGCTGTAAAGACAGCTGAGGGGGCTTCAAGTGGTACTGCTG
plasmid_lp28-1	24966	BB_F32		-	0.0579986	0.048895	AGCTGGTAAAAGCTGTAAAGACAGCTGAGGGGGCTTCAAGTGGTA
plasmid_lp28-1	25542	BB_F32		-	0.0634028	0.053451	AGCTGGTAAAAGCTGTAAAGACAGCTGAGGGGGCTTCAAGTGGTA
plasmid_lp28-1	23709	BB_F32		-	0.0652711	0.151322	AGGGGATAAAGGAGATTGTTGAAGCTGCTGGGG
plasmid_lp28-1	21981	BB_F32		-	0.031682	0.547538	CAAATCCGATTGCTGCTGCTATTGGGAAGGGTAATGAGGATG
plasmid_lp28-1	24849	BB_F32		-	0.0147076	0.248756	AGGGGATAAAGGAGATTGTTGAAGCTGCTGGGGGGAGTGAAAAGCTGAAAG
plasmid_lp28-1	22233	BB_F32		-	0.0198709	0.251279	AGGGGATAAAGGAGATTGTTGAAGCTGCTGGGGGGAGTGAAAAGCTGAAAG
plasmid_lp28-1	25419	BB_F32		-	0.0253594	0.245094	AGGGGATAAAGGAGATTGTTGAAGCTGCTGGGGGGAGTGAAAAGCTGAAAG
plasmid_lp28-1	23292	BB_F32		-	0.0347953	0.200448	AGGGGATAAAGGAGATTGTTGAAGCTGCTGGGGGGAGTGAAAAGCTGAAAG
plasmid_lp28-1	21066	BB_F32		-	0.0322214	0.258057	AGGGGATAAAGGAGATTGTTGAAGCTGCTGGGGGGAGTGAAAAGCTGAAAG
plasmid_lp28-1	19921	BB_F32		-	0.0339721	0.180431	AGGGGATAAAGGAGATTGTTGAAGCTGCTGGGGGGAGTGAAAAGCTGAAAG
plasmid_lp28-1	23617	BB_F32		+	1.48805	1.52669	ATATCTGCTCCCCACTAACAGCACTAACAGCACCAGCTGCCTTGCTAGCAG
plasmid_lp28-1	22045	BB_F32		-	0.206603	1.76114	TTAAGTGCGATTGTTACGGCTGCGGCTGCTGGTGAGCAGGATGGAGAGAAG
plasmid_lp28-1	22950	BB_F32		-	1.81198	4.08369	TTGCTTTGAGGGGGATGGCTAAGGATGGAAAGTTTGCTGTGAAGGGTAATA
plasmid_lp28-1	22392	BB_F32		-	2.17221	4.782	TTGCTTTGAGGGGGATGGCTAAGGATGGAAAGTTTGCTGTGAAGGGTAATA
plasmid_lp28-1	25071	BB_F32		-	0.847065	9.73713	TTGCTTTGAGGGGGATGGCTAAGGATGGAAAGTTTGCTGTGAAGGATGGTG
plasmid_lp28-1	23931	BB_F32		-	0.874211	9.65539	TTGCTTTGAGGGGGATGGCTAAGGATGGAAAGTTTGCTGTGAAGGATGGTG
plasmid_lp28-1	23454	BB_F32		-	1.77743	4.82523	TTGCTTTGAGGGGGATGGCTAAGGATGGAAAGTTTGCTGTGAAGAATGATG
plasmid_lp28-1	20724	BB_F32		-	1.87835	5.0511	TTGCTTTGAGGGGGATGGCTAAGGATGGAAAGTTTGCTGTGAAGAAGGATA
plasmid_lp28-1	21288	BB_F32		-	2.04829	5.41862	TTGCTTTGAGGGGGATGGCTAAGGATGGAAAGTTTGCTGTGAAGAATGATG
plasmid_lp28-1	24498	BB_F32		-	1.95529	5.18203	TTGCTTTGAGGGGGATGGCTAAGGATGGAAAGTTTGCTGTGAAGAAGGATG
plasmid_lp28-1	26226	BB_F32		-	1.94688	4.91767	TTGCTTTGAGGGGGATGGCTAAGGATGGAAAGTTTGCTGTGAAGAATGATG
plasmid_lp28-1	21885	BB_F32		-	1.67385	4.40687	TTGCTTTGAGGGGGATGGCTAAGGATGGAAAGTTTGCTGTGAAGAGTAATG
plasmid_lp28-1	25167	BB_F32		-	0.674584	0.815378	CAAATCCGATTGCTGCTGCTATTGGGAAGGGTAATGAGGAGAATGGTGCGG
plasmid_lp28-1	20151	BB_F32		-	1.45184	2.71893	TTGCTTTGAGGGGGATGGCTAAGGATGGAAAGTTTGCTGTGAAGAGTGGTG
plasmid_lp28-1	19567	BB_F32		-	1.44171	2.69182	TTGCTTTGAGGGGGATGGCTAAGGATGGAAAGTTTGCTGTGAAGAGTGGTG
plasmid_lp28-1	18997	BB_F32		-	1.44512	2.69197	TTGCTTTGAGGGGGATGGCTAAGGATGGAAAGTTTGCTGTGAAGAGTGGTG
plasmid_lp28-1	25650	BB_F32		-	1.49802	2.74913	TTGCTTTGAGGGGGATGGCTAAGGATGGAAAGTTTGCTGTGAAGAGTGGTG
plasmid_lp28-2	219	BB_G01		+	0.40055	0.12663	ATGTAAAAGAAGTTTCGAATAGTGTTCAAGAAGATGGTCTTAATGATTTAT	hypothetical protein
plasmid_lp28-2	1762	BB_G02		-	0.0195178	0.530649	AATCTAGAAGTTTGGTTATAGTAAAGTTCATTTGTTTCTTCTTTATAAAAA	hypothetical protein
plasmid_lp28-2	1216	BB_G02		-	0.0304675	1.57323	TGTTTCATTATTTTATAACCAGGCCTAATTATGA	hypothetical protein
plasmid_lp28-2	1464	BB_G02		+	0.00426181	0.49402	CTTGGCTATATTTACGCAATTCTTTATTCAAATATCTATCGAGATAGATTC	hypothetical protein
plasmid_lp28-2	1569	BB_G02		-	0.569706	0.97101	TGTCAGAATTATCTACGAAAATAATTTTAGGAAAGTCTATTTGTAGGTGTT	hypothetical protein
plasmid_lp28-2	1827	BB_G02		-	0.691177	0.00403711	AGTAACTTTTTAGAGTTTGCCAACTCCCAATAGTATAGTTATACACCTCTT	hypothetical protein
plasmid_lp28-2	1572	BB_G02		+	0.739655	1.17975	TTTGTAACACTTGGCAAACTTGGAACAGATCTCATTAATTCTCATTTAGTA	hypothetical protein
plasmid_lp28-2	2374	BB_G03		-	0.0375028	0.474245	CGATCATGTGTCCAGCCATTATAAGTATTCCTTCCAAGCACTTGAGAGCCA
plasmid_lp28-2	2351	BB_G03		-	4.96937	0.00525203	AGTATTCCTTCCAAGCACTTGAGAGCCAAGTAGTGCACCACCACCAATATA
plasmid_lp28-2	3931	BB_G05		-	0.0387592	0.0326755	TTATAAAAATAATGGACAAAATCTTATTACCTATCCAAGTAAATATAAAGA
plasmid_lp28-2	3421	BB_G05		-	0.0724982	0.0611188	AAAAATGAAAATAAACTTAAAAAATATCAAAGAAAACTATCAAAAAAGCAA
plasmid_lp28-2	3151	BB_G05		-	0.419466	0.399306	TCATACAAATCAGAGTGGTATGGATCCTCTTTGTATAAAGTAGATAGAGAT
plasmid_lp28-2	9092	BB_G10		-	0.0161332	0.0136009	ACTCCAATTATGATTTTGTGAATGAGTACCAAAATTTACTAAAAGAAAAAG
plasmid_lp28-2	7695	BB_G10		+	0.04336	0.0365541	CTAATTCTGGTTGACCAAACTCACTAGACATTACACCTGAGTTTGGCATAT
plasmid_lp28-2	8543	BB_G10		+	0.430222	0.321942	TCTTTCATAAAGGCATTCTTAAAGACATTTAGGCCGTCTATCATGCTGTCA
plasmid_lp28-2	12129	BB_G13		-	0.261744	0.049555	GCGAATGCATTTTTAGGGTTAAAAAGATTGATTCTAAGTCAAAACTTACAT	hypothetical protein
plasmid_lp28-2	12539	BB_G14		+	0.00509282	0.00429344	TGAACTTTGGACACAAAAGCATCGAGTAATTTTTGCAATGATTCAGAATTT	hypothetical protein
plasmid_lp28-2	12340	BB_G14		+	0.0384871	1.0545	ATGTAATCAGCGCCATCTATCCTAATTCCCAATGTTGAATCAACCAATGTT	hypothetical protein
plasmid_lp28-2	12699	BB_G14		-	0.457151	0.0172565	CTTGGCTACTTGTAAACAAACAACCACAAAAGTATATTACAAGTCTGAAAT	hypothetical protein
plasmid_lp28-2	12847	BB_G15		+	0.0918866	0.0774639	CTGCTGAGGATTCTATACCCTTATATGCTGCCCAACTTTTGATTTTTGTTA	hypothetical protein
plasmid_lp28-2	12924	BB_G15		+	0.734057	1.09193	TATGCCTGTCCTGAGTCTAGAAATTCAGAAAGAGGGGAGCCTACCTTTACT	hypothetical protein
plasmid_lp28-2	13362	BB_G16		-	6.11311	1.64983	GATATGCAAAATCTATTTTGGCCTTGTACCAAATGGGAGTTGCTTACAATA	hypothetical protein
plasmid_lp28-2	13681	BB_G17		-	14.5028	0.00865891	CTTTATCAACCAAATCCAGAAGTTATGTTTGTTCCAATGTTGTCAGAAATA	hypothetical protein
plasmid_lp28-2	16230	BB_G20		-	0.00637406	0.0832905	GTAGTTCCAGATTCCGATGATCCACACAAGCCACTAAAAAAAGGGTTTCCT	hypothetical protein
plasmid_lp28-2	16234	BB_G20		-	2.27149	0.921886	TATAGTAGTTCCAGATTCCGATGATCCACACAAGCCACTAAAAAAAGGGTT	hypothetical protein
plasmid_lp28-2	16723	BB_G21		-	0.148718	0.0535878	CTTTGCTTGCAAAAAAACGAAACTTGTATTCACTCTCAGACTATTTGATTC	hypothetical protein
plasmid_lp28-2	18331	BB_G22		+	0.0215544	1.20838	CCGTCAGAATCGGTGGAGCCGCCAGAATCATAGTGTCTCAAGAATCTGCCC	hypothetical protein
plasmid_lp28-2	18055	BB_G22		-	0.25571	0.00850946	TATCTTTTTACAGATACGATCTTTAGGAGAAAAATTATGGACAATTTACAA	hypothetical protein
plasmid_lp28-2	18057	BB_G22		-	3.05298	1.07106	TATATCTTTTTACAGATACGATCTTTAGGAGAAAAATTATGGACAATTTAC	hypothetical protein
plasmid_lp28-2	18116	BB_G22		-	0.352491	0.786622	TTACCACCTTTCACAAGTCAAAGTGGTTCAAAAGAAACAAAACCTAAAAAC	hypothetical protein
plasmid_lp28-2	18864	BB_G23		-	0.01705	0.0143738	TATTTCATTCTACAGATATGATTGGTAGGTAAAATCAATGATAACACAACA	hypothetical protein
plasmid_lp28-2	19120	BB_G23		+	0.0194667	1.06262	CCGTCAGAATCGGTGGAGCCGCCAGAATCATAGTGTCTCAAGAATCTGCCC	hypothetical protein
plasmid_lp28-2	19017	BB_G23		+	0.338771	4.11626	ATCAGTCACAAGTCGCCCTCGCAGACTATCCAATACGCTCAAGTCAAGATC	hypothetical protein
plasmid_lp28-2	20324	BB_G24		+	0.0128038	0.0107941	TATTGACTCCAGAAAGCCTGAATGATTTTTCTGATGTAAAAATATGTTTAG	hypothetical protein
plasmid_lp28-2	20919	BB_G24		-	0.23465	0.117606	CACAACCAGATTCATTTTTTCCGAAGATTCAGCATTAAGACTTTTTGAATT	hypothetical protein
plasmid_lp28-2	20368	BB_G24		+	0.297829	0.00342384	TGTTTAGAAAACCCCGTGCTTCTTATGAAAACTTCGTCATCGCCTTCGATT	hypothetical protein
plasmid_lp28-2	21710	BB_G24		-	0.229924	0.131289	ATAGAAAAAACTAAACTAAAAGACCTTATTGATGATGATGCTAGCGAAGCA	hypothetical protein
plasmid_lp28-2	20219	BB_G24		+	2.78275	2.04255	CAACAGCGGGCTGTGTAAAGCTTTTGTCTTCTAGGTAAGGTGCCAGTTCTT	hypothetical protein
plasmid_lp28-2	22294	BB_G25		-	0.0362571	1.37033	CAAAAAATACAGCAGAAGATAAGGATTGTATTAAGTTGAAAGATCAAGACA	hypothetical protein
plasmid_lp28-2	23052	BB_G27		+	0.048671	0.0410315	TTTCTAAATTTTGCACTGTAAAATTCTAGTCTATCCTTTACGCGCTCTAAA	hypothetical protein
plasmid_lp28-2	23664	BB_G27		+	0.563184	0.795291	AAGTAGTCTTTCAAAAGTTTGTAGAAAAAATTGTAAATGCATAAAAACATT	hypothetical protein
plasmid_lp28-2	24057	BB_G28		+	0.217348	0.00473877	GCATTGCTACAATGCTGCCAATAATATTTATTTGTTTTTTTACTCTTGTCA	hypothetical protein
plasmid_lp28-2	25298	BB_G29		+	0.226813	0.714059	TTATAAGAATTCAAAGAATTCTTTATGTAATTCAAAAATTCAAAAAAACAA	hypothetical protein
plasmid_lp28-2	24537	BB_G29		+	0.536742	0.85663	CATGAATTGCTTACCAAATTGGTAGCTTTAAACAGTAAAAAAGAACACTGT	hypothetical protein
plasmid_lp28-2	24748	BB_G29		+	0.570578	0.449608	GACTGGTTGCTGATCTGCTCAAAAAAGATGGCAAAAAGGTTGTTAGTGTGC	hypothetical protein
plasmid_lp28-2	26295	BB_G30		+	0.139208	0.031435	TTTCTTGGCAGGTTGCAAAAGAATGTTGCTGGTGCACAAGCGGGATCCGGG	hypothetical protein
plasmid_lp28-2	26984	BB_G31		-	10.1184	3.66812	TAATACCTTCGCCCTGGGGATTCAAATCTCGACCATAAAACTTAAATACTC	hypothetical protein
plasmid_lp28-2	27683	BB_G32		-	0.00886928	0.100942	TTATTGGAATTCCAAGTTCAAGTGCAAGCGAACGTATATTACGACTCAAAA	replicative DNA helicase
plasmid_lp28-2	27408	BB_G32		+	2.14835	0.638591	TCAGTTCGCTAAATAAAAGTGAACTGGACGCTTACCATAAATCAGTTTCTG	replicative DNA helicase
plasmid_lp28-2	27645	BB_G32		+	1.1119	0.0760494	ATATACGTTCGCTTGCACTTGAACTTGGAATTCCAATAATAGTTGTATCTC	replicative DNA helicase
plasmid_lp28-2	28939	BB_G34		-	0.955116	0.00875217	ATGCTAACCTAAAAAAACTGGGAATCTACAAAAATACTTGCAAATTACAAA	hypothetical protein
plasmid_lp28-3	804	BB_H02		+	0.0391823	0.0330322	TACCAACTACATAATAAATGGAGACAATTTGTTAAGAATTATTAGCAACTT	hypothetical protein
plasmid_lp28-3	498	BB_H02		-	0.636931	1.1432	GTTAATAGTAGAATTAATATTATCATTTTGGTTAGTAATAATGGTTGAACG	hypothetical protein
plasmid_lp28-3	1195	BB_H04		+	0.242414	0.0235805	GAAAAAACAAAAACCATAGTAAAACTATCTTTTAAAAACCAGTCCAAATAT	hypothetical protein
plasmid_lp28-3	1322	BB_H04		-	0.896339	3.3931	TCTGTTATTGTTTGATAGTAGTCTTGTATTGTTGAACGAAACACTTTAAGG	hypothetical protein
plasmid_lp28-3	1587	BB_H05		-	0.0637522	0.0537456	GTATCCAATATTTTTTGAATTTAGGTCAATGTTGTTTAGTGTGTAAATAAG	hypothetical protein
plasmid_lp28-3	1672	BB_H05		-	0.476464	2.64856	TAAAGAATAAGTAAAAGTAGTTTAGTTTACTGGAGTATTTA	hypothetical protein
plasmid_lp28-3	2408	BB_H06		-	0.0238942	0.0201438	TTGTGAAAACTATTGGAGATATGGTTAATGATAGGGAAATAAATTCAAGAA	hypothetical protein
plasmid_lp28-3	2387	BB_H06		-	0.0203933	0.919791	TGGTTAATGATAGGGAAATAAATTCAAGAAGCAGGTATAATAATTTTTATA	hypothetical protein
plasmid_lp28-3	2800	BB_H06		-	0.00616567	0.627647	TAATGATATTATGACTTATTCGGAAGGTACATTTTCTGATCAAAGTAAGGT	hypothetical protein
plasmid_lp28-3	2285	BB_H06		-	0.0124442	2.48634	AAGCTATTAAGCAAACTTTATTATAGATCACAAGGTATAAATTTAAGGCTT	hypothetical protein
plasmid_lp28-3	3106	BB_H07		-	0.0278959	0.0235174	TTAAAGATAAAGCAATTTTTTTAAAAAATATATAAAAATCGAAACAAAAAA
plasmid_lp28-3	3436	BB_H07		-	0.144266	0.00461856	TGTTTTTTCAATTTTTTGAAATAGCTTTTTAAGTTTTCTAAATCATCTTTA
plasmid_lp28-3	4712	BB_H09		-	0.0298046	0.0251264	TTAATTTTGGAGTAGGGCTAAATTTAACAAAGTATAAAACACTATGTAAAG	hypothetical protein
plasmid_lp28-3	6071	BB_H09		-	0.0402893	0.0339654	TTCTTAAAGAAAGTGAGGAGTATGATATTCAAGATAGTATAAGTAAAGAAT	hypothetical protein
plasmid_lp28-3	5795	BB_H09		+	0.0292274	0.0246398	AATAAAGAAAATCCACTTTCAAATTTCTTTTTTGCAATATCAAAAAATTCA	hypothetical protein
plasmid_lp28-3	5997	BB_H09		-	0.0407467	0.034351	AAGAGGTGTATTTATGGTGTTGATATTAATCCTATTTCGGTTGAAATTACT	hypothetical protein
plasmid_lp28-3	4730	BB_H09		-	0.0195213	1.02035	CTCTTAGTGAAGAATATATTAATTTTGGAGTAGGGCTAAATTTAACAAAGT	hypothetical protein
plasmid_lp28-3	5663	BB_H09		+	0.00968801	10.3644	TATTTACTTTCTTCATATTCTTTGTATATCTTTTTAGATCTTTCTATATCT	hypothetical protein
plasmid_lp28-3	4317	BB_H09		+	0.0127471	0.00805975	AATAGTCAAAAACAAATGAATTAAAAATAGATATAATAAATAATTTTTTAT	hypothetical protein
plasmid_lp28-3	6286	BB_H09		-	0.156142	0.0329085	TTATACTCCAGATGATTTAACTGATTTTATGGTTATATCATCAATTGAAGA	hypothetical protein
plasmid_lp28-3	5421	BB_H09		+	1.0199	0.675044	CAATATCAAATCCTTCTTGAATATCTGGAAACTCAATTCCATAATGGAAAA	hypothetical protein
plasmid_lp28-3	6210	BB_H09		-	1.60073	0.362672	GATATAAAAATCATTGATAATTCTTGTGGATCAGGGCATTTTTTAATTTCT	hypothetical protein
plasmid_lp28-3	4655	BB_H09		-	0.977279	0.00762856	ATAATGAAAATTTTATATTTCTTTATTCTGGAGCTAATATTCATCAGTTTA	hypothetical protein
plasmid_lp28-3	4681	BB_H09		+	0.960663	0.00731816	CTTTGTTAAATTTAGCCCTACTCCAAAATTAATATATTCTTCACTAAGAGT	hypothetical protein
plasmid_lp28-3	4458	BB_H09		+	1.87891	0.0080542	TATCTGTATTTCTTGCAATCCTTCTATATAATATTTTTTCTATTTGATACT	hypothetical protein
plasmid_lp28-3	5768	BB_H09		+	1.49897	0.0611719	GTTGTAATTTCCTTAATTCTTTTTTTAAATAAAGAAAATCCACTTTCAAAT	hypothetical protein
plasmid_lp28-3	7661	BB_H09		+	2.20553	25.1714	TAAAGAGATACATTTGGATCATTTGTTTTTATAATGAATCGGCTTTCATTG	hypothetical protein
plasmid_lp28-3	6921	BB_H09		+	1.02113	0.800226	CTTTAAATTCTTTGTCATATATATTTTTTGCAATTTTAAATACTATAGAAT	hypothetical protein
plasmid_lp28-3	6988	BB_H09		+	1.21535	0.933104	AAGTATCTCTCTAAGAGTTTTTTGAATTATCTCTTTTTCTTTGGATATTTG	hypothetical protein
plasmid_lp28-3	8158	BB_H09a		-	1.38852	0.483461	AGTTCTTTTAAAAATTTTTTGCATCTTTGTTGCTTGCATGATTCTGAGCAA	hypothetical protein
plasmid_lp28-3	10392	BB_H13		-	0.00451483	0.00380618	CATATAGAGATTTGGAAAATTTAGAAAAACAATTCGGTATAAGGTTCGAGA	hypothetical protein
plasmid_lp28-3	12190	BB_H18		-	0.00842224	0.00710028	GTTCCCCAGTCGCAACCAACTATTAAAATTAAAACCACTGAAATATAAAAA
plasmid_lp28-3	13215	BB_H18		-	0.0299763	0.0252712	GGCTAATACCAATTCGTACAAATCTTTTTTTAATTTCTTCTAATAGCTTTT
plasmid_lp28-3	12793	BB_H18		-	0.029219	0.0246327	GTATCTTTTATAAATGAATTCCTTTGACTATGGAATTTTTGTTGTATGCCT
plasmid_lp28-3	12511	BB_H18		+	0.110068	0.0989999	CTACTACTGAAGATAGTGTGAAGTTTTTATCAATTGAAAACCAAGAGTGGC
plasmid_lp28-3	12673	BB_H18		+	0.359145	0.147443	GTAATTCCAATATGGGTAAAGAAATTATTAAGTTTAAGGAAGAATATTACA
plasmid_lp28-3	12562	BB_H18		-	1.13864	2.4001	AGCCACTCTTGGTTTTCAATTGATAAAAACTTCACACTATCTTCAGTAGTA
plasmid_lp28-3	13968	BB_H20		+	0.0177325	0.0149492	GACTTAAAAATCATTAATAATAATATTGACCCTTCTTTGGCCCCCTTAAAC
plasmid_lp28-3	14416	BB_H20		-	0.105629	0.761045	AATTAGGGAGAGTGTTAAAGAATCACTTCTTTAGTTAATTAAATTTACTGA
plasmid_lp28-3	13846	BB_H20		-	1.29932	0.148891	TATGAGATAGTTGAATGCAGACTTATAAATAATTAAAGATTAAAACAAAAA
plasmid_lp28-3	20826	BB_H30		+	0.00232243	0.0019579	TTTCAGCATCATCTATAAAAATAATTTTAGGAAAGCTTGTTTTCAATGATT
plasmid_lp28-3	20818	BB_H30		+	0.313596	0.812949	AGTATATATTTCAGCATCATCTATAAAAATAATTTTAGGAAAGCTTGTTTT
plasmid_lp28-3	20810	BB_H30		+	2.09282	1.17558	TTATGTTAAGTATATATTTCAGCATCATCTATAAAAATAATTTTAGGAAAG
plasmid_lp28-3	22834	BB_H33		-	0.0216171	0.018224	TATGTGCATCAATAAATCCTGGCAATATATACTCATCTAATATTGCATTAA	hypothetical protein
plasmid_lp28-3	22700	BB_H33		-	0.041928	0.0353469	GCTTCAATTTTAAACAAATTCATTATTTATCCTCTTATAAAAACTTTTTAT	hypothetical protein
plasmid_lp28-3	22930	BB_H33		-	0.0703428	11.7566	CTATTTCATGAGGATCGCTAATTGTCGCCACAGTGCTATGTTGAACTACCA	hypothetical protein
plasmid_lp28-3	22837	BB_H33		+	0.366287	0.369105	CATATAGAACGTTCTTTTTTTATTCCATCAAACTTTACGCATTTGGTAGTT	hypothetical protein
plasmid_lp28-3	26221	BB_H37		-	0.00469122	1.76783	AATGGCGTTCAAGAAAATGCTATTAATAATTTATATGGAAATAAAAAAGAA	hypothetical protein
plasmid_lp28-3	25520	BB_H37		-	2.51318	0.612985	TTCTTCTAAAAAAGGTGAGGCAATAGGAAGAAGAAGCTTTATAAAAGAAGT	hypothetical protein
plasmid_lp28-4	583	BB_I01		-	3.68753	4.41179	AATTGTTTTAATTCTTTGTAGAATAATTCTATTAGTTTTAACCAAATTTTT	hypothetical protein
plasmid_lp28-4	237	BB_I01		+	1.6351	0.309146	TATATTATGTATAAGTCTGTAAAAGAACAACAAGAAAAAGGAATAGATCAT	hypothetical protein
plasmid_lp28-4	914	BB_I02		-	0.0354226	0.0298627	GCTAGAGCCTCATTAAAATTGTTTTGTATTAAGACATAATTGTAAGTTTTA	hypothetical protein
plasmid_lp28-4	745	BB_I02		-	0.0614203	0.0517797	CTCCATCCATAATGAATTAGCCCCCTATTATATTAAATTTATATTACAAAT	hypothetical protein
plasmid_lp28-4	938	BB_I02		+	0.0170333	1.20263	ATTATAAAACCCTATTAGAATATCTTGAAATATTAGAAAAAAATCCAAAAG	hypothetical protein
plasmid_lp28-4	917	BB_I02		+	0.000565803	0.000158998	AAACTTATCAACTTAGGGTTAATTATAAAACCCTATTAGAATATCTTGAAA	hypothetical protein
plasmid_lp28-4	944	BB_I02		+	0.195731	0.00104879	AAACCCTATTAGAATATCTTGAAATATTAGAAAAAAATCCAAAAGTAATCT	hypothetical protein
plasmid_lp28-4	876	BB_I02		-	0.735449	0.547408	ATTGTAAGTTTTATTTGCACTATAAAGTAATTCTTTATTCATATGATCTAG	hypothetical protein
plasmid_lp28-4	879	BB_I02		+	0.344158	0.587238	TGTCTTAATACAAAACAATTTTAATGAGGCTCTAGCTAAAACTTATCAACT	hypothetical protein
plasmid_lp28-4	24641	BB_I39		+	0.00429238	0.00361864	AAAACATCATCTTGTTTAAGTTTAAAAGTCTCTAGAAAATCATATTTAGCA	hypothetical protein
plasmid_lp28-4	24662	BB_I39		-	0.0331974	0.0279867	AACTTAAACAAGATGATGTTTTTATGTTTCATGCTAAAATGAAATTAAAAA	hypothetical protein
plasmid_lp28-4	24460	BB_I39		+	0.00604679	0.268903	CGTGTCTTCTAGATGAAGTTGAATATCCCTTGATGTTTCTAAAAATTGACC	hypothetical protein
plasmid_lp28-4	24325	BB_I39		-	0.294761	0.198916	CAATAAAAATGTTGATAACATTAAAATAGATAATAAAGCGCTAGCAAAACA	hypothetical protein
plasmid_lp28-4	26402	BB_I42		+	0.0658907	0.76379	TTGGGTTGTTATTTGCCTGATAATCAGGAACAAGCTGTTCAAACTTTTTTT	hypothetical protein
plasmid_lp38	13731	BB_J0056		-	0.017262	0.0145525	AATCTGATCTTAAAAAGATAAAACTTGTTGTTAATAATACTAAAATAAACA	hypothetical protein
plasmid_lp38	2072	BB_J02a		+	0.0117968	0.00994519	ATACCATTTAGAAATCAAAAATTAAAGAAATGGCTCCTTGCTTCGGTTATA
plasmid_lp38	1575	BB_J02a		+	2.54889	1.3354	TTGCAGCCGTAATGAAATATGAAAGCGAAAAAGCACCCGTATTATTACTAT
plasmid_lp38	1625	BB_J02a		+	0.564536	0.95693	TAACTTTTTAAATGTCTCTTTGACTTTAGGAATAGGATCTTTTTTTTGGCC
plasmid_lp38	2767	BB_J05		-	0.0409873	0.0345538	TAAATGCAGGTCTAAACCTTAATTCTTTATTTTGATAAAAATAAACAGAAA
plasmid_lp38	3318	BB_J05		-	0.133329	0.434584	GATACTAAAAATAACAGTGAAACTAAAGGCAATAAAAAAGAGATATTTGGT
plasmid_lp38	2876	BB_J05		-	2.00251	0.00536503	TTTTCCATCAATTAAACTATGCAGTAGTTGCCACATTAAAAATGACTCTAA
plasmid_lp38	3493	BB_J05		-	1.44092	2.13273	ATAATCAAAAAAACTCAATAAGAATGGAAAATTGTTATATAAAGCTATCTA
plasmid_lp38	3527	BB_J05		-	0.62821	1.14635	TGAAAGTAAGAAAATAATAAAACTTTTAGAACTAATAATCAAAAAAACTCA
plasmid_lp38	4624	BB_J08		+	0.00413174	0.00348322	GATTCTAAATTGCCTAATAAAGAGCAAAAAAATAACAATGATATAAAAGAA	hypothetical protein
plasmid_lp38	5225	BB_J08		-	0.0191304	0.0161277	ATTTCATCAAGTTCATCCACTATCTTTAAATTATTTTGCAATTGTGTTAGT	hypothetical protein
plasmid_lp38	4895	BB_J08		-	0.0294171	3.84396	CTAACCTTATTAGCAGATGTCTCTAAAGACACTACATGCCCTACAGGGAGG	hypothetical protein
plasmid_lp38	6110	BB_J09	ospD	+	0.00184134	0.157172	CTACTGTTAAGTTTATTTTTATTGCTCTCAATATCTTGTGTTCATGATAAA	outer surface protein D
plasmid_lp38	6737	BB_J09	ospD	-	0.0605358	0.00325749	TTTTATCCAATGTCTCTTTGACTGTATTTTCTACATCAATTAACTTATCTT	outer surface protein D
plasmid_lp38	6257	BB_J09	ospD	-	0.50946	0.00318144	ATATGCTCTGTTTTTTTGATTCGTAATTTGAATTTGCGCCTTCATTATCTA	outer surface protein D
plasmid_lp38	8932	BB_J13		+	0.00747577	0.00630236	AATAGTATTTGATTCTTTTTCTTACTTTTCTCAGCTCTAACACCATTTAAA	hypothetical protein
plasmid_lp38	9752	BB_J15a		+	0.00474315	0.0699765	TGCACTATTTTGTTTATCAGATATTATAGGAGCCTGGATATTTAGAAAAAT
plasmid_lp38	9881	BB_J15a		-	0.0330394	2.9664	AATATATGAAACTATTATTAAAACTGATAATAAAAATATGATAACCAAAGC
plasmid_lp38	9825	BB_J15a		+	0.0258733	0.0163591	TGCATTGCTTTGGTTATCATATTTTTATTATCAGTTTTAATAATAGTTTCA
plasmid_lp38	10040	BB_J15a		-	0.25573	5.04077	GTTGGTGCTGAAAATGAAAATATGCGAGACAATGTACTATTAATAAAAGGT
plasmid_lp38	9747	BB_J15a		-	0.662999	0.296508	TAATTCCAAATATACTAATAGATTTATTGTTATCAATAAAAATAACTTTTC
plasmid_lp38	10113	BB_J15a		-	0.174805	0.196359	ATGTACAAAAAATAAACATTAATAAAACAGGCGTATTTGTAGCACTTATAA
plasmid_lp38	9690	BB_J15a		-	0.360604	0.00475005	AATAAAAAGGTTGATAAAAAAATCGAATAGCGTCCATTAAAATAAATAATT
plasmid_lp38	9895	BB_J15a		-	0.755004	0.00875914	GTAATATATATGTAAATATATGAAACTATTATTAAAACTGATAATAAAAAT
plasmid_lp38	10004	BB_J15a		-	3.21989	1.03852	CTATTAATAAAAGGTATAGTTACTAAAACCTTTGAATCTATATTTTTTTAA
plasmid_lp38	10045	BB_J15a		+	3.21577	0.883947	TGTTCAATTTTAACAATTTTATAAGTGCTACAAATACGCCTGTTTTATTAA
plasmid_lp38	12014	BB_J18		-	0.0322313	0.0271722	TTAAGAAAAAAAGACAAAGAAAGTACCAAATATTATAAGTTTAATTTAGAA	hypothetical protein
plasmid_lp38	13911	BB_J20		-	0.0110471	2.29102	GAACCAATTTAGAAAATCTACTTAATAGCTTTAACAAAATGAATAAAAATT
plasmid_lp38	15854	BB_J21a		-	0.529845	0.0118588	AATATAAAATTAAATTCGGCATATTAACAAATGGTATAAAATATAGATTCT
plasmid_lp38	15551	BB_J21a		+	0.597018	2.33101	AATATGTTTTATTAAAACCAATTTTAGTTTTAATAAAACCAAGAAAATTAT
plasmid_lp38	17059	BB_J23		-	0.0098298	0.00828691	CCAACTTGCAAGAGAAGTGTTGGCAAATGAGTTTTTACTATTAATTTTTAA	hypothetical protein
plasmid_lp38	16679	BB_J23		+	0.033681	0.0283944	TATAGGTTTGGTAAATTTAAAGAAACATTGAGCGAAATGAGCTCCGGCATC	hypothetical protein
plasmid_lp38	17850	BB_J24		-	0.0186841	0.0157514	AATGCCTCTTGGCATTAACAAAATAAGAATACAATCCTTTCCTATTGTGCG	hypothetical protein
plasmid_lp38	17463	BB_J24		+	0.04769	0.0402045	GATAAAATAGAAAGCGTTCATACTAAATATTGTTCTGGTAATTTTGAGTTT	hypothetical protein
plasmid_lp38	17713	BB_J24		+	0.00742456	5.27181	ATTGTGCTTTGAAAATTTCTTTAGAAGATGATAATGTTCCAGCGGATTATT	hypothetical protein
plasmid_lp38	17678	BB_J24		+	0.0669174	0.517939	CAATGATTTGATTCAAAAACTAATTCGCAATTATAATTGTGCTTTGAAAAT	hypothetical protein
plasmid_lp38	20841	BB_J27		-	0.031586	0.119827	AGACCAATATAAACATAAATGTTGTTCTAGTCATCCCTAAAACAGATTTAA	efflux ABC transporter permease
plasmid_lp38	21213	BB_J27		-	0.134005	0.36816	CCTCTACTACCGATTTCTTACTTGCTTTGCTAAATGGCAAAATAGAAGAAA	efflux ABC transporter permease
plasmid_lp38	21497	BB_J28		+	6.20299	0.118646	AAGGGCATTTTATGCTAGGAAGACAAGCCAAGATTCCAATTAAGGTAAGCT	hypothetical protein
plasmid_lp38	22179	BB_J29		+	0.0148343	0.0125059	AGATATTAGAATTTGGCATTGCACCTTCTTTTATTGTGCAAAATAATGATC	hypothetical protein
plasmid_lp38	22358	BB_J29		+	0.00120774	0.911266	GAACCAGAATGGTTTTTTGAGTTTTATTATTTTATTTCTAATTATTCTGTC	hypothetical protein
plasmid_lp38	22136	BB_J29		+	0.017176	0.0390282	CAATTTGACAATGAAGCTTATTTAGGATTTTTATTAAACTATAAGATATTA	hypothetical protein
plasmid_lp38	22923	BB_J29		-	0.544929	0.329062	TTTGACACCTTTAAAGAACATTCTTTAAGAATTAAAAAATTATTTTCAAAA	hypothetical protein
plasmid_lp38	22465	BB_J29		+	1.05832	1.23586	TTTATCCCCTTGGCTTTATTTTCAAGCATCTTTTAATGAAGTTGATTTACT	hypothetical protein
plasmid_lp38	23525	BB_J31		+	0.0234055	0.0197318	AGTAGTAAAAAGGGGAATGCTAGTATAGCATTGGGAGAGGTTCCCTCACTT	hypothetical protein
plasmid_lp38	23757	BB_J31		+	0.824796	1.89286	ATTTTGATGATAATAGCTGCGAGAAAATAAAGAAAGTGGTAGATGAATTTA	hypothetical protein
plasmid_lp38	24080	BB_J31		-	0.219105	0.0117902	TATCATAAGCAAGCCGTTTACAAGCTTCCGCTATAGAACTGGCAGCTTCGC	hypothetical protein
plasmid_lp38	23547	BB_J31		-	2.95632	3.00855	CTAGCATTCCCCTTTTTACTACTTAAAACCTTATCTTTAGATTCCTTGGCA	hypothetical protein
plasmid_lp38	23630	BB_J31		-	35.0017	0.0280315	TCAATAGCTTTAAAGATTCATCAATCTTTTTGGCTGATTCTCTAATATCTC	hypothetical protein
plasmid_lp38	23738	BB_J31		+	0.874607	1.29374	AATGATAGCGATAATGATAATTTTGATGATAATAGCTGCGAGAAAATAAAG	hypothetical protein
plasmid_lp38	25377	BB_J34		+	0.0139592	0.0117681	GCTCTTAGCTTCTCAATGGCAGCAATCATTTTGTCTACCTCCGCACCTTTT	hypothetical protein
plasmid_lp38	26057	BB_J34		-	0.0175946	0.0148329	TCAAGGGATACTCAATTCTATTTATAACAAATATACACGCTCTTATAATAC	hypothetical protein
plasmid_lp38	26097	BB_J34		-	0.00723671	0.912074	TGGATAAGCTTAAGGCTTTTTTTGTAAAAACTATAACATATCAAGGGATAC	hypothetical protein
plasmid_lp38	25494	BB_J34		+	0.0113903	1.88688	GCACCCACAACAACATCAACAGCATGGTCTCCTTTATTGCCATTAGCATAC	hypothetical protein
plasmid_lp38	26190	BB_J34		+	0.226749	0.0249337	GCATGTTCTGTAACTTGATCCAAAGCAACTTTACTAGCAGTAGTATCACCT	hypothetical protein
plasmid_lp38	25612	BB_J34		+	3.49949	0.0117382	TAACAGCAAAAGCATTGGCATAAGCCACACTAGCTGTTTCTATGGTCTTTT	hypothetical protein
plasmid_lp38	26033	BB_J34		-	0.7177	0.478445	TAACAAATATACACGCTCTTATAATACCATTGCAACTTATTCTGGTTGTGC	hypothetical protein
plasmid_lp38	27490	BB_J36		+	0.0458826	0.0386808	ATAACTAGGCACAGCACTCTTTAACATTGTGCTAAGCTGAGTGTACTTTTC	hypothetical protein
plasmid_lp38	27314	BB_J36		-	0.0700305	1.03317	TTATTAAAAAAACTATTGAGAAAGCCAGCCGATCTTATGCTGATGCTTTTG	hypothetical protein
plasmid_lp38	28316	BB_J37		-	0.00458481	0.00386518	GGTGCTATTTCTAGTATGGCCTATAATGAATTTGAATAGGAGGTTTCAAAG	hypothetical protein
plasmid_lp38	28356	BB_J37		-	0.0772312	0.732475	TGCTAATGGAAAAGGAAAAATAATGATTTTGATGTTATTAGGTGCTATTTC	hypothetical protein
plasmid_lp38	28359	BB_J37		+	0.232162	1.23065	CTCCTTAGCAGCAAACACTAAAATCTTCAGCAGTTTGCCTAAATTCACTAC	hypothetical protein
plasmid_lp38	30142	BB_J41		+	0.00726653	0.372152	CGTGTCTTCTAGATGAAGTTGAATATCCCTTGATGTTTCTAAAAATTGACC	antigen P35
plasmid_lp38	30323	BB_J41		+	0.00686118	0.00347054	AAAACATCATCTTGTTTAAGTTTAAAAGTCTCTAGAAAATCATATTTAGCA	antigen P35
plasmid_lp38	30007	BB_J41		-	0.289369	0.184688	CAATAAAAATGTTGATAACATTAAAATAGATAATAAAGCGCTAGCAAAACA	antigen P35
plasmid_lp38	31490	BB_J43		+	0.00129705	0.988489	GAACCAGAATGGTTTTTTGAGTTTTATTATTTTATTTCTAATTATTCTGTC	hypothetical protein
plasmid_lp38	32055	BB_J43		-	0.509074	0.324226	TTTGACACCTTTAAAGAACATTCTTTAAGAATTAAAAAATTATTTTCAAAA	hypothetical protein
plasmid_lp38	31597	BB_J43		+	1.05726	1.27615	TTTATCCCCTTGGCTTTATTTTCAAGCATCTTTTAATGAAGTTGATTTACT	hypothetical protein
plasmid_lp38	32657	BB_J45		+	0.0197999	0.0166921	AGTAGTAAAAAGGGGAATGCTAGTATAGCATTGGGAGAGGTTCCCTCACTT	hypothetical protein
plasmid_lp38	32870	BB_J45		+	1.23426	2.21103	AATGATAGCGATAATGATAATTTTGATGATAATATCTGCGAGAAAATAAAG	hypothetical protein
plasmid_lp38	32679	BB_J45		-	2.542	2.70699	CTAGCATTCCCCTTTTTACTACTTAAAACCTTATCTTTAGATTCCTTGGCA	hypothetical protein
plasmid_lp38	32762	BB_J45		-	40.7722	0.0323862	TCAATAGCTTTAAAGATTCATCAATCTTTTTGGCTGATTCTCTAATATCTC	hypothetical protein
plasmid_lp38	32889	BB_J45		+	0.719169	1.50882	ATTTTGATGATAATATCTGCGAGAAAATAAAGAAAGTGGTAGATGAATTTA	hypothetical protein
plasmid_lp38	34566	BB_J46		-	0.00634143	0.243246	CATGGCATAATAAATCCCATTCTTATAAAGAAATTCAAATCCATAAACAAC	hypothetical protein
plasmid_lp38	34632	BB_J46		+	0.00395124	0.453023	TTATTGGAGGATGATTAGATGTTAAAAATTTATCCATATTGTTTCAGACCT	hypothetical protein
plasmid_lp38	34942	BB_J47		-	0.00882715	0.00744163	ATTTTCAAACACCAGAAAAGGAGAATAGTTCTTACTAAGAAATTAAAGAAT	hypothetical protein
plasmid_lp38	35318	BB_J47		-	7.01135	0.0275706	GATAAACAAAATCTGCTAAATTCTTATCCATCTTATCATATGGAGTTTGTC	hypothetical protein
plasmid_lp38	36553	BB_J50		-	0.0119293	1.35517	AATAAGTGTATATGTTTTCCACCATATATTTTTCATAAAAAAACATTTCCA
plasmid_lp38	37527	BB_J51		+	0.888769	0.138803	TTATCACCATCACCACTTGGTTTTCGACCCATTTTCACAGCAAATTC
plasmid_lp36	24166	BB_K0058		+	0.00802741	0.00676742	CCTTCTCTTGTAAGCCAAATTAAAGAAACAGCTAGAAGGATAGAGGCAGGT	hypothetical protein
plasmid_lp36	906	BB_K01		-	0.00784648	0.00661489	TTTTTACTCTCTAATCTTTTAATAATGCTTTCTTTTAACCTTTTCTGAGCG	hypothetical protein
plasmid_lp36	528	BB_K01		+	0.050245	0.0423585	CTAATGAAGAAAAGGAAGCTGATGCAGCAATTAAATATTTAGAAGAAAATA	hypothetical protein
plasmid_lp36	780	BB_K01		+	0.524281	0.1003	GTGAACTTGAGCAGCTTATAAATATGATTGATATGGCAGAAAATGAAATAA	hypothetical protein
plasmid_lp36	1239	BB_K02a		-	0.0486485	3.59885	AGAAGAATGGATAAGCATAATGCAGCGTAAATAGATTTGATGAGCCTCTGT
plasmid_lp36	1982	BB_K02a		+	0.00323949	0.467687	TATTCTTTATACAGTGCCTTATACTTTGTTAAATTTAGTCCCTCTCTAAAA
plasmid_lp36	2003	BB_K02a		+	0.964265	0.0280315	TACTTTGTTAAATTTAGTCCCTCTCTAAAATCAATATACTCTTGAATAAGA
plasmid_lp36	1220	BB_K02a		-	0.418585	1.19098	ATGCAGCGTAAATAGATTTGATGAGCCTCTGTTTGTGAAAGTCTGAGTTTG
plasmid_lp36	3359	BB_K02a		+	0.50712	0.0059378	TACTGTCTTGAATATTATATTTTTTAGCTTTATTAATAACATTTCTATACT
plasmid_lp36	2002	BB_K02a		-	0.780027	0.0031514	TAAGGCACTGTATAAAGAATATAATAATGAAAAATTTATATTTCTGTATTC
plasmid_lp36	3053	BB_K02a		-	0.291168	1.0686	ATTATACCATTAAAGAAGATTTAGAAAAATCTAAAAAGATATACAAAGAAT
plasmid_lp36	3535	BB_K02a		-	0.864988	0.518457	GATATAAAAATCATTGATAATTCTTGTGGATCGGGAAATTTTTTAATTTCT
plasmid_lp36	1540	BB_K02a		-	1.90419	1.22543	CTTAACTTTAGCTAAAAACACTTCCTTGCTAATAGTTAAAAATGATCCCGA
plasmid_lp36	6010	BB_K07		-	0.506606	0.231339	CTGCTAATAATTTCATGTAAATGGCATGTAGACAATCCCATTGATGAAGCA	hypothetical protein
plasmid_lp36	5295	BB_K07		-	0.258433	0.0261443	ATAATTAAAACTGGGCATTTTGGTTTACAATTCTAATAAAAAGAAAAATTC	hypothetical protein
plasmid_lp36	5683	BB_K07		+	0.0658331	0.878392	GTGTTTGAAAAACCGAATCAATTTTTTCTGATGAATTCTT	hypothetical protein
plasmid_lp36	5895	BB_K07		-	0.2894	0.77821	CAGGTCTAAGTTCGGAAAAAATCACAAAATTAACTCCGGAAGAGCTAGAAA	hypothetical protein
plasmid_lp36	5755	BB_K07		+	4.29416	1.76832	CTTCTATGTTTTTACTTTCCTTGGTATTTTTTTGATCTTCAATTTCTTTTT	hypothetical protein
plasmid_lp36	5674	BB_K07		+	11.7043	0.011162	TATTAATTAGTGTTTGAAAAACCGAATCAATTTTTTCTGATGAATTCTTAA	hypothetical protein
plasmid_lp36	7968	BB_K12		-	0.00355886	0.00300026	CACCTTCAAAGTATGTTTCTACATTTTTCATAAGAGTTTGAATACATTTTT
plasmid_lp36	7699	BB_K12		+	0.0116778	0.00984484	ATATAGGTTATAATGCTACCTATGCAGCCAAAAGTAATTTGAAGAATGGAC
plasmid_lp36	7981	BB_K12		-	0.0271609	0.0228977	AGTTCGCTGCATACACCTTCAAAGTATGTTTCTACATTTTTCATAAGAGTT
plasmid_lp36	7692	BB_K12		-	0.0974636	1.10181	GTGTTTGAAAAACCGAATCAATTTTTTCTGATGAATTCTTTATCAATTTGA
plasmid_lp36	7365	BB_K12		+	0.323883	0.176888	CTGCTAATAATTTCATGTAAATGGTATGTAGACAATACCATTGATGAAGCA
plasmid_lp36	7752	BB_K12		+	78.4649	0.0125348	AAGATGGTGAAATTACTGGATGAGTTGCTAAAAATATCGGTAAGTAGCAAT
plasmid_lp36	8510	BB_K13		-	0.0165776	0.0139756	TATCTTTAACTGTTCATACAAAAAATATTGAGAAAATGGAAGCAGCAGAAA	hypothetical protein
plasmid_lp36	8395	BB_K13		-	0.0176843	0.0149086	CTTTGACAATATTAATGATATAAAGCCCGAAATGTTAGCAGATTCAATTAG	hypothetical protein
plasmid_lp36	8651	BB_K13		+	0.0257691	0.0217244	TTAATATCATTTATAGTGTTACCGGTTAAGCTGTATCTAAGCCCCCAACTA	hypothetical protein
plasmid_lp36	8661	BB_K13		-	0.0489228	0.0412438	AATGATATTAATAAAGCAAATAATTTAAGCTTATCGAAGATTAAAAGTTTT	hypothetical protein
plasmid_lp36	8702	BB_K13		+	0.821377	0.510228	GAAGACGTTGATAAAATTTCTCTTTCGCTAAGACCCTTTACCGTAATATAA	hypothetical protein
plasmid_lp36	8798	BB_K13		+	0.328367	1.63348	ATTGATGATATAAACAAAAGTAACGAAAATAACAAGAAATATATTTCTTTT	hypothetical protein
plasmid_lp36	9479	BB_K15		+	0.000927626	0.000782025	ATCAATATAATCTTCCATTTAAAAATGTTAGTTGGTATACACTAAGGAAAA	antigen, P35, putative
plasmid_lp36	9674	BB_K15		+	0.155902	0.301426	TGCAAAATGCGGGCATAGAATTCCAATTTAGATTTGAGGCAATAATGAGGC	antigen, P35, putative
plasmid_lp36	9734	BB_K15		-	0.61721	0.983153	TCAAGTAACAGCCTCATTATTGCCTCAAATCTAAATTGGAATTCTATGCCC	antigen, P35, putative
plasmid_lp36	10873	BB_K17		+	0.0285774	0.0240918	TGCATCTTCAGGCATTAGCACTGATCATGAATGTTTAACAATAGAAGATGC	adenine deaminase
plasmid_lp36	10550	BB_K17		-	0.0504641	0.0425432	TTTCATGAGGATCGCTTATTGTAGCCACAGTGCCGTGTGCAACTACTAAAT	adenine deaminase
plasmid_lp36	11650	BB_K17		-	0.00371772	0.781195	TTCATCATTGCTTCCAACAAGTATGATGTTGTGAGAATCATGAGCAACTGT	adenine deaminase
plasmid_lp36	10584	BB_K17		-	0.436125	0.282216	AAATTGATGCCATCAATACCATTAACATTGGCTATTTCATGAGGATCGCTT	adenine deaminase
plasmid_lp36	10457	BB_K17		-	4.10045	0.0989554	TATGCGCATCAATAAATCCTGGCAGCACATATTCATCCAATGTCGCATTAA	adenine deaminase
plasmid_lp36	10955	BB_K17		-	2.90345	0.0159634	GTATTTTCATGCCCAAAGATAATTTATATCTTGCATCTTCTATTGTTAAAC	adenine deaminase
plasmid_lp36	11630	BB_K17		+	0.794713	0.00360201	CTTGTTGGAAGCAATGATGAATATTTGTGTAAAGCGGCAAATACAATCATC	adenine deaminase
plasmid_lp36	10596	BB_K17		+	0.514627	0.379665	ATTCTAAAAAAACCGAGTTTAAATTTTTTTTTGGAGCTCCTTCTTGTGTGC	adenine deaminase
plasmid_lp36	10728	BB_K17		+	2.09565	0.00410546	TTTACTATTTGGCTGAAGTAATGGATTTTAAAGGCGTGATTAACAAAGATA	adenine deaminase
plasmid_lp36	11336	BB_K17		+	0.411438	0.32293	AACAATTTTAATTGTAGCAAAAAATCTATTTCGGATTTTAAATTTTCCACT	adenine deaminase
plasmid_lp36	12793	BB_K19		+	0.0578054	0.0487322	TAGCAGAATTATAATTAAAGATTGTATTAATAATCAAGAGCTTTTTAAAGT	hypothetical protein
plasmid_lp36	12610	BB_K19		-	0.0749514	0.0631869	TTTTTTCAATTTATAACTCCTTAATTTAATATTTACTTTATTTAAAAGTAT	hypothetical protein
plasmid_lp36	12615	BB_K19		-	1.37927	0.784876	ATATATTTTTTCAATTTATAACTCCTTAATTTAATATTTACTTTATTTAAA	hypothetical protein
plasmid_lp36	13002	BB_K19		+	1.00054	0.755982	TAATTCGATTATCTGAACTTAAAAAACATTTACTAAAAAGCAAGAAAAAAC	hypothetical protein
plasmid_lp36	21079	BB_K32		+	0.0217071	0.0182999	TATAATACTTATACATTATTTTCAACAAAGCTAACCCAAATGTATTCTACA	fibronectin-binding protein
plasmid_lp36	20860	BB_K32		+	0.0593543	0.050038	GATTCTGATTTAAGGCCAAAGAGTTCCTTACAAGGCATTGCAGGATCAAAC	fibronectin-binding protein
plasmid_lp36	21083	BB_K32		+	0.0321817	2.50956	ATACTTATACATTATTTTCAACAAAGCTAACCCAAATGTATTCTACACGCC	fibronectin-binding protein
plasmid_lp36	20510	BB_K32		-	0.0202858	0.23276	GAGTTTCCCTTATCAAATAAGCCAGGGGATTCCTCTTTCATTTCATATCTT	fibronectin-binding protein
plasmid_lp36	20412	BB_K32		+	0.0331386	2.72287	TTTGGCTTTGGGATTACTTTTTGGTTTTATAAGTTGTGATTTATTCATAAG	fibronectin-binding protein
plasmid_lp36	21368	BB_K32		+	0.69043	0.00565106	AAGCAATAGTAACGTCAATCTTATTAATGAGGGATTCTCTTAAAGAAGTGC	fibronectin-binding protein
plasmid_lp36	21039	BB_K32		-	4.19339	17.2546	TTTAACACCTTCTAGATAAGATTGATATCGATTGCTTAATCTTATTTCCTC	fibronectin-binding protein
plasmid_lp36	21354	BB_K32		-	2.87018	1.31983	TAAATTAGATTGTTCTTTGATCTTTGCAATTAAAGTTTTTATTTCTGCTTC	fibronectin-binding protein
plasmid_lp36	21951	BB_K34		+	0.0653941	8.72429	CTATACTATTTAATAAGAGAAAAATTTATTTATCACTCAATATTAAGCTTG	hypothetical protein
plasmid_lp36	22015	BB_K34		-	0.0653403	0.00344277	AATAGGGGAAAAAACAAGCTTAATATTGAGTGATAAATAAATTTTTCTCTT	hypothetical protein
plasmid_lp36	21956	BB_K34		-	0.407131	0.00262006	GTATAGTAATGATATCCAAAGTATCAAGGGGCCATTATTCTTCATTAGATA	hypothetical protein
plasmid_lp36	22337	BB_K35		+	0.00440275	0.00371169	GAGATAATCAGCTTAATGTAGAAGGTAAAGATAGAAATCATATAGATGTGA	hypothetical protein
plasmid_lp36	22325	BB_K35		-	0.00572617	0.00482738	ATATAGCTAAGCGGCTTTTTAACTTTACCCATATTTTTCAGTTTGAATAAA	hypothetical protein
plasmid_lp36	22340	BB_K35		-	0.439753	0.320269	TCTCTACCATATTTAATATAGCTAAGCGGCTTTTTAACTTTACCCATATTT	hypothetical protein
plasmid_lp36	22323	BB_K35		+	2.77435	1.16078	TATTAAATATGGTAGAGATAATCAGCTTAATGTAGAAGGTAAAGATAGAAA	hypothetical protein
plasmid_lp36	23334	BB_K37		-	0.00846608	0.00713723	TGCTTCTCTTAATGTTTGCTATGTTGATGCAACTTATTCTTTAGAAAAAGC
plasmid_lp36	23143	BB_K37		+	0.0169418	0.0142826	TTAGCCTTCTTGTTAGTATTAGGTTGTGATTTGTCAAGCAATAATGCTGAA
plasmid_lp36	23131	BB_K37		+	3.36881	33.3899	TTATCTACAATATTAGCCTTCTTGTTAGTATTAGGTTGTGATTTGTCAAGC
plasmid_lp36	24297	BB_K39		-	1.93443	0.0164728	AGCATATGCTACTTATCCCTGTCTTAAGATTATCTTTAAGTGCTCCTGCTA
plasmid_lp36	24294	BB_K39		+	2.69836	0.0110607	TGCTTACTATAAAAATATTAGAAATGGCAAAAGAAAGTGGCCTTAAGCATG
plasmid_lp36	25591	BB_K40		-	0.00809294	0.00682266	AAATGGATATATCAAGCTTTTTATATGCGAGTTGTTCTCACTTCTTATTTC	hypothetical protein
plasmid_lp36	25225	BB_K40		+	0.0636353	0.053647	TGAAAACCTAGAAAGTAGCATGAGTATGCTAGAAAAGGAAATGAATAAAGC	hypothetical protein
plasmid_lp36	25376	BB_K40		+	0.811052	0.204803	AAGACAGTAAGAAGTGAGCTTAAGGGTGAGATAGTAAAGTTAGATGAAAGA	hypothetical protein
plasmid_lp36	26149	BB_K41		+	0.0158098	0.0133283	AATAACATCTTTAAGAGATTGGTTTAGTGTGTCTTTAGTAGAATTATTGTT	hypothetical protein
plasmid_lp36	25853	BB_K41		+	0.0229971	0.0193874	GTAGCAAGGCTACCTTTACTATCATCATTCATATAAATTAATGTTTTGTGT	hypothetical protein
plasmid_lp36	26123	BB_K41		+	0.0218026	0.0183804	AGACTACTAAGCTTTGTAATCTCATAAATAACATCTTTAAGAGATTGGTTT	hypothetical protein
plasmid_lp36	26010	BB_K41		+	0.0579986	0.048895	AAGTCTTTAGCTTATCTTTGATGTTCTTTAAGTTTATAAATTTAGCATCAA	hypothetical protein
plasmid_lp36	25908	BB_K41		+	0.0293509	3.14867	GTTTAATGATAAGATAAGCTTGAGCTACCTTCTCTTTAGTAATCCCATCAA	hypothetical protein
plasmid_lp36	25813	BB_K41		-	0.0326059	3.79129	ACTAGCACAACAATATCTTCTTATTTTAAAAAAGCCTAAGTACTTGTATCT	hypothetical protein
plasmid_lp36	25862	BB_K41		-	0.105619	0.00556507	GCCTTGCTACTATACTTAATGACTTAGAAAAGGATGCCAAATCAATATAAC	hypothetical protein
plasmid_lp36	26129	BB_K41		+	0.479113	0.00579776	CTAAGCTTTGTAATCTCATAAATAACATCTTTAAGAGATTGGTTTAGTGTG	hypothetical protein
plasmid_lp36	26255	BB_K41		+	1.1152	0.0127623	TAAGCCTCAAGCCCAGCCATCTTAACAAGATTAGTTAAGTCAGAAGTAGTT	hypothetical protein
plasmid_lp36	26932	BB_K42a		-	0.00694606	0.00585579	GTTTATGATTCTAGCAATTATGCTCCTTTATTAGAAAATTCAACTACTGGC
plasmid_lp36	27079	BB_K42a		+	0.0201213	0.016963	TAAGTATACTTTTTTAAAGTAATATGTTAATTTTTAAGATTCAATTTTTGT
plasmid_lp36	27078	BB_K42a		-	0.0489228	0.0412438	TAGGAGATGCTTATAAAGCTTAACAAACTTATTTTTACCAATATATATATC
plasmid_lp36	27034	BB_K42a		+	0.166278	0.171574	TATATTGGTAAAAATAAGTTTGTTAAGCTTTATAAGCATCTCCTATAAGTA
plasmid_lp36	27399	BB_K45		+	0.00637289	0.00537259	CTTAAAGCAGCTTCATGTGCTTTATTTAACTCTTCAAACTCTTTATTTGCT	immunogenic protein P37
plasmid_lp36	28178	BB_K45		+	1.64585	0.0153599	TAGCTTGCAAGAGATAAAGCTTAAAAATAAACTGAATATTAATACTTTAAT	immunogenic protein P37
plasmid_lp36	27690	BB_K45		+	0.831821	7.42432	GCATAAGCATGGCTGCTACTAACTTTGCGAATAGCTTGATCAAGTTTAGGC	immunogenic protein P37
plasmid_lp36	27705	BB_K45		-	1.23304	0.058472	GCAGCCATGCTTATGCTAACTCTAATTATTCAGATGCAGTAAGTGCCTTAA	immunogenic protein P37
plasmid_lp36	27852	BB_K45		-	0.360657	0.00152024	CAGATTTAGAAACAATAAAGTCAAGACTTAATAATATAAAAAGTAAAGTTG	immunogenic protein P37
plasmid_lp36	28248	BB_K45		+	3.72692	0.00655025	ACTTTATGCAAAAATAGAGTATTATTGTAATACAATATCATTATATTACAT	immunogenic protein P37
plasmid_lp36	27687	BB_K45		-	1.21186	0.916916	ACTCTAATTATTCAGATGCAGTAAGTGCCTTAAAAAGTTCTAAGCACGATT	immunogenic protein P37
plasmid_lp36	29095	BB_K46		-	0.0116464	0.00981835	GACAACAACAAGTCTTTTAATACTTTAGGAAGCAGCAATGAGAGTAGAAGT
plasmid_lp36	28445	BB_K46		-	0.0609886	0.167101	TCAGGCAAATGCAGACTTTGAAGAGCTAAATAAAGCATATGAAGCTGCTTA
plasmid_lp36	28852	BB_K46		+	0.871004	1.12647	GTCTAGCGCACTCTTCTGTAGAAGATTCAATTTCCTTCATAATATTACTAT
plasmid_lp36	28533	BB_K46		-	0.398475	0.00134731	TAAATGACGCTAAAGATGCAATGGAGAGGGCTAAAAGGATGCTAGATAACG
plasmid_lp36	29013	BB_K46		-	3.39368	0.235005	TGAAACAAAACATAGACAAAAATCATTTAGTTGTTGCAGATATGCAAAATG
plasmid_lp36	29552	BB_K47		-	0.00504838	0.00425598	TACACAAAAAGCTATTGATTATCTTCAACAGGGAAATTCTTGCAAAAAAGA	hypothetical protein
plasmid_lp36	29538	BB_K47		-	0.0215856	0.0181975	TTGATTATCTTCAACAGGGAAATTCTTGCAAAAAAGAAATAGAAAATATAT	hypothetical protein
plasmid_lp36	30226	BB_K47		+	0.182417	0.443877	AGATTGGATCATAAGTTTTTTTATTTGATGATGTAACGTCTTTAGGAGATT	hypothetical protein
plasmid_lp36	29493	BB_K47		+	0.255022	0.596196	TTTTCTATTTCTTTTTTGCAAGAATTTCCCTGTTGAAGATAATCAATAGCT	hypothetical protein
plasmid_lp36	30361	BB_K47		-	0.811413	1.53723	GAACAGTTTGCATTAGCATTAAAAGATCATCAAGAAAATAAAAATACTACT	hypothetical protein
plasmid_lp36	29670	BB_K47		-	1.32113	0.419753	AAAGACTATACAATGGCAATTCATACCGGTTCGGTGGCAGTTTTAACGGAC	hypothetical protein
plasmid_lp36	30012	BB_K47		-	1.59477	0.193496	TTCCTTCAGAAGAAGAAATTAAAGCTAACTTAGATGAATTTGCACAAGAAG	hypothetical protein
plasmid_lp36	30139	BB_K47		-	0.196616	1.07443	CAAAATGACTCGCATGCTCAAAATAATGTAAAGATGGAAGAAAATAAATCA	hypothetical protein
plasmid_lp36	30312	BB_K47		+	3.52056	0.225917	GTAGTATTTTTATTTTCTTGATGATCTTTTAATGCTAATGCAAACTGTTCT	hypothetical protein
plasmid_lp36	31579	BB_K48	P37	+	0.0385012	0.032458	AATTCACCTTATTACTTCTCTTTAGAATCTGATATTCTTATATTAAAAAAT	immunogenic protein P37
plasmid_lp36	30723	BB_K48	P37	-	0.0427722	0.0360586	GATAAGTAAAAGTAAAATATTAAAGACAAGCCAGACAATACTTTATGAGGT	immunogenic protein P37
plasmid_lp36	30899	BB_K48	P37	+	0.0307736	0.0259433	GTAGTAGCTCTCATGCCTTGAAGCATTGCTATTACTTAATGCCTCTTCTAA	immunogenic protein P37
plasmid_lp36	30902	BB_K48	P37	+	0.00459433	0.175262	GTAGCTCTCATGCCTTGAAGCATTGCTATTACTTAATGCCTCTTCTAAAGC	immunogenic protein P37
plasmid_lp36	31272	BB_K48	P37	+	0.00410406	0.86324	GCTTCATTATCTTGGATATTAACTTGTAGAGTATGGTTGCTGCTACTATTA	immunogenic protein P37
plasmid_lp36	30756	BB_K48	P37	+	1.04588	0.00635851	TCATTTAACTCTTGAAAGTCTTTATTTGTCTTAGTCATATTTTCATTAAGT	immunogenic protein P37
plasmid_lp36	31078	BB_K48	P37	+	1.06473	0.122652	GGCTAGGCAATAAGGCTAAGTTAGCTTTACTAGATCCCACACCTCTTCTAG	immunogenic protein P37
plasmid_lp36	31931	BB_K49		+	0.00612001	0.00515941	TAGCTCTTTTTGCTAAATCTTGTATATTGCGTTTGTTAAAATTACTGCCTA	hypothetical protein
plasmid_lp36	32041	BB_K49		+	0.0320627	0.130645	TCTCGAGCCACATCTAGCATATCTTTAGCAGACCCCCAAGAATTAGTTGCT	hypothetical protein
plasmid_lp36	32585	BB_K49		+	0.237134	0.420055	AGATTGGATCATAAGTTTTTTTATTTGATGATGTAACGTCTTTAGGAGATT	hypothetical protein
plasmid_lp36	32260	BB_K49		-	0.244375	0.205066	ATTCTGAAAATAACTTAAACAATACACTCCTTGAGTTTAAAGAATTTCATC	hypothetical protein
plasmid_lp36	32720	BB_K49		-	0.795621	1.52936	GAACAGTTTGCATTAGCATTAAAAGATCATCAAGAAAATAAAAATACTACT	hypothetical protein
plasmid_lp36	31905	BB_K49		+	0.599493	0.675938	TTTAATGCATTCAGTAGCAAGATCTATAGCTCTTTTTGCTAAATCTTGTAT	hypothetical protein
plasmid_lp36	32498	BB_K49		-	0.195535	1.09389	CAAAATGACTCGCATGCTCAAAATAATGTAAAGATGGAAGAAAATAAATCA	hypothetical protein
plasmid_lp36	32671	BB_K49		+	3.46021	0.221445	GTAGTATTTTTATTTTCTTGATGATCTTTTAATGCTAATGCAAACTGTTCT	hypothetical protein
plasmid_lp36	31902	BB_K49		-	2.62046	0.39535	TATGGAAAATGCTATTAGTTTTCTTCAATATGGAAATTCTTGCAGAAAAGA	hypothetical protein
plasmid_lp36	33396	BB_K50		-	0.02372	0.0199969	TGCCTCTCTTAATGTTTGCTATACTGATGCAATTGCTGCTTTAGCAAAAGC	immunogenic protein P37
plasmid_lp36	33232	BB_K50		-	0.018153	0.0688665	ATGCTAATGATGCAATGGAGAGTGCTAAAAGTTTGCTAGAGGTTGCTAAGA	immunogenic protein P37
plasmid_lp36	33604	BB_K50		-	0.0128655	1.08732	TACAAAAAGCTTCTACCTCTTTAGAAGAAGCTGAGAAAGTAAATGCAGCTT	immunogenic protein P37
plasmid_lp36	33235	BB_K50		+	0.263086	1.23063	TTTATCCGGTAATGGTAAAGATAATTGTACCCCCTAAAATGAGGTATATCT	immunogenic protein P37
plasmid_lp36	33787	BB_K50		+	11.2265	0.068089	TTTTGTTGTTGATCATTTCTGTTTTGATTACTTTCTTTTACCCCAATTTCT	immunogenic protein P37
plasmid_lp36	33116	BB_K50		+	0.706755	0.321342	TATCATTTAACTCTTGAAAGTCCTTATTTGTCTTAGTCATATTTTCATTAA	immunogenic protein P37
plasmid_lp36	33139	BB_K50		-	0.607689	0.362115	AGGACTTTCAAGAGTTAAATGATATATATAAAAAATTGCAAGATATGGACT	immunogenic protein P37
plasmid_lp36	34079	BB_K50		-	3.06618	22.6532	ATGAATTTAATAATTAAAGTGATGTTGATATCCAGTTTATTTTCTAGCTTT	immunogenic protein P37
plasmid_lp36	34992	BB_K52	P23	-	0.002296	0.00193561	AGATAATAGCATTTGAATCAACTAAAGAGTTTGAAAAAAAATACGAAATAA	protein p23
plasmid_lp36	35088	BB_K52	P23	-	0.0236231	0.0199152	TTTTTTCACCCATTCGATTCAAAACTTTTTTTAGTTATAATTATAGCATTA	protein p23
plasmid_lp36	35043	BB_K52	P23	-	0.0418269	0.0352617	GCATTAATGACAATAACTATAAAATACTCGGCAAAAAAGCACCTATAGTTA	protein p23
plasmid_lp36	35218	BB_K52	P23	-	0.0114153	0.158789	AAAGAGGGGGACGTGCTTGAATTACTTGCAGGTGGTTATGTTACATGGGCA	protein p23
plasmid_lp36	35090	BB_K52	P23	-	1.12252	1.57553	TATTTTTTCACCCATTCGATTCAAAACTTTTTTTAGTTATAATTATAGCAT	protein p23
plasmid_lp36	35180	BB_K52	P23	-	0.95473	0.625914	TGTTACATGGGCAAAATCTGGTGACTTAAGGGTTTTAAAAGATAAAAATAA	protein p23
plasmid_lp36	34754	BB_K52	P23	-	5.80279	0.00932397	TATGCCTGCATATCTTACTATAAAAGATAAAGAAACCGATAAATATAAAAC	protein p23
plasmid_lp36	35093	BB_K52	P23	+	1.15245	1.80854	AGAGTACCTAAGTTCTCTAAGATCTTCAATTAAATTGTTATTTTTATCTTT	protein p23
plasmid_lp36	35913	BB_K53		+	0.0536912	0.690273	TTGGGTTGTTATTTGCCTGATAATCAGGAACAAGCTGTTCAAACTTTTTTT	outer membrane protein
plasmid_lp36	18315	BB_K55		+	0.058193	0.049059	TATAGATGTCTAAATCAATATCAAAAACATTATGGAATACTTTCAAATGGA
plasmid_lp36	18045	BB_K55		-	0.96377	0.938604	TATTTGCTTCTGTTGAATTATCATCTATTGAAGAAAGTTTATTTTTTATAA
plasmid_lp36	18991	BB_K56		-	0.158582	0.264537	GCAAACTTTCATTATTCAAATATTTAACCTTATCTTCTACAAATAATCCTC
plasmid_cp32-8	333	BB_L01		+	0.0693588	0.0584722	ATAGATCTCGAACAACCCGTTAATATAGAATTACCTATTGGTTTTGAATAC	hypothetical protein
plasmid_cp32-8	1042	BB_L01		+	0.0386586	0.374793	GGAGTAATTATTACGATTTTCTCAAAGGTGTACAAGAACAAGTTGAGAACT	hypothetical protein
plasmid_cp32-8	521	BB_L01		-	0.0764933	0.0322434	ATCAAAGTTTTCATATATGATAAGTCGACTTTTATGTATTTTAACTGCGTC	hypothetical protein
plasmid_cp32-8	398	BB_L01		+	0.0769945	1.41873	TGTAAGAGATTTGGGAGTTGATTTTGATCATATAACCTATAAAGTAAAATC	hypothetical protein
plasmid_cp32-8	507	BB_L01		+	0.210573	0.0532565	TATGAAAACTTTGATTATATCTTAAAAAGATATGTTCCGTGTTATACCGAA	hypothetical protein
plasmid_cp32-8	506	BB_L01		-	0.109306	0.270919	TATGATAAGTCGACTTTTATGTATTTTAACTGCGTCTAAAGAATTGTTCTT	hypothetical protein
plasmid_cp32-8	478	BB_L01		-	0.367407	0.0221242	ACTGCGTCTAAAGAATTGTTCTTATTGTTGGATTTTACTTTATAGGTTATA	hypothetical protein
plasmid_cp32-8	526	BB_L01		+	0.931361	0.942209	TCTTAAAAAGATATGTTCCGTGTTATACCGAAAGCTTTTTACTAGATATTT	hypothetical protein
plasmid_cp32-8	578	BB_L01		+	0.729301	0.0320223	TTTATTTGAAAAGATATACGTAGAAATAGAAAGACGTATTGAAAACCACAA	hypothetical protein
plasmid_cp32-8	279	BB_L01		+	0.201738	2.49127	AGCTACCGTTTTCATGGGATTGGCTATGTTTTAGTAAAAACCAAAGATACC	hypothetical protein
plasmid_cp32-8	744	BB_L01		+	0.657032	0.557281	TCTTCTTTTTTGAGAAAACAAAATTCAAACAATCATAGTAAAGATATTTCT	hypothetical protein
plasmid_cp32-8	395	BB_L01		-	0.474867	0.859981	TTCATAATCAAGGTATTCAAAACCAATAGGTAATTCTATATTAACGGGTTG	hypothetical protein
plasmid_cp32-8	1214	BB_L01		+	1.39079	0.089503	TAACCAGCTTATACAAAGTAGCTCATTTAATAATGAGGAGCTAGCGATGTT	hypothetical protein
plasmid_cp32-8	399	BB_L01		-	1.08043	1.01626	CATATTCATAATCAAGGTATTCAAAACCAATAGGTAATTCTATATTAACGG	hypothetical protein
plasmid_cp32-8	96	BB_L01		+	0.247361	0.237803	GATAAAATAAGTTCACTAGAACTATACAAATACTCAATATTTTTTAGAAAT	hypothetical protein
plasmid_cp32-8	1928	BB_L02		-	0.0429309	0.0361924	TTACTTATCGCTTGTACAAATTCTGTGAAATTAATAGGTACAAAATTAGAA	hypothetical protein
plasmid_cp32-8	1931	BB_L02		+	0.110196	0.653757	CATACAAGCAAAGACGAATTCAATTTTATGAAAATCTAAAAAGACATAAAA	hypothetical protein
plasmid_cp32-8	1747	BB_L02		+	2.10722	1.05905	TTAGAGCAACTTGTTTCTTTAGCAAAAGTGAATATTAAATTAAGAAAAAAT	hypothetical protein
plasmid_cp32-8	2231	BB_L03		+	0.0557023	0.0939184	AGCTTAGTTTTGGAGATGGAACAACCGAACTAGAAGTTGAGGCTGGTGGTG	hypothetical protein
plasmid_cp32-8	2341	BB_L03		-	1.26869	0.0707796	TAACAGTTGCCATACCGCTAAACTCATCTATATCGGAACACACTCCATATA	hypothetical protein
plasmid_cp32-8	3004	BB_L04		-	0.538023	0.0566968	TCCCATACATATCAGTATCAGCTCCAACTTCAACATATATAGAGTTCTCTT	hypothetical protein
plasmid_cp32-8	2993	BB_L04		-	0.195902	0.130199	TCAGTATCAGCTCCAACTTCAACATATATAGAGTTCTCTTTTGGAACAAGT	hypothetical protein
plasmid_cp32-8	3203	BB_L04		+	0.171509	0.975514	CAATCAATTTTGCACCCGAAGATGGAAATCAAGATCAAAATAGATATCCTA	hypothetical protein
plasmid_cp32-8	3393	BB_L05		+	0.0264568	0.0223041	AAAGAGTATCAAGAGAAAAGAAGTAAACTGGAAAAGTTTATGAAAAATC
plasmid_cp32-8	3668	BB_L05		+	0.0506113	0.640009	TGGAATATGCATTGACATAGATGAGTTTAGTAAAACAGCTACTATTGTG
plasmid_cp32-8	3727	BB_L05		-	0.455296	0.0280853	TTGGTAATTGGCACAATAGTAGCTGTTTTACTAAACTCATCTATGTCAATG
plasmid_cp32-8	3694	BB_L05		-	0.630706	0.0115589	AACTCATCTATGTCAATGCATATTCCATATAAGTCTTCACCTC
plasmid_cp32-8	4789	BB_L06		-	0.00939853	0.00792332	TACTTGCTAGGTTTAAATTTAATAAGTTCAGAATTTAGTGGATAAATGAGT	hypothetical protein
plasmid_cp32-8	4787	BB_L06		-	0.0369963	13.2321	CTTGCTAGGTTTAAATTTAATAAGTTCAGAATTTAGTGGATAAATGAGTAT	hypothetical protein
plasmid_cp32-8	4489	BB_L06		+	0.120454	0.358835	AAATGGATAAAATCTTTGAAAAGATTGAGGCTGGACTTTCAAAGTTAGAAC	hypothetical protein
plasmid_cp32-8	4222	BB_L06		+	0.473191	0.719398	AATTCAGACATTTAAAGCAGACTTCTGAGAAATTTTATACTTCAGATTCAT	hypothetical protein
plasmid_cp32-8	4067	BB_L06		+	0.298295	0.207212	AGATGTTGATCTACAAATGGGATATCAAAAAACCGTAAAATGGGACGCGTT	hypothetical protein
plasmid_cp32-8	5093	BB_L07		-	0.0287939	0.0145646	GCTTGAAGTAAGGATAAATGAAGTAGAAAATTTTGCCTGCTTAGTGCAAAT	hypothetical protein
plasmid_cp32-8	5648	BB_L08		-	0.401701	0.658486	TGTGTAAAGTTTGGAATATCCTTGAATATCAGACATATCAGAATCATAAAG	hypothetical protein
plasmid_cp32-8	5566	BB_L08		+	0.503028	0.787082	TTATTGACATAAAGCCACAAGAACTTGCAATTCTTTATGATTCTGATATGT	hypothetical protein
plasmid_cp32-8	5633	BB_L08		+	1.28142	1.06944	TTCCAAACTTTACACATATCAAGACCTTAACTATGAACCAAAAGACCGAAT	hypothetical protein
plasmid_cp32-8	6081	BB_L09		-	0.0632872	0.0533536	CTACCCCTTTTAAACTTACTTTTGATTGTATTAGCCTTTAAGGCTGGAGTG	hypothetical protein
plasmid_cp32-8	5928	BB_L09		+	0.0380788	0.264841	GCTATATAAATTCTAAGTTTAATCTTGACCCTAAATCGGGAATGGAGGCTA	hypothetical protein
plasmid_cp32-8	6139	BB_L09		+	0.0996939	0.154721	TAAGGTAACACTTGAATGATTTTCACTTTAGATATGGTATTAAATCATTTA	hypothetical protein
plasmid_cp32-8	6014	BB_L09		-	0.210394	0.326164	GATAATTTTCATAGTATCTTATAAAAGCTTGTCCAATAGCCTCCATTCCCG	hypothetical protein
plasmid_cp32-8	5917	BB_L09		+	0.358502	0.927894	TATCAATAATAGCTATATAAATTCTAAGTTTAATCTTGACCCTAAATCGGG	hypothetical protein
plasmid_cp32-8	6307	BB_L10		-	0.048982	0.00209968	TTATATTTGAGCTAGCAGCTGTGATTTTTGAAAGATATGGATGATTGTAGG	hypothetical protein
plasmid_cp32-8	6496	BB_L10		+	0.142065	0.32722	CACAATAAAGCTCATAAGTATAATTTGCCCAGTCTACAACCCGACTATATT	hypothetical protein
plasmid_cp32-8	6178	BB_L10		+	1.94596	0.845613	TTAAATCATTTAACCCAAATATTTAAAGGGTTTAAGGCATATGCAACTGAA	hypothetical protein
plasmid_cp32-8	7728	BB_L11		-	0.0169391	0.0142803	ATATTCACGCTAAGTTCTAATTTAAGTTGTGGCGTAGGAGAAAGAGTAAGC	hypothetical protein
plasmid_cp32-8	7737	BB_L11		+	0.0877804	4.31063	ACTTTAGCATTAATGCTGTTGCTTTAGTAATTACTACTCAAGATATAGTTG	hypothetical protein
plasmid_cp32-8	6822	BB_L11		-	0.535946	0.0484097	GCAGCATCTTTATTAACTTTGATTTTAGCTGTTTTGTAAACCAAAAGTGGA	hypothetical protein
plasmid_cp32-8	7364	BB_L11		+	3.11248	0.486916	ATTGGAAAGTTGCGAACTGCAAAAATCAACTTTTATTCACTTCTTAATGAA	hypothetical protein
plasmid_cp32-8	8219	BB_L12		-	0.599911	0.773211	GCCCTAATTTCAAAAGATACTTTTTCGGCCTCAGCAGAATAACTTCTTGAA	hypothetical protein
plasmid_cp32-8	7969	BB_L12		+	0.242186	0.19056	AGAGATCCCAAAACAATAACTTATGTTTTCAACATTGAAGTGACACTAGGT	hypothetical protein
plasmid_cp32-8	8746	BB_L14		+	0.633471	0.661516	TTGATAAAGCTATTGCAAGTCTTGATGAGACTAGAAAAAAATATTTTAACT	hypothetical protein
plasmid_cp32-8	9865	BB_L15		+	0.03324	0.0280226	GAGTCTAGAATTACCAAGATGATGGAAATGTTCGAGGATTTTAAATCTTTC	hypothetical protein
plasmid_cp32-8	9665	BB_L15		+	0.0692205	0.3939	ATTTGAAAAACGCAGTAGAATTTGCAGCTATGCTTAAATCCAGTGGTGCTA	hypothetical protein
plasmid_cp32-8	8968	BB_L15		+	0.195071	0.0170123	GTGAGCGACAAATTCACCATTAAATTTAAAGGTATTCTTGATCATGCTGCA	hypothetical protein
plasmid_cp32-8	9746	BB_L15		-	0.543667	0.471927	TTAACAGCCTTTACTGCATCTTCGCTGCTCATAGCACCACTGGATTTAAGC	hypothetical protein
plasmid_cp32-8	10121	BB_L15		+	0.243743	0.434123	ATTATTTCTTTGCAAAATTAAAATCGATGCTACCTGGATGGATGGGCGGAG	hypothetical protein
plasmid_cp32-8	10807	BB_L16		-	0.376398	0.303691	TATACTAAAAGGGACTTGTGCTTGTATTCTATTGGCTAGTTGTTCTTTTAC	hypothetical protein
plasmid_cp32-8	10812	BB_L16		+	1.12962	0.829667	GTCCAACTTTTGGCCTTAAAGAATTAGCTGTAATTACAAGTCTTTCGTTTA	hypothetical protein
plasmid_cp32-8	10977	BB_L17		+	0.0454135	1.09113	AAATTGAGTTCTACAATGTAGATACATCAAAAAAATCACCTGATGGAATTC	hypothetical protein
plasmid_cp32-8	11212	BB_L17		-	0.0740997	0.170674	ATATATTTTTACTATATCTCCAAATTTAATGTCGTCGGTGAAGTCTAAGGG	hypothetical protein
plasmid_cp32-8	11536	BB_L17		+	0.10627	5.42579	TGTTCATAACGTAATAGCCGATATTGGTACTGGTTTACGGGGATATGAATG	hypothetical protein
plasmid_cp32-8	10997	BB_L17		+	0.341923	0.564813	GATACATCAAAAAAATCACCTGATGGAATTCCTTTCGCCGAAGAAATTCCT	hypothetical protein
plasmid_cp32-8	11533	BB_L17		-	0.298201	0.0349479	TGTTCCTTTAATTTTGTCAATAAACTCTTTTGGTGTTGTGGCATAAATATC	hypothetical protein
plasmid_cp32-8	10998	BB_L17		-	1.60807	1.71038	TCTACATTGTAGAACTCAATTTTAAAATCATATTGTAGTAACAGCATTTTT	hypothetical protein
plasmid_cp32-8	12236	BB_L18		-	0.0282593	0.0238237	AGTATATAAAAATGATGTTTGTCAAAGTGAATATCGTTATTTTTATCAAAA	hypothetical protein
plasmid_cp32-8	12122	BB_L18		-	0.19414	1.77988	GAGATATTTTTTGTGTGAATTTCTAAATCTTCAAATTCGGGTATTGTAACA	hypothetical protein
plasmid_cp32-8	12334	BB_L18		+	0.741154	2.83252	AAAAAAATTCTAGATAATATTGTTAGTGCTATCAATGGTATAAAAATTATA	hypothetical protein
plasmid_cp32-8	12239	BB_L18		+	0.192991	0.198644	GTGCAATTAGCCCAAAGACTTTAAATCTAATCTCTGATACTGTTAAAATTA	hypothetical protein
plasmid_cp32-8	12775	BB_L19		-	0.0168924	0.0142409	TGTGCTTTGTTGTCTTGTATAGTAGTTGAAATATTTATTAAATCTAAGTTA	hypothetical protein
plasmid_cp32-8	12780	BB_L19		+	0.0202268	0.017052	TCCTTTTTTTTCTCCGGCGATGTTTTGAATATGGAGTTTAATTTATGAGCA	hypothetical protein
plasmid_cp32-8	13417	BB_L20		+	0.0918866	0.0774639	CTTAAACATAGACTCTCAAATTAGGGACATTTATTCTAGGATTATTTCAAA	hypothetical protein
plasmid_cp32-8	12867	BB_L20		+	0.0387449	1.86998	CAATTAAGGATATTGTAAGATCGAAAAGAGAATATTTGCGTGTAAATTATG	hypothetical protein
plasmid_cp32-8	13677	BB_L20		+	0.311556	0.0606124	GATTGCTTATTGATATTGGATAGTTAACAAATATGAAAATACCCAATCTTT	hypothetical protein
plasmid_cp32-8	13218	BB_L20		-	0.321511	0.0655758	ATATTAGATTTACTAGTGTCTAGTAAAGTTTCCTTTAGAATTAGATATATG	hypothetical protein
plasmid_cp32-8	13467	BB_L20		-	0.0916	0.00702021	TTTGAAATAATCCTAGAATAAATGTCCCTAATTTGAGAGTCTATGTTTAAG	hypothetical protein
plasmid_cp32-8	13408	BB_L20		-	0.701755	1.56602	GTTTTTAAGGTCAAGTTTATACTTTACTTTCATGTAAACATATTTTCTTTT	hypothetical protein
plasmid_cp32-8	13169	BB_L20		-	0.949384	0.284341	TGTTGGCTTTACCAGCTGCACTTTTAATATTAGTGTACTCAATCCCATCAA	hypothetical protein
plasmid_cp32-8	13172	BB_L20		+	0.5577	0.256453	TATCTAATTCTAAAGGAAACTTTACTAGACACTAGTAAATCTAATATTAAT	hypothetical protein
plasmid_cp32-8	13206	BB_L20		+	0.263955	0.237781	GTAAATCTAATATTAATAGTCCTGAATTTAAAGCAAAACTTTGGGAAACAT	hypothetical protein
plasmid_cp32-8	14224	BB_L21		-	0.0356533	2.19417	AATTGAATGATCATAGCCCTTAGGAAGTGAGTTGAATACTAAAGCCTTTTT	hypothetical protein
plasmid_cp32-8	14289	BB_L21		+	0.0865999	0.0334616	ACAATATTATAACTTTTAACAACTAAGGAGGTTTTATGGCTGATGATCAAG	hypothetical protein
plasmid_cp32-8	13838	BB_L21		+	0.074651	0.246729	GAAAATATAAAATCAAGATATATTGCAATATGGATATCTCAAGTTTTATCT	hypothetical protein
plasmid_cp32-8	14088	BB_L21		+	0.225939	0.0211639	CTACATTTATTTCGCCTAGCACTAAGAAAGGAAAACGACTAAAAAAGATAA	hypothetical protein
plasmid_cp32-8	14280	BB_L21		+	1.37274	1.92422	CAGATGGTAACAATATTATAACTTTTAACAACTAAGGAGGTTTTATGGCTG	hypothetical protein
plasmid_cp32-8	14768	BB_L22		-	0.0697771	0.176474	TATGTTTAGGAACGGGTGTTTTTTGAATAGTATCTGATGAAGGCATTATCA	hypothetical protein
plasmid_cp32-8	14736	BB_L22		-	0.0911168	2.06577	TCTGATGAAGGCATTATCAAAAGATGATCACTTCTAGATAAAGTGGCTGAT	hypothetical protein
plasmid_cp32-8	14872	BB_L22		+	0.0935061	0.28822	CAATGATGATGTAACTCTTATTTTTTCTAAAAGTTACGATAATTCTCCCGT	hypothetical protein
plasmid_cp32-8	15067	BB_L22		-	0.117337	0.02473	AATGGGAATTCTGGTGAATAGTCCGCGGGGGCCCGCAATTTCATAAACCCT	hypothetical protein
plasmid_cp32-8	14420	BB_L22		-	0.524587	0.241467	AAAGATCAGTATCGTTAACGGTCGTAACCTTATTTAAATCTTTTATTTGAA	hypothetical protein
plasmid_cp32-8	14676	BB_L22		-	1.17396	0.305843	TCTGTAAGGCGTGATTTAATTTTACTAAAAAGGTTAGAAATATTAGTAGAA	hypothetical protein
plasmid_cp32-8	14616	BB_L22		-	0.603613	0.576468	ATTAATTTGTCCGTTATTTTAGCATAAATTTTTTCTACAAAATCTTTATCA	hypothetical protein
plasmid_cp32-8	15050	BB_L22		+	1.05112	2.61919	TTCACCAGAATTCCCATTTATAAAGGATGGTATGTCCAAAAAAGAGCCTCC	hypothetical protein
plasmid_cp32-8	15356	BB_L23	blyA	+	1.12569	0.375007	ATAGGCAAGATTTTTAAGAATGGTAATGGTAATGGCAAAAATCACATTAAA	pore forming hemolysin
plasmid_cp32-8	15335	BB_L23	blyA	+	1.11016	1.13548	AAAGACATATTGACTATTGTAATAGGCAAGATTTTTAAGAATGGTAATGGT	pore forming hemolysin
plasmid_cp32-8	15353	BB_L23	blyA	-	1.12705	1.28285	CAATAGTCAATATGTCTTTTAGTAAAGGCTTGAGAAGAATTAATACTCCTA	pore forming hemolysin
plasmid_cp32-8	15744	BB_L24	blyB	+	0.0262301	0.022113	AGGAAAGAACAAATAATGCAAAATAACACTATTGGTTTAGGACTTAATTTA	hemolysin accessory protein
plasmid_cp32-8	15441	BB_L24	blyB	+	0.540017	0.0325183	ATGTTGAGCTTGGACTTACGTCTTTATCAACCCTTATTGATATATTTTCTA	hemolysin accessory protein
plasmid_cp32-8	15787	BB_L25		-	0.0846402	0.0713549	AGTCCTAAACCAATAGTGTTATTTTGCATTATTTGTTCTTTCCTTATAGAT	hypothetical protein
plasmid_cp32-8	15895	BB_L25		+	0.0410357	4.19461	TAAGCACACTAAAATCTATGGAAACAGCTGAGTCAACTAAAATATTTGAAG	hypothetical protein
plasmid_cp32-8	15808	BB_L25		-	0.260318	0.139272	GTTAAGCTGGATAGTAAATTAAGTCCTAAACCAATAGTGTTATTTTGCATT	hypothetical protein
plasmid_cp32-8	15892	BB_L25		-	0.0765384	0.0258099	TATGTTTTGTAGAAAAAATCTATTACTTTACTAAAAGTATTAATGTAATTA	hypothetical protein
plasmid_cp32-8	15981	BB_L25		-	0.18079	0.319482	TTATCTCAATGTTGTATTTTAAAATGTCTTGTATTTCTTCAAATATTTTAG	hypothetical protein
plasmid_cp32-8	15984	BB_L25		+	0.0994137	0.0059864	GAGGCTATCTCTACTGACAAAAGCAAAAGAATTATCACTTCACTTAAAGCA	hypothetical protein
plasmid_cp32-8	15894	BB_L25		-	1.98179	1.02072	TATATGTTTTGTAGAAAAAATCTATTACTTTACTAAAAGTATTAATGTAAT	hypothetical protein
plasmid_cp32-8	15897	BB_L25		+	0.843583	0.606978	AGCACACTAAAATCTATGGAAACAGCTGAGTCAACTAAAATATTTGAAGAA	hypothetical protein
plasmid_cp32-8	16336	BB_L26		-	0.112436	0.0203117	TGGAGTGTTCGTCTTTTAGTGTTGATAAATCTGGATAAGGATATTCTGGAT	hypothetical protein
plasmid_cp32-8	16412	BB_L26		-	0.366877	0.0644357	TAGACTTTTTCCGCTATTGGTTTTGTTTTTTTAATGTACTCTAAATATATG	hypothetical protein
plasmid_cp32-8	18476	BB_L29		+	0.0589511	0.0496981	TAGAAATTGGATATTGCTCAATATCAAGCTCCAAATTGTGCTTTTTAATAA	hypothetical protein
plasmid_cp32-8	18337	BB_L29		+	0.0343504	0.0217191	TTTGTAACTTTAGACCCATTTTCATTGTTCCATTGTAAATTTTCTGTAGGA	hypothetical protein
plasmid_cp32-8	18429	BB_L29		-	0.0696	0.0352053	CAGTACAAGTACTGGATATGAATTTTCTTTTGATACGCGAATTCCTACAGA	hypothetical protein
plasmid_cp32-8	18658	BB_L29		-	0.0155756	0.207706	TTCAAGCAAAAATAAGCTTCAGAAAAGATATGAAAACCCTAAAAATGAATT	hypothetical protein
plasmid_cp32-8	18458	BB_L29		+	0.186837	0.553361	TGCCATATTGACCCTCTATAGAAATTGGATATTGCTCAATATCAAGCTCCA	hypothetical protein
plasmid_cp32-8	18304	BB_L29		-	0.0662811	0.167633	CTTATGTCAAAAGGTATGCTTTAGTTGCAGCTCTTGGTATAGAAAGTGAAA	hypothetical protein
plasmid_cp32-8	17948	BB_L29		+	0.221244	0.186517	TATTCTGAATAAAGCTTATTTTTTGAATAATTGAGTTTATATTATCTTTTG	hypothetical protein
plasmid_cp32-8	17926	BB_L29		+	0.294981	0.00761268	TCATCAAAATTATTGGGGTCTATATTCTGAATAAAGCTTATTTTTTGAATA	hypothetical protein
plasmid_cp32-8	17986	BB_L29		-	2.53171	0.0457357	TAAACTCAATTATTCAAAAAATAAGCTTTATTCAGAATATAGACCCCAATA	hypothetical protein
plasmid_cp32-8	17818	BB_L29		+	0.46654	0.845801	TTATTTTTCTTGAAATAGTTTTTTATAATCTCGGCCCAATAGTTTATGCTT	hypothetical protein
plasmid_cp32-8	18499	BB_L29		+	1.25465	0.533474	TCAAGCTCCAAATTGTGCTTTTTAATAACATTTTTAATTTCTCTAACTATT	hypothetical protein
plasmid_cp32-8	22688	BB_L35	bdrO	-	0.00706339	1.40978	TTTGATGTATTGTAAATACCTCATAAATAGGGCATTTAAAATTGGACCTAG	BdrO
plasmid_cp32-8	24210	BB_L36	bppA	+	0.0243811	0.0205542	ACTATAGAGAGGAATACTTAATGGCACATAATTTTAACGAGGATACGTTTA	BppA
plasmid_cp32-8	24549	BB_L36	bppA	-	0.024427	0.0205929	TAATTTAGCTGCTCAATTAGTGGATATGTATTTGTAATATTGTAAATTAGC	BppA
plasmid_cp32-8	24137	BB_L36	bppA	+	0.0716009	1.90141	ATATCAAAAGTGTTTGAATTTGTTAATAAATGTGAATTAGAAATTATAAAT	BppA
plasmid_cp32-8	24617	BB_L36	bppA	-	0.0217525	1.01319	GTCCCTTCAATCTATCTGATATTGCCCTTTTCTTAGGGTCAAGAGTAAACA	BppA
plasmid_cp32-8	24523	BB_L36	bppA	-	0.0774953	0.117597	TGTATTTGTAATATTGTAAATTAGCATCTTCAACCTATCTTTAATGGGCTT	BppA
plasmid_cp32-8	24198	BB_L36	bppA	-	0.325429	0.645345	TCTTTTTTCAAATTTATAATTTCTAATTCACATTTATTAACAAATTCAAAC	BppA
plasmid_cp32-8	24620	BB_L36	bppA	-	0.308859	0.0278979	GTAGTCCCTTCAATCTATCTGATATTGCCCTTTTCTTAGGGTCAAGAGTAA	BppA
plasmid_cp32-8	23724	BB_L36	bppA	+	0.28184	0.0182771	TGCTCAAGGGCAAAGAGTTAGAGAATTTAGGATTTAGAGA	BppA
plasmid_cp32-8	23958	BB_L36	bppA	+	0.781314	0.0128314	TGAGTAGTGCTATTGCTGAGTACAATAAAAATGGCAATTTTTTAAGCAGTA	BppA
plasmid_cp32-8	24092	BB_L36	bppA	+	0.748218	0.588421	GATGCTGCACCAATTAACTGTAAGATTAAAAGAGATGAGGCCTTAATATCA	BppA
plasmid_cp32-8	24207	BB_L36	bppA	+	1.95237	0.68231	GTAACTATAGAGAGGAATACTTAATGGCACATAATTTTAACGAGGATACGT	BppA
plasmid_cp32-8	24513	BB_L36	bppA	-	6.23495	0.36977	ATATTGTAAATTAGCATCTTCAACCTATCTTTAATGGGCTTTTCTCTTTTT	BppA
plasmid_cp32-8	24832	BB_L37	bppB	-	0.227359	0.23959	TAATAATGTAGACACAAAAAGTAACAACCCCATTTTTGTATCTCCGGTCTT	BppB
plasmid_cp32-8	25278	BB_L38	bppC	+	0.0401648	0.0338605	AGTTCTTTAATTTGGAAAGAATTATAACCATTAGATTTTAAATATGAAATA	BppC
plasmid_cp32-8	26803	BB_L39	erpN	-	0.0557023	0.0469592	TATTCAGTATCATTAATTTTTTCTATCTTTGTTTTTATCTCTTTATTCTTA	ErpN
plasmid_cp32-8	26864	BB_L39	erpN	+	0.0749514	0.0631869	TGCAATATCACTAGAAGAGCTTAAAAGAAATTTAAAATAGAAGTTAGAAAT	ErpN
plasmid_cp32-8	26804	BB_L39	erpN	+	0.0890883	0.573227	TATTACATTTTTAGGAGATAAAATTAATAACAGTGCGGGGGGAGACAAAAT	ErpN
plasmid_cp32-8	26758	BB_L39	erpN	-	0.618684	0.71311	TTCTTAATGACATTTTTATCACTTTCTTCGTCATTATATCCATAATACAAA	ErpN
plasmid_cp32-8	26449	BB_L39	erpN	-	0.748155	0.0458312	TGAATCTTGCAAGCACCTATAAGTATAAAAACAGCACAAATAATAAACATT	ErpN
plasmid_cp32-8	27889	BB_L40	erpO	-	0.058193	0.613237	GTATCAATAATATATGCTTTATTACCCTCATTTAATTTGGTTCTTAAATTA	ErpO
plasmid_cp32-8	28045	BB_L40	erpO	-	0.934053	0.0400395	TCCTCACTACCAGCAACGTATTCTTTAATTTCTTCAAAATTATCTTTATCT	ErpO
plasmid_cp32-8	27144	BB_L40	erpO	-	0.339882	0.0655627	CACCCTTTATTTTATCTTCTTCTTGTAATTTTCTTGCTAATTCATCTACTT	ErpO
plasmid_cp32-8	27726	BB_L40	erpO	+	1.03822	0.290403	TATGATGATTTTACTGATGGGAATAAAGCTATATACAAAACTTGGGGGGAT	ErpO
plasmid_cp32-8	28694	BB_L41		-	0.0437473	0.0737614	GTGTATACTCAAAAATAAAATATCTCTAAATTCTTTAATCGCATCTATTTG	hypothetical protein
plasmid_cp32-8	28406	BB_L41		+	0.0432026	1.17459	CGTAATAAAAACCGGAAAAAGTGTTTTTTTAGAATCGGAAAAAGAATTTGT	hypothetical protein
plasmid_cp32-8	28341	BB_L41		+	0.216238	0.662399	ACTAGCCAAATAACTCTAAAGCAAAAAAGACAAATATACAGTGCTGTTGAA	hypothetical protein
plasmid_cp32-8	29423	BB_L42		+	0.0848576	0.0107307	AAAGAGTGTTCAATAAGAGAAATGGAGCTTTACTATGAATGTATGAAAAAA	hypothetical protein
plasmid_cp32-8	29298	BB_L42		+	0.346001	0.267384	TGCATACTAAAATAGAAAATTTAAGAGCCGAAATTGACGCTTTAAATAAAG	hypothetical protein
plasmid_cp32-8	29030	BB_L42		+	0.229561	0.257879	AGTGATGTAGAAATAGCGAAGAAATTAGGAGTTTCTAAAGTAAATGTGTGG	hypothetical protein
plasmid_cp32-8	30197	BB_L43		+	0.0519498	0.0437957	AGTTTACAACTTATGATAATGTGCTACTTAGTAAAGGATTTGTCGAAACAC	phage terminase large subunit
plasmid_cp32-8	29725	BB_L43		-	0.0601776	0.050732	TAATCTTCTTTTCATTATTCTTTTTAATGCTTTTTATCACATTTTTTTGTT	phage terminase large subunit
plasmid_cp32-8	29822	BB_L43		+	0.0877804	0.0740023	CTAATAATTTCATTATAGGGAATTCACAACGTTCAGTTGAAGTTAATGTTT	phage terminase large subunit
plasmid_cp32-8	29674	BB_L43		+	0.00196648	0.179459	AAACAAAAAAATGTGATAAAAAGCATTAAAAAGAATAATGAAAAGAAGATT	phage terminase large subunit
plasmid_cp32-8	30552	BB_L43		+	0.0746291	17.5376	TTTAGAGGATAGAGATAATACAAAAGGTGCTGGTGGATTGACCCGTGAATA	phage terminase large subunit
plasmid_cp32-8	29617	BB_L43		+	0.0629174	0.198907	AAGCTAACAAATTCTTCAATTAATTTTGATAAGTTTGAAGAAGAACAGTTA	phage terminase large subunit
plasmid_cp32-8	30356	BB_L43		-	0.0672312	0.00944642	TAATCATCAGTAATATTTATTTGTGTAAAAATTGAATCAGTGCTTGCTATC	phage terminase large subunit
plasmid_cp32-8	30498	BB_L43		+	0.280816	0.0273161	TATTATGAATATGGTAAAGACTGTTATAGAAAATTTCAATGTGCATACACT	phage terminase large subunit
plasmid_cp32-8	30424	BB_L43		+	0.736823	0.579507	TGTGTTATGGAGCGAGTTGATGATAAGTATTATGCTTTTGTATTTCAAGAC	phage terminase large subunit
plasmid_cp32-8	30162	BB_L43		-	0.341616	0.370795	ATCGGTTTTAAAATAGTGTTCTGGATGATCAGGATTAGTATCAAAAATAAT	phage terminase large subunit
plasmid_cp32-8	29927	BB_L43		-	0.383634	0.325728	TGTCTTGGAATATAAGGAATTTTAAGAAGTTTACATAGCTTTTCAAATTGC	phage terminase large subunit
plasmid_cp32-8	29542	BB_L43		+	0.423815	0.2194	TATCAAACAAAACTTTTTACAACACTACAAAAGGAATACAAAAATAAATAT	phage terminase large subunit
plasmid_cp32-6	1042	BB_M01		+	0.038402	0.388492	GGAGTAATTATTACGATTTTCTCAAAGGTGTACAAGAACAAGTTGAGAACT	hypothetical protein
plasmid_cp32-6	521	BB_M01		-	0.0599767	0.0303376	ATCAAAGTTTTCATATATGATAAGTCGACTTTTATGTATTTTAACTGCGTC	hypothetical protein
plasmid_cp32-6	398	BB_M01		+	0.0534542	1.11533	TGTAAGAGATTTGGGAGTTGATTTTGATCATATAACCTATAAAGTAAAATC	hypothetical protein
plasmid_cp32-6	507	BB_M01		+	0.19508	0.0548199	TATGAAAACTTTGATTATATCTTAAAAAGATATGTTCCGTGTTATACCGAA	hypothetical protein
plasmid_cp32-6	478	BB_M01		-	0.247875	0.0241117	ACTGCGTCTAAAGAATTGTTCTTATTGTTGGATTTTACTTTATAGGTTATA	hypothetical protein
plasmid_cp32-6	490	BB_M01		+	0.280032	0.578845	AAAGTCGACTTATCATATATGAAAACTTTGATTATATCTTAAAAAGATATG	hypothetical protein
plasmid_cp32-6	506	BB_M01		-	0.177506	0.406846	TATGATAAGTCGACTTTTATGTATTTTAACTGCGTCTAAAGAATTGTTCTT	hypothetical protein
plasmid_cp32-6	526	BB_M01		+	0.839411	1.02265	TCTTAAAAAGATATGTTCCGTGTTATACCGAAAGCTTTTTACTAGATATTT	hypothetical protein
plasmid_cp32-6	578	BB_M01		+	0.96549	0.0523251	TTTATTTGAAAAGATATACGTAGAAATAGAAAGACGTATTGAAAACCACAA	hypothetical protein
plasmid_cp32-6	279	BB_M01		+	0.223144	2.62403	AGCTACCGTTTTCATGGGATTGGCTATGTTTTAGTAAAAACCAAAGATACC	hypothetical protein
plasmid_cp32-6	744	BB_M01		+	0.567232	0.59255	TCTTCTTTTTTGAGAAAACAAAATTCAAACAATCATAGTAAAGATATTTCT	hypothetical protein
plasmid_cp32-6	395	BB_M01		-	0.449402	0.86232	TTCATAATCAAGGTATTCAAAACCAATAGGTAATTCTATATTAACGGGTTG	hypothetical protein
plasmid_cp32-6	1214	BB_M01		+	1.53255	0.141742	TAACCAGCTTATACAAAGTAGCTCATTTAATAATGAGGAGCTAGCGATGTT	hypothetical protein
plasmid_cp32-6	399	BB_M01		-	1.34784	1.15246	CATATTCATAATCAAGGTATTCAAAACCAATAGGTAATTCTATATTAACGG	hypothetical protein
plasmid_cp32-6	96	BB_M01		+	0.250541	0.257327	GATAAAATAAGTTCACTAGAACTATACAAATACTCAATATTTTTTAGAAAT	hypothetical protein
plasmid_cp32-6	1626	BB_M02		-	0.0531161	0.0447789	TCCTTTTGCAAGTAGCACCTCTTTGTTAAAATGATTGCTAAGATGTGCTTT	hypothetical protein
plasmid_cp32-6	1928	BB_M02		-	0.0570453	0.0480914	TTACTTATCGCTTGTACAAATTCTGTGAAATTAATAGGTACAAAATTAGAA	hypothetical protein
plasmid_cp32-6	1826	BB_M02		-	0.286811	0.00833769	GAGTCAACAGAAGAAGAATTGCTACTCGCATTTTTTCTTAATTTAATATTC	hypothetical protein
plasmid_cp32-6	1410	BB_M02		+	9.16477	0.0651089	CATGCGTTTTAAAGAGCAGGCAAATAGTAAATCTAAAGAGACAAGTCGAGA	hypothetical protein
plasmid_cp32-6	1747	BB_M02		+	2.15703	1.0379	TTAGAGCAACTTGTTTCTTTAGCAAAAGTGAATATTAAATTAAGAAAAAAT	hypothetical protein
plasmid_cp32-6	2219	BB_M03		+	1.02547	2.70391	CAAGCGTGGAGTCAAGCTTAGTTTTAGTGCAGATGGTACAACAGAACTAGA	hypothetical protein
plasmid_cp32-6	2431	BB_M03		+	0.411968	0.00267158	ATGCACAAGGAGAGCTTGAAAAGAATGGGGGAAATGATAAATCTGTTAATG	hypothetical protein
plasmid_cp32-6	2897	BB_M04		-	0.0145768	0.0122888	TTCTTCTATTTTGTCTGCAAAGCTTGAACATGTAAAAGAATAAGCATTAAC	hypothetical protein
plasmid_cp32-6	3301	BB_M04		-	2.76079	0.568332	TTGCCAAAAATTGCAACTTTTATCAAATTAATAGAATACTCTTGTTTGGGA	hypothetical protein
plasmid_cp32-6	3934	BB_M05		-	0.0782762	1.73223	CAGCTTTATTTCCAAATACTGCTACTTTTATTAAATAAACATCGTTACTAA	hypothetical protein
plasmid_cp32-6	3748	BB_M05		-	36.9049	1.56937	AATAACCCTCAAAATTATTTGTAATCGGAACAATAGTGGCTGTTTTGCTAA	hypothetical protein
plasmid_cp32-6	4040	BB_M06		+	0.0687026	1.25008	TAATGTATAAATGGTTTTCGCCTGATCAAATTGAAGATGTTGATCTTCAGA	hypothetical protein
plasmid_cp32-6	4240	BB_M06		-	0.198608	0.768056	AGTGCCTAAATTTGTACTGTAATTTTAAGTAATTAAGTCTTACCACTTCAG	hypothetical protein
plasmid_cp32-6	4352	BB_M06		+	0.403132	0.176085	AACTTATTAATCACTTTGTACTAACAGGCACTGTTTCAATTCAAAAAGATG	hypothetical protein
plasmid_cp32-6	5175	BB_M07		+	0.014847	0.0125166	TGGGTTGTCAATTAAGAAAACAGGGAGTTGTTCGAGAATTTGAATTTGATA	hypothetical protein
plasmid_cp32-6	5277	BB_M07		+	0.224185	0.189537	GCAGTGGAGGCGAAGAAGGCGGCGAGGGGGGTTGTGGCTCAAACAAGAATT	hypothetical protein
plasmid_cp32-6	5455	BB_M08		-	0.0166379	0.320854	CGTTGATCATGCGGAAAGACATATCTGAAAGTCTTTTTCTAACACCATTCA	hypothetical protein
plasmid_cp32-6	5618	BB_M08		-	0.011613	0.363461	TCAGAGTCATAAAGCACTGCAAGTTCTTGTGGCCTTATGTCAATAATAACT	hypothetical protein
plasmid_cp32-6	5655	BB_M08		-	0.242863	0.477734	TGTGTAAAGTTTGGAATATCCTTGAATATCAGACATATCAGAGTCATAAAG	hypothetical protein
plasmid_cp32-6	5640	BB_M08		+	1.57611	1.1703	TTCCAAACTTTACACATATCAAGACCTTAACTATGAACT	hypothetical protein
plasmid_cp32-6	6520	BB_M10		-	0.189682	0.290443	CTTATGGGCTTTATTGTGTAGAAAATTGCTAAGCATACCATAAAGCATTAA	hypothetical protein
plasmid_cp32-6	7738	BB_M11		-	0.0178084	0.0150132	ATATTCACGCTAAGTTCTAATTTAAGTTGTGGCGTAGGAGAAAGAGTAAGC	hypothetical protein
plasmid_cp32-6	7255	BB_M11		+	0.060775	0.60202	ATAAAGACAATTTACACCTCAAATTTATAAGTCAATATTTACATCAAGCTA	hypothetical protein
plasmid_cp32-6	7747	BB_M11		+	0.0723471	4.14741	ACTTTAGCATTAATGCTGTTGCTTTAGTAATTACTACTCAAGATATAGTTG	hypothetical protein
plasmid_cp32-6	7167	BB_M11		+	0.107684	0.512129	TTCTCAACTAAAGAACAAGAAATAAAAGAACTATTTAAAGATAAAGGCAAT	hypothetical protein
plasmid_cp32-6	7498	BB_M11		+	0.60732	2.01705	CATACCACTATATAAAAAATGAAGCGATTATTGAGCTTATTAGAATTTGGA	hypothetical protein
plasmid_cp32-6	7979	BB_M12		+	0.247789	0.252203	AGAGATCCCAAAACAATAACTTATGTTTTCAACATTGAAGTGACACTAGGT	hypothetical protein
plasmid_cp32-6	9111	BB_M15		-	0.00529567	0.166301	TCTTTAGTGCTTCCCAAACTGGAGTTTCTGGGTTTAAGATATTTTTCCATT	hypothetical protein
plasmid_cp32-6	9675	BB_M15		+	0.0588451	0.301035	ATTTGAAAAACGCAGTAGAATTTGCAGCTATGCTTAAATCCAGTGGTGCTA	hypothetical protein
plasmid_cp32-6	9756	BB_M15		-	0.4419	0.36444	TTAACAGCCTTTACTGCATCTTCGCTGCTCATAGCACCACTGGATTTAAGC	hypothetical protein
plasmid_cp32-6	10131	BB_M15		+	0.239783	0.47021	ATTATTTCTTTGCAAAATTAAAATCGATGCTACCTGGATGGATGGGCGGAG	hypothetical protein
plasmid_cp32-6	10817	BB_M16		-	0.309113	0.296404	TATACTAAAAGGGACTTGTGCTTGTATTCTATTGGCTAGTTGTTCTTTTAC	hypothetical protein
plasmid_cp32-6	10822	BB_M16		+	1.23883	0.878153	GTCCAACTTTTGGCCTTAAAGAATTAGCTGTAATTACAAGTCTTTCGTTTA	hypothetical protein
plasmid_cp32-6	10987	BB_M17		+	0.0478141	0.917034	AAATTGAGTTCTACAATGTAGATACATCAAAAAAATCACCTGATGGAATTC	hypothetical protein
plasmid_cp32-6	11546	BB_M17		+	0.0259315	2.49687	TGTTCATAACATAATAGCCGATATTGGTACTGGTTTACGGGGATATGAATG	hypothetical protein
plasmid_cp32-6	11222	BB_M17		-	0.0932939	0.164451	ATATATTTTTACTATATCTCCAAATTTAATGTCGTCGGTGAAGTCTAAGGG	hypothetical protein
plasmid_cp32-6	11007	BB_M17		+	0.290901	0.608026	GATACATCAAAAAAATCACCTGATGGAATTCCTTTCGCCGAAGAAATTCCT	hypothetical protein
plasmid_cp32-6	11008	BB_M17		-	1.59439	1.7257	TCTACATTGTAGAACTCAATTTTAAAATCATATTGTAGTAACAGCATTTTT	hypothetical protein
plasmid_cp32-6	12246	BB_M18		-	0.0284369	0.0239734	AGTATATAAAAATGATGTTTGTCAAAGTGAATATCGTTATTTTTATCAAAA	hypothetical protein
plasmid_cp32-6	12132	BB_M18		-	0.427672	1.87354	GAGATATTTTTTGTGTGAATTTCTAAATCTTCAAATTCGGGTATTGTAACA	hypothetical protein
plasmid_cp32-6	12245	BB_M18		+	0.648224	0.0381264	CTTAGTGCAATTAGCCCAAAGACTTTAAATCTAATCTCTGATACTGTTAAA	hypothetical protein
plasmid_cp32-6	12249	BB_M18		+	0.298077	0.238065	GTGCAATTAGCCCAAAGACTTTAAATCTAATCTCTGATACTGTTAAAATTA	hypothetical protein
plasmid_cp32-6	12794	BB_M19		-	0.0158556	0.0133668	TGTGCTTTGTTGTCTTGTATAGTAGTTGAAATATTTATTAAATCTAAGTTA	hypothetical protein
plasmid_cp32-6	12547	BB_M19		-	0.068044	0.0573637	CCAATTCGAAATTATTGCCTAATCTTAAATCCATACTAGTAATTATACCAT	hypothetical protein
plasmid_cp32-6	12797	BB_M19		+	0.0284786	0.101491	TATCCTTTTTTTTCTCAGGCGATGTTTTGAATATGGAGTTTAATTTATGAG	hypothetical protein
plasmid_cp32-6	13128	BB_M20		-	0.0113173	0.00954092	AAGCAGTGCGAACCGCGCTGTAAGTTGTGCTTTTAGAAGAAATGTGTTCTT	hypothetical protein
plasmid_cp32-6	12886	BB_M20		+	0.0347488	1.67712	CAATTAAGGATATTGTAAGATCGAAAAGAGAATATTTGCGTGTAAATTATG	hypothetical protein
plasmid_cp32-6	13696	BB_M20		+	0.468162	0.0740023	GATTGCTTATTGATATTGGATAGTTAACAAATATGAAAATACCCAATCTTT	hypothetical protein
plasmid_cp32-6	13462	BB_M20		-	0.0737126	0.103409	TCCCTAATTTGAGAGTCAATATTTAAGTAGAGGTAGTTTTTAAGGTCAAGT	hypothetical protein
plasmid_cp32-6	13061	BB_M20		-	0.428774	0.263971	AGTGCCACCCGGTTTCATTTTAGAAAAAAAGAGATTAAGCTCATTAATTAT	hypothetical protein
plasmid_cp32-6	13469	BB_M20		+	1.21301	1.15476	TTCTAGGATTATTTCAAATAACTATTCTGATATGGGAATCAGCTTTGAATA	hypothetical protein
plasmid_cp32-6	13427	BB_M20		-	1.03136	1.63688	GTTTTTAAGGTCAAGTTTATACTTTACTTTCATATAAACATATTTTCTTTT	hypothetical protein
plasmid_cp32-6	14333	BB_M21		+	0.080392	0.0677736	AGGAGGTTTTATGGCTGATGATCAAGAAAAATTACTAATTGATGAAGAAGA	hypothetical protein
plasmid_cp32-6	13857	BB_M21		+	0.0495184	0.246301	GAAAATATAAAATCAAGATATATTGCAATATGGATATCTCAAGTTTTATCT	hypothetical protein
plasmid_cp32-6	14308	BB_M21		+	0.0702637	0.0222131	ACAATATTATAACTTTTAACAACTAAGGAGGTTTTATGGCTGATGATCAAG	hypothetical protein
plasmid_cp32-6	14107	BB_M21		+	0.201618	0.0203966	CTACATTTATTTCGCCTAGCACTAAGAAAGGAAAACGACTAAAAAAGATAA	hypothetical protein
plasmid_cp32-6	14299	BB_M21		+	1.27047	1.87834	CAGATGGTAACAATATTATAACTTTTAACAACTAAGGAGGTTTTATGGCTG	hypothetical protein
plasmid_cp32-6	15098	BB_M22		+	0.018884	0.01592	TGTCCAAAAAAGAGTCTCCTTGTATGGAGATCCATTCCCAGATCTTTTAAA
plasmid_cp32-6	14787	BB_M22		-	0.0428779	0.144591	TATGTTTAGGAACGGGTGTTTTTTGAATAGTATCTGATGAAGGCATTATCA
plasmid_cp32-6	15083	BB_M22		-	0.0471373	0.0238431	AATGGGAATTCTGGTGAATAGTCCGCGGGGGCCCGCAATTTCATAAACCCT
plasmid_cp32-6	14888	BB_M22		+	0.145586	0.234312	CAATGATGATGTAACTCTTATTTTTTCTAAAAGTTACGATAATTCTCCCGT
plasmid_cp32-6	14439	BB_M22		-	0.668305	0.201352	AAAGATCAGTATCGTTAACGGTCGTAACCTTATTTAAATCTTTTATTTGAA
plasmid_cp32-6	15066	BB_M22		+	1.12375	2.71945	TTCACCAGAATTCCCATTTATAAAGGATGGTATGTCCAAAAAAGAGTCTCC
plasmid_cp32-6	14695	BB_M22		-	1.27743	0.355997	TCTGTAAGGCGTGATTTAATTTTACTAAAAAGGTTAGAAATATTAGTAGAA
plasmid_cp32-6	14635	BB_M22		-	0.632489	0.551227	ATTAATTTGTCCGTTATTTTAGCATAAATTTTTTCTACAAAATCTTTATCA
plasmid_cp32-6	15351	BB_M23	blyA	+	1.03548	0.990913	AAAGACATATTGACTATTGTAATAGGCAAGATTTTTAAGAATGGTAATGGT	pore-forming hemolysin
plasmid_cp32-6	15369	BB_M23	blyA	-	1.11249	1.26617	CAATAGTCAATATGTCTTTTAGTAAAGGCTTGAGAAGAATTAATACTCCTA	pore-forming hemolysin
plasmid_cp32-6	15457	BB_M24	blyB	+	1.11196	0.0585893	ATGTTGAGCTTGGACTTACGTCTTTATCAACCCTTATTGATATATTTTCTA	hemolysin accessory protein
plasmid_cp32-6	15911	BB_M25		+	0.0477339	5.48291	TAAGCACACTAAAATCTATGGAAACAGCTGAGTCAACTAAAATATTTGAAG	hypothetical protein
plasmid_cp32-6	15824	BB_M25		-	0.225829	0.174518	GTTAAGCTGGATAGTAAATTAAGTCCTAAACCAATAGTGTTATTTTGCATT	hypothetical protein
plasmid_cp32-6	15908	BB_M25		-	0.0959428	0.0212319	TATGTTTTGTAGAAAAAATCTATTACTTTACTAAAAGTATTAATGTAATTA	hypothetical protein
plasmid_cp32-6	15997	BB_M25		-	0.188515	0.34765	TTATCTCAATGTTGTATTTTAAAATGTCTTGTATTTCTTCAAATATTTTAG	hypothetical protein
plasmid_cp32-6	15910	BB_M25		-	2.28158	1.01807	TATATGTTTTGTAGAAAAAATCTATTACTTTACTAAAAGTATTAATGTAAT	hypothetical protein
plasmid_cp32-6	15913	BB_M25		+	0.798337	0.592026	AGCACACTAAAATCTATGGAAACAGCTGAGTCAACTAAAATATTTGAAGAA	hypothetical protein
plasmid_cp32-6	16164	BB_M26		+	0.0158362	0.0133506	ACCTACCAGAAGAGCCAAAACCGCCAATTATTCAAACACTAAAATCTTTAG	hypothetical protein
plasmid_cp32-6	16428	BB_M26		-	0.271738	0.0379001	TAGACTTTTTCCGCTATTGGTTTTGTTTTTTTAATGTACTCTAAATATATG	hypothetical protein
plasmid_cp32-6	16768	BB_M27	revA	+	0.0240767	0.0202976	ATGTTTTCAATGGTATTTTTAGCTGCTTTTAACGCTGCTAATTTGGCCGCT	rev protein
plasmid_cp32-6	17006	BB_M27	revA	+	0.0276881	0.309283	CATATGCTTTACAAGCCATTACAAATAACATTGATGCAAAAAATAATTTAA	rev protein
plasmid_cp32-6	16733	BB_M27	revA	+	1.46377	0.0122991	TTTTTCTTTTTGAAATATCCTGATCCTTGTCAGTAATGTTTTCAATGGTAT	rev protein
plasmid_cp32-6	17289	BB_M28	mlpF	-	0.0181499	0.015301	GTAGTAGTAAAAATAAACAAAATAATATGTTGATGATTTTCATTGTTATTT	lipoprotein
plasmid_cp32-6	18286	BB_M29		+	2.54707	0.0131466	GCTGCACCAACAAGTTGTGGCATTGTATTCAAATTTTTAGACCCATTTTCA	hypothetical protein
plasmid_cp32-6	17806	BB_M29		+	0.887476	0.267404	TAAACGTCTCGATTATCAGACATAAATACTTTAAGCTTATTTAGATCATCA	hypothetical protein
plasmid_cp32-6	18593	BB_M29		-	2.81596	1.2218	AGAATGAACTTGCCACGTATTGACAAAAGTCTTAAAGGATACGGATATAAG	hypothetical protein
plasmid_cp32-6	22114	BB_M34	bdrK	+	0.0281372	0.0237208	GCATACAAAACATATAACATAGAAAGTATAAAAAACGAATTTTTAAATATA	BdrK
plasmid_cp32-6	22252	BB_M34	bdrK	+	0.0375568	0.546167	GAGAAGAATTTGCAAAAAGACATATCTAATTTAGATGCCAAAATAGACAAT	BdrK
plasmid_cp32-6	22369	BB_M34	bdrK	-	0.114124	1.57638	AGCTCTTTTCTACATTGTCTATTTTGATATTCAAACCATCTATTTTTAAAT	BdrK
plasmid_cp32-6	22277	BB_M34	bdrK	-	0.652259	0.0145986	GATATGTCTTTTTGCAAATTCTTCTCTATATCAATTATTTTCTCTTTTAAA	BdrK
plasmid_cp32-6	24085	BB_M35	bppA	+	0.0300541	0.0253368	ACTATAGAGAGGAATACTTAATGGCACATAATTTTAACGAGGATACGTTTA	BppA
plasmid_cp32-6	24315	BB_M35	bppA	+	0.0694977	0.0585893	AATAGAATCCAAAACGAAAATAAAAAAAGAGAAAAGCCCATTAAAGATAGG	BppA
plasmid_cp32-6	24012	BB_M35	bppA	+	0.0501724	1.1949	ATATCAAAAGTGTTTGAATTTGTTAATAAATGTGAATTAGAAATTATAAAT	BppA
plasmid_cp32-6	24550	BB_M35	bppA	-	0.00935186	0.357736	ACATTATTTGCAAATGCTATATTGCTAGGGAAAAATACTGTACCACTTGTT	BppA
plasmid_cp32-6	24073	BB_M35	bppA	-	0.372545	0.718434	TCTTTTTTCAAATTTATAATTTCTAATTCACATTTATTAACAAATTCAAAC	BppA
plasmid_cp32-6	23599	BB_M35	bppA	+	0.231766	0.0225447	TGCTCAAGGGCAAAGAGTTAGAGAATTTAGGATTTAGAGA	BppA
plasmid_cp32-6	24216	BB_M35	bppA	+	0.377118	0.0194648	GAATATGTTGATTGTGCAGACCTTGAAATTAAGGATAATCAATCTGCTGAA	BppA
plasmid_cp32-6	24391	BB_M35	bppA	+	0.60438	0.163773	CGAATACATATCCACTAATTGAGCAGTTAAATTATAAATTTGGAGAGTTTG	BppA
plasmid_cp32-6	23833	BB_M35	bppA	+	1.02906	0.016791	TGAGTAGTGCTATTGCTGAGTACAATAAAAATGGCAATTTTTTAAGCAGTA	BppA
plasmid_cp32-6	23967	BB_M35	bppA	+	0.627627	0.589741	GATGCTGCACCAATTAACTGTAAGATTAAAAGAGATGAGGCCTTAATATCA	BppA
plasmid_cp32-6	24082	BB_M35	bppA	+	1.72646	0.61113	GTAACTATAGAGAGGAATACTTAATGGCACATAATTTTAACGAGGATACGT	BppA
plasmid_cp32-6	24388	BB_M35	bppA	-	5.04304	0.247518	ATATTGTAAATTAGCATCTTCAACCTATCTTTAATGGGCTTTTCTCTTTTT	BppA
plasmid_cp32-6	24765	BB_M36	bppB	+	0.0901904	0.0767651	TAGATTTATAGGACTTGGATATATTAAGAGCAATTGTTTTATTATAAATCC	BppB
plasmid_cp32-6	24946	BB_M36	bppB	+	0.426305	0.370623	GCAACAAAAAATAAAGAAATATTATATGATTCACTTGACTTGAAACCTCGT	BppB
plasmid_cp32-6	24818	BB_M36	bppB	-	0.320874	0.0455063	CATGGATTTATAATAAAACAATTGCTCTTAATATATCCAAGTCCTATAAAT	BppB
plasmid_cp32-6	25813	BB_M37	bppC	-	0.0516407	0.0435351	ATTATTTTAATTTAAATAATTTCAATATGGATTTTATGCTCAAACTATTTC	BppC
plasmid_cp32-6	25217	BB_M37	bppC	-	0.0781704	0.0560156	TTTAGAAATTTATTTATTTCAAATTTAAAATCTAATGGCTATAACTCTTTC	BppC
plasmid_cp32-6	25113	BB_M37	bppC	-	0.133968	0.032907	TGGACTCTCTGCTGCTAACAAAATTCACGCTTATAAATGCATGAAAAATAA	BppC
plasmid_cp32-6	25174	BB_M37	bppC	-	0.182619	0.325268	ACTCTTTCCAGATTAAAGAACTTATGAAATATCATTCAACCAATGAAATTG	BppC
plasmid_cp32-6	25120	BB_M37	bppC	+	0.202618	0.792212	TTATCAATTTCATTGGTTGAATGATATTTCATAAGTTCTTTAATCTGGAAA	BppC
plasmid_cp32-6	26390	BB_M38	erpK	+	1.79685	1.2801	CAAAAAAAGAAGAGTTTTTTGGAGATTTTAAAAAACCAGAAGCAAAAGTTC	ErpK protein
plasmid_cp32-6	27147	BB_M39		+	0.0139424	0.011754	GTTAATTTCTCAGGATCTTCACTTTCAGGAATTTCAATTGTTATTGTTACG	hypothetical protein
plasmid_cp32-6	27417	BB_M39		+	0.0344498	0.0290425	TCATTTAACATAGGGTATGGATTGTTAAACTTTGCTTTGTAATGGTATTCT	hypothetical protein
plasmid_cp32-6	28022	BB_M41		-	0.928734	2.44345	CCCTAGAAACCCCCAATTTATCCGCTATTTCCCTATCATCTAACAATCCTT	hypothetical protein
plasmid_cp32-6	27955	BB_M41		+	0.619724	0.336776	TGTTGCATATTTTAGAGAAGGATTGTTAGATGATAGGGAAATAGCGGATAA	hypothetical protein
plasmid_cp32-6	28473	BB_M41		-	1.04839	1.48329	CTATTTTTGTAGTTGCTTTTGCTTTCAGCCTCATTAGCAGTTGTAAGTTTT	hypothetical protein
plasmid_cp32-6	28176	BB_M41		-	0.878121	0.350434	TCTAATTCACTTATAACTTTCCTAGCGTTAACTTCTGATTTAAAAGTTTGT	hypothetical protein
plasmid_cp32-6	28592	BB_M42		+	0.0365034	0.315431	ATTTTGATAAGTTTGAAGAAAAACAGTTAACTTTAAAACAAAAAAATGTGA	phage terminase large subunit
plasmid_cp32-6	29505	BB_M42		+	0.0754401	18.0303	TTTAGAGGATAGAGATAATACAAAAGGTGCTGGTGGATTGACCCGTGAATA	phage terminase large subunit
plasmid_cp32-6	29309	BB_M42		-	0.0665916	0.0105261	TAATCATCAGTAATATTTATTTGTGTAAAAATTGAATCAGTGCTTGCTATC	phage terminase large subunit
plasmid_cp32-6	29451	BB_M42		+	0.222796	0.0194303	TATTATGAATATGGTAAAGACTGTTATAGAAAATTTCAATGTGCATACACT	phage terminase large subunit
plasmid_cp32-6	29377	BB_M42		+	0.53252	0.561169	TGTGTTATGGAGCGAGTTGATGATAAGTATTATGCTTTTGTATTTCAAGAC	phage terminase large subunit
plasmid_cp32-6	28880	BB_M42		-	0.610308	0.341015	TGTCTTGGAATATAAGGAATTTTAAGAAGTTTACATAGCTTTTCAAATT	phage terminase large subunit
plasmid_cp32-6	28570	BB_M42		+	0.0392308	0.226787	AAGCTAACAAATTCTTCAATTAATTTTGATAAGTTTGAAGAAAAACAGTTA	phage terminase large subunit
plasmid_cp32-6	29690	BB_M42		+	0.179582	0.136675	GTTCTTCTGTATTTAATGATATTTATTCGTATAAGGGGGATAGCAAAAC	phage terminase large subunit
plasmid_cp32-6	29173	BB_M42		-	0.714044	1.44833	GCACATTATCATAAGTTGTAAAATTATATGTCTTAAAGGTCGCTATATTAT	phage terminase large subunit
plasmid_cp32-6	28495	BB_M42		+	0.42116	0.207488	TATCAAACAAAACTTTTTACAACACTACAAAAGGAATACAAAAATAAATAT	phage terminase large subunit
plasmid_cp32-6	28970	BB_M42		-	1.79177	1.0475	CTTCCCCTAAATCTTTCAAAATCACTTGCCTTATCTCCACCATATAGATTA	phage terminase large subunit
plasmid_cp32-9	1055	BB_N01		+	0.00711797	1.16414	TTACGATTTTCTCAAAGGTGTGCAAGAACAAATTGAGAACTCTTGTAATTT	hypothetical protein
plasmid_cp32-9	398	BB_N01		+	0.0441227	1.26935	TGTAAGAGATTTGGGAGTTGATTTTGATCATATAACCTATAAAGTAAAATC	hypothetical protein
plasmid_cp32-9	521	BB_N01		-	0.0603521	0.0305275	ATCAAAGTTTTCATATATGATAAGTCGACTTTTATGTATTTTAACTGCGTC	hypothetical protein
plasmid_cp32-9	524	BB_N01		+	0.183288	1.44861	TATCTTAAAAAGATATGTTCCGTGTTATACCGAAAGCTTTTTACTAGATAT	hypothetical protein
plasmid_cp32-9	507	BB_N01		+	0.243954	0.0514158	TATGAAAACTTTGATTATATCTTAAAAAGATATGTTCCGTGTTATACCGAA	hypothetical protein
plasmid_cp32-9	504	BB_N01		-	0.646129	2.298	TGATAAGTCGACTTTTATGTATTTTAACTGCGTCTAAAGAATTGTTCTTAT	hypothetical protein
plasmid_cp32-9	478	BB_N01		-	0.202611	0.0176699	ACTGCGTCTAAAGAATTGTTCTTATTGTTGGATTTTACTTTATAGGTTATA	hypothetical protein
plasmid_cp32-9	279	BB_N01		+	0.222796	1.72444	AGCTACCGTTTTCATGGGATTGGCTATGTTTTAGTAAAAACCAAAGATACT	hypothetical protein
plasmid_cp32-9	490	BB_N01		+	0.375751	0.559462	AAAGTCGACTTATCATATATGAAAACTTTGATTATATCTTAAAAAGATATG	hypothetical protein
plasmid_cp32-9	506	BB_N01		-	0.17226	0.303645	TATGATAAGTCGACTTTTATGTATTTTAACTGCGTCTAAAGAATTGTTCTT	hypothetical protein
plasmid_cp32-9	526	BB_N01		+	0.605007	0.725832	TCTTAAAAAGATATGTTCCGTGTTATACCGAAAGCTTTTTACTAGATATTT	hypothetical protein
plasmid_cp32-9	578	BB_N01		+	0.806157	0.0557502	TTTATTTGAAAAGATATACGTAGAAATAGAAAGACGTATTGAAAACCACAA	hypothetical protein
plasmid_cp32-9	747	BB_N01		+	0.664928	0.612004	TCTTCTTTTTTGAGAAAACAAAATTCAAACAATCATAGTAAAGATATTTCT	hypothetical protein
plasmid_cp32-9	96	BB_N01		+	0.236778	0.242429	GATAAAATAAGTTCACTAGAACTATACAAATACTCAATATTTTTTAGAAAT	hypothetical protein
plasmid_cp32-9	1931	BB_N02		-	0.0696371	0.0587068	TTACTTATCGCTTGTACAAATTCTGTGAAATTAATAGGTACAAAATTAGAA	hypothetical protein
plasmid_cp32-9	1750	BB_N02		+	3.99649	1.26917	TTAGAGCAACTTGTTTCTTTAGCAAAAGTGAATATTAAATTAAGAAAAACT	hypothetical protein
plasmid_cp32-9	2222	BB_N03		+	0.97469	2.44461	CAAGCGTGGAGTCAAGCTTAGTTTTAGTGCAGATGGTACAACAGAACTAGA	hypothetical protein
plasmid_cp32-9	2437	BB_N03		+	0.459432	0.0027798	ATGCACAAGGAGAGCTTGAAAAGAATGGGGGAAATGATAAATCTGTTAATG	hypothetical protein
plasmid_cp32-9	3005	BB_N04		-	0.0174384	2.49921	CATATCAGTATCAGCACCAACTTCAACATATATAGAATTCTCTTTTGGAAC	hypothetical protein
plasmid_cp32-9	3307	BB_N04		-	2.89482	0.565469	TTGCCAAAAATTGCAACTTTTATCAAATTAATAGAATACTCTTGTTTGGGA	hypothetical protein
plasmid_cp32-9	2671	BB_N04		-	0.382611	0.0872897	GGAGCAACTGGAATTTCTGATTCTAACCCTAATTGTGGATTATCATGAACA	hypothetical protein
plasmid_cp32-9	3939	BB_N05		-	0.0638695	1.68264	CAGCTTTATTTCCAAATACTGCTACTTTTATTAAATAAACATCGTTACTAA
plasmid_cp32-9	4813	BB_N06		+	0.0918866	0.67781	CCTACACCAAATGAACAAGTGGATAAAGATTCAACTGATATTGCTCATTCA
plasmid_cp32-9	4045	BB_N06		+	0.115997	1.42407	TAATGTATAAATGGTTTTCGCCTGATCAAATTGAAGATGTTGATCTTCAGA
plasmid_cp32-9	4021	BB_N06		+	0.82437	0.0285606	TTATAGGGGAAGTTAAAGATCCTATAATGTATAAATGGTTTTCGCCTGATC
plasmid_cp32-9	4245	BB_N06		-	0.231846	0.91565	AGTGCCTAAATTTGTACTGTAATTTTAAGTAATTAAGTCTTACCACTTCAG
plasmid_cp32-9	4357	BB_N06		+	0.431781	0.191348	AACTTATTAATCACTTTGTACTAACAGGCACTGTTTCAATTCAAAAAGATG
plasmid_cp32-9	5184	BB_N07		+	0.0148048	0.012481	TGGGTTGTCAATTAAGAAAACAGGGAGTTGTTCGAGAATTTGAATTTGATA	hypothetical protein
plasmid_cp32-9	5664	BB_N08		-	0.330858	0.603813	TGTGTAAAGTTTGGAATATCCTTGAATATCAGACATATCAGAATCATAAAG	hypothetical protein
plasmid_cp32-9	5582	BB_N08		+	0.499269	0.817794	TTATTGACATAAAGCCACAAGAACTTGCAATTCTTTATGATTCTGATATGT	hypothetical protein
plasmid_cp32-9	5649	BB_N08		+	1.56519	1.27046	TTCCAAACTTTACACATATCAAGACCTTAACTATGAACTAAAAGACCGAAT	hypothetical protein
plasmid_cp32-9	6155	BB_N09		+	0.209472	0.220741	TAAGGTAACACTTGAATGATTTTCACTTTAGATATGGTATTAAATCATTTA	hypothetical protein
plasmid_cp32-9	5933	BB_N09		+	0.754403	0.872217	TATCAATAATAGCTATATAAATTCTAAGTTTAATCTTGACCCTAAATCAGG	hypothetical protein
plasmid_cp32-9	6597	BB_N10		-	0.0144353	0.0121695	TTAGATGTTGGGTAAATGTAGAAGTTAATTTTATTAATATATTCGGGTTGT	hypothetical protein
plasmid_cp32-9	6663	BB_N10		+	0.0206153	2.57652	TAGCATTCAATGCTAGTGTAAAAGCAATCGAAATTTTAAAGGAGGAATACG	hypothetical protein
plasmid_cp32-9	6323	BB_N10		-	0.0505086	0.00196526	TTATATTTGAGCTAGCAGCTGTGATTTTTGAAAGATATGGATGATTGTAGG	hypothetical protein
plasmid_cp32-9	6545	BB_N10		-	0.164527	0.594507	GACTGGGCAAAGTATACTTATGAGCTTTATTGTGTAGAAAGTCACTAAGCA	hypothetical protein
plasmid_cp32-9	7139	BB_N11		+	0.0604612	4.41184	TAATAAATTCAAAATGCCTTCAACTTTTTTTGTATTCTCGACTAAAGAACA
plasmid_cp32-9	7203	BB_N11		-	0.340964	2.23369	GTTCTTTTATTTCTTGTTCTTTAGTCGAGAATACAAAAAAAGTTGAAGGCA
plasmid_cp32-9	7380	BB_N11		+	2.90693	0.333315	ATTGGAAAGTTGCGAACTGCAAAAATCAACTTTTATTCACTTCTTAATGAA
plasmid_cp32-9	7986	BB_N12		+	0.233356	0.275679	AGAGATCCCAAAACAATAACTTATGTTTTCAACATTGAAGTGACACTAGGT	hypothetical protein
plasmid_cp32-9	8764	BB_N14		+	0.60514	0.700849	TTGATAAAGCTATTGCAAGTCTTGATGAGACTAGAAAAAAATATTTTAACT	hypothetical protein
plasmid_cp32-9	9683	BB_N15		+	0.0856721	0.291157	ATTTGAAAAACGCAGTAGAATTTGCAGCTATGCTTAAATCCAGTGGTGCTA	hypothetical protein
plasmid_cp32-9	9764	BB_N15		-	0.479341	0.417755	TTAACAGCCTTTACTGCATCTTCGCTGCTCATAGCACCACTGGATTTAAGC	hypothetical protein
plasmid_cp32-9	10139	BB_N15		+	0.242261	0.428894	ATTATTTCTTTGCAAAATTAAAATCGATGCTACCTGGATGGATGGGCGGAG	hypothetical protein
plasmid_cp32-9	10057	BB_N15		+	0.520079	0.125148	ACTAATTACTTTAAAGACTTTACGTTTGAAACACATATTATTGAACCCATA	hypothetical protein
plasmid_cp32-9	10742	BB_N16		+	0.243775	0.601618	TATCATTAAACGGTGGAATACTAACATCCTTATATAAGGATATGCTTTCTT
plasmid_cp32-9	10571	BB_N16		+	1.13204	0.0253368	GAATGGATCTAAAAGGTTTTGGATATGTTCCTCAATTGTTTTTTATAAAAC
plasmid_cp32-9	11301	BB_N17		-	0.146672	0.241117	ATATATTTTTACTATATCTCCAAATTTAATGTCGTCGGTGAGGTCTAAGGG	hypothetical protein
plasmid_cp32-9	11090	BB_N17		+	0.100097	1.49521	CATCAAAAAAATCCCCTGATGGAATTCCTTTCGCCGAAGAAATTCCTAAAA	hypothetical protein
plasmid_cp32-9	11087	BB_N17		-	1.53329	1.66423	TCTACATTGTAGAACTCAATTTTAAAATCATATTGTAGTAACAGCATTTTT	hypothetical protein
plasmid_cp32-9	12324	BB_N18		+	0.816967	0.0469592	CTTAGTGCAATTAGCCCAAAGACTTTAAATCTAATCTCTGATACTGTTAAA
plasmid_cp32-9	12328	BB_N18		+	0.29619	0.197437	GTGCAATTAGCCCAAAGACTTTAAATCTAATCTCTGATACTGTTAAAATTA
plasmid_cp32-9	12535	BB_N18		+	0.5158	0.109866	ATTATGATATTAACAGTTTGTTCAAGTAATTTTTGCTAATTATGGTATAAT
plasmid_cp32-9	12876	BB_N19		+	0.029174	0.130967	TATCCTTTTTTTTCTCAGGCGATGTTTTGAATATGGAGTTTAATTTATGAG	hypothetical protein
plasmid_cp32-9	13525	BB_N20		+	0.0331869	0.0279779	GACTCTCAAATTAGGGACATTTATTCTAGGATTATTTTAAATAACTATTCT	hypothetical protein
plasmid_cp32-9	12965	BB_N20		+	0.0396147	1.95371	CAATTAAGGATATTGTAAGATCGAAAAGAGAATATTTGCGTGTAAATTATG	hypothetical protein
plasmid_cp32-9	13270	BB_N20		+	0.906944	0.754529	TATCTAATTCTAAAGGAAACTTTACTAGACACTAGTAAATCTAACATTAAT	hypothetical protein
plasmid_cp32-9	13140	BB_N20		-	0.426401	0.214301	AGTGCCACCCGGTTTCATTTTAGAAAAAAAGAGATTAAGCTCATTAATTAT	hypothetical protein
plasmid_cp32-9	13506	BB_N20		-	0.97532	1.59838	GTTTTTAAGGTCAAGTTTATACTTTACTTTCATATAAACATATTTTCTTTT	hypothetical protein
plasmid_cp32-9	13936	BB_N21		+	0.0490929	0.246383	GAAAATATAAAATCAAGATATATTGCAATATGGATATCTCAAGTTTTATCT
plasmid_cp32-9	14186	BB_N21		+	0.463387	0.0651089	CTACATTTATTTCGCCTAGCACTAAGAAAGGAAAACGACTA
plasmid_cp32-9	14388	BB_N21		+	0.073905	0.0259603	ACAATATTATAACTTTTAACAACTAAGGAGGTTTTATGGCTGATGATCAAG
plasmid_cp32-9	14379	BB_N21		+	1.30588	1.83081	CAGATGGTAACAATATTATAACTTTTAACAACTAAGGAGGTTTTATGGCTG
plasmid_cp32-9	15364	BB_N23	blyA	-	0.04154	0.205917	AGTTTAATTTCATTTAAATTGATAAGAAGTTCTGTTAATTTAATAGTATCC	pore-forming hemolysin
plasmid_cp32-9	15841	BB_N24	blyB	+	0.0294588	0.0248349	AGGAAAGAACAAATAATGCAAAATAACACTATTGGTTTAGGACTTAATTTA	hemolysin accessory protein
plasmid_cp32-9	15538	BB_N24	blyB	+	0.560593	0.0457357	ATGTTGAGCTTGGACTTACGTCTTTATCAACCCTTATTGATATATTTTCTA	hemolysin accessory protein
plasmid_cp32-9	15884	BB_N25		-	0.0724982	0.0611188	AGTCCTAAACCAATAGTGTTATTTTGCATTATTTGTTCTTTCCTTATAGAT	hypothetical protein
plasmid_cp32-9	15989	BB_N25		-	0.0598835	0.0283973	TATGTTTTGTAGAAAAAATCTATTACTTTACTAAAAGTATTAATGTAATTA	hypothetical protein
plasmid_cp32-9	15905	BB_N25		-	0.253149	0.293445	GTTAAGCTGGATAGTAAATTAAGTCCTAAACCAATAGTGTTATTTTGCATT	hypothetical protein
plasmid_cp32-9	15991	BB_N25		-	2.19922	1.20988	TATATGTTTTGTAGAAAAAATCTATTACTTTACTAAAAGTATTAATGTAAT	hypothetical protein
plasmid_cp32-9	15994	BB_N25		+	0.868078	0.598689	AGCACACTAAAATCTATGGAAACAGCTGAGTCAACTAAAATATTTGAAGAA	hypothetical protein
plasmid_cp32-9	16509	BB_N26		-	0.272777	0.0519776	TAGACTTTTTCCGCTATTGGTTTTGTTTTTTTAATGTACTCTAAATATATG	hypothetical protein
plasmid_cp32-9	16433	BB_N26		-	0.39242	0.0457746	TGGAGTGTTCGTCTTTTAGTGCTGATAAGTCTGGATAAGGATATTCTGGAT	hypothetical protein
plasmid_cp32-9	16462	BB_N26		-	3.06289	0.995733	TATGTTGATATTATGTCTTACCGCAGTTATGGAGTGTTCGTCTTTTAGTGC	hypothetical protein
plasmid_cp32-9	18649	BB_N29		-	0.0178023	0.015008	TCAGGATTTCAATGACATATTAGAAGAAATTGAAAACGTTATTGAAAAGCA
plasmid_cp32-9	18530	BB_N29		+	0.0151518	0.0127735	ATAACATGAACTATACCATATGGATCATGTGTAAAAGTTGGAAATTGCCTA
plasmid_cp32-9	18353	BB_N29		-	0.0726499	0.0612467	ATATAAAAAGCGAAATGGATACTGATGCAGCACCTATTTACAATAATTATG
plasmid_cp32-9	18033	BB_N29		+	0.18046	0.256728	TATTCTGAATAAAGCTTATTTTTTGAATAATTGAGTTTATATTATCTTTTG
plasmid_cp32-9	17829	BB_N29		+	0.11597	0.42566	TTAATGGACTAGGGCCATAAGCAGTCCTCTTAAACGACACAAACTTTTCAA
plasmid_cp32-9	18071	BB_N29		-	2.39985	0.0481706	TAAACTCAATTATTCAAAAAATAAGCTTTATTCAGAATATAGACCCCAATA
plasmid_cp32-9	22584	BB_N34	bdrQ	+	0.0433889	1.68444	TATTTAGCCTAGATAATAAAATAAATGTTTTAAAAAACGAACTTACTGCAA	BdrQ
plasmid_cp32-9	22293	BB_N34	bdrQ	+	0.0983422	0.00444141	ATTACAACTATGAGGTTTTAAAAGAGAAAATAATTGATGTAGAAAAGAATT	BdrQ
plasmid_cp32-9	24038	BB_N35	bppA	+	0.0262831	0.0221577	ACTATAGAGAGGAATACTTAATGGCACATAATTTTAACGAGGATACGTTTA	BppA
plasmid_cp32-9	23657	BB_N35	bppA	-	0.0637522	0.0537456	TCAACACCGTTGGCATATTTATTTTTATATAAAATATCAATATTATCACCG	BppA
plasmid_cp32-9	23965	BB_N35	bppA	+	0.0842294	2.20127	ATATCAAAAGTGTTTGAATTTGTTAATAAATGTGAATTAGAAATTATAAAT	BppA
plasmid_cp32-9	24026	BB_N35	bppA	-	0.556131	0.829846	TCTTTTTTCAAATTTATAATTTCTAATTCACATTTATTAACAAATTCAAAC	BppA
plasmid_cp32-9	23552	BB_N35	bppA	+	0.289877	0.0209467	TGCTCAAGGGCAAAGAGTTAGAGAATTTAGGATTTAGAGA	BppA
plasmid_cp32-9	24344	BB_N35	bppA	+	0.448531	0.218151	CGAATACATATCCACTAATTGAGCAGTTAAATTATAAATTTGGAGAGTTTG	BppA
plasmid_cp32-9	23920	BB_N35	bppA	+	0.570857	0.45601	GATGCTGCACCAATTAACTGTAAGATTAAAAGAGATGAGGCCTTAATATCA	BppA
plasmid_cp32-9	24035	BB_N35	bppA	+	1.74238	0.554828	GTAACTATAGAGAGGAATACTTAATGGCACATAATTTTAACGAGGATACGT	BppA
plasmid_cp32-9	24341	BB_N35	bppA	-	5.01858	0.291907	ATATTGTAAATTAGCATCTTCAACCTATCTTTAATGGGCTTTTCTCTTTTT	BppA
plasmid_cp32-9	24171	BB_N35	bppA	-	0.742832	0.242037	TTCTATAAATTCTCTTACCCAATCAAACTCAACTTCAGAACTATAAAAATC	BppA
plasmid_cp32-9	23895	BB_N35	bppA	-	3.13049	5.35135	CTTAAGCCCAGTGCATGCTAGCTGTATTTGTGCTTGTACATAATATTTGAA	BppA
plasmid_cp32-9	24653	BB_N36	bppB	+	0.0372745	0.0314238	CATTATTATACAAGCCTATTTAAGAAATGTGAATTTAATGCTTATGAGATA	BppB
plasmid_cp32-9	24896	BB_N36	bppB	-	0.0485835	0.23697	TAAAGTGATATCCATTAACCTTATCGATTTTAACTTCGCTTATTTCAAATT	BppB
plasmid_cp32-9	24899	BB_N36	bppB	+	0.406216	0.334302	GCAACAAAAAATAAAGAAATATTATATGATTCACTTGACTTGAAACCTCGT	BppB
plasmid_cp32-9	26255	BB_N38	erpP	+	0.0261445	0.195613	CTTATAGGTGCTTGCAAAATTCATACTTCATATGATGAGCAAAGTAGTGGT	ErpP
plasmid_cp32-9	26578	BB_N38	erpP	-	0.473813	0.644644	CAAACTAGTTTTAAATGATCCGCCTTTAGTCATTGCTTTTATAAAGTTATT	ErpP
plasmid_cp32-9	28434	BB_N41		-	0.0025878	0.00218162	ATTGATATTGTTTTGAAACTTTTTGATAAATATGGTTAAGAATACCATAAA	hypothetical protein
plasmid_cp32-9	28142	BB_N41		+	0.0035685	0.925831	TAGCTCTTATAAAGCAGCGCAAGAATACGGAATAAAAACTGGAAAAAGCAC	hypothetical protein
plasmid_cp32-9	28459	BB_N41		-	1.0565	0.805436	TCTTTAAATTCGTTGATCATAATTAATTGATATTGTTTTGAAACTTTTTGA	hypothetical protein
plasmid_cp32-9	29064	BB_N42		+	0.327177	0.268927	TGCATACTAAAATAGAAAATTTAAGAGCCGAAATTGACGCTTTAAATAAAG	hypothetical protein
plasmid_cp32-9	29659	BB_N43		+	0.0214125	0.153438	TGTAAACTTCTTAAAATTCCTTATATCCCAAGACATACAAATAATTCATAT	phage terminase large subunit
plasmid_cp32-9	29405	BB_N43		+	0.0299763	0.290618	ATTTTGATAAGTTTGAAGAAAAACAGTTAACTTTAAAACAAAAAAATGTGA	phage terminase large subunit
plasmid_cp32-9	30044	BB_N43		-	0.00912265	0.430297	TATGATGGTATATCTTTATAGAGTTTTTCTTGTGTTTCGATAAATCCTTTA	phage terminase large subunit
plasmid_cp32-9	29931	BB_N43		+	0.0395076	0.74315	TATTGATAATATAGCGACATTTAAGATATATAATTTTACAACTTATGATAA	phage terminase large subunit
plasmid_cp32-9	30122	BB_N43		-	0.0724899	0.0101853	TAATCATCAGTAATATTTATTTGTGTAAAAATTGAATCAGTGCTTGCTATC	phage terminase large subunit
plasmid_cp32-9	30190	BB_N43		+	0.595339	0.716413	TGTGTTATGGAGCGAGTTGATGATAAGTATTATGCTTTTGTATTTCAAGAC	phage terminase large subunit
plasmid_cp32-9	30215	BB_N43		+	0.38448	0.823399	AGTATTATGCTTTTGTATTTCAAGACCAACGACCAGCCAATGATCCTTATA	phage terminase large subunit
plasmid_cp32-9	30503	BB_N43		+	0.136708	0.101804	GTTCTTCTGTATTTAATGATATTTATTCGTATAAGGGGGATAGCAAAACCC	phage terminase large subunit
plasmid_cp32-9	29928	BB_N43		-	0.303507	0.335827	ATCGGTTTTAAAATAGTGTTCTGGATGATCAGGATTAGTATCAAAAATAAT	phage terminase large subunit
plasmid_cp32-9	29672	BB_N43		+	0.236008	0.159565	AAATTCCTTATATCCCAAGACATACAAATAATTCATATATTCTGATTGATT	phage terminase large subunit
plasmid_cp32-9	29786	BB_N43		+	2.7379	2.2409	ATTCAGCACTTATTTTTGTTAATGAGGCTACAACTTTACACAAGCAAACTT	phage terminase large subunit
plasmid_cp32-9	29308	BB_N43		+	0.392323	0.22113	TATCAAACAAAACTTTTTACAACACTACAAAAGGAATACAAAAATAAATAT	phage terminase large subunit
plasmid_cp32-9	29783	BB_N43		-	2.02371	1.08499	CTTCCCCTAAATCTTTCAAAATCACTTGCCTTATCTCCACCATATAGATTA	phage terminase large subunit
plasmid_cp32-9	30042	BB_N43		-	0.651769	0.504636	TGATGGTATATCTTTATAGAGTTTTTCTTGTGTTTCGATAAATCCTTTACT	phage terminase large subunit
plasmid_cp32-9	30261	BB_N43		-	0.429534	0.361999	AGGATCATTGGCTGGTCGTTGGTCTTGAAATACAAAAGCATAATACTTATC	phage terminase large subunit
plasmid_cp32-7	397	BB_O01		+	0.0579018	1.20813	TGTAAGAGATTTGGGAGTTGATTTTGATCATATAACCTATAAAGTAAAATC	hypothetical protein
plasmid_cp32-7	520	BB_O01		-	0.0948155	0.0299749	ATCAAAGTTTTCATATATGATAAGTCGACTTTTATGTATTTTAACTGCGTC	hypothetical protein
plasmid_cp32-7	506	BB_O01		+	0.262472	0.0474158	TATGAAAACTTTGATTATATCTTAAAAAGATATGTTCCGTGTTATACCGAA	hypothetical protein
plasmid_cp32-7	477	BB_O01		-	0.242357	0.0191547	ACTGCGTCTAAAGAATTGTTCTTATTGTTGGATTTTACTTTATAGGTTATA	hypothetical protein
plasmid_cp32-7	489	BB_O01		+	0.475376	0.609264	AAAGTCGACTTATCATATATGAAAACTTTGATTATATCTTAAAAAGATATG	hypothetical protein
plasmid_cp32-7	505	BB_O01		-	0.177005	0.3297	TATGATAAGTCGACTTTTATGTATTTTAACTGCGTCTAAAGAATTGTTCTT	hypothetical protein
plasmid_cp32-7	525	BB_O01		+	0.79431	0.59151	TCTTAAAAAGATATGTTCCGTGTTATACCGAAAGCTTTTTACTAGATATTT	hypothetical protein
plasmid_cp32-7	577	BB_O01		+	1.26801	0.0645073	TTTATTTGAAAAGATATACGTAGAAATAGAAAGACGTATTGAAAACCACAA	hypothetical protein
plasmid_cp32-7	278	BB_O01		+	0.280618	2.70033	AGCTACCGTTTTCATGGGATTGGCTATGTTTTAGTAAAAACCAAAGATACC	hypothetical protein
plasmid_cp32-7	394	BB_O01		-	0.491406	0.85505	TTCATAATCAAGGTATTCAAAACCAATAGGTAATTCTATATTAACGGGTTG	hypothetical protein
plasmid_cp32-7	398	BB_O01		-	1.19713	1.12171	CATATTCATAATCAAGGTATTCAAAACCAATAGGTAATTCTATATTAACGG	hypothetical protein
plasmid_cp32-7	1625	BB_O02		-	0.0531975	0.0448475	TCCTTTTGCAAGTAGCACCTCTTTGTTAAAATGATTGCTAAGATGTGCTTT	hypothetical protein
plasmid_cp32-7	1927	BB_O02		-	0.0647838	0.0546153	TTACTTATCGCTTGTACAAATTCTGTGAAATTAATAGGTACAAAATTAGAA	hypothetical protein
plasmid_cp32-7	1635	BB_O02		+	0.360412	0.0651089	AAAGACATTATGCAAGCACAACGTAGAGAACTTGTACGCAAGTTCGTTCCA	hypothetical protein
plasmid_cp32-7	1930	BB_O02		+	0.159415	0.675474	CATACAAGCAAAGACGAATTCAATTTTATGAAAATCTAAAAAGACATAAAA	hypothetical protein
plasmid_cp32-7	1409	BB_O02		+	5.21312	0.035634	CATGCGTTTTAAAGAGCAGGCAAATAGTAAATCTAAAGAGACAAGTCGAGA	hypothetical protein
plasmid_cp32-7	1746	BB_O02		+	1.84158	0.995862	TTAGAGCAACTTGTTTCTTTAGCAAAAGTGAATATTAAATTAAGAAAAAAT	hypothetical protein
plasmid_cp32-7	2230	BB_O03		+	0.0399798	0.0842612	AGCTTAGTTTTGGAGATGGAACAACCGAACTAGAAGTTGAGGCTGGTGGTG	hypothetical protein
plasmid_cp32-7	2340	BB_O03		-	1.2307	0.0614327	TAACAGTTGCCATACCGCTAAACTCATCTATATCGGAACACACTCCATATA	hypothetical protein
plasmid_cp32-7	3202	BB_O04		+	0.204835	1.06483	CAATCAATTTTGCACCCGAAGATGGAAATCAAGATCAAAATAGATATCCTA	hypothetical protein
plasmid_cp32-7	3392	BB_O05		+	0.0324222	0.0273332	AAAGAGTATCAAGAGAAAAGAAGTAAACTGGAAAAGTTTATGAAAAAT	hypothetical protein
plasmid_cp32-7	3726	BB_O05		-	0.531601	0.031267	TTGGTAATTGGCACAATAGTAGCTGTTTTACTAAACTCATCTATGTCAATG	hypothetical protein
plasmid_cp32-7	3711	BB_O05		+	0.254817	0.0057032	TTGTGCCAATTACCAATAATTTTGAGGGATATTTAGTGGCAAAAGATTCTA	hypothetical protein
plasmid_cp32-7	3693	BB_O05		-	0.435467	0.00974643	AACTCATCTATGTCAATGCATATTCCATATAAGTCTTCA	hypothetical protein
plasmid_cp32-7	4221	BB_O06		+	0.50526	0.898262	AATTCAGACATTTAAAGCAGACTTCTGAGAAATTTTATACTTCAGATTCAT	hypothetical protein
plasmid_cp32-7	4066	BB_O06		+	0.207597	0.212583	AGATGTTGATCTACAAATGGGATATCAAAAAACCGTAAAATGGGACGCGTT	hypothetical protein
plasmid_cp32-7	5092	BB_O07		-	0.0155943	0.0131466	GCTTGAAGTAAGGATAAATGAAGTAGAAAATTTTGCCTGCTTAGTGCAAAT	hypothetical protein
plasmid_cp32-7	5610	BB_O08		-	0.0126941	0.363186	TCAGAGTCATAAAGCACTGCAAGTTCTTGTGGCCTTATGTCAATAATAACT	hypothetical protein
plasmid_cp32-7	5447	BB_O08		-	0.0287306	0.22318	CGTTGATCATGCGGAAAGACATATCTGAAAGTCTTTTTCTAACACCATTCA	hypothetical protein
plasmid_cp32-7	5538	BB_O08		-	0.345414	4.74651	TTTTTATCAAAAACTCTCTGATAAGAAGAATCGTTTTCAAGTTTAACAACA	hypothetical protein
plasmid_cp32-7	5647	BB_O08		-	0.55454	0.553617	TGTGTAAAGTTTGGAATATCCTTGAATATCAGACATATCAGAGTCATAAAG	hypothetical protein
plasmid_cp32-7	5632	BB_O08		+	1.60347	1.15575	TTCCAAACTTTACACATATCAAGACCTTAACTATGAACTAAAAGACCGCAT	hypothetical protein
plasmid_cp32-7	6306	BB_O10		-	0.0579018	0.0488135	TTATATTTGAGCTAGCAGCTGTGATTTTTGAAAGGTACGGATGATTGTAAG	hypothetical protein
plasmid_cp32-7	7247	BB_O11		+	0.0489918	0.516275	ATAAAGACAATTTACACCTCAAATTTATAAGTCAATATTTACATCAAGCTA	hypothetical protein
plasmid_cp32-7	7159	BB_O11		+	0.0564071	0.440718	TTCTCAACTAAAGAACAAGAAATAAAAGAACTATTTAAAGATAAAGGCAAT	hypothetical protein
plasmid_cp32-7	6824	BB_O11		-	0.328674	0.0346356	GCAGCATCTTTATTAACTTTGATTTTAGCTGTTTTGTAAACCAAAAGTGGA	hypothetical protein
plasmid_cp32-7	7490	BB_O11		+	0.693634	1.89901	CATACCACTATATAAAAAATGAAGCGATTATTGAGCTTATTAGAATTTGGA	hypothetical protein
plasmid_cp32-7	7884	BB_O12		+	0.227389	0.836498	CATAGTGGCAAACTAGAACTTACAAGCGAACCCACAACAAGAGCAGTGATT	hypothetical protein
plasmid_cp32-7	9520	BB_O15		+	0.0254728	0.0214746	ATAAAGTGTTTTACAGTGAAAAAGAACGTGAAAATATTTTGGGTGCTATTA	hypothetical protein
plasmid_cp32-7	10219	BB_O15		+	0.0370094	0.0312003	ACTTCGCGACTGGTTGGATTAATAATACGATTTTTGGAAAGAACAACAATA	hypothetical protein
plasmid_cp32-7	9142	BB_O15		-	0.0880029	0.0741899	AGTTCTTTTTTCTTGTCCGACAAATTATTTTTTACAATATCTTTAGTGCTA	hypothetical protein
plasmid_cp32-7	10214	BB_O15		-	0.353275	0.0229096	AGTATTACCAACAACATTACTAGCGGTATTATATAATGAGCTGCCAATGTT	hypothetical protein
plasmid_cp32-7	10568	BB_O16		-	0.0126283	0.0106461	AGTGCGTGCTATGAGTTCGGTTTTTGGTTTTATAAAAAACAATTGAGGAAC	hypothetical protein
plasmid_cp32-7	11181	BB_O17		-	0.00537273	0.00452942	AGGGCAAATTCCAAAGTACAATTTTTGTTCGTTTAGATTTTACAAAATTAT	hypothetical protein
plasmid_cp32-7	11080	BB_O17		+	0.0223935	0.991125	CACAACATGGAATTCATATTGATATTACCATATCTAATGAGTTTTCAAATT	hypothetical protein
plasmid_cp32-7	11214	BB_O17		-	0.357768	0.252884	TATCTCCTACTTCAATGTCGTTGGTGAAGTCTAAGGGCAAATTCCAAAGTA	hypothetical protein
plasmid_cp32-7	12429	BB_O18		+	0.0015325	0.428284	GCAACATCTAGAATTAGCAATAATATTAATAGTTTGTTTAAGTAATTTTTG	hypothetical protein
plasmid_cp32-7	12130	BB_O18		-	0.311699	1.60949	GAGATATTTTTTGTGTGAATTTCTAAATCTTCAAATTCGGGTATTGTAACA	hypothetical protein
plasmid_cp32-7	12247	BB_O18		+	0.039323	12.7741	GTGCAATTAGCCCAAAGACTTTAAATCTAATTTCTGATACTGTTAAAATTA	hypothetical protein
plasmid_cp32-7	12048	BB_O18		+	1.83429	0.00476785	AAGGAGTTTAAACAACAAACTCAAGAGGCTATTGTTACAATACCCGAATTT	hypothetical protein
plasmid_cp32-7	12783	BB_O19		-	0.0172392	0.0145333	TGTGCTTTGTTGTCTTGTATAGTAGTTGAAATATTTATTAAATCTAAGTTA	hypothetical protein
plasmid_cp32-7	12543	BB_O19		-	0.101075	0.0852103	TTAAATACCAATTCAAAATTATTGCCTAATCTTAAATCCATACTAGTAATT	hypothetical protein
plasmid_cp32-7	13182	BB_O20		+	0.0159308	0.0134303	TCTAATTCTAAAAGAAACTTTACTAGACGCTAGTAAATCTACTATTAATAG	hypothetical protein
plasmid_cp32-7	13229	BB_O20		-	0.0186707	1.5504	TTAATAGTAGATTTACTAGCGTCTAGTAAAGTTTCTTTTAGAATTAGATAT	hypothetical protein
plasmid_cp32-7	13177	BB_O20		-	0.192006	0.619359	TGTTGGCTTTACCAGCGGCACTTTTAATATTAGTATACTCAACCCCCTCAA	hypothetical protein
plasmid_cp32-7	13416	BB_O20		-	1.02318	1.59125	GTTTTTAAGGTCAAGTTTATACTTTACTTTCATATAAACATATTTTCTTTT	hypothetical protein
plasmid_cp32-7	14231	BB_O21		-	0.028069	1.65643	AATTGAATGATCATAGCCCTTAGGAAGTGAGTTGAATACTAAAGCCTTTTT	hypothetical protein
plasmid_cp32-7	14296	BB_O21		+	0.0574069	0.0453715	ACAATATTATAACTTTTAACAACTAAGGAGGTTTTATGGCTGATGATCAAG	hypothetical protein
plasmid_cp32-7	13845	BB_O21		+	0.0536464	0.250156	GAAAATATAAAATCAAGATATATTGCAATATGGATATCTCAAGTTTTATCT	hypothetical protein
plasmid_cp32-7	14095	BB_O21		+	0.18569	0.0180627	CTACATTTATTTCGCCTAGCACTAAGAAAGGAAAACGACTAAAAAAGATAA	hypothetical protein
plasmid_cp32-7	14032	BB_O21		-	1.74984	0.0190756	ACTTCAATGTCCACATTTAAAAAGGCCTTGAAAATTAGTCTAAACGACTCA	hypothetical protein
plasmid_cp32-7	14287	BB_O21		+	1.42119	2.02786	CAGATGGTAACAATATTATAACTTTTAACAACTAAGGAGGTTTTATGGCTG	hypothetical protein
plasmid_cp32-7	15074	BB_O22		-	0.0344157	0.0290137	AATGGGAATTCTGGTGAATAGTCCGCGGGGGCCCGCAATTTCATAAACCCT	hypothetical protein
plasmid_cp32-7	14775	BB_O22		-	0.0593543	0.150114	TATGTTTAGGAACGGGTGTTTTTTGAATAGTATCTGATGAAGGCATTATCA	hypothetical protein
plasmid_cp32-7	14879	BB_O22		+	0.0321617	0.237244	CAATGATGATGTAACTCTTATTTTTTCTAAAAGTTACGATAATTCTCCCGT	hypothetical protein
plasmid_cp32-7	14530	BB_O22		-	0.0342233	0.353431	AAATAGTCTAATCCCTCTCCTTTAAATATTTTGTCTTTAGAAGCAT	hypothetical protein
plasmid_cp32-7	14743	BB_O22		-	0.0724226	2.11403	TCTGATGAAGGCATTATCAAAAGATGATCACTTCTAGATAAAGTGGCTGAT	hypothetical protein
plasmid_cp32-7	14427	BB_O22		-	0.618667	0.321963	AAAGATCAGTATCGTTAACGGTCGTAACCTTATTTAAATCTTTTATTTGAA	hypothetical protein
plasmid_cp32-7	14683	BB_O22		-	1.15865	0.310695	TCTGTAAGGCGTGATTTAATTTTACTAAAAAGGTTAGAAATATTAGTAGAA	hypothetical protein
plasmid_cp32-7	14623	BB_O22		-	0.614626	0.557978	ATTAATTTGTCCGTTATTTTAGCATAAATTTTTTCTACAAAATCTTTATCA	hypothetical protein
plasmid_cp32-7	15057	BB_O22		+	1.0867	2.82356	TTCACCAGAATTCCCATTTATAAAGGATGGTATGTCCAAAAAAGAGCCTCC	hypothetical protein
plasmid_cp32-7	15363	BB_O23	blyA	+	1.8887	0.603125	ATAGGCAAGATTTTTAAGAATGGTAATGGTAATGGCAAAAATCACATTAAA	pore-forming hemolysin
plasmid_cp32-7	15342	BB_O23	blyA	+	1.1624	1.02588	AAAGACATATTGACTATTGTAATAGGCAAGATTTTTAAGAATGGTAATGGT	pore-forming hemolysin
plasmid_cp32-7	15360	BB_O23	blyA	-	1.12814	1.23892	CAATAGTCAATATGTCTTTTAGTAAAGGCTTGAGAAGAATTAATACTCCTA	pore-forming hemolysin
plasmid_cp32-7	15448	BB_O24	blyB	+	0.878545	0.0584722	ATGTTGAGCTTGGACTTACGTCTTTATCAACCCTTATTGATATATTTTCTA	hemolysin accessory protein
plasmid_cp32-7	16005	BB_O25		+	0.0811437	0.205222	TGACAAAAATAAAAAAATTATCACTTCACTTAAAGCAAAACGCAACAAAAT	hypothetical protein
plasmid_cp32-7	15841	BB_O25		-	0.10658	0.64094	TGTTTGTATCAGTTTTAGCTATGTTAGTTAAGCTAGATAGTAAATTAAGTC	hypothetical protein
plasmid_cp32-7	15904	BB_O25		+	1.1163	0.859253	AGCACACTAAAATCTATGGAAACAGCTGAATCAACTAAAATATTTGAAGAA	hypothetical protein
plasmid_cp32-7	16082	BB_O25		+	7.08754	0.0743785	AAAGGAGTGAAAATGCTTAAAAGATTGCATTGTTTACTAATTGTTTTGTTG	hypothetical protein
plasmid_cp32-7	16343	BB_O26		-	0.0748976	0.0157854	TGGAGTGTTCGTCTTTTAGTGTTGATAAATCTGGATAAGGATATTCTGGAT	hypothetical protein
plasmid_cp32-7	16419	BB_O26		-	0.299363	0.0523013	TAGACTTTTTCCGCTATTGGTTTTGTTTTTTTAATGTACTCTAAATATATG	hypothetical protein
plasmid_cp32-7	17041	BB_O27	bdrN	+	0.0108029	0.00910728	ATGTCTCTTTCAGAAATGCTTAAATGGGTATTAGGAATCATGGGAGCAATG	BdrN
plasmid_cp32-7	18361	BB_O29		+	0.0480312	0.0202461	TTTGTAACTTTAGACCCATTTTCATTGTTCCATTGTAAATTTTCTGTAGGA	hypothetical protein
plasmid_cp32-7	18453	BB_O29		-	0.105939	0.038276	CAGTACAAGTACTGGATATGAATTTTCTTTTGATACGCGAATTCCTACAGA	hypothetical protein
plasmid_cp32-7	18682	BB_O29		-	0.0277609	0.191324	TTCAAGCAAAAATAAGCTTCAGAAAAGATATGAAAACCCTAAAAATGAATT	hypothetical protein
plasmid_cp32-7	17972	BB_O29		+	0.285618	0.242668	TATTCTGAATAAAGCTTATTTTTTGAATAATTGAGTTTATATTATCTTTTG	hypothetical protein
plasmid_cp32-7	18328	BB_O29		-	0.110742	0.178232	CTTATGTCAAAAGGTATGCTTTAGTTGCAGCTCTTGGTATAGAAAGTGAAA	hypothetical protein
plasmid_cp32-7	18767	BB_O29		+	0.146855	0.405729	GCAAAAACTATTTTTGCCAACTTTTTTACAAAAATTTTTGTAA	hypothetical protein
plasmid_cp32-7	17768	BB_O29		+	0.115457	0.454157	TTAATGGACTAGGGCCATAAGCAGTCCTCTTAAACGACACAAACTTTTCAA	hypothetical protein
plasmid_cp32-7	18275	BB_O29		-	0.167659	0.424029	GATACTGATGCAGCTCCTATTTACAATAATCACGAAAACGAAAATTCTATG	hypothetical protein
plasmid_cp32-7	18010	BB_O29		-	6.80532	0.0589433	TAAACTCAATTATTCAAAAAATAAGCTTTATTCAGAATATAGACTCCAATA	hypothetical protein
plasmid_cp32-7	18523	BB_O29		+	1.15396	0.492717	TCAAGCTCCAAATTGTGCTTTTTAATAACATTTTTAATTTCTCTAACTATT	hypothetical protein
plasmid_cp32-7	22158	BB_O34	bdrM	+	0.0068745	0.201393	GTGAGGAGGCAATAGATTTTGTTTTTCTTCATAATGATAATTTCAATTTTG	BdrM
plasmid_cp32-7	22527	BB_O34	bdrM	+	0.29554	0.399209	GTCTAGATAATAAAATAGATGTTTTAAAAAATGAACTTAATGCAAGCAATA	BdrM
plasmid_cp32-7	24318	BB_O36	bppA	-	0.0243128	0.0204967	TAATTTAGCTGCTCAATTAGTGGATATGTATTTGTAATATTGTAAATTAGC	BppA
plasmid_cp32-7	23979	BB_O36	bppA	+	0.0273607	0.0230661	ACTATAGAGAGGAATACTTAATGGCACATAATTTTAACGAGGATACGTTTA	BppA
plasmid_cp32-7	23906	BB_O36	bppA	+	0.080392	1.9146	ATATCAAAAGTGTTTGAATTTGTTAATAAATGTGAATTAGAAATTATAAAT	BppA
plasmid_cp32-7	24386	BB_O36	bppA	-	0.017848	1.01564	GTCCCTTCAATCTATCTGATATTGCCCTTTTCTTAGGGTCAAGAGTAAACA	BppA
plasmid_cp32-7	24292	BB_O36	bppA	-	0.0696276	0.114463	TGTATTTGTAATATTGTAAATTAGCATCTTCAACCTATCTTTAATGGGCTT	BppA
plasmid_cp32-7	23124	BB_O36	bppA	+	0.0329217	0.25925	GGAGTAAAAAGATGGAAAATCTTTCAAACAATAATAATCCACAAGAAAATA	BppA
plasmid_cp32-7	23967	BB_O36	bppA	-	0.242376	0.603982	TCTTTTTTCAAATTTATAATTTCTAATTCACATTTATTAACAAATTCAAAC	BppA
plasmid_cp32-7	24389	BB_O36	bppA	-	0.239249	0.0288138	GTAGTCCCTTCAATCTATCTGATATTGCCCTTTTCTTAGGGTCAAGAGTAA	BppA
plasmid_cp32-7	23493	BB_O36	bppA	+	0.277619	0.0226494	TGCTCAAGGGCAAAGAGTTAGAGAATTTAGGATTTAGAGA	BppA
plasmid_cp32-7	24110	BB_O36	bppA	+	0.24404	0.0176345	GAATATGTTGATTGTGCAGACCTTGAAATTAAGGATAATCAATCTGCTGAA	BppA
plasmid_cp32-7	23727	BB_O36	bppA	+	0.864587	0.0158452	TGAGTAGTGCTATTGCTGAGTACAATAAAAATGGCAATTTTTTAAGCAGTA	BppA
plasmid_cp32-7	23976	BB_O36	bppA	+	1.71326	0.548428	GTAACTATAGAGAGGAATACTTAATGGCACATAATTTTAACGAGGATACGT	BppA
plasmid_cp32-7	23861	BB_O36	bppA	+	0.702229	0.511764	GATGCTGCACCAATTAACTGTAAGATTAAAAGAGATGAGGCCTTAATATCA	BppA
plasmid_cp32-7	24282	BB_O36	bppA	-	4.34659	0.365119	ATATTGTAAATTAGCATCTTCAACCTATCTTTAATGGGCTTTTCTCTTTTT	BppA
plasmid_cp32-7	24601	BB_O37	bppB	-	0.228529	0.181956	TAATAATGTAGACACAAAAAGTAACAACCCCATTTTTGTATCTCCGGTCTT	BppB
plasmid_cp32-7	25707	BB_O38	bppC	-	0.0557023	0.0469592	ATTATTTTAATTTAAATAATTTCAATATGGATTTTATGCTCAAACTATTTC	BppC
plasmid_cp32-7	25111	BB_O38	bppC	-	0.190968	0.0867856	TTTAGAAATTTATTTATTTCAAATTTAAAATCTAATGGCTATAACTCTTTC	BppC
plasmid_cp32-7	25007	BB_O38	bppC	-	0.124588	0.036448	TGGACTCTCTGCTGCTAACAAAATTCACGCTTATAAATGCATGAAAAATAA	BppC
plasmid_cp32-7	25068	BB_O38	bppC	-	0.198257	0.32592	ACTCTTTCCAGATTAAAGAACTTATGAAATATCATTCAACCAATGAAATTG	BppC
plasmid_cp32-7	25014	BB_O38	bppC	+	0.175548	0.789447	TTATCAATTTCATTGGTTGAATGATATTTCATAAGTTCTTTAATCTGGAAA	BppC
plasmid_cp32-7	25713	BB_O38	bppC	+	1.23028	0.573686	ATATCCATAAAATCCTCTCCTTAGAAGTGTTACTTTTAAATTAAGTAAAAG	BppC
plasmid_cp32-7	27142	BB_O40	erpM	-	0.020215	0.0170421	TTGCTCTGTTATTAGGATCATCGCCCTGCATTAATTCATTATCTTCATCTT	ErpM
plasmid_cp32-7	27664	BB_O40	erpM	+	1.28944	0.137151	TATGATGATTTTACTGATGGGAATAAAGCTATATACAAAACTTGGGGAGAT	ErpM
plasmid_cp32-7	28011	BB_O41		-	0.274077	1.60233	AAATTTAGTTACATTTAAAGTTCTTTATCAATATGAATTACTATCCTCAAT	hypothetical protein
plasmid_cp32-7	28408	BB_O42		+	3.0302	0.00137417	AGCATATAATAGAAAAGTATAAAAATTTCCAAAATAGGAAGTTTGATTGTA	hypothetical protein
plasmid_cp32-7	29435	BB_O43		-	1.02305	1.48842	CTATTTTTGTAGTTGCTTTTGCTTTCAGCCTCATTAGCAGTTGTAAGTTTT	hypothetical protein
plasmid_cp32-7	29138	BB_O43		-	0.836729	0.327821	TCTAATTCACTTATAACTTTCCTAGCGTTAACTTCTGATTTAAAAGTTTGT	hypothetical protein
plasmid_cp32-7	30062	BB_O44		-	0.00611461	0.00515486	GTGTTCCGGATGATCGGGGTTAGTATCAAAAATAATAGTTTCTTGCCCACA	hypothetical protein
plasmid_cp32-7	29640	BB_O44		-	0.0583888	0.049224	TAATCTTCTTTTCATTATTCTTTTTAATGCTTTTTATCACATTTTTTTGTT	hypothetical protein
plasmid_cp32-7	29589	BB_O44		+	0.00201197	0.175978	AAACAAAAAAATGTGATAAAAAGCATTAAAAAGAATAATGAAAAGAAGATT	hypothetical protein
plasmid_cp32-7	29532	BB_O44		+	0.0505866	0.219325	AAGCTAACAAATTCTTCAATTAATTTTGATAAGTTTGAAGAAGAACAGCTA	hypothetical protein
plasmid_cp32-7	29842	BB_O44		-	0.383217	0.233326	TGTCTTGGAATATAAGGAATTTTAAGAAGTTTACATAGCTTTTCAAATT	hypothetical protein
plasmid_cp32-7	30339	BB_O44		+	0.612726	0.540031	TGTGTTATGGAGCGAGTTGATGATAAGTATTATGCTTTTGTATTTCAAGAC	hypothetical protein
plasmid_cp32-7	29623	BB_O44		-	0.0525504	1.99035	TTCTTTTTAATGCTTTTTATCACATTTTTTTGTTTTAAAGTTAGCTGTTCT	hypothetical protein
plasmid_cp32-7	29457	BB_O44		+	0.404296	0.220622	TATCAAACAAAACTTTTTACAACACTACAAAAGGAATACAAAAATAAATAT	hypothetical protein
plasmid_cp32-7	29932	BB_O44		-	1.62802	0.998403	CTTCCCCTAAATCTTTCAAAATCACTTGCCTTATCTCCACCATATAGATTA	hypothetical protein
plasmid_cp32-1	333	BB_P01		+	0.0842294	0.0710086	ATAGATCTCGAACAACCCGTTAATATAGAATTACCTATTGGTTTTGAATAC	hypothetical protein
plasmid_cp32-1	1042	BB_P01		+	0.0399186	0.378596	GGAGTAATTATTACGATTTTCTCAAAGGTGTACAAGAACAAGTTGAGAACT	hypothetical protein
plasmid_cp32-1	398	BB_P01		+	0.0324626	0.974957	TGTAAGAGATTTGGGAGTTGATTTTGATCATATAACCTATAAAGTAAAATC	hypothetical protein
plasmid_cp32-1	521	BB_P01		-	0.116529	0.0294717	ATCAAAGTTTTCATATATGATAAGTCGACTTTTATGTATTTTAACTGCGTC	hypothetical protein
plasmid_cp32-1	506	BB_P01		-	0.165061	0.455031	TATGATAAGTCGACTTTTATGTATTTTAACTGCGTCTAAAGAATTGTTCTT	hypothetical protein
plasmid_cp32-1	490	BB_P01		+	0.435175	0.613801	AAAGTCGACTTATCATATATGAAAACTTTGATTATATCTTAAAAAGATATG	hypothetical protein
plasmid_cp32-1	478	BB_P01		-	0.302352	0.0191171	ACTGCGTCTAAAGAATTGTTCTTATTGTTGGATTTTACTTTATAGGTTATA	hypothetical protein
plasmid_cp32-1	526	BB_P01		+	0.725127	0.742305	TCTTAAAAAGATATGTTCCGTGTTATACCGAAAGCTTTTTACTAGATATTT	hypothetical protein
plasmid_cp32-1	578	BB_P01		+	0.823526	0.0289277	TTTATTTGAAAAGATATACGTAGAAATAGAAAGACGTATTGAAAACCACAA	hypothetical protein
plasmid_cp32-1	279	BB_P01		+	0.180398	2.49807	AGCTACCGTTTTCATGGGATTGGCTATGTTTTAGTAAAAACCAAAGATACC	hypothetical protein
plasmid_cp32-1	744	BB_P01		+	0.706522	0.744532	TCTTCTTTTTTGAGAAAACAAAATTCAAACAATCATAGTAAAGATATTTCT	hypothetical protein
plasmid_cp32-1	395	BB_P01		-	0.460268	0.821877	TTCATAATCAAGGTATTCAAAACCAATAGGTAATTCTATATTAACGGGTTG	hypothetical protein
plasmid_cp32-1	1214	BB_P01		+	1.45101	0.107385	TAACCAGCTTATACAAAGTAGCTCATTTAATAATGAGGAGCTAGCGATGTT	hypothetical protein
plasmid_cp32-1	399	BB_P01		-	1.20754	1.12048	CATATTCATAATCAAGGTATTCAAAACCAATAGGTAATTCTATATTAACGG	hypothetical protein
plasmid_cp32-1	96	BB_P01		+	0.245568	0.238717	GATAAAATAAGTTCACTAGAACTATACAAATACTCAATATTTTTTAGAAAT	hypothetical protein
plasmid_cp32-1	1626	BB_P02		-	0.057328	0.0483297	TCCTTTTGCAAGTAGCACCTCTTTGTTAAAATGATTGCTAAGATGTGCTTT	hypothetical protein
plasmid_cp32-1	1928	BB_P02		-	0.058193	0.0858532	TTACTTATCGCTTGTACAAATTCTGTGAAATTAATAGGTACAAAATTAGAA	hypothetical protein
plasmid_cp32-1	1636	BB_P02		+	0.378671	0.0684073	AAAGACATTATGCAAGCACAACGTAGAGAACTTGTACGCAAGTTCGTTCCA	hypothetical protein
plasmid_cp32-1	1931	BB_P02		+	0.102751	0.612547	CATACAAGCAAAGACGAATTCAATTTTATGAAAATCTAAAAAGACATAAAA	hypothetical protein
plasmid_cp32-1	1747	BB_P02		+	1.98996	1.0844	TTAGAGCAACTTGTTTCTTTAGCAAAAGTGAATATTAAATTAAGAAAAAAT	hypothetical protein
plasmid_cp32-1	2231	BB_P03		+	0.0409873	0.0863846	AGCTTAGTTTTGGAGATGGAACAACCGAACTAGAAGTTGAGGCTGGTGGTG	hypothetical protein
plasmid_cp32-1	3004	BB_P04		-	0.31868	0.0424199	TCCCATACATATCAGTATCAGCTCCAACTTCAACATATATAGAGTTCTCTT	hypothetical protein
plasmid_cp32-1	2993	BB_P04		-	0.213412	0.115997	TCAGTATCAGCTCCAACTTCAACATATATAGAGTTCTCTTTTGGAACAAGT	hypothetical protein
plasmid_cp32-1	3203	BB_P04		+	0.208082	0.98265	CAATCAATTTTGCACCCGAAGATGGAAATCAAGATCAAAATAGATATCCTA	hypothetical protein
plasmid_cp32-1	3393	BB_P05		+	0.0246175	0.0207535	AAAGAGTATCAAGAGAAAAGAAGTAAACTGGAAAAGTTTATGAAAAAT
plasmid_cp32-1	3668	BB_P05		+	0.0399798	0.446585	TGGAATATGCATTGACATAGATGAGTTTAGTAAAACAGCTACTATTGTG
plasmid_cp32-1	3727	BB_P05		-	0.810963	0.0427296	TTGGTAATTGGCACAATAGTAGCTGTTTTACTAAACTCATCTATGTCAATG
plasmid_cp32-1	3694	BB_P05		-	0.514613	0.0100893	AACTCATCTATGTCAATGCATATTCCATATAAGTCTTCA
plasmid_cp32-1	4789	BB_P06		-	0.0100132	0.00844154	TACTTGCTAGGTTTAAATTTAATAAGTTCAGAATTTAGTGGATAAATGAGT	hypothetical protein
plasmid_cp32-1	4787	BB_P06		-	0.0296435	10.7022	CTTGCTAGGTTTAAATTTAATAAGTTCAGAATTTAGTGGATAAATGAGTAT	hypothetical protein
plasmid_cp32-1	4489	BB_P06		+	0.0918055	0.352634	AAATGGATAAAATCTTTGAAAAGATTGAGGCTGGACTTTCAAAGTTAGAAC	hypothetical protein
plasmid_cp32-1	4222	BB_P06		+	0.506022	0.690412	AATTCAGACATTTAAAGCAGACTTCTGAGAAATTTTATACTTCAGATTCAT	hypothetical protein
plasmid_cp32-1	4067	BB_P06		+	0.244902	0.188409	AGATGTTGATCTACAAATGGGATATCAAAAAACCGTAAAATGGGACGCGTT	hypothetical protein
plasmid_cp32-1	5093	BB_P07		-	0.0203623	0.019312	GCTTGAAGTAAGGATAAATGAAGTAGAAAATTTTGCCTGCTTAGTGCAAAT	hypothetical protein
plasmid_cp32-1	5259	BB_P07		+	0.294756	0.211217	TTATCCTAGTAGCAGTGGAGGCGAAGAAGGCGGCGAGGGGAGTTGTGGCTC	hypothetical protein
plasmid_cp32-1	5648	BB_P08		-	0.261879	0.742875	TGTGTAAAGTTTGGAATATCCTTGAATATCAGACATATCAGAATCATAAAG	hypothetical protein
plasmid_cp32-1	5566	BB_P08		+	0.496893	0.866133	TTATTGACATAAAGCCACAAGAACTTGCAATTCTTTATGATTCTGATATGT	hypothetical protein
plasmid_cp32-1	5633	BB_P08		+	1.17587	1.05049	TTCCAAACTTTACACATATCAAGACCTTAACTATGAACCAAAAGACCGAAT	hypothetical protein
plasmid_cp32-1	6081	BB_P09		-	0.0584872	0.049307	CTACCCCTTTTAAACTTACTTTTGATTGTATTAGCCTTTAAGGCTGGAGTG	hypothetical protein
plasmid_cp32-1	5928	BB_P09		+	0.0419619	0.212253	GCTATATAAATTCTAAGTTTAATCTTGACCCTAAATCGGGAATGGAGGCTA	hypothetical protein
plasmid_cp32-1	6139	BB_P09		+	0.138342	0.188398	TAAGGTAACACTTGAATGATTTTCACTTTAGATATGGTATTAAATCATTTA	hypothetical protein
plasmid_cp32-1	6014	BB_P09		-	0.188013	0.326911	GATAATTTTCATAGTATCTTATAAAAGCTTGTCCAATAGCCTCCATTCCCG	hypothetical protein
plasmid_cp32-1	5917	BB_P09		+	0.435829	0.925231	TATCAATAATAGCTATATAAATTCTAAGTTTAATCTTGACCCTAAATCGGG	hypothetical protein
plasmid_cp32-1	6545	BB_P10		+	0.093892	0.142478	TTAATAAAATTAACTTCTACATTTACCCAACATCTAATATGCAAACAGTTG	hypothetical protein
plasmid_cp32-1	6307	BB_P10		-	0.0556855	0.00220055	TTATATTTGAGCTAGCAGCTGTGATTTTTGAAAGATATGGATGATTGTAGG	hypothetical protein
plasmid_cp32-1	6496	BB_P10		+	0.159677	0.435652	CACAATAAAGCTCATAAGTATAATTTGCCCAGTCTACAACCCGACTATATT	hypothetical protein
plasmid_cp32-1	6178	BB_P10		+	2.11577	0.911014	TTAAATCATTTAACCCAAATATTTAAAGGGTTTAAGGCATATGCAACTGAA	hypothetical protein
plasmid_cp32-1	7728	BB_P11		-	0.0217253	0.0183153	ATATTCACGCTAAGTTCTAATTTAAGTTGTGGCGTAGGAGAAAGAGTAAGC	hypothetical protein
plasmid_cp32-1	6822	BB_P11		-	0.343023	0.0361477	GCAGCATCTTTATTAACTTTGATTTTAGCTGTTTTGTAAACCAAAAGTGGA	hypothetical protein
plasmid_cp32-1	7364	BB_P11		+	4.52547	0.564018	ATTGGAAAGTTGCGAACTGCAAAAATCAACTTTTATTCACTTCTTAATGAA	hypothetical protein
plasmid_cp32-1	7969	BB_P12		+	0.195552	0.21387	AGAGATCCCAAAACAATAACTTATGTTTTCAACATTGAAGTGACACTAGGT	hypothetical protein
plasmid_cp32-1	8219	BB_P12		-	1.22841	0.81553	GCCCTAATTTCAAAAGATACTTTTTCGGCCTCAGCAGAATAACTTCTTGAA	hypothetical protein
plasmid_cp32-1	8645	BB_P13		+	0.439273	0.0584722	TTAATGAAAATTTTGATTATGAAAAAGTAGCCACTTCACTTTCATCAAGTA	hypothetical protein
plasmid_cp32-1	8746	BB_P14		+	0.57783	0.645784	TTGATAAAGCTATTGCAAGTCTTGATGAGACTAGAAAAAAATATTTTAACT	hypothetical protein
plasmid_cp32-1	9865	BB_P15		+	0.0301762	0.0254397	GAGTCTAGAATTACCAAGATGATGGAAATGTTCGAGGATTTTAAATCTTTC	hypothetical protein
plasmid_cp32-1	9665	BB_P15		+	0.100828	0.375007	ATTTGAAAAACGCAGTAGAATTTGCAGCTATGCTTAAATCCAGTGGTGCTA	hypothetical protein
plasmid_cp32-1	8968	BB_P15		+	0.14726	0.0143246	GTGAGCGACAAATTCACCATTAAATTTAAAGGTATTCTTGATCATGCTGCA	hypothetical protein
plasmid_cp32-1	9746	BB_P15		-	0.46722	0.457601	TTAACAGCCTTTACTGCATCTTCGCTGCTCATAGCACCACTGGATTTAAGC	hypothetical protein
plasmid_cp32-1	10121	BB_P15		+	0.275979	0.49519	ATTATTTCTTTGCAAAATTAAAATCGATGCTACCTGGATGGATGGGCGGAG	hypothetical protein
plasmid_cp32-1	10807	BB_P16		-	0.431328	0.318684	TATACTAAAAGGGACTTGTGCTTGTATTCTATTGGCTAGTTGTTCTTTTAC	hypothetical protein
plasmid_cp32-1	10812	BB_P16		+	1.21259	0.870101	GTCCAACTTTTGGCCTTAAAGAATTAGCTGTAATTACAAGTCTTTCGTTTA	hypothetical protein
plasmid_cp32-1	10977	BB_P17		+	0.10251	0.869887	AAATTGAGTTCTACAATGTAGATACATCAAAAAAATCACCTGATGGAATTC	hypothetical protein
plasmid_cp32-1	11212	BB_P17		-	0.100619	0.155514	ATATATTTTTACTATATCTCCAAATTTAATGTCGTCGGTGAAGTCTAAGGG	hypothetical protein
plasmid_cp32-1	11536	BB_P17		+	0.122031	6.32306	TGTTCATAACGTAATAGCCGATATTGGTACTGGTTTACGGGGATATGAATG	hypothetical protein
plasmid_cp32-1	10997	BB_P17		+	0.329675	0.618193	GATACATCAAAAAAATCACCTGATGGAATTCCTTTCGCCGAAGAAATTCCT	hypothetical protein
plasmid_cp32-1	11533	BB_P17		-	0.274366	0.041033	TGTTCCTTTAATTTTGTCAATAAACTCTTTTGGTGTTGTGGCATAAATATC	hypothetical protein
plasmid_cp32-1	10998	BB_P17		-	1.59248	1.70225	TCTACATTGTAGAACTCAATTTTAAAATCATATTGTAGTAACAGCATTTTT	hypothetical protein
plasmid_cp32-1	12236	BB_P18		-	0.0279033	0.0235236	AGTATATAAAAATGATGTTTGTCAAAGTGAATATCGTTATTTTTATCAAAA	hypothetical protein
plasmid_cp32-1	12334	BB_P18		+	0.580892	1.84378	AAAAAAATTCTAGATAATATTGTTAGTGCTATCAATGGTATAAAAATTATA	hypothetical protein
plasmid_cp32-1	12235	BB_P18		+	0.732472	0.034953	CTTAGTGCAATTAGCCCAAAGACTTTAAATCTAATCTCTGATACTGTTAAA	hypothetical protein
plasmid_cp32-1	12239	BB_P18		+	0.263239	0.21241	GTGCAATTAGCCCAAAGACTTTAAATCTAATCTCTGATACTGTTAAAATTA	hypothetical protein
plasmid_cp32-1	12775	BB_P19		-	0.0172735	0.0145622	TGTGCTTTGTTGTCTTGTATAGTAGTTGAAATATTTATTAAATCTAAGTTA	hypothetical protein
plasmid_cp32-1	13677	BB_P20		+	0.396317	0.0626458	GATTGCTTATTGATATTGGATAGTTAACAAATATGAAAATACCCAATCTTT	hypothetical protein
plasmid_cp32-1	13467	BB_P20		-	0.0587816	0.00675752	TTTGAAATAATCCTAGAATAAATGTCCCTAATTTGAGAGTCTATGTTTAAG	hypothetical protein
plasmid_cp32-1	13218	BB_P20		-	0.259181	0.0409687	ATATTAGATTTACTAGTGTCTAGTAAAGTTTCCTTTAGAATTAGATATATG	hypothetical protein
plasmid_cp32-1	13408	BB_P20		-	0.733696	1.44867	GTTTTTAAGGTCAAGTTTATACTTTACTTTCATGTAAACATATTTTCTTTT	hypothetical protein
plasmid_cp32-1	13169	BB_P20		-	1.3507	0.295621	TGTTGGCTTTACCAGCTGCACTTTTAATATTAGTGTACTCAATCCCATCAA	hypothetical protein
plasmid_cp32-1	13172	BB_P20		+	0.509636	0.228337	TATCTAATTCTAAAGGAAACTTTACTAGACACTAGTAAATCTAATATTAAT	hypothetical protein
plasmid_cp32-1	13206	BB_P20		+	0.28019	0.210824	GTAAATCTAATATTAATAGTCCTGAATTTAAAGCAAAACTTTGGGAAACAT	hypothetical protein
plasmid_cp32-1	14314	BB_P21		+	0.0774034	0.0652541	AGGAGGTTTTATGGCTGATGATCAAGAAAAATTACTAATTGATGAAGAAGA	hypothetical protein
plasmid_cp32-1	14224	BB_P21		-	0.0284759	1.66243	AATTGAATGATCATAGCCCTTAGGAAGTGAGTTGAATACTAAAGCCTTTTT	hypothetical protein
plasmid_cp32-1	13838	BB_P21		+	0.0568583	0.266032	GAAAATATAAAATCAAGATATATTGCAATATGGATATCTCAAGTTTTATCT	hypothetical protein
plasmid_cp32-1	14289	BB_P21		+	0.111681	0.0192583	ACAATATTATAACTTTTAACAACTAAGGAGGTTTTATGGCTGATGATCAAG	hypothetical protein
plasmid_cp32-1	14088	BB_P21		+	0.227871	0.0185907	CTACATTTATTTCGCCTAGCACTAAGAAAGGAAAACGACTAAAAAAGATAA	hypothetical protein
plasmid_cp32-1	14280	BB_P21		+	1.27988	1.83146	CAGATGGTAACAATATTATAACTTTTAACAACTAAGGAGGTTTTATGGCTG	hypothetical protein
plasmid_cp32-1	14768	BB_P22		-	0.0438902	0.129504	TATGTTTAGGAACGGGTGTTTTTTGAATAGTATCTGATGAAGGCATTATCA	hypothetical protein
plasmid_cp32-1	14523	BB_P22		-	0.0297875	0.288788	AAATAGTCTAATCCCTCTCCTTTAAATATTTTGTCTTTAGAAGCATCTAAA	hypothetical protein
plasmid_cp32-1	14872	BB_P22		+	0.0892422	0.217643	CAATGATGATGTAACTCTTATTTTTTCTAAAAGTTACGATAATTCTCCCGT	hypothetical protein
plasmid_cp32-1	14736	BB_P22		-	0.144795	2.58376	TCTGATGAAGGCATTATCAAAAGATGATCACTTCTAGATAAAGTGGCTGAT	hypothetical protein
plasmid_cp32-1	15067	BB_P22		-	0.103713	0.0262303	AATGGGAATTCTGGTGAATAGTCCGCGGGGGCCCGCAATTTCATAAACCCT	hypothetical protein
plasmid_cp32-1	14420	BB_P22		-	0.581282	0.238896	AAAGATCAGTATCGTTAACGGTCGTAACCTTATTTAAATCTTTTATTTGAA	hypothetical protein
plasmid_cp32-1	14676	BB_P22		-	1.14849	0.294288	TCTGTAAGGCGTGATTTAATTTTACTAAAAAGGTTAGAAATATTAGTAGAA	hypothetical protein
plasmid_cp32-1	14616	BB_P22		-	0.580007	0.595847	ATTAATTTGTCCGTTATTTTAGCATAAATTTTTTCTACAAAATCTTTATCA	hypothetical protein
plasmid_cp32-1	15050	BB_P22		+	1.17443	2.90241	TTCACCAGAATTCCCATTTATAAAGGATGGTATGTCCAAAAAAGAGCCTCC	hypothetical protein
plasmid_cp32-1	15356	BB_P23	blyA	+	1.57661	0.682631	ATAGGCAAGATTTTTAAGAATGGTAATGGTAATGGCAAAAATCACATTAAA	pore-forming hemolysin
plasmid_cp32-1	15335	BB_P23	blyA	+	1.31639	1.18784	AAAGACATATTGACTATTGTAATAGGCAAGATTTTTAAGAATGGTAATGGT	pore-forming hemolysin
plasmid_cp32-1	15353	BB_P23	blyA	-	1.18685	1.33379	CAATAGTCAATATGTCTTTTAGTAAAGGCTTGAGAAGAATTAATACTCCTA	pore-forming hemolysin
plasmid_cp32-1	15744	BB_P24	blyB	+	0.0302902	0.0255358	AGGAAAGAACAAATAATGCAAAATAACACTATTGGTTTAGGACTTAATTTA	hemolysin accessory protein
plasmid_cp32-1	15787	BB_P25		-	0.0805786	0.0679309	AGTCCTAAACCAATAGTGTTATTTTGCATTATTTGTTCTTTCCTTATAGAT	hypothetical protein
plasmid_cp32-1	15895	BB_P25		+	0.0672529	7.6399	TAAGCACACTAAAATCTATGGAAACAGCTGAGTCAACTAAAATATTTGAAG	hypothetical protein
plasmid_cp32-1	15808	BB_P25		-	0.164294	0.115422	GTTAAGCTGGATAGTAAATTAAGTCCTAAACCAATAGTGTTATTTTGCATT	hypothetical protein
plasmid_cp32-1	15892	BB_P25		-	0.0998839	0.0150368	TATGTTTTGTAGAAAAAATCTATTACTTTACTAAAAGTATTAATGTAATTA	hypothetical protein
plasmid_cp32-1	15894	BB_P25		-	2.68249	1.19614	TATATGTTTTGTAGAAAAAATCTATTACTTTACTAAAAGTATTAATGTAAT	hypothetical protein
plasmid_cp32-1	15897	BB_P25		+	0.850162	0.611052	AGCACACTAAAATCTATGGAAACAGCTGAGTCAACTAAAATATTTGAAGAA	hypothetical protein
plasmid_cp32-1	16753	BB_P27	revA	+	0.0300977	0.0253735	ATGTTTTCAATGGTATTTTTAGCTGCTTTTAACGCTGCTAATTTGGCCGCT	rev protein
plasmid_cp32-1	16718	BB_P27	revA	+	1.71195	0.0137889	TTTTTCTTTTTGAAATATCCTGATCCTTGTCAGTAATGTTTTCAATGGTAT	rev protein
plasmid_cp32-1	17274	BB_P28	mlpA	-	0.0149451	0.0125993	GTAGTAGTAAAAATAAACAAAATAATATGTTGATGATTTTCATTGTTATTT	lipoprotein
plasmid_cp32-1	18364	BB_P29		+	0.066693	0.0187416	TTTGTAACTTTAGACCCATTTTCATTGTTCCATTGTAAATTTTCTGTAGGA	hypothetical protein
plasmid_cp32-1	18456	BB_P29		-	0.176569	0.034351	CAGTACAAGTACTGGATATGAATTTTCTTTTGATACGCGAATTCCTACAGA	hypothetical protein
plasmid_cp32-1	17975	BB_P29		+	0.147867	0.198673	TATTCTGAATAAAGCTTATTTTTTGAATAATTGAGTTTATATTATCTTTTG	hypothetical protein
plasmid_cp32-1	18331	BB_P29		-	0.0893759	0.163686	CTTATGTCAAAAGGTATGCTTTAGTTGCAGCTCTTGGTATAGAAAGTGAAA	hypothetical protein
plasmid_cp32-1	17953	BB_P29		+	0.249228	0.00840434	TCATCAAAATTATTGGGGTCTATATTCTGAATAAAGCTTATTTTTTGAATA	hypothetical protein
plasmid_cp32-1	17845	BB_P29		+	0.442884	0.826616	TTATTTTTCTTGAAATAGTTTTTTATAATCTCGGCCCAATAGTTTATGCTT	hypothetical protein
plasmid_cp32-1	18526	BB_P29		+	1.23484	0.522883	TCAAGCTCCAAATTGTGCTTTTTAATAACATTTTTAATTTCTCTAACTATT	hypothetical protein
plasmid_cp32-1	24075	BB_P35	bppA	+	0.0255604	0.0215484	ACTATAGAGAGGAATACTTAATGGCACATAATTTTAACGAGGATACGTTTA	BppA
plasmid_cp32-1	24388	BB_P35	bppA	-	0.051058	0.118371	TGTATTTGTAATATTGTAAATTAGCATCTTCAACCTATCTTTAATGGGCTT	BppA
plasmid_cp32-1	24206	BB_P35	bppA	+	0.269782	0.0179555	GAATATGTTGATTGTGCAGACCTTGAAATTAAGGATAATCAATCTGCTGAA	BppA
plasmid_cp32-1	23957	BB_P35	bppA	+	0.666353	0.525736	GATGCTGCACCAATTAACTGTAAGATTAAAAGAGATGAGGCCTTAATATCA	BppA
plasmid_cp32-1	24072	BB_P35	bppA	+	1.96551	0.710144	GTAACTATAGAGAGGAATACTTAATGGCACATAATTTTAACGAGGATACGT	BppA
plasmid_cp32-1	24378	BB_P35	bppA	-	4.6525	0.307264	ATATTGTAAATTAGCATCTTCAACCTATCTTTAATGGGCTTTTCTCTTTTT	BppA
plasmid_cp32-1	24933	BB_P36	bppB	-	0.0720467	0.106292	TAAAGTGATATCCATTAACCTTATCGATTTTAACTTCACTTATTTCAAATT	BppB
plasmid_cp32-1	24936	BB_P36	bppB	+	0.129991	0.322502	GCAACAAAGAATAAAGAAATATTATATGATTCACTTGATTTAAAGCCACGT	BppB
plasmid_cp32-1	25143	BB_P37	bppC	+	0.0303963	0.0256253	AGTTCTTTAATTTGGAAAGAATTATAACCATTAGATTTTAAATATGAAATA	BppC
plasmid_cp32-1	26729	BB_P38	erpA	+	0.0754401	0.0635989	TGCAATATCACTAGAAGAGCTTAAAAGAAATTTAAAATAGAAGTTAGAAAT	ErpA
plasmid_cp32-1	26669	BB_P38	erpA	+	0.0812929	0.541209	TATTACATTTTTAGGAGATAAAATTAATAACAGTGCGGGGGGAGACAAAAT	ErpA
plasmid_cp32-1	26623	BB_P38	erpA	-	0.554939	0.631918	TTCTTAATGACATTTTTATCACTTTCTTCGTCATTATATCCATAATACAAA	ErpA
plasmid_cp32-1	26314	BB_P38	erpA	-	0.844409	0.0310008	TGAATCTTGCAAGCACCTATAAGTATAAAAACAGCACAAATAATAAACATT	ErpA
plasmid_cp32-1	27754	BB_P39	erpB	-	0.0580956	0.563234	GTATCAATAATATATGCTTTATTACCCTCATTTAATTTGGTTCTTAAATTA	ErpB
plasmid_cp32-1	27009	BB_P39	erpB	-	0.279813	0.0505485	CACCCTTTATTTTATCTTCTTCTTGTAATTTTCTTGCTAATTCATCTACTT	ErpB
plasmid_cp32-1	27910	BB_P39	erpB	-	0.902535	0.0380436	TCCTCACTACCAGCAACGTATTCTTTAATTTCTTCAAAATTATCTTTATCT	ErpB
plasmid_cp32-1	27591	BB_P39	erpB	+	1.06543	0.330047	TATGATGATTTTACTGATGGGAATAAAGCTATATACAAAACTTGGGGGGAT	ErpB
plasmid_cp32-1	28559	BB_P40		-	0.0607688	0.0926669	GTGTATACTCAAAAATAAAATATCTCTAAATTCTTTAATCGCATCTATTTG	hypothetical protein
plasmid_cp32-1	28271	BB_P40		+	0.0367158	1.14009	CGTAATAAAAACCGGAAAAAGTGTTTTTTTAGAATCGGAAAAAGAATTTGT	hypothetical protein
plasmid_cp32-1	28206	BB_P40		+	0.249633	0.649135	ACTAGCCAAATAACTCTAAAGCAAAAAAGACAAATATACAGTGCTGTTGAA	hypothetical protein
plasmid_cp32-1	29288	BB_P41		+	0.071729	0.0120941	AAAGAGTGTTCAATAAGAGAAATGGAGCTTTACTATGAATGTATGAAAAAA	hypothetical protein
plasmid_cp32-1	29163	BB_P41		+	0.228717	0.203773	TGCATACTAAAATAGAAAATTTAAGAGCCGAAATTGACGCTTTAAATAAAG	hypothetical protein
plasmid_cp32-1	28895	BB_P41		+	0.214407	0.243648	AGTGATGTAGAAATAGCGAAGAAATTAGGAGTTTCTAAAGTAAATGTGTGG	hypothetical protein
plasmid_cp32-1	30062	BB_P42		+	0.0353746	0.0298222	AGTTTACAACTTATGATAATGTGCTACTTAGTAAAGGATTTGTCGAAACAC	hypothetical protein
plasmid_cp32-1	29539	BB_P42		+	0.00193228	0.167786	AAACAAAAAAATGTGATAAAAAGCATTAAAAAGAATAATGAAAAGAAGATT	hypothetical protein
plasmid_cp32-1	30417	BB_P42		+	0.0880029	21.8118	TTTAGAGGATAGAGATAATACAAAAGGTGCTGGTGGATTGACCCGTGAATA	hypothetical protein
plasmid_cp32-1	29482	BB_P42		+	0.0935376	0.221782	AAGCTAACAAATTCTTCAATTAATTTTGATAAGTTTGAAGAAGAACAGTTA	hypothetical protein
plasmid_cp32-1	30221	BB_P42		-	0.0521541	0.0101464	TAATCATCAGTAATATTTATTTGTGTAAAAATTGAATCAGTGCTTGCTATC	hypothetical protein
plasmid_cp32-1	30363	BB_P42		+	0.349354	0.0267744	TATTATGAATATGGTAAAGACTGTTATAGAAAATTTCAATGTGCATACACT	hypothetical protein
plasmid_cp32-1	29792	BB_P42		-	0.331068	0.25737	TGTCTTGGAATATAAGGAATTTTAAGAAGTTTACATAGCTTTTCAAATTGC	hypothetical protein
plasmid_cp32-1	30027	BB_P42		-	0.375524	0.374043	ATCGGTTTTAAAATAGTGTTCTGGATGATCAGGATTAGTATCAAAAATAAT	hypothetical protein
plasmid_cp32-1	29407	BB_P42		+	0.383027	0.242966	TATCAAACAAAACTTTTTACAACACTACAAAAGGAATACAAAAATAAATAT	hypothetical protein
plasmid_lp56	50300	BB_Q0091		-	1.79254	0.0708367	AATAGTAAACCAATATCTATCCTAGTGTATTATGGCCTATAATAGGCCCAA	hypothetical protein
plasmid_lp56	292	BB_Q01		+	0.0208381	1.69964	TTGCTATTCTTGTGGCAAGATTTAAAAAAGATGCTGAGATTTGTATTTCTT
plasmid_lp56	901	BB_Q03		+	0.0749514	0.963601	TTGGGTTGTTATTTGCCTGATAATCAGGAACAAGCTGTTCAAACTTTTTTT	outer membrane protein
plasmid_lp56	6764	BB_Q11		-	3.4244	0.760983	TTGCCAAAAATTGCAACTTTTATCAAATTAATAGAATACTCTTGTTTGGGA
plasmid_lp56	7397	BB_Q12		-	0.0726499	1.68428	CAGCTTTATTTCCAAATACTGCTACTTTTATTAAATAAACATCGTTACTAA	hypothetical protein
plasmid_lp56	7211	BB_Q12		-	28.4907	1.07275	AATAACCCTCAAAATTATTTGTAATCGGAACAATAGTGGCTGTTTTGCTAA	hypothetical protein
plasmid_lp56	7503	BB_Q13		+	0.0454717	1.1692	TAATGTATAAATGGTTTTCGCCTGATCAAATTGAAGATGTTGATCTTCAGA	hypothetical protein
plasmid_lp56	7703	BB_Q13		-	0.21704	0.829863	AGTGCCTAAATTTGTACTGTAATTTTAAGTAATTAAGTCTTACCACTTCAG	hypothetical protein
plasmid_lp56	7815	BB_Q13		+	0.412862	0.196417	AACTTATTAATCACTTTGTACTAACAGGCACTGTTTCAATTCAAAAAGATG	hypothetical protein
plasmid_lp56	8638	BB_Q14		+	0.0140231	0.011822	TGGGTTGTCAATTAAGAAAACAGGGAGTTGTTCGAGAATTTGAATTTGATA	hypothetical protein
plasmid_lp56	9118	BB_Q15		-	0.277078	0.681298	TGTGTAAAGTTTGGAATATCCTTGAATATCAGACATATCAGAATCATAAAG	hypothetical protein
plasmid_lp56	9036	BB_Q15		+	0.494882	0.868227	TTATTGACATAAAGCCACAAGAACTTGCAATTCTTTATGATTCTGATATGT	hypothetical protein
plasmid_lp56	9103	BB_Q15		+	1.64676	1.27874	TTCCAAACTTTACACATATCAAGACCTTAACTATGAACTAAAAGACCGAAT	hypothetical protein
plasmid_lp56	9551	BB_Q16		-	0.0496222	0.0418334	CTACCCCTTTTAAACTTACTTTTGATTGTATTAGCCTTTAAGGCTGGAGTG
plasmid_lp56	9609	BB_Q16		+	0.0809996	0.285337	TAAGGTAACACTTGAATGATTTTCACTTTAGATATGGTATTAAATCATTTA
plasmid_lp56	9387	BB_Q16		+	0.489023	0.870338	TATCAATAATAGCTATATAAATTCTAAGTTTAATCTTGACCCTAAAT
plasmid_lp56	9777	BB_Q17		-	0.0531574	0.00213399	TTATATTTGAGCTAGCAGCTGTGATTTTTGAAAGATATGGATGATTGTAGG	hypothetical protein
plasmid_lp56	9966	BB_Q17		+	0.175624	0.437564	CACAATAAAGCTCATAAGTATAATTTGCCCAGTCTACAACCCGACTATATT	hypothetical protein
plasmid_lp56	10834	BB_Q18		+	2.65843	0.271108	ATTGGAAAGTTGCGAACTGCAAAAATCAACTTTTATTCACTTCTTAATGAA	hypothetical protein
plasmid_lp56	12215	BB_Q21		+	0.571475	0.632852	TTGATAAAGCTATTGCAAGTCTTGATGAGACTAGAAAAAAATATTTTAACT	hypothetical protein
plasmid_lp56	13155	BB_Q22		+	0.0325438	0.325798	ATTTGAAAAACGCAGTAGAATTTGCAGCTATGCTTAAATCCAGTGGTGCTA	hypothetical protein
plasmid_lp56	12437	BB_Q22		+	0.179545	0.0181636	GTGAGCGACAAATTCACCATTAAATTTAAAGGTATTCTTGATCATGCTGCA	hypothetical protein
plasmid_lp56	13515	BB_Q22		+	0.20208	0.0116155	TCATTAACTGGATCACCGCTAAAATTAAAAATTTTGATTTTACCAAAGATA	hypothetical protein
plasmid_lp56	13236	BB_Q22		-	0.692184	0.614799	TTAACAGCCTTTACTGCATCTTCGCTGCTCATAGCACCACTGGATTTAAGC	hypothetical protein
plasmid_lp56	14702	BB_Q24		-	0.0865129	0.148716	ATATATTTTTACTATATCTCCAAATTTAATGTCGTCGGTGAAGTCTAAGGG	hypothetical protein
plasmid_lp56	15026	BB_Q24		+	0.154636	5.9623	TGTTCATAACGTAATAGCCGATATTGGTACTGGTTTACGGGGATATGAATG	hypothetical protein
plasmid_lp56	14488	BB_Q24		-	1.55896	1.68239	TCTACATTGTAGAACTCAATTTTAAAATCATATTGTAGTAACAGCATTTTT	hypothetical protein
plasmid_lp56	15726	BB_Q25		-	0.0539025	0.0272651	AGTATATAAAAATGATGTTTGTCAAAGTGAATATCGTTATTTTTATCAAAA	hypothetical protein
plasmid_lp56	15729	BB_Q25		+	0.272893	0.2232	GTGCAATTAGCCCAAAGACTTTAAATCTAATCTCTGATACTGTTAAAATTA	hypothetical protein
plasmid_lp56	16274	BB_Q26		-	0.0159919	0.0134818	TGTGCTTTGTTGTCTTGTATAGTAGTTGAAATATTTATTAAATCTAAGTTA	hypothetical protein
plasmid_lp56	16027	BB_Q26		-	0.0599696	0.0505567	CCAATTCGAAATTATTGCCTAATCTTAAATCCATACTAGTAATTATACCAT	hypothetical protein
plasmid_lp56	16277	BB_Q26		+	0.0294738	0.119268	TATCCTTTTTTTTCTCAGGCGATGTTTTGAATATGGAGTTTAATTTATGAG	hypothetical protein
plasmid_lp56	16608	BB_Q27		-	0.00948417	0.00799553	AAGCAGTGCGAACCGCGCTGTAAGTTGTGCTTTTAGAAGAAATGTGTTCTT	hypothetical protein
plasmid_lp56	16366	BB_Q27		+	0.0353027	1.61456	CAATTAAGGATATTGTAAGATCGAAAAGAGAATATTTGCGTGTAAATTATG	hypothetical protein
plasmid_lp56	17176	BB_Q27		+	0.505376	0.0710086	GATTGCTTATTGATATTGGATAGTTAACAAATATGAAAATACCCAATCTTT	hypothetical protein
plasmid_lp56	16942	BB_Q27		-	0.0432504	0.0683657	TCCCTAATTTGAGAGTCAATATTTAAGTAGAGGTAGTTTTTAAGGTCAAGT	hypothetical protein
plasmid_lp56	16541	BB_Q27		-	0.580848	0.359444	AGTGCCACCCGGTTTCATTTTAGAAAAAAAGAGATTAAGCTT	hypothetical protein
plasmid_lp56	16949	BB_Q27		+	1.1479	1.2004	TTCTAGGATTATTTCAAATAACTATTCTGATATGGGAATCAGCTTTGAATA	hypothetical protein
plasmid_lp56	16907	BB_Q27		-	0.976395	1.50812	GTTTTTAAGGTCAAGTTTATACTTTACTTTCATATAAACATATTTTCTTTT	hypothetical protein
plasmid_lp56	17813	BB_Q28		+	0.0521058	0.0439272	AGGAGGTTTTATGGCTGATGATCAAGAAAAATTACTAATTGATGAAGAAGA	hypothetical protein
plasmid_lp56	17337	BB_Q28		+	0.0488571	0.247131	GAAAATATAAAATCAAGATATATTGCAATATGGATATCTCAAGTTTTATCT	hypothetical protein
plasmid_lp56	17788	BB_Q28		+	0.106449	0.0188456	ACAATATTATAACTTTTAACAACTAAGGAGGTTTTATGGCTGATGATCAAG	hypothetical protein
plasmid_lp56	17587	BB_Q28		+	0.238878	0.0183076	CTACATTTATTTCGCCTAGCACTAAGAAAGGAAAACGACTAAAAAAGATAA	hypothetical protein
[truncated: 1,713 more rows]
