# Supplementary material for: Genome-wide screen identifies novel genes required for Borrelia burgdorferi survival in its Ixodes tick vector
Source: PLoS Pathog. 2019 May 14;15(5):e1007644. doi: 10.1371/journal.ppat.1007644 (PMC6516651; doi:10.1371/journal.ppat.1007644)
Supplement: S2 File — This is the genebank file used for TN-seq protocols. The file contains all accession numbers to the sequences used for generation of the input file for bowtie. (GBK) [file ppat.1007644.s007.gbk]

LOCUS       plasmid_cp32-1              30750 bp    DNA     circular BCT 21-DEC-2011
DEFINITION  Borrelia burgdorferi B31 plasmid cp32-1, complete sequence.
ACCESSION   NC_000948
VERSION     NC_000948.1  GI:11497060
DBLINK      Project: 57581
KEYWORDS    .
SOURCE      Borrelia burgdorferi B31
  ORGANISM  Borrelia burgdorferi B31
            Bacteria; Spirochaetes; Spirochaetales; Spirochaetaceae; Borrelia;
            Borrelia burgdorferi group.
REFERENCE   1  (bases 1 to 30750)
  AUTHORS   Casjens,S., Palmer,N., van Vugt,R., Huang,W.M., Stevenson,B.,
            Rosa,P., Lathigra,R., Sutton,G., Peterson,J., Dodson,R.J., Haft,D.,
            Hickey,E., Gwinn,M., White,O. and Fraser,C.M.
  TITLE     A bacterial genome in flux: the twelve linear and nine circular
            extrachromosomal DNAs in an infectious isolate of the Lyme disease
            spirochete Borrelia burgdorferi
  JOURNAL   Mol. Microbiol. 35 (3), 490-516 (2000)
   PUBMED   10672174
REFERENCE   2  (bases 1 to 30750)
  CONSRTM   NCBI Genome Project
  TITLE     Direct Submission
  JOURNAL   Submitted (01-DEC-2000) National Center for Biotechnology
            Information, NIH, Bethesda, MD 20894, USA
REFERENCE   3  (bases 1 to 30750)
  AUTHORS   Fraser,C.M., Casjens,S., Huang,W.M., Sutton,G.G., Lathigra,R.,
            White,O., Dodson,R., Hickey,E.K., Gwinn,M., Peterson,J.,
            van-Vugt,R., Palmer,N., Haft,D., Rosa,P. and Stevenson,B.
  TITLE     Direct Submission
  JOURNAL   Submitted (11-NOV-1999) The Institute for Genomic Research, 9712
            Medical Center Dr, Rockville, MD 20850, USA
COMMENT     PROVISIONAL REFSEQ: This record has not yet been subject to final
            NCBI review. The reference sequence was derived from AE001575.
            COMPLETENESS: full length.
FEATURES             Location/Qualifiers
     source          1..30750
                     /organism="Borrelia burgdorferi B31"
                     /mol_type="genomic DNA"
                     /strain="B31"
                     /db_xref="taxon:224326"
                     /plasmid="cp32-1"
     gene            66..1289
                     /locus_tag="BB_P01"
                     /db_xref="GeneID:1194468"
     CDS             66..1289
                     /locus_tag="BB_P01"
                     /note="hypothetical protein; identified by Glimmer2;
                     putative"
                     /codon_start=1
                     /transl_table=11
                     /product="hypothetical protein"
                     /protein_id="NP_051162.1"
                     /db_xref="GI:11497090"
                     /db_xref="GeneID:1194468"
                     /translation="MCDLRKTKLIDKISSLELYKYSIFFRNYIENVAEDCLKNGLILE
                     SAAHNVSEVELARLKVQLKNALLNCIISYRFHGIGYVLVKTKDTLIDLEQPVNIELPI
                     GFEYLDYEYVRDLGVDFDHITYKVKSNNKNNSLDAVKIHKSRLIIYENFDYILKRYVP
                     CYTESFLLDIYLFEKIYVEIERRIENHNFLFYKDESLVQLQDALSSATTSLSALTQSN
                     NDRGSGILSSFLRKQNSNNHSKDISNLRNLNDSLSQELARLKSNLNNEGMFYTATPSA
                     SLEVIKYDLSYLKEALALIKAKIGADTKEPLTRSFNEQAKGLGNDGKGDRSNYYDFLK
                     GVQEQVENSCNLKLTKYFGLDMKFNSLIMLSEEQKVERDIKLIELYSKYNQLIQSSSF
                     NNEELAMLKEKLFSF"
     gene            1306..1998
                     /locus_tag="BB_P02"
                     /db_xref="GeneID:1194469"
     CDS             1306..1998
                     /locus_tag="BB_P02"
                     /note="hypothetical protein; identified by Glimmer2;
                     putative"
                     /codon_start=1
                     /transl_table=11
                     /product="hypothetical protein"
                     /protein_id="NP_051163.1"
                     /db_xref="GI:11497091"
                     /db_xref="GeneID:1194469"
                     /translation="MTEKEEKEDLQAQDKEEQQIKADTKVISVQEFEEYMRFKEQANS
                     KSKETSRDLSINERITKELAEVEERERIEKQLLLEAERINEIDTLAKAHLSNHFNKEV
                     LLAKGYTLKDIMQAQRRELVRKFVPIEQIKAIAKVSDISHIDGEILEQLVSLAKVNIK
                     LRKNASSSSSSVDSIKGNIAIKSEERASLLDSNFVPINFTEFVQAISNTYKQRRIQFY
                     ENLKRHKRTSIA"
     gene            2011..2568
                     /locus_tag="BB_P03"
                     /db_xref="GeneID:1194470"
     CDS             2011..2568
                     /locus_tag="BB_P03"
                     /note="hypothetical protein; identified by Glimmer2;
                     putative"
                     /codon_start=1
                     /transl_table=11
                     /product="hypothetical protein"
                     /protein_id="NP_051164.1"
                     /db_xref="GI:11497092"
                     /db_xref="GeneID:1194470"
                     /translation="MSDITKIKQEFDKKVAEIQALMKNPQQDSGLLSNSIDFRDQNLI
                     FSNSGGVCTSSKDKIENYPAKGYPYKRGVKLSFGDGTTELEVEAGGGDDLYGVCSDID
                     EFSGMATVIPITNNFTGYLTLKKDGQNGVNPGDKLNFNQHGELEKVTGAQKSVNAIAL
                     SKAHKLTEDLFIVLASVFGNRAIKG"
     gene            2575..3339
                     /locus_tag="BB_P04"
                     /db_xref="GeneID:1194471"
     CDS             2575..3339
                     /locus_tag="BB_P04"
                     /note="hypothetical protein; identified by Glimmer2;
                     putative"
                     /codon_start=1
                     /transl_table=11
                     /product="hypothetical protein"
                     /protein_id="NP_051165.1"
                     /db_xref="GI:11497093"
                     /db_xref="GeneID:1194471"
                     /translation="MALKGNMQVENLEAVEDPQVDLGAQVSAAPRAKRQARQAEDVQG
                     EDPYLESISELDDVLLKFKKYSKSMSSIENKVFSSSSGCFKSKNERVDAYSFACSSYT
                     DKIEEYLYDPANSFPYKRGVKLVPKENSIYVEVGADTDMYGICVDVCEFSCTAYVLPI
                     TNNFEGYLVTRNPSIKIGEILDINNNGVIIKAGGGPPTAINIYALSDSFTINFAPEDG
                     NQDQNRYPRQEYSINLIKVAIFGNRGLEKTVNPDGG"
     gene            3369..3941
                     /locus_tag="BB_P05"
                     /pseudo
                     /db_xref="GeneID:1194472"
     gene            3963..4922
                     /locus_tag="BB_P06"
                     /db_xref="GeneID:1194442"
     CDS             3963..4922
                     /locus_tag="BB_P06"
                     /note="similar to GP:1663561 percent identity: 98.37;
                     identified by sequence similarity; putative"
                     /codon_start=1
                     /transl_table=11
                     /product="hypothetical protein"
                     /protein_id="NP_051167.2"
                     /db_xref="GI:364556427"
                     /db_xref="GeneID:1194442"
                     /translation="MELFDENYYAKAVANIIGEVKDPIMYKWFSPDQIEDVDLQMGYQ
                     KTVKWDAFLNANPTTIANEVNTISTIGFSSEVVRLNYLKLQYKFRHLKQTSEKFYTSD
                     SYIGDINNNLLPFAQAYKLASSEIIKLINHFVLTGTVSIQKDGKNQKRLLPNMYGLLN
                     MPEQIKEEVASGDKDKMDKIFEKIEAGLSKLELGDEFSTPMMVIVDPATSLKLVKPYA
                     AAQGAASSCEKWEDVLIQTIKAINNREDVYIETSNLLKHKILIYPLNSELIKFKPSKY
                     MLPTPNEQVDKDSTDVAHSYIDFVLGGLLATRKTILQVNIKQS"
     gene            4942..5397
                     /locus_tag="BB_P07"
                     /db_xref="GeneID:1194443"
     CDS             4942..5397
                     /locus_tag="BB_P07"
                     /note="similar to GP:1663562 percent identity: 98.68;
                     identified by sequence similarity; putative"
                     /codon_start=1
                     /transl_table=11
                     /product="hypothetical protein"
                     /protein_id="NP_051168.2"
                     /db_xref="GI:364556428"
                     /db_xref="GeneID:1194443"
                     /translation="MSEQESLQAQVAGEEELLVTKLHSEVLLLLGIDKFALSRQNFLL
                     HLSLLQAILVTRGIDASSLTYEQIFLLTFYHMGCQLRKQGVVREFEFDRIKKEKFNEL
                     ELDYYPSSSGGEEGGEGSCGSNKNFCSQLDAFLEKLKRETSTPSCVGVV"
     gene            5397..5780
                     /locus_tag="BB_P08"
                     /db_xref="GeneID:1194444"
     CDS             5397..5780
                     /locus_tag="BB_P08"
                     /note="similar to GP:1663563 percent identity: 97.64;
                     identified by sequence similarity; putative"
                     /codon_start=1
                     /transl_table=11
                     /product="hypothetical protein"
                     /protein_id="NP_051169.2"
                     /db_xref="GI:364556429"
                     /db_xref="GeneID:1194444"
                     /translation="MNGVRKRLSDMSFRMINVFKDPKPLKFYKGTVVKLENDSSYQRV
                     FDKTKYIEFAGVIIDIKPQELAILYDSDMSDIQGYSKLYTYQDLNYEPKDRISIADLV
                     YFEIFSIDSSIGYFTLVLKEFIWTN"
     gene            5768..6157
                     /locus_tag="BB_P09"
                     /db_xref="GeneID:1194445"
     CDS             5768..6157
                     /locus_tag="BB_P09"
                     /note="similar to GP:1663564 percent identity: 100.00;
                     identified by sequence similarity; putative"
                     /codon_start=1
                     /transl_table=11
                     /product="hypothetical protein"
                     /protein_id="NP_051170.1"
                     /db_xref="GI:11497067"
                     /db_xref="GeneID:1194445"
                     /translation="MDKLEFKMELEIGWFGGRAGIAKMHEKGSSNLPARKHLTKIASS
                     SEFREYINNSYINSKFNLDPKSGMEAIGQAFIRYYENYLLSAQVTPALKANTIKSKFK
                     RGSNTAAIPLVDTAKMLSEITYKVTLE"
     gene            6154..6720
                     /locus_tag="BB_P10"
                     /db_xref="GeneID:1194446"
     CDS             6154..6720
                     /locus_tag="BB_P10"
                     /note="similar to GP:1663565 percent identity: 97.98;
                     identified by sequence similarity; putative"
                     /codon_start=1
                     /transl_table=11
                     /product="hypothetical protein"
                     /protein_id="NP_051171.1"
                     /db_xref="GI:11497068"
                     /db_xref="GeneID:1194446"
                     /translation="MIFTLDMVLNHLTQIFKGFKAYATENNFECDIINTYNHPYLSKI
                     TAASSNIIALKFDGTENLFDHNYRAGVFYENALEFSINFQIYIIAIVLNAKDFDANSR
                     MLMLYSMLSDFLHNKAHKYNLPSLQPDYINKINFYIYPTSNMQTVGLINLGTKYSNHA
                     YSASIAFNASVKAIEILKEEYEIAARYN"
     gene            6701..7813
                     /locus_tag="BB_P11"
                     /db_xref="GeneID:1194473"
     CDS             6701..7813
                     /locus_tag="BB_P11"
                     /note="hypothetical protein; identified by Glimmer2;
                     putative"
                     /codon_start=1
                     /transl_table=11
                     /product="hypothetical protein"
                     /protein_id="NP_051172.1"
                     /db_xref="GI:11497095"
                     /db_xref="GeneID:1194473"
                     /translation="MPQDTISVSLLDSRIQASRPNYYNPLLVYKTAKIKVNKDAASYK
                     ILNLTVNNYEKQIETLEKENGNGEDQFGKEKTLLKTAMSNFFNSSEESLKSADLFIYK
                     DKPEELKNYLKVHRHTFVVLINTEGDASDDGLKIYKDDYNKFKKPSTFFVFSTKEQEI
                     KELFKDKGNTEKERNIAVYSNNKDNLHLKFISQYLHQASIFHAVNPYGMPLAATPLVD
                     DTVIGKLRTAKINFYSLLNETGLDGVPAFKEGVDLAGGAIDEQFTYHYIKNEAIIELI
                     RIWNKNNRQNSKLSALQLSGARDNAYTSAIECLLKRFVDRGLIIEYKNLRLTLSPTPQ
                     LKLELSVNITYNFSINAVALVITTQDIVDYQNSLSA"
     gene            7828..8256
                     /locus_tag="BB_P12"
                     /db_xref="GeneID:1194474"
     CDS             7828..8256
                     /locus_tag="BB_P12"
                     /note="hypothetical protein; identified by Glimmer2;
                     putative"
                     /codon_start=1
                     /transl_table=11
                     /product="hypothetical protein"
                     /protein_id="NP_051173.1"
                     /db_xref="GI:11497096"
                     /db_xref="GeneID:1194474"
                     /translation="MQFYDLREVYFSIGGTQLHSGKLELTSEPTTRAVISSEDKGMPV
                     ISLRDPKTITYVFNIEVTLGSHDYILLTELSDEQFYNMDVRKEDKMLDLAFNDRIATK
                     IISNYAIFTEEPSRSYSAEAEKVSFEIRAINCQKSKPNNS"
     gene            8272..8727
                     /locus_tag="BB_P13"
                     /db_xref="GeneID:1194475"
     CDS             8272..8727
                     /locus_tag="BB_P13"
                     /note="hypothetical protein; identified by Glimmer2;
                     putative"
                     /codon_start=1
                     /transl_table=11
                     /product="hypothetical protein"
                     /protein_id="NP_051174.1"
                     /db_xref="GI:11497097"
                     /db_xref="GeneID:1194475"
                     /translation="MIMRYKMKILTKNKTYEYPLRVLPVYEWDKVLGFNQSDAVLKLN
                     EVKYLREITSLMISPKFLDEFYVILDQNREFISYYKDYLVAIIYTAQFNTFHLDNDLK
                     KPALVYLSEYENNVGDFVAFDYINENFDYEKVATSLSSSTSNSNELVAK"
     gene            8724..8960
                     /locus_tag="BB_P14"
                     /db_xref="GeneID:1194476"
     CDS             8724..8960
                     /locus_tag="BB_P14"
                     /note="hypothetical protein; identified by Glimmer2;
                     putative"
                     /codon_start=1
                     /transl_table=11
                     /product="hypothetical protein"
                     /protein_id="NP_051175.1"
                     /db_xref="GI:11497098"
                     /db_xref="GeneID:1194476"
                     /translation="MNKRNRDIDKAIASLDETRKKYFNLLDEIKNDKYYFPVIMNICS
                     YDSVKKLPYDELLEVNRLAEIKLEKELYELILSK"
     gene            8968..10242
                     /locus_tag="BB_P15"
                     /db_xref="GeneID:1194477"
     CDS             8968..10242
                     /locus_tag="BB_P15"
                     /note="hypothetical protein; identified by Glimmer2;
                     putative"
                     /codon_start=1
                     /transl_table=11
                     /product="hypothetical protein"
                     /protein_id="NP_051176.1"
                     /db_xref="GI:11497099"
                     /db_xref="GeneID:1194477"
                     /translation="MSDKFTIKFKGILDHAATKKAIEQDISKMEKYLKPKKSSLGSTK
                     DIVKNNLSDKKKELSRQSKFESLRERVEKYRLTQTKKLIKQGMGFEKARKEAFRRSLM
                     SDRDKRRLEYKELAKESKAKSKMLAASQGKGLVAKIAIGSALGNIISNAMSKVGGGLL
                     GFAKKAVEEDTKTKRTQLLNKAFYGDPKEKEGLLKIIGGMKGFERDLEKEEFLNQASV
                     FKGTLRDLDMLNETNLKNAVEFAAMLKSSGAMSSEDAVKAVNSVLGGDGSELFDLLKK
                     SGVGDKYIEDAKMAWQSGAQVDLESRITKMMEMFEDFKSFGLTKKVNNAESIQSNLAS
                     AEQTLQNLTTTVLDPLLDLINKITNYFKDFAFETHIINPIINGIKSIFNLNYFFAKLK
                     SMLPGWMGGDEGAALKKLQEEIQNQDNANSTP"
     gene            10265..10948
                     /locus_tag="BB_P16"
                     /db_xref="GeneID:1194478"
     CDS             10265..10948
                     /locus_tag="BB_P16"
                     /note="hypothetical protein; identified by Glimmer2;
                     putative"
                     /codon_start=1
                     /transl_table=11
                     /product="hypothetical protein"
                     /protein_id="NP_051177.1"
                     /db_xref="GI:11497100"
                     /db_xref="GeneID:1194478"
                     /translation="MTSNKKIANNAANKIDINNKITNNHDIEKKKIKEKINDIEKKEI
                     REITRIIRDVITQIFALFGADNFLVLFPRMDLKGFGYIPQLFFIKPKNELITRTYNTS
                     CSKRPVINYYDRKAEYVSYNPVMTGEHISLNGGILTSLYKDMISLLKMTVFGNTMLRF
                     DAHLVKEQLANRIQAQVPFSIYSPTFGLKELAVITSLSFKDTPFIDEVEVSLSIEIVK
                     TFALEKYKG"
     gene            10952..11902
                     /locus_tag="BB_P17"
                     /db_xref="GeneID:1194479"
     CDS             10952..11902
                     /locus_tag="BB_P17"
                     /note="hypothetical protein; identified by Glimmer2;
                     putative"
                     /codon_start=1
                     /transl_table=11
                     /product="hypothetical protein"
                     /protein_id="NP_051178.1"
                     /db_xref="GI:11497101"
                     /db_xref="GeneID:1194479"
                     /translation="MLLLQYDFKIEFYNVDTSKKSPDGIPFAEEIPKIIINTQDGIHI
                     DISISNVYSNIHTISSKQAKVVLWNLPLDFTDDIKFGDIVKIYYKKFAHEKNFDFIMA
                     GTLGPPMSTDYPGGDFSVDLDVRLLTKSNFFNRELAGKEGKNFKGKTVKEAIESVFPN
                     RNILNMDEKDCLKIIDKDIYATTPKEFIDKIKGTYVHNVIADIGTGLRGYECYLIFTN
                     YIKKGENVHYEALEDYGLEFIPQQEITLGTTLKKNLIFWNAKTFFTHKLNVGDKVSFI
                     DGLGKMIKTTIKETSARLSNTGECSLILKLEDDSNTKRKK"
     gene            11920..12465
                     /locus_tag="BB_P18"
                     /db_xref="GeneID:1194480"
     CDS             11920..12465
                     /locus_tag="BB_P18"
                     /note="hypothetical protein; identified by Glimmer2;
                     putative"
                     /codon_start=1
                     /transl_table=11
                     /product="hypothetical protein"
                     /protein_id="NP_051179.1"
                     /db_xref="GI:11497102"
                     /db_xref="GeneID:1194480"
                     /translation="MNEDYEIYRMNQRLYGQALAQEDLKNWIYSNIFIIKIGTVKEFK
                     HQTQEAIVTIPEFEDLEIHTKNISNISLELSKGDCVLLLQSSINIFDKNNDIHFDKHH
                     FYILSAISPKTLNLISDTVKIRANNKIEIANQTTSLKKILDNIVSAINGIKIIGDSVI
                     DESSLKIATAQINSDINSLFK"
     gene            12495..12827
                     /locus_tag="BB_P19"
                     /db_xref="GeneID:1194447"
     CDS             12495..12827
                     /locus_tag="BB_P19"
                     /note="similar to GP:1421734 percent identity: 99.09;
                     identified by sequence similarity; putative"
                     /codon_start=1
                     /transl_table=11
                     /product="hypothetical protein"
                     /protein_id="NP_051180.1"
                     /db_xref="GI:11497069"
                     /db_xref="GeneID:1194447"
                     /translation="MDLRLGNNFELVFNNDLSLVDGIDEQKQRFLIFLKTLRGSLSYA
                     PHWGLDYFLLLKLLKINNLHAVKNYFHEISKELNLDLINISTTIQDNKAHISFFFSGD
                     VLNMEFNL"
     gene            12824..13699
                     /locus_tag="BB_P20"
                     /db_xref="GeneID:1194448"
     CDS             12824..13699
                     /locus_tag="BB_P20"
                     /note="similar to GP:1421735 percent identity: 98.28;
                     identified by sequence similarity; putative"
                     /codon_start=1
                     /transl_table=11
                     /product="hypothetical protein"
                     /protein_id="NP_051181.1"
                     /db_xref="GI:11497070"
                     /db_xref="GeneID:1194448"
                     /translation="MSIVFDSDFGILKRTIKDIVRAKREYLRVNYGINIDDNQSSIYN
                     IIASSLALIEEEIINELNLFFSKMKPGGTYWAAIEEHISSKSTTYSAVRNALLNLDGI
                     EYTNIKSAAGKANIYLILKETLLDTSKSNINSPEFKAKLWETLYLTTPSGTLLEGDIE
                     IDGLNSTGQRKSYKISLGKRKYVYMKVKYKLDLKNYLYLNIDSQIRDIYSRIISNNYS
                     DMGISFEYQDFFAPVNEVKGIKFMEISACIKDTDTESITKIGDSDFKKNQDIAINDDT
                     MLLFNMTDRLLIDIG"
     gene            13709..14314
                     /locus_tag="BB_P21"
                     /db_xref="GeneID:1194449"
     CDS             13709..14314
                     /locus_tag="BB_P21"
                     /note="similar to GP:1421736 percent identity: 95.02;
                     identified by sequence similarity; putative"
                     /codon_start=1
                     /transl_table=11
                     /product="hypothetical protein"
                     /protein_id="NP_051182.1"
                     /db_xref="GI:11497071"
                     /db_xref="GeneID:1194449"
                     /translation="MKIPNLFKNTEIHKFIRTETEYAQALLNELKSLNSNFISINVIE
                     NIKSRYIAIWISQVLSIFYAKTQTLQSITSNINSVIFALRHIGTDESFRLIFKTFLNV
                     DIEVTTPEAGVIDISLKGVIKTNFTTFISPSTKKGKRLKKIILREKKPGYAASKKALV
                     FNSLPKGYDHSIYAFIKRIIPIGRVLKINNTDGNNIITFNN"
     gene            14324..15139
                     /locus_tag="BB_P22"
                     /db_xref="GeneID:1194450"
     CDS             14324..15139
                     /locus_tag="BB_P22"
                     /note="similar to GP:1421737 percent identity: 75.28;
                     identified by sequence similarity; putative"
                     /codon_start=1
                     /transl_table=11
                     /product="hypothetical protein"
                     /protein_id="NP_051183.1"
                     /db_xref="GI:11497072"
                     /db_xref="GeneID:1194450"
                     /translation="MADDQEKLLIDEEETVQIKDLNKVTTVNDTDLLLLDDGAASSNA
                     ITFKNFLDASKDKIFKGEGLDYFKQIIKSTIAEELAADKDFVEKIYAKITDKLINNDS
                     TNISNLFSKIKSRLTDSISSATLSRSDHLLIMPSSDTIQKTPVPKHILGVPSNLAYGS
                     ITRSTTLYPSDYENNAIFINMEDNDDVTLIFSKSYDNSPVYLDIEIQVKINDNRMQKK
                     SLKLQYSDETTYNRVYEIAGPRGLFTRIPIYKGWYVQKRASLYGDPVPDLLKL"
     gene            15215..15418
                     /gene="blyA"
                     /locus_tag="BB_P23"
                     /allele="1"
                     /db_xref="GeneID:1194451"
     CDS             15215..15418
                     /gene="blyA"
                     /locus_tag="BB_P23"
                     /allele="1"
                     /note="BlyA; similar to GP:1209851 percent identity:
                     100.00; identified by sequence similarity; putative"
                     /codon_start=1
                     /transl_table=11
                     /product="pore-forming hemolysin"
                     /protein_id="NP_051184.1"
                     /db_xref="GI:11497073"
                     /db_xref="GeneID:1194451"
                     /translation="MDTIKLTELLINLNEIKLIAVMIFVTVLVLGVLILLKPLLKDIL
                     TIVIGKIFKNGNGNGKNHIKKRD"
     gene            15422..15769
                     /gene="blyB"
                     /locus_tag="BB_P24"
                     /allele="1"
                     /db_xref="GeneID:1194452"
     CDS             15422..15769
                     /gene="blyB"
                     /locus_tag="BB_P24"
                     /allele="1"
                     /note="BlyB; similar to GP:2072098 percent identity:
                     99.13; identified by sequence similarity; putative"
                     /codon_start=1
                     /transl_table=11
                     /product="hemolysin accessory protein"
                     /protein_id="NP_051185.1"
                     /db_xref="GI:11497074"
                     /db_xref="GeneID:1194452"
                     /translation="MKLSKDNVELGLTSLSTLIDIFSKFEDEFDEIAHKGFFLVYELY
                     SHYKLIYTANMERLESALTPAINKALAPLNEKINQCIDLVNSDEKNLKISNDLKFNQE
                     GKPIYKERTNNAK"
     gene            15759..16094
                     /locus_tag="BB_P25"
                     /db_xref="GeneID:1194453"
     CDS             15759..16094
                     /locus_tag="BB_P25"
                     /note="similar to PID:1209827 PID:1209833 PID:1209839
                     PID:1209853 PID:1209862 percent identity: 97.30;
                     identified by sequence similarity; putative"
                     /codon_start=1
                     /transl_table=11
                     /product="hypothetical protein"
                     /protein_id="NP_051186.1"
                     /db_xref="GI:11497075"
                     /db_xref="GeneID:1194453"
                     /translation="MQNNTIGLGLNLLSSLTNIAKTDTNIDHNYINTFSKVIDFFYKT
                     YISTLKSMETAESTKIFEEIKDILKYNIEIIEAISYDKNKKIITSLKAKRNKIMKEYI
                     KMLKRSENA"
     gene            16087..16440
                     /locus_tag="BB_P26"
                     /db_xref="GeneID:1194454"
     CDS             16087..16440
                     /locus_tag="BB_P26"
                     /note="similar to GB:L31420 PID:1209834 PID:1209840
                     PID:1209846 PID:1209854 percent identity: 96.58;
                     identified by sequence similarity; putative"
                     /codon_start=1
                     /transl_table=11
                     /product="hypothetical protein"
                     /protein_id="NP_051187.2"
                     /db_xref="GI:364556430"
                     /db_xref="GeneID:1194454"
                     /translation="MLKRLHCLLIVLLLCCTTIANLPEEPKPPIIPTLKSLAKYETQL
                     SEYVMYLVTFLAKTKVKVNDPNYPEYPYPDLSTLKDEHSIPAVKHNIKIYLEYIKKAK
                     PIAEKVYHQYSKLKM"
     gene            complement(16578..17060)
                     /gene="revA"
                     /locus_tag="BB_P27"
                     /allele="1"
                     /db_xref="GeneID:1194455"
     CDS             complement(16578..17060)
                     /gene="revA"
                     /locus_tag="BB_P27"
                     /allele="1"
                     /note="RevA; similar to PID:1209872 percent identity:
                     81.88; identified by sequence similarity; putative"
                     /codon_start=1
                     /transl_table=11
                     /product="rev protein"
                     /protein_id="NP_051188.1"
                     /db_xref="GI:11497077"
                     /db_xref="GeneID:1194455"
                     /translation="MRNKNIFKLFFAAMLFVMACKAYVEEKKEIDSLMEDVLALVNDS
                     SGGKFKDYKDKINELKENLKDIGNAELKEKLLNLQNSFQDKLAAKLAALKAAKNTIEN
                     ITDKDQDISKRKIWSEAKLVGVTVPLLGSNTSGNGDKMSKNAVEQIDKVIKFLEEGTN
                     "
     gene            17232..17678
                     /gene="mlpA"
                     /locus_tag="BB_P28"
                     /db_xref="GeneID:1194456"
     CDS             17232..17678
                     /gene="mlpA"
                     /locus_tag="BB_P28"
                     /note="MlpA; similar to GP:2121280 percent identity:
                     100.00; identified by sequence similarity; putative;
                     similar to Congo red-binding protein NlpH"
                     /codon_start=1
                     /transl_table=11
                     /product="lipoprotein"
                     /protein_id="NP_051189.1"
                     /db_xref="GI:11497078"
                     /db_xref="GeneID:1194456"
                     /translation="MKIINILFCLFLLLLNSCNSNDNDTLKNNAQQTKSRGKRDLTQK
                     EATPEKPKSKEELLREKLSEDQKTHLDWLKEALGNDGEFDKFLGYDESKIKTALDHIK
                     SELDKCNGNDADQQKTTFKQTVQGALSGGIDGFGSNNAVTTCGNGS"
     gene            complement(17715..18728)
                     /locus_tag="BB_P29"
                     /db_xref="GeneID:1194457"
     CDS             complement(17715..18728)
                     /locus_tag="BB_P29"
                     /note="similar to PID:1143396 PID:1209858 percent
                     identity: 82.05; identified by sequence similarity;
                     putative"
                     /codon_start=1
                     /transl_table=11
                     /product="hypothetical protein"
                     /protein_id="NP_051190.1"
                     /db_xref="GI:11497079"
                     /db_xref="GeneID:1194457"
                     /translation="MENLSNNNQEIQNNIQAKISFRKDMKTLKMNLPGIDKSLKGYGY
                     KYQNFNEIVREIKNVIKKHNLELDIEQYPISIEGQYGIVDYIRTTFYSTSTGYEFSFD
                     TRIPTENLQWNNENGSKVTNTVYQMFGSGITYVKRYALVAALGIESEIDTDAAPIYNN
                     HENENSMPSKQVSVNQKQEQKREQKQEINQIQKNNTIQNQKRDIKQEQKKDRLYYYGV
                     FKEALSNIKDWVNSPTTKDNINSIIQKISFIQNIDPNNFDDIKKIESDLISYFEKNSD
                     FKSINYWAEIIKNYFKKNNRLKDLQDFERFMGLKRPIYGPSPLIFFSILKEYERFDEI
                     FAA"
     gene            19114..20214
                     /locus_tag="BB_P30"
                     /db_xref="GeneID:1194458"
     CDS             19114..20214
                     /locus_tag="BB_P30"
                     /note="similar to PID:1174341 PID:1174349 GB:AE001584
                     percent identity: 89.89; identified by sequence
                     similarity; putative"
                     /codon_start=1
                     /transl_table=11
                     /product="hypothetical protein"
                     /protein_id="NP_051191.1"
                     /db_xref="GI:11497080"
                     /db_xref="GeneID:1194458"
                     /translation="MKGFSNTTKNPTCHNKHQHKLIYLASTLDFLNKKDKKYTQQNIL
                     YYYNENLKRNGLAPTTLRTMQNYLYKLEKVLKVTTNYYQHMGVNCGTEIYYKLKYPKK
                     ECYQKINKYFKERKNSRFKSRVNNHFKDNVSKNSSVNSVECLSNKNNIKEERKINEIE
                     KYQVIKYFNKSNFLCKEILPFLLTLNVDKDTMIKIIKNIKRVENKLLKNTNLNKSCFK
                     EKQEKLKKILNNTQKEFEQNGYNPEQLKTNLQKVYENYKFKPHFIIERHKYNDLNNIK
                     RKLEKAIEREKQNSQQNYQNLKENIFNILIEQLKKETNIEILKPIIKKYLNNQKKIEY
                     NKVFGIYHLELSEIIKNEKNSLTTEEFSIKAV"
     gene            20224..20790
                     /locus_tag="BB_P31"
                     /db_xref="GeneID:1194459"
     CDS             20224..20790
                     /locus_tag="BB_P31"
                     /note="similar to PID:1143398 PID:1174342 PID:1174350
                     PID:2182755 GB:AE001575 percent identity: 100.00;
                     identified by sequence similarity; putative"
                     /codon_start=1
                     /transl_table=11
                     /product="hypothetical protein"
                     /protein_id="NP_051192.1"
                     /db_xref="GI:11497081"
                     /db_xref="GeneID:1194459"
                     /translation="MENAPEPIETVKKGKCKVECQNKERFILIEKENGKAMYHTKIMM
                     DIYKFGVYEKKHEFRLSLRALFNGERIVEETHLYPIKEGDKFIGIFYGYRKPIKKPLI
                     KYQINGTKKAYALARAYYMEFRFKAGSVFCYFKGLYRLLDKKRTNNHYNKVLFSMFTD
                     LEQQVYKFYGKKYPEQGPLIKWILKNLK"
     gene            20766..21506
                     /locus_tag="BB_P32"
                     /db_xref="GeneID:1194460"
     CDS             20766..21506
                     /locus_tag="BB_P32"
                     /note="similar to PID:1143399 GB:AE001575 percent
                     identity: 100.00; identified by sequence similarity;
                     putative"
                     /codon_start=1
                     /transl_table=11
                     /product="plasmid partition protein, putative"
                     /protein_id="NP_051193.1"
                     /db_xref="GI:11497082"
                     /db_xref="GeneID:1194460"
                     /translation="MDTKKPKIITIASIKGGVGKSTSAIILATLLSKDNKVLLIDMDT
                     QASVTSYFYKTLVESEFDLLEKNIYEVLKGNQLINDAIINVDHNFDLLPSYLSLHTFS
                     EEPLPYKEHRLKDSFKYLKFKYNFIILDTNPHLDSTLSNALVVSKHVIVPMTAEKWTI
                     ESLQLLEFFTDKLKLKPKVFLFVTKFKKNKTHKDLLEMLQKKEKFLGIISEREDLNRR
                     IAKNDRFDLDKDYIKEYVNVLNNFILKI"
     gene            21561..22118
                     /locus_tag="BB_P33"
                     /db_xref="GeneID:1194461"
     CDS             21561..22118
                     /locus_tag="BB_P33"
                     /note="similar to PID:1143400 percent identity: 100.00;
                     identified by sequence similarity; putative"
                     /codon_start=1
                     /transl_table=11
                     /product="hypothetical protein"
                     /protein_id="NP_051194.2"
                     /db_xref="GI:364556431"
                     /db_xref="GeneID:1194461"
                     /translation="MDVGIKINDRVISKKEIKKELSNKDEILKHYNLLKERLKSNFQK
                     EIYNKIESMKILKEIKDNEYYKLDGYKSFDAFIKDYKLAKSQTYEYLKIASAIENGVI
                     EELFLLENGIKETIIFLRNSNSDTVKKSKQNPIKPLRFQLKSKESYDFYKSNAKFTGF
                     LLDELFESQKDLINKFLRRYKQLKG"
     gene            22131..22763
                     /gene="bdrA"
                     /locus_tag="BB_P34"
                     /db_xref="GeneID:1194462"
     CDS             22131..22763
                     /gene="bdrA"
                     /locus_tag="BB_P34"
                     /note="similar to PID:1143401 GB:AE001575 percent
                     identity: 100.00; identified by sequence similarity;
                     putative"
                     /codon_start=1
                     /transl_table=11
                     /product="BdrA"
                     /protein_id="NP_051195.1"
                     /db_xref="GI:11497084"
                     /db_xref="GeneID:1194462"
                     /translation="MTNLAYKTYNIESIKNEFLNIGFSEEAIDFVLLHNENYSFEVLK
                     EKLINVEKNLQKDISSLDIKIDTVEKNLQKDISNLDIKIDAVEKNLQKDISNLDIKID
                     NVEKNLKKDISSLDTKIDVVEKNLNLKIDFVEKSLNAKIDSLDVKIDNVNNKVDYIKS
                     ELIAKIDSVEKGLNEKLNTGNRLIHFMILTAAILGPVLNALFMRYLQYIK"
     gene            23231..24556
                     /gene="bppA"
                     /locus_tag="BB_P35"
                     /allele="1"
                     /db_xref="GeneID:1194463"
     CDS             23231..24556
                     /gene="bppA"
                     /locus_tag="BB_P35"
                     /allele="1"
                     /note="similar to GB:U03641 PID:458214 PID:458222
                     PID:1143402 PID:1174346 percent identity: 85.09;
                     identified by sequence similarity; putative"
                     /codon_start=1
                     /transl_table=11
                     /product="BppA"
                     /protein_id="NP_051196.1"
                     /db_xref="GI:11497085"
                     /db_xref="GeneID:1194463"
                     /translation="MENLSNNNNPQENIQGELKMISVNQQSFTGCEIIEEKSSPIKEK
                     SKLSKIGKKLPGISSQECFRFNRNIDFSVQRNKLDKYGASEVGNILVGGAGLKDLMIN
                     RVLKYFRMSLPFEENLYMLKGKELENLGFREFVKAHGDNIDILYKNKYANGVDKYNYF
                     KKMGSSETLVGSTIDGWFINNNGDLELLEIKSSDSNYMSSAIAEYNKNGNFLSSKYFF
                     KYYIQAQMQLACTGLEYCNLFFLIDAAPINCKIKRDEALISKVFEFVNKCELEIINLK
                     KDIYSNYREEYLMAHNFNEDTFIKLVEDLVERSDFYSSGVEFDWAREFIEYVDCADLE
                     IKDNQSAENLAYDLMEIDSLQKELNRIQNENKKREKPIKDRLKMLIYNITNTYPLIEQ
                     LNYKFGEFVFTLDSKKRAISDRLKGLLPTSGTVFFPSNIAFTNSVSVPM"
     gene            24609..25034
                     /gene="bppB"
                     /locus_tag="BB_P36"
                     /allele="1"
                     /db_xref="GeneID:1194464"
     CDS             24609..25034
                     /gene="bppB"
                     /locus_tag="BB_P36"
                     /allele="1"
                     /note="similar to GP:1373130 percent identity: 99.29;
                     identified by sequence similarity; putative"
                     /codon_start=1
                     /transl_table=11
                     /product="BppB"
                     /protein_id="NP_051197.1"
                     /db_xref="GI:11497086"
                     /db_xref="GeneID:1194464"
                     /translation="MLINKIKQDNRTLRPEIQKWGCYFLCLHYYTSLFKQCEFNVYEI
                     NAAYYRFIGLGYIKSNCFIINPCMILNYYGIRSSVRYESLNYLGAANEFEISEVKIDK
                     VNGYHFIATKNKEILYDSLDLKPRGKIFKVTSKRIFKLK"
     gene            complement(25040..25816)
                     /gene="bppC"
                     /locus_tag="BB_P37"
                     /allele="1"
                     /db_xref="GeneID:1194465"
     CDS             complement(25040..25816)
                     /gene="bppC"
                     /locus_tag="BB_P37"
                     /allele="1"
                     /note="similar to GP:1373131 percent identity: 99.61;
                     identified by sequence similarity; putative"
                     /codon_start=1
                     /transl_table=11
                     /product="BppC"
                     /protein_id="NP_051198.1"
                     /db_xref="GI:11497087"
                     /db_xref="GeneID:1194465"
                     /translation="MNTNNYFNLNNFNMDFMLKLFQDYQNVLNENKILKNSLKISSKP
                     TKKASKPTPKFYLTPKAIKIIEKCVKILKKIDPISGWFLHLLAISGCRGAEIQKVKMQ
                     DITPLLNKTGETFYNIKVNIAKKRNVTCIREIVIKSEEFEAIQKAHENYFNEKNLDSR
                     RTYLFQKTKHKFKDNQIDIINISRKFKNLLKKSGFRANKSLHLFRNLFISYLKSNGYN
                     SFQIKELMKYHSTSEIDNIYGLSAANKIHAYKCMKNNLKL"
     gene            26235..26768
                     /gene="erpA"
                     /locus_tag="BB_P38"
                     /db_xref="GeneID:1194439"
     CDS             26235..26768
                     /gene="erpA"
                     /locus_tag="BB_P38"
                     /note="similar to GP:1699016 percent identity: 100.00;
                     identified by sequence similarity; putative"
                     /codon_start=1
                     /transl_table=11
                     /product="ErpA"
                     /protein_id="NP_051199.2"
                     /db_xref="GI:364556426"
                     /db_xref="GeneID:1194439"
                     /translation="MEKFMNKKMKMFIICAVFILIGACKIHTSYDEQSNGEVKVKKIE
                     FSEFTVKIKNKNNSNNWADLGDLVVRKEKDGIETGLNAGGHSATFFSLEEEEINNFIK
                     AMTEGGSFKTSLYYGYNDEESDKNVIKNKEIKTKIEKINDTEYITFLGDKINNSAGGD
                     KIAEYAISLEELKRNLK"
     gene            26796..27932
                     /gene="erpB"
                     /locus_tag="BB_P39"
                     /db_xref="GeneID:1194440"
     CDS             26796..27932
                     /gene="erpB"
                     /locus_tag="BB_P39"
                     /note="similar to GP:1699017 percent identity: 100.00;
                     identified by sequence similarity; putative"
                     /codon_start=1
                     /transl_table=11
                     /product="ErpB"
                     /protein_id="NP_051200.1"
                     /db_xref="GI:11497062"
                     /db_xref="GeneID:1194440"
                     /translation="MNKKTIIICAVFALILSCKNYAIKDLEQNAKGKIKGFIDKALDP
                     AKDKITSSSSKVDELARKLQEEDKIKGVEENNKDELMQGDDPNSGVINSSPVLPENSQ
                     DNTPILKAAEQSDGQQEEKVKKVEESEAKVEGKEEKQENTEERNKQELAKQEEEQQKR
                     KAEQEKQKREEEQERQKREEEQERKAKAEKEAKEKAERQKQEEQQKRKAEKEREEQRK
                     EAEKRQVDNEIRTLTGKIDEINRNIDVIKEQTSVGAQGVIDRITGPVYDDFTDGNKAI
                     YKTWGDLEDDNDEGLGKLLKELSDTRHNLRTKLNEGNKAYIIDTRSTEPQLKENVSVS
                     EIKSDLDELKSKLEEVKEYLEDKDNFEEIKEYVAGSEDNYDEED"
     gene            28116..28655
                     /locus_tag="BB_P40"
                     /db_xref="GeneID:1194466"
     CDS             28116..28655
                     /locus_tag="BB_P40"
                     /note="hypothetical protein; identified by Glimmer2;
                     putative"
                     /codon_start=1
                     /transl_table=11
                     /product="hypothetical protein"
                     /protein_id="NP_051201.2"
                     /db_xref="GI:364556432"
                     /db_xref="GeneID:1194466"
                     /translation="MNINEISDFYDNLYKRTKKEIDKLINKLYLTSQITLKQKRQIYS
                     AVEKMQKYVIKTGKSVFLESEKEFVKDTLKRKNLTKKFQSFKVDFSYKEGMLEKCLER
                     LGEDKSIEFLIFVCQILNGIREKVSELDFQIDAIKEFRDILFLSIHYYDKRLFTSKNL
                     MNEMKYFFEKVELIYSYMQ"
     gene            28835..29401
                     /locus_tag="BB_P41"
                     /db_xref="GeneID:1194467"
     CDS             28835..29401
                     /locus_tag="BB_P41"
                     /note="hypothetical protein; identified by Glimmer2;
                     putative"
                     /codon_start=1
                     /transl_table=11
                     /product="hypothetical protein"
                     /protein_id="NP_051202.1"
                     /db_xref="GI:11497089"
                     /db_xref="GeneID:1194467"
                     /translation="MKKVKRSFDDYVAYFREGSLSDVEIAKKLGVSKVNVWRMRQKWE
                     SGESVVNGDSRVTISEDTFEHLLSQTFRSEVNARKVRSELDVERSNLELGFINAFKQY
                     SSVELFSMHTKIENLRAEIDALNKASSKKNKQVVNGEINSLKSELDEYIKECSIREME
                     LYYECMKKLATVNGAESKSNYKNSKGHK"
     gene            29398..30750
                     /locus_tag="BB_P42"
                     /db_xref="GeneID:1194441"
     CDS             29398..30750
                     /locus_tag="BB_P42"
                     /note="similar to GP:2444105 percent identity: 50.74;
                     identified by sequence similarity; putative"
                     /codon_start=1
                     /transl_table=11
                     /product="hypothetical protein"
                     /protein_id="NP_051203.1"
                     /db_xref="GI:11497063"
                     /db_xref="GeneID:1194441"
                     /translation="MNLYQTKLFTTLQKEYKNKYGVDISQFVKLTNSSINFDKFEEEQ
                     LTLKQKNVIKSIKKNNEKKIILSGGIASGKTYLACYLFLKSLIEIKKLYSSDTNNFII
                     GNSQRSVEVNVLGQFEKLCKLLKIPYIPRHTNNSYILIDSLRINLYGGDKASDFERFR
                     GSNSALIFVNEATTLHKQTLEEVLKRLRCGQETIIFDTNPDHPEHYFKTDYIDNIATF
                     KTYKFTTYDNVLLSKGFVETQEKLYKDIPSYKARVLLGEWIASTDSIFTQINITDDYV
                     FTSPIAYLDPAFSVGGDNTALCVMERVDDKYYAFVFQDQRPANDPYIMNMVKTVIENF
                     NVHTLYLEDRDNTKGAGGLTREYILLRSNISQYFRIVPVKPKSNKFSRITTLITPFTY
                     KKLYITKYSSSSVFNDIYSYKGDNKTHDDALDAISAAYLMLSLGYRERSVHFGNQRFL
                     "
ORIGIN      
        1 attttattga caaaaatatt agtttttgct atcatacatc taatttaata aagagaagta
       61 aaaaggtgtg tgatttaaga aaaacaaaac taatagataa aataagttca ctagaactat
      121 acaaatactc aatatttttt agaaattaca ttgaaaatgt agcagaagat tgtctcaaga
      181 acggacttat tcttgagagt gctgcccaca atgttagtga ggttgaactt gctaggttaa
      241 aggtacagct taagaatgct ctgcttaatt gtattataag ctaccgtttt catgggattg
      301 gctatgtttt agtaaaaacc aaagataccc taatagatct cgaacaaccc gttaatatag
      361 aattacctat tggttttgaa taccttgatt atgaatatgt aagagatttg ggagttgatt
      421 ttgatcatat aacctataaa gtaaaatcca acaataagaa caattcttta gacgcagtta
      481 aaatacataa aagtcgactt atcatatatg aaaactttga ttatatctta aaaagatatg
      541 ttccgtgtta taccgaaagc tttttactag atatttattt atttgaaaag atatacgtag
      601 aaatagaaag acgtattgaa aaccacaatt tcttgtttta taaagatgaa tctttagtac
      661 aactacaaga cgcactctct agtgcaacaa cttctttaag tgcacttact cagagcaata
      721 atgatagggg aagtggcatt ttatcttctt ttttgagaaa acaaaattca aacaatcata
      781 gtaaagatat ttctaattta agaaacctta atgactcatt atcacaggag cttgctaggc
      841 taaaaagcaa tctaaataat gagggaatgt tttatacggc cacccctagt gctagtttag
      901 aggttattaa atacgatctt agctacttaa aggaggcttt agcattaatt aaggcaaaaa
      961 ttggtgcaga tactaaagag cccttaacca gaagttttaa tgagcaggct aaaggactag
     1021 gaaatgatgg taaaggtgat aggagtaatt attacgattt tctcaaaggt gtacaagaac
     1081 aagttgagaa ctcttgtaat ttaaaactta caaagtattt tgggcttgat atgaagttta
     1141 attctctgat tatgttaagt gaagaacaaa aagtggaaag agatataaag ctaattgagc
     1201 tttacagtaa atataaccag cttatacaaa gtagctcatt taataatgag gagctagcga
     1261 tgttaaaaga gaaattattc tcattttgag aaaaggagtt aaaagatgac tgagaaagaa
     1321 gaaaaagaag acctgcaggc acaagataaa gaagagcagc aaattaaggc tgatactaaa
     1381 gttatcagtg tgcaggaatt tgaagagtac atgcgtttta aagagcaggc aaatagtaaa
     1441 tccaaagaga caagtcgaga tttaagtata aatgaacgaa taacaaaaga acttgcagaa
     1501 gttgaagagc gggagcgtat tgaaaagcaa ttgttactag aggctgagcg aattaatgaa
     1561 attgatacac ttgcaaaagc acatcttagc aatcatttta acaaagaggt gctacttgca
     1621 aaaggatata cattaaaaga cattatgcaa gcacaacgta gagaacttgt acgcaagttc
     1681 gttccaattg agcaaattaa agctattgcc aaagtatcag acataagtca tatcgatgga
     1741 gagatattag agcaacttgt ttctttagca aaagtgaata ttaaattaag aaaaaatgcg
     1801 agtagcagtt cttcttctgt tgactctatt aaggggaata ttgctattaa atcagaagaa
     1861 agagcaagtt tgcttgattc taattttgta cctattaatt tcacagaatt tgtacaagcg
     1921 ataagtaata catacaagca aagacgaatt caattttatg aaaatctaaa aagacataaa
     1981 agaacaagta ttgcctaaag gagtttttaa atgagtgata taacaaaaat taaacaagaa
     2041 tttgataaga aagttgcaga aattcaagca ttaatgaaaa atccccaaca agactcagga
     2101 ttgcttagca attctattga ttttagagac caaaatctaa ttttttccaa ttctggtggg
     2161 gtttgcacta gcagtaaaga caaaatagag aattaccctg ctaaagggta tccgtataaa
     2221 cggggtgtta agcttagttt tggagatgga acaaccgaac tagaagttga ggctggtggt
     2281 ggagacgatt tatatggagt gtgttccgat atagatgagt ttagcggtat ggcaactgtt
     2341 ataccaatta caaataactt tactgggtat ttaacgctaa agaaagatgg acaaaatggt
     2401 gtaaatccag gagataaatt aaattttaac caacatgggg aacttgaaaa ggtcactggg
     2461 gctcaaaaat ctgttaatgc aatagcactt tcaaaggcac acaaattaac tgaagattta
     2521 tttatagtgc ttgctagtgt atttgggaat agagcaataa aagggtaata aattatggct
     2581 ttaaaaggca acatgcaagt agaaaatctt gaggctgttg aggacccaca ggtagattta
     2641 ggggcacaag tttccgctgc tcctagagct aaacggcaag caagacaagc tgaggacgta
     2701 caaggggaag atccctattt ggagtcaatt agcgagcttg atgatgttct tttaaaattt
     2761 aaaaaatatt caaaatcaat gagttcaatt gaaaataagg tttttagcag ttcaagtggc
     2821 tgttttaaat ccaagaatga gcgagttgat gcatattcat ttgcatgttc aagttataca
     2881 gacaaaatag aggaatacct ttacgatcca gcgaatagtt ttccatacaa acgcggcgtt
     2941 aaacttgttc caaaagagaa ctctatatat gttgaagttg gagctgatac tgatatgtat
     3001 gggatatgtg tagatgtatg tgagtttagt tgtactgcat atgtattgcc aattactaac
     3061 aattttgaag ggtatcttgt tacaaggaat ccaagtataa aaataggaga aatactagac
     3121 ataaataata acggtgttat tatcaaggcc ggaggtgggc caccaaccgc aattaacata
     3181 tatgctctat ctgattcatt tacaatcaat tttgcacccg aagatggaaa tcaagatcaa
     3241 aatagatatc ctaggcaaga gtattctatt aatttgataa aagttgcaat ttttggaaat
     3301 agaggccttg agaaaacagt aaatcctgat ggtggttaaa ctttgggcga ataaaaggag
     3361 gtaaataaat gggagataca acgcaattag taaaagagta tcaagagaaa agaagtaaac
     3421 tggaaaagtt tatgaaaaat ccccaacatg acgctagttt gcttagcaat tctaatgaat
     3481 ttagagacaa aaatgtagaa ttttttgctt ctggaggcac tagaactagt aagtttgaca
     3541 aattggaaaa tcatccattt ttggggtatc cgtacaagcg tggagtaaaa agagttattc
     3601 aagaggctca agataatcaa agtcactatg agccacatgt tgaggctggt ggaggtgaag
     3661 acttatatgg aatatgcatt gacatagatg agtttagtaa aacagctact attgtgccaa
     3721 ttaccaataa ttttgagggc tatttagtgg caaaagattc tacggttaaa gtaaaagata
     3781 aacttatttt taataaagac ggtgctcttg aaaaggtgac tggagcacca aataaagcaa
     3841 ctattaatgc aacagcattg actgatgcaa aacaaattag caatgaggtt tatttagtaa
     3901 aagtagctgt atttggaaat aaagctatga gtagaaatta ataatatttg ggaggattta
     3961 atatggaatt atttgatgaa aattattatg caaaagctgt ggcaaatatc ataggagaag
     4021 ttaaagatcc tattatgtat aaatggtttt cgcccgatca aattgaagat gttgatctac
     4081 aaatgggata tcaaaaaacc gtaaaatggg acgcgttttt aaatgctaat cctacaacaa
     4141 ttgccaatga ggttaatact atctcaacta ttggatttag ttctgaagtg gtaagactta
     4201 attatttgaa attacagtat aaattcagac atttaaagca gacttctgag aaattttata
     4261 cttcagattc atatattggg gacattaata ataatttact tccttttgct caagcgtata
     4321 agcttgcaag tagtgaaatt attaaactta ttaatcactt tgtattaacc gggactgttt
     4381 cgattcaaaa agatgggaaa aatcaaaaac gcctgcttcc aaatatgtat gggctgctta
     4441 atatgcccga gcagataaaa gaagaggttg ctagtggtga taaagataaa atggataaaa
     4501 tctttgaaaa gattgaggct ggactttcaa agttagaact gggcgacgaa ttttccaccc
     4561 cgatgatggt aatagttgac ccagcaacgt cacttaaact agtaaaacca tacgcagcag
     4621 cacagggtgc agcaagtagt tgtgaaaaat gggaagatgt tttaattcaa actattaagg
     4681 ctattaataa tagagaagat gtttacattg aaacttcaaa cttgctgaaa cataaaatac
     4741 tcatttatcc actaaattct gaacttatta aatttaaacc tagcaagtat atgctaccta
     4801 caccgaatga acaagttgat aaagactcaa ccgatgtagc tcattcatac attgattttg
     4861 ttttaggcgg tctacttgct actagaaaaa ctattttgca agttaacata aagcaaagtt
     4921 aaaagtataa ggtaagtgaa aatgagtgaa caagaaagct tacaagcaca agttgcagga
     4981 gaagaagaac ttttagtaac aaaactccat tcagaagtgt tattgctatt aggaatagac
     5041 aaatttgcac taagcaggca aaattttcta cttcatttat ccttacttca agctattcta
     5101 gtaacacgcg gtattgatgc cagttcactg acgtatgaac aaatattttt acttactttc
     5161 taccatatgg gctgccaatt aagaaaacag ggagttgttc gagaatttga atttgatagg
     5221 atcaaaaaag agaaattcaa tgaacttgaa cttgattatt atcctagtag cagtggaggc
     5281 gaagaaggcg gcgaggggag ttgtggctca aacaagaatt tttgttcaca acttgatgca
     5341 tttttagaaa aactaaaaag agaaacttca acgccatctt gtgtgggggt tgtctaatga
     5401 atggtgttag gaaaagactt tctgatatgt catttcgcat gatcaacgta tttaaggatc
     5461 ctaaaccctt aaagttttat aaaggtactg ttgtaaagct tgaaaatgat tcttcttatc
     5521 agagagtatt tgataaaact aagtacattg aatttgcagg agttattatt gacataaagc
     5581 cacaagaact tgcaattctt tatgattctg atatgtctga tattcaagga tattccaaac
     5641 tttacacata tcaagacctt aactatgaac caaaagaccg aatatcaatt gcagatttag
     5701 tttactttga aatatttagt attgactctt caataggata ttttactttg gttttaaagg
     5761 aatttatatg gacaaactag aatttaaaat ggaattggaa attgggtggt ttggtggtcg
     5821 tgcaggtatt gctaaaatgc atgaaaaagg gagtagcaat ttaccagcaa gaaaacattt
     5881 aaccaaaatt gctagtagtt ctgagtttag agaatatatc aataatagct atataaattc
     5941 taagtttaat cttgacccta aatcgggaat ggaggctatt ggacaagctt ttataagata
     6001 ctatgaaaat tatctactat cagcacaagt cactccagcc ttaaaggcta atacaatcaa
     6061 aagtaagttt aaaaggggta gtaacactgc agcaattcca cttgttgata cagccaaaat
     6121 gttatcagag attacttata aggtaacact tgaatgattt tcactttaga tatggtatta
     6181 aatcatttaa cccaaatatt taaagggttt aaggcatatg caactgaaaa taattttgag
     6241 tgcgatatca taaataccta caatcatcca tatctttcaa aaatcacagc tgctagctca
     6301 aatataatag cattgaaatt tgatggtaca gaaaatctat ttgatcataa ttatagagcc
     6361 ggtgtatttt atgaaaatgc tttggaattt agtataaatt ttcaaatata tattattgca
     6421 atagtgttaa acgccaaaga ctttgacgct aattcacgca tgttaatgct ttatagtatg
     6481 cttagtgact ttctacacaa taaagctcat aagtataatt tgcccagtct acaacccgac
     6541 tatattaata aaattaactt ctacatttac ccaacatcta atatgcaaac agttggactg
     6601 attaatttag gcacaaaata tagcaaccat gcatacagtg catctatagc atttaatgct
     6661 agtgtaaaag caattgaaat tttaaaggag gaatacgaaa ttgccgcaag atacaattag
     6721 tgtaagtttg cttgactcta gaattcaagc tagtaggcct aattattata atccactttt
     6781 ggtttacaaa acagctaaaa tcaaagttaa taaagatgct gctagctata aaatattgaa
     6841 tttaaccgtt aataattatg aaaaacaaat tgaaacttta gaaaaagaga atggaaatgg
     6901 agaagatcag tttggaaaag aaaaaacact gcttaaaact gcaatgtcaa attttttcaa
     6961 ttcaagcgaa gaatcgttaa aatcagccga tcttttcatt tataaggata agcctgaaga
     7021 gctaaaaaat tatcttaaag tacatagaca cacttttgtt gtacttatta acactgaggg
     7081 agatgcgtca gatgatggac ttaaaattta caaagatgac tataataaat tcaaaaagcc
     7141 ttcaactttt tttgtattct cgactaaaga acaagaaata aaagaactat ttaaagataa
     7201 aggcaatact gaaaaagaaa gaaatattgc tgtttacagc aacaataaag acaatttaca
     7261 ccttaaattt ataagtcaat atctccatca agctagtatt ttccatgctg taaatcctta
     7321 tggcatgccg ctggctgcta caccacttgt tgatgatact gtaattggaa agttgcgaac
     7381 tgcaaaaatc aacttttatt cacttcttaa tgaaactggg cttgatggtg tacctgcctt
     7441 taaagaaggt gttgacctag ctggaggtgc aatagacgaa caatttacat accactatat
     7501 aaaaaacgaa gcgattattg agcttattag aatttggaac aaaaacaata ggcaaaatag
     7561 caaattatct gcactacaac ttagtggagc tagagacaat gcatatactt cagcaattga
     7621 atgtttactg aaaaggtttg tggatagagg actgataata gagtataaaa atttaaggct
     7681 tactctttct cctacgccac aacttaaatt agaacttagc gtgaatatta cttataactt
     7741 tagcattaat gctgttgctt tagtaattac tactcaagat atagttgatt atcaaaacag
     7801 cttaagtgct taaaaggggg gctaaaaatg caattttatg atttaagaga agtttatttt
     7861 tcaattggtg gtacgcagtt acatagtggc aagctagagc ttacaagcga acctacaaca
     7921 agagcagtga ttagtagtga agataaaggt atgcctgtaa taagcttaag agatcccaaa
     7981 acaataactt atgttttcaa cattgaagtg acactaggta gtcatgacta cattttgtta
     8041 actgaacttt ctgatgaaca gttttacaac atggatgtga gaaaagagga taaaatgctt
     8101 gatttagcat tcaatgatag aattgctacc aaaattattt ctaactatgc aatttttact
     8161 gaagagcctt caagaagtta ttctgctgag gccgaaaaag tatcttttga aattagggct
     8221 attaattgcc aaaaatctaa accaaacaac tcttaaaagg agattcttat tatgataatg
     8281 agatataaaa tgaaaatttt aactaaaaat aaaacttatg aatatccgct gagagtactt
     8341 cccgtctatg aatgggataa agtgctagga tttaatcaaa gtgacgctgt tttaaagctt
     8401 aatgaggtta aatacttaag agaaatcaca agcttaatga taagtccaaa atttttagac
     8461 gaattctatg tgattttgga tcaaaataga gaatttattt cttattataa ggactatctt
     8521 gttgcaataa tttacactgc acaatttaat acttttcatt tagacaatga tctaaaaaag
     8581 cccgctttag tatatttgag tgagtatgaa aataatgttg gtgattttgt tgcttttgac
     8641 tatattaatg aaaattttga ttatgaaaaa gtagccactt cactttcatc aagtacatca
     8701 aattccaatg agctggttgc taaatgaaca aaagaaatag agatattgat aaagctattg
     8761 caagtcttga tgagactaga aaaaaatatt ttaacttgct tgacgagatt aagaacgata
     8821 aatactattt tccagtaatt atgaatattt gctcatacga ctcggttaaa aaattgcctt
     8881 atgacgagct tttagaagtc aatagacttg ctgagattaa attagaaaaa gaattgtatg
     8941 aattaatttt aagcaagtga ggacttagtg agcgacaaat tcaccattaa atttaaaggt
     9001 attcttgatc atgctgcaac aaaaaaggcc attgaacaag atatttctaa aatggaaaaa
     9061 tatcttaaac ctaaaaaatc tagtttgggt agcactaaag atattgtaaa aaataatttg
     9121 tcggacaaga aaaaagaact tagtagacaa tctaaatttg aaagcttaag agagcgtgtt
     9181 gagaaatata gacttacaca aactaaaaaa cttataaaac agggcatggg gtttgagaaa
     9241 gctagaaaag aggctttcag aagatcttta atgtctgata gagacaaaag gcgtcttgag
     9301 tataaagaac ttgcaaaaga atcaaaagca aaaagtaaaa tgttagcggc ctctcaagga
     9361 aaaggacttg ttgccaaaat tgctataggt agtgccctag ggaatatcat tagcaacgct
     9421 atgagtaaag ttggaggagg ccttttaggt tttgctaaaa aagcggttga agaagacacc
     9481 aaaacaaaaa gaacacaact tctcaataaa gcgttttatg gtgatccaaa agagaaagag
     9541 ggtcttttaa agattattgg cggaatgaag ggatttgagc gcgacctaga aaaagaagaa
     9601 ttcttaaatc aagcaagtgt ctttaagggt actttaaggg atttagatat gttaaatgaa
     9661 actaatttga aaaacgcagt agaatttgca gctatgctta aatccagtgg tgctatgagc
     9721 agcgaagatg cagtaaaggc tgttaatagt gttcttgggg gtgatggaag tgagcttttt
     9781 gatctattaa agaagtcagg tgttggagac aaatatatag aagatgccaa aatggcctgg
     9841 caaagcgggg cacaagtaga tctagagtct agaattacca agatgatgga aatgttcgag
     9901 gattttaaat ctttcggcct tacaaaaaaa gtcaataatg ctgagagtat tcaaagtaat
     9961 ttggcctcag ctgagcaaac tcttcaaaac ttaaccacta ctgtcttgga cccattactt
    10021 gacctcatta ataagataac taattacttt aaagactttg cgtttgaaac acacattatt
    10081 aatcccataa ttaatggcat taaaagtatt tttaatctta attatttctt tgcaaaatta
    10141 aaatcgatgc tacctggatg gatgggcgga gatgagggtg cggctctaaa aaaactacaa
    10201 gaagaaattc aaaatcaaga caatgctaac agcacaccat aatttttaca aaaggtaatt
    10261 acttatgaca agtaacaaaa aaattgctaa caatgcagct aacaaaatag atattaataa
    10321 taaaattact aacaatcatg atattgaaaa gaaaaaaatc aaggaaaaaa ttaatgatat
    10381 tgaaaagaaa gaaatcaggg agattactcg aataataaga gatgtaataa cccaaatatt
    10441 tgcccttttc ggagcagata attttttagt gttatttcct agaatggatc taaaaggttt
    10501 tggatatatt cctcaattgt tttttataaa accaaaaaat gaactcataa cacgcactta
    10561 taatactagt tgttctaaaa gaccagttat caattattat gatagaaaag cggaatatgt
    10621 aagctacaat ccggtaatga ctggtgaaca tatatcatta aacgggggaa tactaacatc
    10681 cttatataag gatatgattt ctttactcaa aatgactgtt tttggcaata ctatgctacg
    10741 ctttgacgct catcttgtaa aagaacaact agccaataga atacaagcac aagtcccttt
    10801 tagtatatat agtccaactt ttggccttaa agaattagct gtaattacaa gtctttcgtt
    10861 taaagatact cctttcattg acgaagttga ggttagttta tcaatagaaa tagtaaaaac
    10921 atttgcattg gaaaaatata aaggataaaa aatgctgtta ctacaatatg attttaaaat
    10981 tgagttctac aatgtagata catcaaaaaa atcacctgat ggaattcctt tcgccgaaga
    11041 aattcctaaa attatcatca atacacaaga tggaattcat attgatattt ccatatccaa
    11101 cgtgtattca aatattcata ctataagttc caaacaagca aaagtcgtac tttggaatct
    11161 tcccttagac ttcaccgacg acattaaatt tggagatata gtaaaaatat attataagaa
    11221 atttgctcat gaaaaaaatt ttgatttcat aatggcagga actttaggac ctcctatgag
    11281 cactgattat ccgggtgggg attttagtgt agatcttgat gttcgtttat taactaaaag
    11341 caatttcttc aatcgcgaat tggcaggcaa agaaggcaaa aactttaaag gcaaaacggt
    11401 gaaggaggca atagaatctg tatttcccaa tcgcaatatc cttaatatgg atgaaaaaga
    11461 ttgtcttaaa attattgaca aagatattta tgccacaaca ccaaaagagt ttattgacaa
    11521 aattaaagga acatatgttc ataacgtaat agccgatatt ggtactggtt tacggggata
    11581 tgaatgctat ctgatattta ctaattatat aaaaaagggg gaaaatgtcc actacgaggc
    11641 attagaagac tatgggcttg aatttatacc acaacaagaa attactttgg gcacaacact
    11701 caaaaaaaat cttatatttt ggaacgcaaa aacatttttc acacataagt taaatgttgg
    11761 agataaagtc tcatttattg atggactagg gaaaatgata aaaaccacta taaaagaaac
    11821 aagtgcaagg cttagcaata caggagagtg ttcattaata ttaaagttag aagatgattc
    11881 taatacaaaa cgtaaaaaat aaaggggact agaattagaa tgaatgaaga ctatgaaatt
    11941 tacagaatga atcaacgcct ttatggccag gcattggctc aagaagacct taaaaattgg
    12001 atttattcaa acatttttat aattaaaatt ggcactgtaa aggagtttaa acatcaaact
    12061 caagaagcta ttgttacaat acccgaattt gaagatttag aaattcacac aaaaaatatc
    12121 tctaatatca gtttagaact atcaaaaggt gattgcgttt tactacttca atcaagcatt
    12181 aatatttttg ataaaaataa cgatattcac tttgacaaac atcattttta tatacttagt
    12241 gcaattagcc caaagacttt aaatctaatc tctgatactg ttaaaattag agcgaataat
    12301 aaaattgaaa tagcaaacca aacaactagc ttaaaaaaaa ttctagataa tattgttagt
    12361 gctatcaatg gtataaaaat tataggggac tcagtaattg acgaatcaag cttaaaaata
    12421 gcaaccgctc aaattaattc tgatattaat agtttgttta agtaattttt gctaaatatg
    12481 gtataattac tagtatggat ttaagattag gcaataattt tgaattggta tttaataacg
    12541 atttatcact tgttgatgga attgatgaac aaaaacaaag atttttgata tttttaaaaa
    12601 ccttaagggg tagtttaagc tatgctcctc attggggact ggactatttc ttgcttttaa
    12661 agctgttaaa aattaacaat cttcacgctg taaaaaatta ttttcatgaa atatctaaag
    12721 agcttaactt agatttaata aatatttcaa ctactataca agacaacaaa gcacatatat
    12781 cctttttttt ctcgggcgat gttttaaata tggagtttaa tttatgagca tagtttttga
    12841 ttctgatttt ggcattttaa aacgtacaat taaggatatt gtaagagcta aaagagaata
    12901 tttgcgtgta aattatggta ttaatattga cgacaatcaa agctcaattt ataacattat
    12961 tgcgtcttct ttggcattaa ttgaagaaga aataattaat gagctcaatc tctttttttc
    13021 taaaatgaaa cctggtggta cttattgggc tgctattgaa gaacacattt cttctaaaag
    13081 cacaacttac agtgctgttc gcaatgcttt acttaatctt gatgggattg agtacactaa
    13141 tattaaaagt gcagctggta aagccaacat atatctaatt ctaaaggaaa ctttactaga
    13201 cactagtaaa tctaatatta atagtcctga atttaaagca aaactttggg aaacattata
    13261 tctaacaact cctagtggta ctttacttga gggagacata gaaattgatg gtctcaattc
    13321 aactggacaa cgtaaatcct ataaaatatc actagggaaa agaaaatatg tttacatgaa
    13381 agtaaagtat aaacttgacc ttaaaaacta tctctactta aacatagact ctcaaattag
    13441 ggacatttat tctaggatta tttcaaataa ctattctgat atgggaatta gctttgaata
    13501 tcaagacttt tttgctccag ttaatgaagt taaaggaatt aagtttatgg aaataagtgc
    13561 ttgtattaaa gatacagaca ctgagagtat tacaaaaatt ggtgatagcg attttaaaaa
    13621 aaatcaagat attgccatta atgatgacac aatgctactt ttcaatatga cagatagatt
    13681 gcttattgat attggatagt taacaaatat gaaaataccc aatcttttca aaaacaccga
    13741 aattcataaa tttatacgta cagaaacaga atatgcacaa gcattgctta atgaacttaa
    13801 gtcccttaat tccaacttca tatccattaa tgtaatagaa aatataaaat caagatatat
    13861 tgcaatatgg atatctcaag ttttatctat cttttatgca aaaactcaaa ctttacaaag
    13921 tattacaagc aatattaata gtgttatttt tgctttacgt catattggca ctgacgagtc
    13981 atttagactg attttcaaga cctttttaaa tgtggacatt gaagttacta ctcctgaagc
    14041 tggggttatt gatatctctt taaaaggggt aataaaaaca aactttacta catttatttc
    14101 gcctagcact aagaaaggaa aacgactaaa aaagataatt cttagagaaa agaagccggg
    14161 atatgctgca tctaaaaagg ctttagtatt caactcactt cctaagggct atgatcattc
    14221 aatttatgct tttattaaga gaattattcc tattggtaga gttctcaaaa ttaataatac
    14281 agatggtaac aatattataa cttttaacaa ctaaggaggt tttatggctg atgatcaaga
    14341 aaaattacta attgatgaag aagaaacggt tcaaataaaa gatttaaata aggttacgac
    14401 cgttaacgat actgatcttt tactgcttga tgatggagct gcaagcagta atgctatcac
    14461 ctttaaaaac tttttagatg cttctaaaga caaaatattt aaaggagagg gattagacta
    14521 ttttaagcag ataattaagt ctacaattgc cgaagaactt gcagctgata aagattttgt
    14581 agaaaaaatt tatgctaaaa taacggacaa attaattaac aacgattcta ctaatatttc
    14641 taaccttttt agtaaaatta aatcacgcct tacagatagc atatcatcag ccactttatc
    14701 tagaagtgat catcttttga taatgccttc atcagatact attcaaaaaa cacccgttcc
    14761 taaacatata cttggagtac catcaaatct tgcttatggc agcataacta gaagtactac
    14821 actttatcct tctgactatg agaataacgc gatatttatt aatatggaag acaatgatga
    14881 tgtaactctt attttttcta aaagttacga taattctccc gtttatcttg atattgaaat
    14941 tcaagtaaaa atcaatgata ataggatgca gaaaaaatca ttaaaacttc agtattctga
    15001 tgaaactaca tacaataggg tttatgaaat tgcgggcccc cgcggactat tcaccagaat
    15061 tcccatttat aaaggatggt atgtccaaaa aagagcctcc ttgtatggag atccagtccc
    15121 agatctttta aaactgtaaa ctttttagca aaaattatga ttttggtata taatatacgt
    15181 ataaaaataa aaaattaaaa tgaaggatta aaaaatggat actattaaat taaccgaact
    15241 tcttatcaat ttaaacgaaa ttaaacttat agcggtaatg atttttgtaa cagtgctggt
    15301 tttaggagta ttaattcttc tcaagccttt actaaaagac atattgacta ttgtaatagg
    15361 caagattttt aagaatggta atggtaatgg caaaaatcac attaaaaaaa gagattaact
    15421 tatgaaatta tccaaagata atgttgagct tggacttacg tctttatcaa cccttattga
    15481 tatattttct aaatttgaag atgaatttga tgaaattgca cataaaggat tctttttggt
    15541 ttatgagctg tattctcatt ataaattaat ctatacagca aatatggaaa gacttgagag
    15601 tgcattaacc ccagcaataa ataaagcact cgctccatta aatgaaaaaa tcaatcaatg
    15661 cattgactta gttaattctg atgaaaaaaa tctcaaaata tctaatgatc tgaaattcaa
    15721 tcaggaagga aaacctatct ataaggaaag aacaaataat gcaaaataac actattggtt
    15781 taggacttaa tttactatcc agcttaacta acatagctaa aactgataca aacatagatc
    15841 ataattacat taatactttt agtaaagtaa tagatttttt ctacaaaaca tatataagca
    15901 cactaaaatc tatggaaaca gctgagtcaa ctaaaatatt tgaagaaata aaagacattt
    15961 taaaatacaa tattgagata atagaggcta tctcttatga caaaaataaa aaaattatca
    16021 cttcacttaa agcaaaacgc aacaaaatta tgaaagaata catcaaaatg cttaaaagga
    16081 gtgaaaatgc ttaaaagatt gcattgttta ctaattgttt tgttgttatg ttgcaccact
    16141 attgctaacc taccagaaga accaaaaccg ccaattattc caacgctaaa atctttagct
    16201 aaatatgaaa cacaactttc agaatatgtt atgtatcttg taacattttt agctaaaaca
    16261 aaagtgaaag ttaatgaccc caattatcca gaatatcctt atccagactt atcaacacta
    16321 aaagacgaac actctatacc tgcggtaaaa cataacatca agatatattt agagtacatt
    16381 aaaaaagcaa aaccaatagc ggaaaaagta tatcatcaat attcgaagtt aaaaatgtaa
    16441 attacaaaaa ggtttttctt gcaagaaatt ctaatttatg atcaaatcgg cttttgcaac
    16501 aaaagaaaaa tctagatatt agattgacgc agatttaata tctagatttt aacattttca
    16561 acaggaatat ttgctaatta attagtgccc tcttcgagga actttattac tttgtctatc
    16621 tgttctacag cgtttttaga cattttatcc ccattaccag aagtattgct tccaagaagt
    16681 ggtacagtta ctccaactaa ttttgcttct gaccatattt ttctttttga aatatcctga
    16741 tccttgtcag taatgttttc aatggtattt ttagctgctt ttaacgctgc taatttggcc
    16801 gctaatttat cctgaaagga attttgcaaa tttaatagtt tttctttaag ctccgcattg
    16861 cctatatctt ttaaattttc ttttaattca tttattttgt ctttataatc tttaaatttg
    16921 cctccagaag aatcatttac aagagctaaa acatcctcca ttaatgaatc tatttctttc
    16981 ttttcttcta catatgcttt acaagccatt acaaataaca ttgctgcaaa aaataattta
    17041 aatatgtttt tatttctcat tagttactcc tatattcaat aataatgaga taaaagctag
    17101 cacaacattt gaaaaatata aatctctcaa ttaatatttt taaagatttt taaaaataag
    17161 ctctataatt acaagaataa attttatttt tactcaacat attgtactgg agataaggaa
    17221 aggaaataac aatgaaaatc atcaacatat tattttgttt atttttacta ctactaaata
    17281 gctgcaattc taatgataat gacactttaa aaaacaatgc acaacaaaca aaaagcaggg
    17341 gaaagcgtga tttaacccaa aaagaagcaa caccagaaaa acctaaatct aaagaagaac
    17401 tacttagaga aaagctatct gaagaccaga aaacacacct tgactggtta aaagaagctc
    17461 tgggtaatga tggagaattt gataaatttt taggatatga tgaaagtaaa ataaaaacag
    17521 cacttgatca tataaaaagt gaacttgata aatgtaatgg aaatgatgca gaccaacaaa
    17581 aaaccacttt caaacaaaca gttcaaggag ctcttagtgg ggggatagat ggatttggtt
    17641 caaataatgc agttactacc tgcggcaatg ggtcctaata gttaacagcc cccatattgg
    17701 gggctttaat cttgctatgc tgcaaatatc tcatcaaacc gttcgtattc ttttaagata
    17761 ctaaagaata ttaatggact agggccataa ataggcctct taagccccat aaacctttca
    17821 aaatcttgta aatcctttaa tctattattt ttcttgaaat agttttttat aatctcggcc
    17881 caatagttta tgcttttaaa atcactattt ttctcaaaat acgagattaa atcagattca
    17941 attttcttga tatcatcaaa attattgggg tctatattct gaataaagct tattttttga
    18001 ataattgagt ttatattatc ttttgttgta gggctattta cccagtcttt tatattagac
    18061 aaagcttctt taaaaacacc gtaataataa agcctatctt ttttttgttc ttgcttaata
    18121 tctcttttct ggttttgaat agtgttattt ttttgaattt gattaatctc ttgtttttgt
    18181 tctctttttt gttcttgctt ttgattaaca ctaacttgct tgctaggcat agaattttcg
    18241 ttttcgtggt tattgtaaat aggagctgca tcagtatcta tttcactttc tataccaaga
    18301 gctgcaacta aagcatacct tttgacataa gtaatgcctg aaccaaacat ctgatacact
    18361 gtatttgtaa ctttagaccc attttcattg ttccattgta aattttctgt aggaattcgc
    18421 gtatcaaaag aaaattcata tccagtactt gtactgtaga atgtagtcct aatataatca
    18481 actatgccat attgaccctc tatagaaatt ggatattgct caatatcaag ctccaaattg
    18541 tgctttttaa taacattttt aatttctcta actatttcat tgaaattttg atatttatat
    18601 ccatatcctt taagactttt gtcaatccct ggtaaattca tttttagggt tttcatatct
    18661 tttcggaagc ttatttttgc ttgaatatta ttttgtattt cttgattatt gtttgaaaga
    18721 ttttccatct ttttactcct atggttattt ataaaaataa gtatatagca aaaactattt
    18781 ttgccaactt ttttacaaaa aattttacaa aaaaataggg cttagctaaa ttctctatta
    18841 tctactaaag aaattagtta agcccgtgct aaaaattttt ttgcaaatta ccataggtag
    18901 tcaaaactga aaaatgttta aataactacg ctgtttgtag tgtagcccaa ttttaaatta
    18961 aaatcaattt atattttcac tgaattaaaa atttctatat taatttaaca aaattaataa
    19021 ttaaaattta atattttttt agaaaagtat ttacttttaa atcaaaattt tgcattataa
    19081 taattaatta ttaattacca taggagaaaa aacatgaaag gtttttcaaa taccacaaaa
    19141 aatcccactt gccacaacaa acaccaacac aagttaatat atctagcttc aacactagat
    19201 tttctaaaca aaaaagataa gaaatacaca caacaaaaca tactctatta ctataatgaa
    19261 aatctaaaaa gaaatggtct agctcccact actctaagaa caatgcaaaa ttatctttac
    19321 aaattagaaa aagtattaaa agtcacaact aattactacc aacatatggg tgtaaattgt
    19381 ggaactgaaa tttactataa gctaaagtat cctaaaaaag aatgttacca gaaaatcaac
    19441 aagtacttta aagaacgaaa aaactctaga tttaaatcta gagttaataa ccattttaaa
    19501 gacaatgttt ccaaaaatag tagtgtaaat tcagtggagt gtttaagtaa taaaaataat
    19561 ataaaagaag aaagaaagat taacgaaata gaaaaatatc aagtaataaa gtacttcaac
    19621 aaaagtaact tcttatgtaa agaaattctt ccatttttat taacattaaa tgttgataaa
    19681 gatactatga ttaaaataat caaaaacata aaaagagttg aaaataaatt gctaaaaaac
    19741 acaaatttaa ataaatcttg ctttaaagaa aagcaagaga aactaaagaa aattctaaat
    19801 aacactcaga aagaattcga acaaaatgga tataatcccg aacaattaaa gacaaattta
    19861 caaaaagtat acgaaaatta caaatttaag ccccacttta ttattgaaag gcataaatat
    19921 aacgatttaa acaacataaa acgtaaatta gaaaaggcga ttgaaaggga aaagcaaaat
    19981 tctcaacaaa attatcaaaa tttaaaggaa aatattttca atatccttat tgaacaacta
    20041 aaaaaagaaa caaatattga aattctaaag ccaattatca aaaaatattt gaataaccaa
    20101 aagaaaatag aatacaataa agtatttggt atatatcatc ttgaattatc agaaataata
    20161 aaaaatgaaa aaaattcttt aaccacagaa gaatttagca taaaggccgt atgaggattt
    20221 aacatggaaa atgcaccaga acctattgaa actgtaaaaa agggtaaatg taaggttgaa
    20281 tgccaaaata aagaacgttt tattttgatt gaaaaagaaa atggtaaagc aatgtaccat
    20341 acaaaaataa tgatggacat ttataaattt ggagtttatg agaaaaaaca cgaatttaga
    20401 ttatcattga gggccttatt taacggggaa agaattgttg aagaaactca tttataccca
    20461 attaaagaag gagataagtt cattggtatt ttttatggct acagaaaacc aattaaaaag
    20521 ccgttaataa agtatcaaat aaatgggact aaaaaagcat atgcattagc aagggcatat
    20581 tatatggaat ttagatttaa agcaggaagt gttttttgct attttaaagg gctatatcga
    20641 ttattagata aaaaaagaac aaataatcac tacaacaaag ttttatttag tatgtttaca
    20701 gatttagaac aacaagtata taaattttat gggaaaaaat acccggagca aggaccgtta
    20761 ataaaatgga tactaaaaaa cctaaaataa taacaatagc gtcaattaag ggcggtgttg
    20821 gcaaaagcac aagtgcaata attttagcaa cgctattatc aaaagacaac aaagtacttt
    20881 taattgatat ggatacacag gcttcagtta ctagttattt ttataaaaca ttagtagaaa
    20941 gtgaatttga tttacttgaa aaaaatatat atgaagtttt aaaaggaaat caattaataa
    21001 atgatgcaat tatcaatgtt gatcataatt ttgatttgtt gccaagttac ttaagcttgc
    21061 acacttttag tgaagagccc ttgccttata aggaacatag gttaaaggat agctttaaat
    21121 atttaaaatt taaatataat tttattatac ttgatactaa tccccattta gattctacgt
    21181 tatccaatgc tttagttgtt agtaaacatg ttatagttcc aatgactgca gaaaagtgga
    21241 ctattgagag tttgcaacta ttagagtttt ttacggataa attaaagtta aaacccaaag
    21301 tatttttatt tgtaacaaaa tttaaaaaaa ataaaactca taaagattta ttagaaatgt
    21361 tgcaaaaaaa agaaaagttt ttggggataa tatcagaacg tgaggattta aataggagaa
    21421 tagcaaaaaa tgatagattt gatttagata aagattatat aaaggagtat gtaaacgttt
    21481 taaataattt tattttgaaa atatgaaatt tgtccgatag ttggatgaat ttttttaaca
    21541 aaaaggatag gagattaatt atggacgtgg gaataaaaat aaacgatagg gtaatatcaa
    21601 aaaaggaaat aaaaaaagaa ttaagcaata aagatgaaat attaaagcat tataatttgt
    21661 tgaaggagcg cttgaaatct aattttcaaa aagaaatcta taataagata gagagtatga
    21721 aaattttaaa agaaataaaa gataatgaat actataaact tgatggttat aaaagttttg
    21781 atgcttttat aaaagattat aagttagcca aaagtcaaac ttatgaatat ttgaagatag
    21841 catcagctat agaaaatggc gtaatagaag aacttttttt attagaaaat ggaattaaag
    21901 aaactataat ctttttaaga aatagtaatt cagatacggt taaaaaatca aaacaaaatc
    21961 caataaaacc attaagattt caacttaaaa gcaaagaaag ttatgatttt tacaaaagta
    22021 atgctaaatt cacgggattt ttattagatg aactttttga aagtcaaaaa gatttgatta
    22081 ataaattctt aagaagatat aagcaattaa aaggatagta aaggtatttt atgactaatt
    22141 tagcgtacaa aacgtataac atagaaagca taaaaaatga gtttttaaac ataggattta
    22201 gtgaagaggc aatagatttt gttttgcttc ataatgaaaa ttacagcttt gaggttttaa
    22261 aagaaaaatt gattaatgta gagaagaatt tgcaaaaaga tatatctagt ttggacatta
    22321 agatagatac tgtagaaaag aatttacaaa aggatatatc taatttagac attaagattg
    22381 atgccgtgga aaagaattta caaaaggata tatctaattt agacatcaag attgataatg
    22441 tagaaaagaa tttgaaaaaa gatatatcta gtttagatac taagattgat gttgtagaga
    22501 agaatttaaa tctaaaaata gattttgtag aaaagagttt aaatgccaaa atagatagtt
    22561 tagacgttaa aatagataat gtaaataata aagtagatta tattaaaagt gaacttattg
    22621 ccaagataga tagtgtagaa aaagggttaa acgaaaaact taatacagga aataggctaa
    22681 tacattttat gatattaaca gcagcgattc taggcccagt tttaaatgcc ctatttatga
    22741 gatatttaca atatatcaaa taatgatgta atgcataatt tgcttttttc aaatagttta
    22801 ttatcaatta aagcttattt aagcttttaa ataaagtaac ttaaataagt tcttttattt
    22861 taataaatac aaattgattt taattctaaa ttgaactgaa tttaattgtt tagtgagttc
    22921 acctaaaata aattaagcta agcccgcggc tttattaagc tctttaacat gagaatttaa
    22981 taaagctttt atttattata ataatttctg taaaaagcct gacaaaaata gtttttgtta
    23041 tacatatgta tatgtatagc taaaaaaata tattgctatc aaaaaaatcc aattaagttg
    23101 ggtttagcta agttctttaa caagagaatt tagctaagcc ctattttttt gtaaaatttt
    23161 ttgtaaaaaa gttggcaaaa atagtttttg ctatatactt atttttataa ataaccatag
    23221 gagtaaaaag atggaaaatc tttcaaacaa taataatcca caagaaaata ttcaaggaga
    23281 gctcaaaatg ataagtgtta atcaacaaag ttttactggt tgtgaaataa ttgaggaaaa
    23341 atcttctccc attaaagaaa aaagtaaatt aagtaagata ggtaagaaat tgccaggaat
    23401 aagcagtcaa gaatgtttta gatttaatcg aaatattgat tttagtgtgc aaagaaacaa
    23461 acttgataaa tacggtgcta gtgaagtagg caatattctt gttggaggtg ctggacttaa
    23521 agatttaatg ataaacagag tgcttaaata ttttagaatg agcctacctt ttgaagagaa
    23581 tttgtatatg ctcaagggca aagaattaga gaatttagga tttagagaat ttgttaaagc
    23641 acatggtgat aatattgata ttttgtataa aaacaaatat gctaacggtg ttgataagta
    23701 taattatttc aaaaaaatgg gcagttcaga aactttagtg ggctcaacaa ttgatggctg
    23761 gtttattaat aataatggcg atttagaact attagagatt aaaagtagcg actctaatta
    23821 tatgagtagt gctattgctg agtacaataa aaatggcaat tttttaagta gtaaatattt
    23881 tttcaaatat tatatacaag cacaaatgca gctagcatgc actgggcttg agtattgtaa
    23941 tttgttcttt ttaatagatg ctgcaccaat taactgtaag attaaaagag atgaggcctt
    24001 aatatcaaaa gtgtttgaat ttgttaataa atgtgaatta gaaattataa atttaaaaaa
    24061 agatatttat agtaactata gagaggaata cttaatggca cataatttta acgaggatac
    24121 gtttataaaa cttgttgaag atttagtaga aaggagtgat ttttatagtt ctggagttga
    24181 gtttgattgg gcaagagaat ttatagaata tgttgattgt gcagaccttg aaattaagga
    24241 taatcaatct gctgaaaatc ttgcgtatga tttaatggag attgatagtc tacaaaaaga
    24301 attaaataga atccaaaacg aaaataaaaa aagagaaaag cccattaaag ataggttgaa
    24361 gatgctaatt tacaatatta caaatacata tccactaatt gagcagttaa attataaatt
    24421 tggagagttt gtgtttactc ttgactctaa gaaaagggca atatcagata gattgaaggg
    24481 actgctacca acaagtggta cagtattttt ccctagcaat atagcattta caaatagtgt
    24541 tagtgtcccc atgtgaatgg gtgcactaaa aaattaaaaa aataaattta atataggagg
    24601 attaattaat gcttattaat aaaataaaac aagataatag aactttaaga ccagagatac
    24661 aaaaatgggg ttgttacttt ttgtgtctgc attattatac aagtctattt aagcaatgtg
    24721 aatttaatgt ttatgagata aatgcagcgt attatagatt tataggactt ggttacatta
    24781 agagtaattg ttttattata aatccatgta tgatacttaa ttactacgga attagaagca
    24841 gcgtgagata tgagtcttta aattatttgg gtgcagcaaa tgaatttgaa ataagtgaag
    24901 ttaaaatcga taaggttaat ggatatcact ttatagcaac aaagaataaa gaaatattat
    24961 atgattcact tgatttaaag ccacgtggga aaatatttaa agtaacttca aagcgtatat
    25021 ttaaactgaa atagctttac taaagtttaa ggttattttt catgcattta taagcgtgaa
    25081 ttttattagc agcagagagg ccgtagatat tatcaatttc ggaagttgaa tgatatttca
    25141 taagttcttt aatttggaaa gaattataac cattagattt taaatatgaa ataaacaaat
    25201 ttctaaataa atggagagat ttattggcac gaaatcctga ttttttgaga agatttttaa
    25261 attttctaga aatattgata atatcaattt ggttatcttt aaatttatgt ttggtttttt
    25321 ggaaaagata agtacgccgt gagtcaagat ttttttcgtt aaaataattt tcgtgagctt
    25381 tttgaatagc ctcaaattct tcagatttga tgacaatttc tctaatacaa gtgacatttc
    25441 tttttttagc tatattaact tttatattgt aaaaagtttc tccagttttg tttaatagag
    25501 gagtaatatc ttgcattttt actttttgaa tttcggcccc cctacaccca cttattgcga
    25561 gtagatgtag aaaccaacca gaaatagggt caattttttt taatatttta acgcattttt
    25621 caattatttt gatagctttt ggggtcaaat aaaacttagg agttggtttt gaagcttttt
    25681 tagtaggctt agaagaaatt tttagtgaat ttttaagaat tttattttca tttagcacat
    25741 tttgataatc ttgaaatagt ttgagcataa aatccatgtt gaaattattt aaattaaaat
    25801 aattattagt gttcataaaa tcctctcctt gaaggtgtta cttttaaatt aagtaaaagt
    25861 aataaaaata gataaaaata gtaatttata ttgtaccaaa aacgaaaaat tttagtcaaa
    25921 ttttgtgagt tctcattgca tgagaaattt gggttgtagg gaggctgtta taaatagaat
    25981 gggcattttc tgagggtgtc ggctaagaaa gactacatac tttagctaat atatagcaaa
    26041 gactttgaaa tttaatttgt atgtgtttta tagtcttttg taatgagtag tgcatttgca
    26101 atggagagat tttggggagt tgtttaaaat tacatttgcg ttttgttaaa atgtaacagc
    26161 tgaatgtaac aaaattatat atttaaatct ttgaaatatt gcatttatta tgtattgtgg
    26221 tatgattagg acttatggag aaatttatga ataagaaaat gaaaatgttt attatttgtg
    26281 ctgtttttat acttataggt gcttgcaaga ttcatacttc atatgatgag caaagcaatg
    26341 gagaggtaaa ggtcaaaaaa atagaattct ctgaatttac tgtaaaaatt aaaaataaga
    26401 ataatagtaa taactgggca gacttaggag atttagttgt aagaaaagaa aaagatggta
    26461 ttgaaacggg tttaaacgct gggggacatt cggctacatt cttttcatta gaagaggaag
    26521 aaattaataa ctttataaaa gcaatgactg aaggtggatc atttaaaact agtttgtatt
    26581 atggatataa tgacgaagaa agtgataaaa atgtcattaa gaataaagag ataaaaacaa
    26641 agatagaaaa aattaatgat actgaatata ttacattttt aggagataaa attaataaca
    26701 gtgcgggggg agacaaaata gctgaatatg caatatcact agaagagctt aaaagaaatt
    26761 taaaatagaa gttagaaata taggagagag cgtatatgaa taaaaaaaca attattattt
    26821 gtgcagtttt tgcgctgata ctttcttgta agaattatgc aattaaagat ttagaacaaa
    26881 atgcaaaagg gaaaattaaa ggatttatag ataaggcttt ggatccagca aaagataaaa
    26941 ttacttcaag tagttcaaaa gtagatgaat tagcaagaaa attacaagaa gaagataaaa
    27001 taaagggtgt agaagaaaac aataaagatg aattaatgca gggtgatgat cctaatagtg
    27061 gtgtaataaa ttcgtcacca gtattgccag aaaatagtca agataataca ccaatattaa
    27121 aagcagcgga acaaagtgat ggtcaacaag aagagaaagt gaaaaaagta gaagaatccg
    27181 aagctaaagt tgagggaaaa gaagaaaaac aagagaatac agaagaacga aacaaacaag
    27241 aattagctaa acaagaagaa gaacaacaaa aacgaaaagc agaacaagaa aaacaaaaaa
    27301 gagaagaaga gcaagaaaga caaaaaagag aagaagagca agaaagaaaa gctaaggcag
    27361 aaaaagaagc taaagaaaaa gcagaaagac aaaaacaaga agaacaacaa aaacgaaaag
    27421 cagaaaaaga aagagaagaa caacgaaaag aggcagaaaa aaggcaagtt gataacgaaa
    27481 ttagaacact tacaggcaaa atagatgaaa tcaatagaaa tattgatgtt ataaaagagc
    27541 aaactagtgt gggggcacaa ggtgttatag atagaattac agggcctgta tatgatgatt
    27601 ttactgatgg gaataaagct atatacaaaa cttgggggga tttggaagat gataacgacg
    27661 aaggattagg aaagctatta aaagaattga gtgatactag acataattta agaaccaaat
    27721 taaatgaggg taataaagca tatattattg atactagaag cactgaaccc caattaaaag
    27781 aaaatgtaag tgttagcgaa attaaatcag acttagatga actaaaatca aaattagaag
    27841 aagttaaaga atatcttgaa gataaagata attttgaaga aattaaagaa tacgttgctg
    27901 gtagtgagga taattatgat gaagaagatt aattttagat ataactaaat tttgtataca
    27961 caaaataaca actagtaaaa aaatgactag ttgttatttt tttgtagatt tcattgttat
    28021 aaatatagaa atgttttcta tcaaaacttt cattcaaaaa atgccaaaaa ctattgctca
    28081 aaatattgtt tatttatata ctctctagag ttatgatgaa tataaatgag atttcagatt
    28141 tttatgataa tttatataag agaacaaaaa aagaaataga taaacttata aacaagctct
    28201 atttaactag ccaaataact ctaaagcaaa aaagacaaat atacagtgct gttgaaaaaa
    28261 tgcaaaagta cgtaataaaa accggaaaaa gtgttttttt agaatcggaa aaagaatttg
    28321 ttaaagacac tttgaaaaga aaaaatctaa caaaaaaatt tcaaagtttc aaagttgatt
    28381 ttagctacaa ggaaggaatg ctagaaaaat gtttagaaag attaggagaa gataaatcta
    28441 tcgaattttt gatttttgtt tgccaaattc ttaatgggat aagagaaaaa gtatcagaat
    28501 tagactttca aatagatgcg attaaagaat ttagagatat tttatttttg agtatacact
    28561 attatgataa aagacttttc accagtaaga atcttatgaa tgaaatgaaa tactttttcg
    28621 aaaaagtaga gttaatttat agttatatgc aataaattag tgaactgcta tttctaaatc
    28681 aaaaattata gaaatagcag cgaactaaat caataaaagc taacagatat tccctgttaa
    28741 atatcaagaa gttatcagtt tatgttaaca attaacaaat tgctttacta tttagagtaa
    28801 caaattgtta cttttgttat tttagaggat ttttttgaaa aaagttaaaa gatcttttga
    28861 tgattatgtt gcatatttta gagaaggatc gttaagtgat gtagaaatag cgaagaaatt
    28921 aggagtttct aaagtaaatg tgtggagaat gagacaaaag tgggaaagtg gagaaagtgt
    28981 tgttaacggg gactctagag taacaattag tgaagatact tttgaacacc ttttgtcgca
    29041 aacctttaga tcagaagtta acgctaggaa agttagaagc gaattggatg tagagcggtc
    29101 taatttagaa ttaggattta taaatgcatt taagcaatat tctagtgttg agctttttag
    29161 tatgcatact aaaatagaaa atttaagagc cgaaattgac gctttaaata aagcaagtag
    29221 taaaaaaaac aagcaagttg ttaatggaga aattaattct ttaaaaagcg agcttgatga
    29281 atatataaaa gagtgttcaa taagagaaat ggagctttac tatgaatgta tgaaaaaact
    29341 tgctacggtt aatggagctg aaagcaaaag taactacaaa aatagtaaag ggcacaagtg
    29401 aacttatatc aaacaaaact ttttacaaca ctacaaaagg aatacaaaaa taaatatgga
    29461 gttgatatat cacaatttgt aaagctaaca aattcttcaa ttaattttga taagtttgaa
    29521 gaagaacagt taactttaaa acaaaaaaat gtgataaaaa gcattaaaaa gaataatgaa
    29581 aagaagatta tactcagcgg aggcatagct agtggcaaaa cgtatcttgc atgttatctt
    29641 tttctaaaaa gtttaattga aattaaaaag ttatactcta gtgatactaa taatttcatt
    29701 atagggaatt cacaacgttc agttgaagtt aatgttttgg ggcaatttga aaagctatgt
    29761 aaacttctta aaattcctta tattccaaga catacaaata attcatatat tctgattgat
    29821 tcactacgta ttaatctata tggaggagat aaggcaagtg attttgaaag atttagggga
    29881 agtaattcgg cacttatttt tgttaatgag gctacaactt tacacaagca aactttagag
    29941 gaagtcttaa aaagactaag atgcgggcaa gaaactatta tttttgatac taatcctgat
    30001 catccagaac actattttaa aaccgattat attgataata tagcgacctt taagacatat
    30061 aagtttacaa cttatgataa tgtgctactt agtaaaggat ttgtcgaaac acaagaaaag
    30121 ctatataaag atataccatc atataaagca agagttttgt taggtgagtg gatagcaagc
    30181 actgattcaa tttttacaca aataaatatt actgatgatt atgtatttac tagcccgata
    30241 gcatatttag acccagcatt tagtgttggc ggggataaca ctgcattatg tgttatggag
    30301 cgagttgatg ataagtatta tgcttttgta tttcaagacc aaagaccagc taatgatcct
    30361 tatattatga atatggtaaa gactgttata gaaaatttca atgtgcatac actgtattta
    30421 gaggatagag ataatacaaa aggtgctggt ggattgaccc gtgaatacat cttgctaaga
    30481 agtaatataa gccaatattt tagaattgtt ccagttaagc caaagtctaa taaatttagc
    30541 agaataacaa cgttaattac gccgtttact tacaaaaaac tttatattac aaagtacagt
    30601 agttcttccg tatttaatga tatttattcg tataaggggg ataataaaac ccatgatgac
    30661 gctcttgatg caatatctgc agcatatttg atgttgtctt taggatatag agagcgaagt
    30721 gttcactttg gcaatcaaag atttttgtaa
//

LOCUS       plasmid_cp32-3              30223 bp    DNA     circular BCT 22-DEC-2011
DEFINITION  Borrelia burgdorferi B31 plasmid cp32-3, complete sequence.
ACCESSION   NC_000949
VERSION     NC_000949.1  GI:11497103
DBLINK      Project: 57581
KEYWORDS    .
SOURCE      Borrelia burgdorferi B31
  ORGANISM  Borrelia burgdorferi B31
            Bacteria; Spirochaetes; Spirochaetales; Spirochaetaceae; Borrelia;
            Borrelia burgdorferi group.
REFERENCE   1  (bases 1 to 30223)
  AUTHORS   Casjens,S., Palmer,N., van Vugt,R., Huang,W.M., Stevenson,B.,
            Rosa,P., Lathigra,R., Sutton,G., Peterson,J., Dodson,R.J., Haft,D.,
            Hickey,E., Gwinn,M., White,O. and Fraser,C.M.
  TITLE     A bacterial genome in flux: the twelve linear and nine circular
            extrachromosomal DNAs in an infectious isolate of the Lyme disease
            spirochete Borrelia burgdorferi
  JOURNAL   Mol. Microbiol. 35 (3), 490-516 (2000)
   PUBMED   10672174
REFERENCE   2  (bases 1 to 30223)
  CONSRTM   NCBI Genome Project
  TITLE     Direct Submission
  JOURNAL   Submitted (01-DEC-2000) National Center for Biotechnology
            Information, NIH, Bethesda, MD 20894, USA
REFERENCE   3  (bases 1 to 30223)
  AUTHORS   Fraser,C.M., Casjens,S., Huang,W.M., Sutton,G.G., Lathigra,R.,
            White,O., Dodson,R., Hickey,E.K., Gwinn,M., Peterson,J.,
            van-Vugt,R., Palmer,N., Haft,D., Rosa,P. and Stevenson,B.
  TITLE     Direct Submission
  JOURNAL   Submitted (11-NOV-1999) The Institute for Genomic Research, 9712
            Medical Center Dr, Rockville, MD 20850, USA
COMMENT     PROVISIONAL REFSEQ: This record has not yet been subject to final
            NCBI review. The reference sequence was derived from AE001576.
            COMPLETENESS: full length.
FEATURES             Location/Qualifiers
     source          1..30223
                     /organism="Borrelia burgdorferi B31"
                     /mol_type="genomic DNA"
                     /strain="B31"
                     /db_xref="taxon:224326"
                     /plasmid="cp32-3"
     gene            66..1289
                     /locus_tag="BB_S01"
                     /db_xref="GeneID:1194513"
     CDS             66..1289
                     /locus_tag="BB_S01"
                     /note="hypothetical protein; identified by Glimmer2;
                     putative"
                     /codon_start=1
                     /transl_table=11
                     /product="hypothetical protein"
                     /protein_id="NP_051204.1"
                     /db_xref="GI:11497136"
                     /db_xref="GeneID:1194513"
                     /translation="MCDLRKTKLIDKISSLELYKYSIFFRNYIENVAEDCLKNGLILE
                     SAAHNVSEVELARLKVQLKNALLNCIISYRFHGIGYVLVKTKDTLIDLEQPVNIELPI
                     GFEYLDYEYVRDLGVDFDHITYKVKSNNKNNSLDAVKIHKSRLIIYENFDYILKRYVP
                     CYTESFLLDIYLFEKIYVEIERRIENHNFLFYKDESLVQLQDALSSATTSLSALTQSN
                     NDRGSGILSSFLRKQNSNNHSKDISNLRNLNDSLSQELARLKSNLNNEGMFYTATPSA
                     SLEVIKYDLSYLKEALALIKAKIGADTKEPLTRSFNEQAKGLGNDGKGDRSNYYDFLK
                     GVQEQVENSCNLKLTKYFGLDMKFNSLIMLSEEQKVERDIKLIELYSKYNQLIQSSSF
                     NNEELAMLKEKLFSF"
     gene            1306..1998
                     /locus_tag="BB_S02"
                     /db_xref="GeneID:1194514"
     CDS             1306..1998
                     /locus_tag="BB_S02"
                     /note="hypothetical protein; identified by Glimmer2;
                     putative"
                     /codon_start=1
                     /transl_table=11
                     /product="hypothetical protein"
                     /protein_id="NP_051205.1"
                     /db_xref="GI:11497137"
                     /db_xref="GeneID:1194514"
                     /translation="MTEKEEKEDLQAQDKEEQQIKADTKVISVQEFEEYMRFKEQANS
                     KSKETSRDLSINERITKELAEVEERERIEKQLLLEAERINEIDTLAKAHLSNHFNKEV
                     LLAKGYTLKDIMQAQRRELVRKFVPIEQIKAIAKVSDISHIDGEILEQLVSLAKVNIK
                     LRKNASSSSSSVDSIKGNIAIKSEERASLLDSNFVPINFTEFVQAISNTYKQRRIQFY
                     ENLKRHKRTSIA"
     gene            2011..2568
                     /locus_tag="BB_S03"
                     /db_xref="GeneID:1194515"
     CDS             2011..2568
                     /locus_tag="BB_S03"
                     /note="hypothetical protein; identified by Glimmer2;
                     putative"
                     /codon_start=1
                     /transl_table=11
                     /product="hypothetical protein"
                     /protein_id="NP_051206.1"
                     /db_xref="GI:11497138"
                     /db_xref="GeneID:1194515"
                     /translation="MSDITKIKQEFDKKVAEIQALMKNPQQDSGLLSNSIDFRDQNLI
                     FSNSGGVCTSSKDKIENYPAKGYPYKRGVKLSFGDGTTELEVEAGGGDDLYGVCSDID
                     EFSGMATVIPITNNFTGYLTLKKEGQNGVNPGDKLNFNQHGELEKVTGAQKSVNAIAL
                     SKAHKLTEDLFIVLASVFGNRAIKG"
     gene            2575..3339
                     /locus_tag="BB_S04"
                     /db_xref="GeneID:1194516"
     CDS             2575..3339
                     /locus_tag="BB_S04"
                     /note="hypothetical protein; identified by Glimmer2;
                     putative"
                     /codon_start=1
                     /transl_table=11
                     /product="hypothetical protein"
                     /protein_id="NP_051207.1"
                     /db_xref="GI:11497139"
                     /db_xref="GeneID:1194516"
                     /translation="MALKGNMQVENLEAVEDPQVDLGAQVSAAPRAKRQARQAEDAQG
                     EDPYLEAINELDDVLLKFKKYVKSMSSIENKVFGGLSSCFKSKNERVDAYSFACSSYT
                     DKIEEYLYDPANSFPYKRGVKLVPKENSIYVEVGADTDMYGICVDVCEFSCTAYVLPI
                     TNNFEGYLVTRNPSIKIGEILDINNNGVIIKAGGGPPTVINIYALSDSFTINFAPEDG
                     NQDQNRYPRQEYSINLIKVAIFGNRGLEKIVIPDGG"
     gene            3369..3941
                     /locus_tag="BB_S05"
                     /pseudo
                     /db_xref="GeneID:1194517"
     gene            3963..4922
                     /locus_tag="BB_S06"
                     /db_xref="GeneID:1194502"
     CDS             3963..4922
                     /locus_tag="BB_S06"
                     /note="similar to GP:1663561 percent identity: 98.37;
                     identified by sequence similarity; putative"
                     /codon_start=1
                     /transl_table=11
                     /product="hypothetical protein"
                     /protein_id="NP_051209.1"
                     /db_xref="GI:11497125"
                     /db_xref="GeneID:1194502"
                     /translation="MELFDENYYAKAVANIIGEVKDPIMYKWFSPDQIEDVDLQMGYQ
                     KTVKWDAFLNANPTTIANEVNTISTIGFSSEVVRLNYLKLQYKFRHLKQTSEKFYTSD
                     SYIGDINNNLLPFAQAYKLASSEIIKLINHFVLTGTVSIQKDGKNQKRLLPNMYGLLN
                     MPEQIKEEVASGDKDKMDKIFEKIEAGLSKLELGDEFSTPMMVIVDPATSLKLVKPYA
                     AAQGAASSCEKWEDVLIQTIKAINNREDVYIETSNLLKHKILIYPLNSELIKFKPSKY
                     MLPTPNEQVDKDSTDVAHSYIDFVLGGLLATRKTILQVNIKQS"
     gene            4942..5397
                     /locus_tag="BB_S07"
                     /db_xref="GeneID:1194503"
     CDS             4942..5397
                     /locus_tag="BB_S07"
                     /note="similar to GP:1663562 percent identity: 98.68;
                     identified by sequence similarity; putative"
                     /codon_start=1
                     /transl_table=11
                     /product="hypothetical protein"
                     /protein_id="NP_051210.2"
                     /db_xref="GI:365257007"
                     /db_xref="GeneID:1194503"
                     /translation="MSEQESLQAQVAGEEELLVTKLHSEVLLLLGIDKFALSRQNFLL
                     HLSLLQAILVTRGIDASSLTYEQIFLLTFYHMGCQLRKQGVVREFEFDRIKKEKFNEL
                     ELDYYPSSSGGEEGGEGSCGSNKNFCSQLDAFLEKLKRETSTPSCVGVV"
     gene            5397..5780
                     /locus_tag="BB_S08"
                     /db_xref="GeneID:1194504"
     CDS             5397..5780
                     /locus_tag="BB_S08"
                     /note="similar to GP:1663563 percent identity: 97.64;
                     identified by sequence similarity; putative"
                     /codon_start=1
                     /transl_table=11
                     /product="hypothetical protein"
                     /protein_id="NP_051211.2"
                     /db_xref="GI:365257008"
                     /db_xref="GeneID:1194504"
                     /translation="MNGVRKRLSDMSFRMINVFKDPKPLKFYKGTVVKLENDSSYQRV
                     FDKTKYIEFAGVIIDIKPQELAILYDSDMSDIQGYSKLYTYQDLNYEPKDRISIADLV
                     YFEIFSIDSSIGYFTLVLKEFIWTN"
     gene            5768..6157
                     /locus_tag="BB_S09"
                     /db_xref="GeneID:1194505"
     CDS             5768..6157
                     /locus_tag="BB_S09"
                     /note="similar to GP:1663564 percent identity: 100.00;
                     identified by sequence similarity; putative"
                     /codon_start=1
                     /transl_table=11
                     /product="hypothetical protein"
                     /protein_id="NP_051212.1"
                     /db_xref="GI:11497128"
                     /db_xref="GeneID:1194505"
                     /translation="MDKLEFKMELEIGWFGGRAGIAKMHEKGSSNLPARKHLTKIASS
                     SEFREYINNSYINSKFNLDPKSGMEAIGQAFIRYYENYLLSAQVTPALKANTIKSKFK
                     RGSNTAAIPLVDTAKMLSEITYKVTLE"
     gene            6154..6720
                     /locus_tag="BB_S10"
                     /db_xref="GeneID:1194506"
     CDS             6154..6720
                     /locus_tag="BB_S10"
                     /note="similar to GP:1663565 percent identity: 97.98;
                     identified by sequence similarity; putative"
                     /codon_start=1
                     /transl_table=11
                     /product="hypothetical protein"
                     /protein_id="NP_051213.1"
                     /db_xref="GI:11497129"
                     /db_xref="GeneID:1194506"
                     /translation="MIFTLDMVLNHLTQIFKGFKAYATENNFECDIINTYNHPYLSKI
                     TAASSNIIALKFDGTENLFDHNYRAGVFYENALEFSINFQIYIIAIVLNAKDFDANSR
                     MLMLYSMLSDFLHNKAHKYTLPSLQPDYINKINFYIYPTSNMQTVGLINLGTKYSNHA
                     YSASIAFNASVKAIEILKEEYEIAARYN"
     gene            6701..7813
                     /locus_tag="BB_S11"
                     /db_xref="GeneID:1194518"
     CDS             6701..7813
                     /locus_tag="BB_S11"
                     /note="hypothetical protein; identified by Glimmer2;
                     putative"
                     /codon_start=1
                     /transl_table=11
                     /product="hypothetical protein"
                     /protein_id="NP_051214.1"
                     /db_xref="GI:11497141"
                     /db_xref="GeneID:1194518"
                     /translation="MPQDTISVSLLDSRIQASRPNYYNPLLVYKTAKIKVNKDAASYK
                     ILNLTVNNYEKQIETLEKENGNGEDQFGKEKTLLKTAMSNFFNSSEESLKSADLFIYK
                     DKPEELKNYLKVHRHTFVVLINTEGDASDDGLKIYKDDYNKFKKPSTFFVFSTKEQEI
                     KELFKDKGNTEKERNIAVYSNNKDNLHLKFISQYLHQASIFHAVNPYGMPLAATPLVD
                     DTVIGKLRTAKINFYSLLNETGLDGVPAFKEGVDLAGGAIDEQFTYHYIKNEAIIELI
                     RIWNKNNRQNSKLSALQLSGARDNAYTSAIECLLKRFVDRGLIIEYKNLRLTLSPTPQ
                     LKLELSVNITYNFSINAVALVITTQDIVDYQNSLSA"
     gene            7828..8256
                     /locus_tag="BB_S12"
                     /db_xref="GeneID:1194519"
     CDS             7828..8256
                     /locus_tag="BB_S12"
                     /note="hypothetical protein; identified by Glimmer2;
                     putative"
                     /codon_start=1
                     /transl_table=11
                     /product="hypothetical protein"
                     /protein_id="NP_051215.1"
                     /db_xref="GI:11497142"
                     /db_xref="GeneID:1194519"
                     /translation="MQFYDLREVYFSIGGTQLHSGKLELTSEPTTRAVISSEDKGMPV
                     ISLRDPKTITYVFNIEVTLGSHDYILLTELSDEQFYNMDVRKEDKMLDLAFNDRIATK
                     IISNYAIFTEEPSRSYSAEAEKVSFEIRAINCQKSKPNNS"
     gene            8272..8727
                     /locus_tag="BB_S13"
                     /db_xref="GeneID:1194520"
     CDS             8272..8727
                     /locus_tag="BB_S13"
                     /note="hypothetical protein; identified by Glimmer2;
                     putative"
                     /codon_start=1
                     /transl_table=11
                     /product="hypothetical protein"
                     /protein_id="NP_051216.1"
                     /db_xref="GI:11497143"
                     /db_xref="GeneID:1194520"
                     /translation="MIMRYKMKILTKNKTYEYPLRVLPVYEWDKVLGFNQSDAVLKLN
                     EVKYLREITSLMISPKFLDEFYVILDQNREFISYYKDYLVAIIYTAQFNTFHLDNDLK
                     KPALVYLSEYENNVGDFVAFDYINENFDYEKVATSLSSSTSNSNELVAK"
     gene            8724..8960
                     /locus_tag="BB_S14"
                     /db_xref="GeneID:1194521"
     CDS             8724..8960
                     /locus_tag="BB_S14"
                     /note="hypothetical protein; identified by Glimmer2;
                     putative"
                     /codon_start=1
                     /transl_table=11
                     /product="hypothetical protein"
                     /protein_id="NP_051217.1"
                     /db_xref="GI:11497144"
                     /db_xref="GeneID:1194521"
                     /translation="MNKRNRDIDKAIASLDETRKKYFNLLDEIKNDKYYFPVIMNICS
                     YDSVKKLPYDELLEVNRLAEIKLEKELYELILSK"
     gene            8968..10242
                     /locus_tag="BB_S15"
                     /db_xref="GeneID:1194522"
     CDS             8968..10242
                     /locus_tag="BB_S15"
                     /note="hypothetical protein; identified by Glimmer2;
                     putative"
                     /codon_start=1
                     /transl_table=11
                     /product="hypothetical protein"
                     /protein_id="NP_051218.1"
                     /db_xref="GI:11497145"
                     /db_xref="GeneID:1194522"
                     /translation="MSDKFTIKFKGILDHAATKKAIEQDISKMEKYLKPKKSSLGSTK
                     DIVKNNLSDKKKELSRQSKFESLRERVEKYRLTQTKKLIKQGMGFEKARKEAFRRSLM
                     SDRDKRRLEYKELAKESKAKSKMLAASQGKGLVAKIAIGSALGNIISNAMSKVGGGLL
                     GFAKKAVEEDTKTKRTQLLNKAFYGDPKEKEGLLKIIGGMKGFERDLEKEEFLNQASV
                     FKGTLRDLDMLNETNLKNAVEFAAMLKSSGAMSSEDAVKAVNSVLGGDGSELFDLLKK
                     SGVGDKYIEDAKMAWQSGAQVDLDSRITKMMEMFKDFKSFGLTKKVNNAESIQSNLAS
                     AEQTLSNLTTTVLDPLLNIINWITAKIKNFDFTKDIINPIINGIKSIFNLNYFFAKLK
                     SVLPTMFGGDGGEALKKLQEQAENQDNANNTP"
     gene            10265..10948
                     /locus_tag="BB_S16"
                     /db_xref="GeneID:1194523"
     CDS             10265..10948
                     /locus_tag="BB_S16"
                     /note="hypothetical protein; identified by Glimmer2;
                     putative"
                     /codon_start=1
                     /transl_table=11
                     /product="hypothetical protein"
                     /protein_id="NP_051219.1"
                     /db_xref="GI:11497146"
                     /db_xref="GeneID:1194523"
                     /translation="MTSNKKIANNAANKIDINNKITNNHDIEKKKIKEKINDIEKKEI
                     REITRIIRDVITQIFALFGADNFLVLFPRMDLKGFGYIPQLFFIKPKNELITRTYNTN
                     CSKRPVINYYDRKAEYVSYNPVMTGEHISLNGGILTSLYKDMLSLLKMTVFGNTMLHF
                     DAHLVKEQLANRIQAQVPFSIYSPTFGLKELAVITSLSFKDTPFIDEVEVSLSIEIVK
                     TFALEKYKG"
     gene            10952..11902
                     /locus_tag="BB_S17"
                     /db_xref="GeneID:1194524"
     CDS             10952..11902
                     /locus_tag="BB_S17"
                     /note="hypothetical protein; identified by Glimmer2;
                     putative"
                     /codon_start=1
                     /transl_table=11
                     /product="hypothetical protein"
                     /protein_id="NP_051220.1"
                     /db_xref="GI:11497147"
                     /db_xref="GeneID:1194524"
                     /translation="MLLLQYDFKIEFYNVDTSKKSPDGIPFAEEIPKIIINTQDGIHI
                     DISISNMYSNIHTISSKQAKVVLWNLPLDFTDDIKFGDIVKIYYKKFAHEKNFDFIMA
                     GTLGPPMSTDYPGGDFSVDLDVRLLTKSNFFNRELAGKEGKNFKGKTVKEAIESVFPN
                     RNILNMDEKDCLKIIDKDIYATTPKEFIDKIKGTYVHNVIADIGTGLRGYECYLIFTN
                     YIKKGENVHYEALEDYGLEFIPQQEITLGTTLKKNLIFWNAKTFFTHKLNVGDKVSFI
                     DGLGKMIKTTIKETSARLSNTGECSLILKLEDDSNTKRKK"
     gene            11920..12465
                     /locus_tag="BB_S18"
                     /db_xref="GeneID:1194525"
     CDS             11920..12465
                     /locus_tag="BB_S18"
                     /note="hypothetical protein; identified by Glimmer2;
                     putative"
                     /codon_start=1
                     /transl_table=11
                     /product="hypothetical protein"
                     /protein_id="NP_051221.1"
                     /db_xref="GI:11497148"
                     /db_xref="GeneID:1194525"
                     /translation="MNEDYEIYRMNQRLYGQALAQEDLKNWIYSNIFIIKIGTVKEFK
                     HQTQEAIVTIPEFEDLEIHTKNISNISLELSKGDCVLLLQSSINIFDKNNDIHFDKHH
                     FYILSAISPKTLNLISDTVKIRANNKIEIANQTTSLKKILDNIVSAINGIKIIGDSVI
                     DESSLKIATAQINSDINSLFK"
     gene            12495..12827
                     /locus_tag="BB_S19"
                     /db_xref="GeneID:1194507"
     CDS             12495..12827
                     /locus_tag="BB_S19"
                     /note="similar to GP:1421734 percent identity: 99.09;
                     identified by sequence similarity; putative"
                     /codon_start=1
                     /transl_table=11
                     /product="hypothetical protein"
                     /protein_id="NP_051222.1"
                     /db_xref="GI:11497130"
                     /db_xref="GeneID:1194507"
                     /translation="MDLRLGNNFELVFNNDLSLVDGIDEQKQRFLIFLKTLRGSLSYA
                     PHWGLDYFLLLKLLKINNLHAVKNYFHEISKELNLDLINISTTIQDNKAHISFFFSGD
                     VLNMEFNL"
     gene            12824..13699
                     /locus_tag="BB_S20"
                     /db_xref="GeneID:1194508"
     CDS             12824..13699
                     /locus_tag="BB_S20"
                     /note="similar to GP:1421735 percent identity: 98.28;
                     identified by sequence similarity; putative"
                     /codon_start=1
                     /transl_table=11
                     /product="hypothetical protein"
                     /protein_id="NP_051223.1"
                     /db_xref="GI:11497131"
                     /db_xref="GeneID:1194508"
                     /translation="MSIVFDSDFGILKRTIKDIVRAKREYLRVNYGINIDDNQSSIYN
                     IIASSLALIEEEIINELNLFFSKMKPGGTYWAAIEEHISSKSTTYSAVRNALLNLDGI
                     EYTNIKSAAGKANIYLILKETLLDTSKSNINSPEFKAKLWETLYLTTPSGTLLEGDIE
                     IDGLNSTGQRKSYKISLGKRKYVYMKVKYKLDLKNYLYLNIDSQIRDIYSRIISNNYS
                     DMGISFEYQDFFAPVNEVKGIKFMEISACIKDTDTESITKIGDSDFKKNQDIAINDDT
                     MLLFNMTDRLLIDIG"
     gene            13709..14314
                     /locus_tag="BB_S21"
                     /db_xref="GeneID:1194481"
     CDS             13709..14314
                     /locus_tag="BB_S21"
                     /note="similar to GP:1421736 percent identity: 95.02;
                     identified by sequence similarity; putative"
                     /codon_start=1
                     /transl_table=11
                     /product="hypothetical protein"
                     /protein_id="NP_051224.2"
                     /db_xref="GI:365257002"
                     /db_xref="GeneID:1194481"
                     /translation="MKIPNLFKNTEIHKFIRTETEYAQALLNELKSLNSNFISINVIE
                     NIKSRYIAIWISQVLSIFYAKTQTLQSITSNINSVIFALRHIGTDESFRLIFKTFLNV
                     DIEVTTPEAGVIDISLKGVIKTNFTTFISPNTKKGKRLKKIILREKKPGYAASKKALV
                     FNSLPKGYDHSIYAFIKRIIPIGRVLKINNTDGNNIITFNN"
     gene            14324..15136
                     /locus_tag="BB_S22"
                     /pseudo
                     /db_xref="GeneID:1194482"
     gene            15212..15415
                     /gene="blyA"
                     /locus_tag="BB_S23"
                     /allele="3"
                     /db_xref="GeneID:1194483"
     CDS             15212..15415
                     /gene="blyA"
                     /locus_tag="BB_S23"
                     /allele="3"
                     /note="BlyA; similar to PID:1209825 PID:1209851
                     PID:1209860 PID:1209868 PID:2072097 percent identity:
                     98.51; identified by sequence similarity; putative"
                     /codon_start=1
                     /transl_table=11
                     /product="pore-forming hemolysin"
                     /protein_id="NP_051226.1"
                     /db_xref="GI:11497106"
                     /db_xref="GeneID:1194483"
                     /translation="MDTIKLTELLINLNEIKLIAVMIFVTVLVLGVLILLKPLLKDIL
                     TIVIGKIFKNGNGNGKNHIKKRD"
     gene            15419..15766
                     /gene="blyB"
                     /locus_tag="BB_S24"
                     /allele="3"
                     /db_xref="GeneID:1194484"
     CDS             15419..15766
                     /gene="blyB"
                     /locus_tag="BB_S24"
                     /allele="3"
                     /note="BlyA; similar to PID:1209826 PID:1209852
                     PID:1209861 PID:1209869 PID:2072098 percent identity:
                     99.13; identified by sequence similarity; putative"
                     /codon_start=1
                     /transl_table=11
                     /product="hemolysin accessory protein"
                     /protein_id="NP_051227.1"
                     /db_xref="GI:11497107"
                     /db_xref="GeneID:1194484"
                     /translation="MKLSKDNVELGLTSLSTLIDIFSKFEDEFDEIAHKGFFLVYELY
                     SHYKLIYTANMERLESALTPAINKALAPLNEKINQCIDLVNSDEKNLKISNDLKFNQE
                     GKPIYKERTNNAK"
     gene            15756..16091
                     /locus_tag="BB_S25"
                     /db_xref="GeneID:1194485"
     CDS             15756..16091
                     /locus_tag="BB_S25"
                     /note="similar to PID:1209827 PID:1209833 PID:1209839
                     PID:1209853 PID:1209862 percent identity: 100.00;
                     identified by sequence similarity; putative"
                     /codon_start=1
                     /transl_table=11
                     /product="hypothetical protein"
                     /protein_id="NP_051228.1"
                     /db_xref="GI:11497108"
                     /db_xref="GeneID:1194485"
                     /translation="MQNNTIGLGLNLLSSLTNIAKTDTNIDHNYINTFSKVIDFFYKT
                     YISTLKSMETAESTKIFEEIQDILKYNIEIIEAISTDKSKRIITSLKSTRNKIMKEYI
                     KILKRGENA"
     gene            16084..16437
                     /locus_tag="BB_S26"
                     /db_xref="GeneID:1194486"
     CDS             16084..16437
                     /locus_tag="BB_S26"
                     /note="similar to GB:L31420 PID:1209834 PID:1209840
                     PID:1209846 PID:1209854 percent identity: 98.29;
                     identified by sequence similarity; putative"
                     /codon_start=1
                     /transl_table=11
                     /product="hypothetical protein"
                     /protein_id="NP_051229.2"
                     /db_xref="GI:365257003"
                     /db_xref="GeneID:1194486"
                     /translation="MLKRLHCLLIVLLLCCTTIANLPEEPKPPIIQTLKSLAKYETQL
                     SEYVMYLVTFLAKTKVKVNDPNYPEYPYPDLSTLKDEHSITAVKHNINIYLEYIKKTK
                     PIAEKVYNKYSQLKM"
     gene            16586..16903
                     /locus_tag="BB_S27"
                     /db_xref="GeneID:1194509"
     CDS             16586..16903
                     /locus_tag="BB_S27"
                     /note="hypothetical protein; identified by Glimmer2;
                     putative"
                     /codon_start=1
                     /transl_table=11
                     /product="hypothetical protein"
                     /protein_id="NP_051230.1"
                     /db_xref="GI:11497132"
                     /db_xref="GeneID:1194509"
                     /translation="MQKINLLMLFMFIISIGNLISYEIKKDEIIKVKTLIALDQGGDD
                     HKHNINFPIKKEDKNKTLFEIIGIGLENFINQIGAENILEVKSLNHLVGFGVIVVYKE
                     KKK"
     gene            17089..17697
                     /gene="bdrF"
                     /locus_tag="BB_S29"
                     /db_xref="GeneID:1194487"
     CDS             17089..17697
                     /gene="bdrF"
                     /locus_tag="BB_S29"
                     /note="similar to PID:1209841 percent identity: 91.58;
                     identified by sequence similarity; putative"
                     /codon_start=1
                     /transl_table=11
                     /product="BdrF"
                     /protein_id="NP_051232.2"
                     /db_xref="GI:365257004"
                     /db_xref="GeneID:1194487"
                     /translation="METVSTNIASVTQEQIYKEFIRLGMEQLIAQDLSKRYYHNELTY
                     RDLENLEKQFDIKFDNLVSKIDTVEKNLNVKIDAVKSELNTKIDNVEKNLQKDISNLD
                     TKIDNVEKNLQKDISNLDTKIDNVEKNLQKDISNLDTKIDNVEKNLNAKIDTVEKNLN
                     AKIDNVEKNLMSLSEMLKWVLGIMGAMSITMIAGLIFAFISK"
     gene            17803..18249
                     /gene="mlpC"
                     /locus_tag="BB_S30"
                     /db_xref="GeneID:1194488"
     CDS             17803..18249
                     /gene="mlpC"
                     /locus_tag="BB_S30"
                     /note="MlpC; similar to PID:1209837 percent identity:
                     86.81; identified by sequence similarity; putative;
                     similar to Congo red-binding protein NlpH"
                     /codon_start=1
                     /transl_table=11
                     /product="lipoprotein"
                     /protein_id="NP_051233.1"
                     /db_xref="GI:11497111"
                     /db_xref="GeneID:1194488"
                     /translation="MKIINILFCLFLLMLNGCNSNDNDTLKNNAQQTKRRGKRDLTQK
                     ETTQEKPKSKEELLREKLSDDQKTHLDWLKPALTGAGEFDKFLENDDDKIKSALDHIK
                     TQLDSCNGDQAEQQKTTFKTVVTEFFKNGDIDNFATGAVSNCNNGG"
     gene            complement(18287..19228)
                     /locus_tag="BB_S31"
                     /db_xref="GeneID:1194489"
     CDS             complement(18287..19228)
                     /locus_tag="BB_S31"
                     /note="similar to PID:1143396 PID:1209858 percent
                     identity: 99.68; identified by sequence similarity;
                     putative"
                     /codon_start=1
                     /transl_table=11
                     /product="hypothetical protein"
                     /protein_id="NP_051234.2"
                     /db_xref="GI:365257005"
                     /db_xref="GeneID:1194489"
                     /translation="MENLSNNNNPQENIQAKISFRKDMKTLKMNLPGIDKSLKGYGYK
                     YQNFNEIVREIKNVIKKHNLELDIEQYPISIEGQYGIVDYIRTTFYSTSTGYEFSFDT
                     RIPTENLQWNNENGSKVTNTVYQMFGSGITYVKRYALVAALGIESEIDTDAAPIYNNH
                     ENENSMPSKQVSVNQKQEQKREQKQEKNQLNNFNKNLKSGKAYCYEIFRDALFNIKNW
                     VNEGEEKNNINALIRALCTDNDDALEDLFEKNAELKSIEYWVNILKKYFNKTNRFDDL
                     NKLKVFMSDNRDVYKTKVLKFFCMLKKERQFNYIFAV"
     gene            19605..20705
                     /locus_tag="BB_S33"
                     /db_xref="GeneID:1194491"
     CDS             19605..20705
                     /locus_tag="BB_S33"
                     /note="similar to PID:1174341 PID:1174349 GB:AE001584
                     percent identity: 90.44; identified by sequence
                     similarity; putative"
                     /codon_start=1
                     /transl_table=11
                     /product="hypothetical protein"
                     /protein_id="NP_051236.1"
                     /db_xref="GI:11497114"
                     /db_xref="GeneID:1194491"
                     /translation="MKGFSNTTKNPTCYNKHQHKLIYLTSTVDFLNKKDKKYTQQNIL
                     YYYNKNLKRNGLAPTTLRTMQNYLYKLEKVLKVTTNYYQHMGVNCGTEIYYKLKYPKK
                     ECYQKINKYFKERKNSRFKSRVNNHFKDNVSKNSSVNSVECLSNKNNIKEERKIKEIE
                     KYQVIKYFNKSNFLCKEILPFLLTLNVDKDTMIKIIKNTKRVENKLLKNTNLNKSCFK
                     EKQEKLKKILNNTQKEFEQNGYNPEQLKTNLQKVYENYKFKPHFIIERHKYSDLNNIK
                     RKLEKSIEREKQNSQQNYQNLKENIFNILIEQLKKETNIEILKPIIKKYLNNQKKIEY
                     NKVFGIYHLELLEIIKNEKNSLTTEEFSIKAV"
     gene            20715..21281
                     /locus_tag="BB_S34"
                     /db_xref="GeneID:1194492"
     CDS             20715..21281
                     /locus_tag="BB_S34"
                     /note="similar to PID:1143398 PID:1174342 PID:1174350
                     PID:2182755 GB:AE001575 percent identity: 99.47;
                     identified by sequence similarity; putative"
                     /codon_start=1
                     /transl_table=11
                     /product="hypothetical protein"
                     /protein_id="NP_051237.1"
                     /db_xref="GI:11497115"
                     /db_xref="GeneID:1194492"
                     /translation="MENAPEPIETVKKGKCKVECQNKERFILIEKENGKAMYHTKIMM
                     DIYKFGVYEKKHEFRLSLRALFNGERIVEETHLYPIKEGDKFIGIFYGYRKPIKKPLI
                     KYQINGARKAYALARAYYMEFRFKAGSVFCYFKGLYRLLDKKRTNNHYNKVLFSMFTD
                     LEQQVYKFYGKKYPEQGPLIKWIIKNLK"
     gene            21257..21997
                     /locus_tag="BB_S35"
                     /db_xref="GeneID:1194493"
     CDS             21257..21997
                     /locus_tag="BB_S35"
                     /note="similar to GB:D26185 SP:P37522 PID:467381
                     PID:580906 GB:AL009126 percent identity: 55.43; identified
                     by sequence similarity; putative"
                     /codon_start=1
                     /transl_table=11
                     /product="plasmid partition protein, putative"
                     /protein_id="NP_051238.1"
                     /db_xref="GI:11497116"
                     /db_xref="GeneID:1194493"
                     /translation="MDNKKPKIITIASIKGGVGKSTSAIILATLLSKNNKVLLIDMDT
                     QASITSYFYEKIEKLGINFTKFNIYEILKENVDIDSTIINVDNNLDLIPSYLTLHNFS
                     EDKIEHKDFLLKTSLGTLYYKYDYIVIDTNPSLDVTLKNALLCSDYVIIPMTAEKWAV
                     ESLDLFNFFVRKLNLFLPIFLIITRFKKNRTHKTLFEILKTKDRFLGTISEREDLNRR
                     IAENNNFDLNKDYIKEYENILEIFLKKI"
     gene            22038..22580
                     /locus_tag="BB_S36"
                     /pseudo
                     /db_xref="GeneID:1194494"
     gene            22593..23183
                     /gene="bdrE"
                     /locus_tag="BB_S37"
                     /db_xref="GeneID:1194495"
     CDS             22593..23183
                     /gene="bdrE"
                     /locus_tag="BB_S37"
                     /note="similar to PID:1174345 GB:AE001584 percent
                     identity: 99.44; identified by sequence similarity;
                     putative"
                     /codon_start=1
                     /transl_table=11
                     /product="BdrE"
                     /protein_id="NP_051240.1"
                     /db_xref="GI:11497118"
                     /db_xref="GeneID:1194495"
                     /translation="MNSLTYRTYNIESIKNEFLKIGFSEEAIDFVFLHNDNYNFEFLK
                     EKLINVEKNLQKDISNLDIKIDTVEKNLNTKIDNVEKNLNLKIDNLDSKIDTVEKNLN
                     TKIDNVEKNLNLKMDNLDSKIDTVEKNLNTKIDNVEKNLNLKMDGLNIKIDNVEKSLN
                     QKLSMGNRLVHFMIITAAILGPILNALFMKYLQGGK"
     gene            23691..25016
                     /gene="bppA"
                     /locus_tag="BB_S38"
                     /allele="3"
                     /db_xref="GeneID:1194496"
     CDS             23691..25016
                     /gene="bppA"
                     /locus_tag="BB_S38"
                     /allele="3"
                     /note="similar to GP:2182759 percent identity: 98.62;
                     identified by sequence similarity; putative"
                     /codon_start=1
                     /transl_table=11
                     /product="BppA"
                     /protein_id="NP_051241.2"
                     /db_xref="GI:365257006"
                     /db_xref="GeneID:1194496"
                     /translation="MENLSNNNNPQENIQGDLKMISVNQQSFTGCEIIEEKSSPIKEK
                     SKLSKIGKKLPGISSQECFRFNRNIDFSVQRNKLDKYGASEVGNILVGGAGLKDLMIN
                     RVLKYFNMRLPFEENLYMLKGKELENLGFREFVKAYGDNIDILYKNKYANGVDKYNYF
                     KKMGSSETLVGSTIDGWFINNNGDLELLEIKSSDSNYMSSAIAEYNKNGNFLSSKYFF
                     KYYVQAQMQLACTGLEYCNLFFLIDAAPINCKIKRDEALISKVFEFVNKCELEIINLK
                     KDIYSNYREEYLMAHNFNEDTFIKLVEDLVERSDFYSSGVEFDWAREFIEYVDCADLE
                     IKDNQSAENLAYDLMEIDSLQKELNRIQNENKKREKPIKDRLKMLIYNITNTYPLIEQ
                     LNYKFGEFVFTLDPKKRAISDRLKGLLPTSGTVFFPSNIAFTNSVSVPM"
     gene            25069..25494
                     /gene="bppB"
                     /locus_tag="BB_S39"
                     /allele="3"
                     /db_xref="GeneID:1194497"
     CDS             25069..25494
                     /gene="bppB"
                     /locus_tag="BB_S39"
                     /allele="3"
                     /note="similar to GP:1373116 percent identity: 100.00;
                     identified by sequence similarity; putative"
                     /codon_start=1
                     /transl_table=11
                     /product="BppB"
                     /protein_id="NP_051242.1"
                     /db_xref="GI:11497120"
                     /db_xref="GeneID:1194497"
                     /translation="MLINKIKQDNRTLRPEIQKWGCYFLCLHYYTSLFKQREFNAYEI
                     NTAYYRFIGLGYIKSNCFIINPCMILNYYGIRSSVRYETANYLGAANEFEISEVKIDK
                     VNGYHFISTKNKEILYDSLDLKPRGKIFKVTSKRIFKLK"
     gene            complement(25500..26276)
                     /gene="bppC"
                     /locus_tag="BB_S40"
                     /allele="3"
                     /db_xref="GeneID:1194498"
     CDS             complement(25500..26276)
                     /gene="bppC"
                     /locus_tag="BB_S40"
                     /allele="3"
                     /note="similar to GP:1373117 percent identity: 100.00;
                     identified by sequence similarity; putative"
                     /codon_start=1
                     /transl_table=11
                     /product="BppC protein"
                     /protein_id="NP_051243.1"
                     /db_xref="GI:11497121"
                     /db_xref="GeneID:1194498"
                     /translation="MDNNNSFNLNNFNMDFTLKLFQEYQKLINENKILKNSLKNSSKS
                     KKENSKPTPKFYLTPKSIKLILKCAKTLKQIDPISGWFVHLLLISGCRGTEMQKVKMQ
                     DISTFLSKTGKTLYTIKVNVAKKRNTSCIREIVINSEEFEAIQTAHKNHFQEKTLDSR
                     RTYLFQKSKHKFKDNQIDIVHISKKFKNLLKKSGFRVNKSLHLCRNLFISNLKSNGYN
                     SFQIKELMKYSSTNEIDNIYGLSSANKIQAYECAKKCLKL"
     gene            26708..27298
                     /gene="erpG"
                     /locus_tag="BB_S41"
                     /db_xref="GeneID:1194499"
     CDS             26708..27298
                     /gene="erpG"
                     /locus_tag="BB_S41"
                     /note="similar to PID:1051120 PID:1373118 GB:AE001576
                     percent identity: 100.00; identified by sequence
                     similarity; putative; outer surface protein G"
                     /codon_start=1
                     /transl_table=11
                     /product="outer surface protein ErpG"
                     /protein_id="NP_051244.1"
                     /db_xref="GI:11497122"
                     /db_xref="GeneID:1194499"
                     /translation="MNKKMKNLIICAVFVLIISCKIDASSEDLKQNVKEKVEGFLDKE
                     LMQGDDPNNSLFNPPPVLPASSHDNTPVLKAVQAKDGGQQEGKEEKEKEIQELKDKID
                     KRKKELEEARKKFQEFKEQVESATGESTEKVKKQGNIGQKALKYAKELGVNGSYSVND
                     GTNTNDFVKKVIDDALKNIEEELEKLAEPQNIEDKK"
     gene            27410..27919
                     /gene="bapA"
                     /locus_tag="BB_S42"
                     /db_xref="GeneID:1194500"
     CDS             27410..27919
                     /gene="bapA"
                     /locus_tag="BB_S42"
                     /note="similar to PID:1051121 PID:1373119 GB:AE001576
                     percent identity: 100.00; identified by sequence
                     similarity; putative; associated protein A"
                     /codon_start=1
                     /transl_table=11
                     /product="BapA protein"
                     /protein_id="NP_051245.1"
                     /db_xref="GI:11497123"
                     /db_xref="GeneID:1194500"
                     /translation="MKKISLLIFLFLFVVSLSANIEENYTETKRAFSKEDFNLINKRL
                     DNYDFKNEYEKSHVFSDAPRIRGDLRKIGIKEKSVFLDALEAIEYLIKIKISTDSIFL
                     SEDMIRLIGSYPDSIFNYLIQLNSDKIDYAEKYGDNARNNFKKDYSEDKANTVKQILK
                     QILADLPKD"
     gene            28236..28874
                     /locus_tag="BB_S44"
                     /db_xref="GeneID:1194512"
     CDS             28236..28874
                     /locus_tag="BB_S44"
                     /note="hypothetical protein; identified by Glimmer2;
                     putative"
                     /codon_start=1
                     /transl_table=11
                     /product="hypothetical protein"
                     /protein_id="NP_051247.1"
                     /db_xref="GI:11497135"
                     /db_xref="GeneID:1194512"
                     /translation="MLTIDKLLYYLEQQFVNFVILEDFLKKVKRSFDDYVAYFREGLL
                     DDREIADKLGVSRVNVWRMRKKWESGENSVSDDSRLSISEDTFEHLLSQTFKSEVNAR
                     KVRSELDLERANLELGFINAFKQYSSVELFSMHTKIENLRAEIDALNKASSKKNKQVV
                     NGEINSLKSELDEYIKECSIREMELYYECMKKLATANEAESKSNYKNSKGHK"
     gene            28871..30223
                     /locus_tag="BB_S45"
                     /db_xref="GeneID:1194501"
     CDS             28871..30223
                     /locus_tag="BB_S45"
                     /note="similar to GP:2444105 percent identity: 51.60;
                     identified by sequence similarity; putative"
                     /codon_start=1
                     /transl_table=11
                     /product="phage terminase large subunit"
                     /protein_id="NP_051248.1"
                     /db_xref="GI:11497124"
                     /db_xref="GeneID:1194501"
                     /translation="MNLYQTKLFTTLQKEYKNKYGVDISQFVKLTNSSINFDKFEEKQ
                     LTLKQKNVIKSIKKNNEKKIIFSGGIASGKTYLACYLFLKSLIENKKLYSSDTNNFII
                     GNSQRSVEVNVLGQFEKLCKLLKIPYIPRHTNNSYILIDSLRINLYGGDKASDFERFR
                     GSNSALIFVNEATTLHKQTLEEVLKRLRCGQETIIFDTNPDHPEHYFKTDYIDNIATF
                     KTYNFTTYDNVLLSKGFIETQEKLYKDIPSYKARVLLGEWIASTDSIFTQINITDDYV
                     FTSPIAYLDPAFSVGGDNTALCVMERVDDKYYAFVFQDQRPANDPYIMNMVKTVIENF
                     NVHTLYLEDRDNTKGAGGLTREYILLRNNISQYFRIVPVKPKSNKFSRITTLITPFTY
                     KKLYITKYSSSSVFNDIYSYKGDSKTHDDALDAMSAAYLMLSLGYRERSVHFGNQRFL
                     "
ORIGIN      
        1 attttattga caaaaatatt agtttttgct atcatgcatc taatttaata aagagaagta
       61 aaaaggtgtg tgatttaaga aaaacaaaac taatagataa aataagttca ctagaactat
      121 acaaatactc aatatttttt agaaattaca ttgaaaatgt agcagaagat tgtctcaaga
      181 acggacttat tcttgagagt gctgcccaca atgttagtga ggttgaactt gctaggttaa
      241 aggtacagct taagaatgct ctgcttaatt gtattataag ctaccgtttt catgggattg
      301 gctatgtttt agtaaaaacc aaagataccc taatagatct cgaacaaccc gttaatatag
      361 aattacctat tggttttgaa taccttgatt atgaatatgt aagagatttg ggagttgatt
      421 ttgatcatat aacctataaa gtaaaatcca acaataagaa caattcttta gatgcagtta
      481 aaatacataa aagtcgactt atcatatatg aaaactttga ttatatctta aaaagatatg
      541 ttccgtgcta taccgaaagc tttttactag atatttattt atttgaaaag atatacgtag
      601 aaatagaaag acgtattgaa aaccacaatt ttttgtttta caaagatgaa tctttagtac
      661 aactacaaga cgcactttct agtgcaacaa cttctttaag tgcacttact cagagcaata
      721 atgatagggg aagtggcatt ttatcttctt ttttgagaaa acaaaattca aacaatcata
      781 gtaaagatat ttctaattta agaaacctta atgactcatt gtcacaggag cttgccaggc
      841 taaaaagcaa tctaaataat gagggaatgt tttatacagc tactcctagt gctagtttag
      901 aggttattaa atacgatctt agttacttaa aggaggcttt agcattaatt aaggcaaaaa
      961 ttggtgcaga tactaaagag cccttaacca gaagttttaa tgaacaggct aaaggactgg
     1021 gaaatgatgg taaaggtgat aggagtaatt attacgattt tctcaaaggt gtacaagaac
     1081 aagttgagaa ctcttgtaat ttaaaactta caaagtattt tggacttgat atgaagttta
     1141 attcgctgat tatgttaagt gaagaacaaa aagtagaaag agatataaag ctaattgagc
     1201 tttacagtaa atataaccag cttatacaaa gtagctcatt taataatgag gagctagcga
     1261 tgttaaaaga gaaattattc tcattttgag aaaaggagtt aaaagatgac tgagaaagaa
     1321 gaaaaagaag acctgcaggc acaagataaa gaagagcagc aaattaaggc tgatactaaa
     1381 gttatcagtg tgcaggaatt tgaagagtac atgcgtttta aagagcaggc aaatagtaaa
     1441 tctaaagaga caagtcgaga tttaagtata aatgaacgaa taacaaaaga acttgcagaa
     1501 gttgaagagc gggagcgtat tgaaaagcaa ttgttactag aggctgagcg aattaatgaa
     1561 attgatacac ttgcaaaagc acatcttagc aatcatttta acaaagaggt gctacttgca
     1621 aaaggatata cattaaaaga cattatgcaa gcacaacgta gagaacttgt acgcaagttc
     1681 gttccaattg agcaaattaa agctattgcc aaagtatcag acataagtca tatcgatgga
     1741 gagatattag agcaacttgt ttctttagca aaagtgaata ttaaattaag aaaaaatgcg
     1801 agtagcagct cttcttctgt tgactctatt aaggggaata ttgctattaa atcagaagaa
     1861 agagcaagtt tgcttgattc taattttgta cctattaatt tcacagaatt tgtacaagcg
     1921 ataagtaata catacaagca aagacgaatt caattttatg aaaatctaaa aagacataaa
     1981 agaacaagta ttgcctaaag gagtttttaa atgagtgata taacaaaaat taaacaagaa
     2041 tttgataaga aagttgcaga aattcaagca ttaatgaaaa atccccaaca agactcagga
     2101 ttgcttagca attctattga ttttagagac caaaatctaa ttttttccaa ttctggtggg
     2161 gtttgcacta gcagtaaaga caaaatagag aattaccctg ctaaagggta tccgtataaa
     2221 cggggtgtta agcttagttt tggagatgga acaaccgaac tagaagttga ggctggtggt
     2281 ggagacgatt tatatggagt gtgttccgat atagatgagt ttagcggtat ggcaactgtt
     2341 ataccaatta caaataactt tactgggtat ttaacgctta agaaagaagg acaaaatggt
     2401 gtaaatccag gagataaatt aaattttaac caacatgggg aacttgaaaa ggtcactggg
     2461 gctcaaaaat ctgttaatgc aatagcactt tcaaaggcac acaaattaac tgaagattta
     2521 tttatagtgc ttgctagtgt atttgggaat agagcaataa aagggtaata aattatggct
     2581 ttaaaaggca acatgcaagt agaaaatctt gaggctgttg aggacccaca ggtagattta
     2641 ggggcacaag tttccgctgc tcctagagct aaacggcaag caagacaagc tgaggatgca
     2701 caaggggaag atccctattt ggaggcaatt aacgagcttg atgatgtcct tttgaaattc
     2761 aagaaatatg taaaatcgat gagttcaatt gaaaataagg tttttggcgg tttaagtagt
     2821 tgttttaaat ctaagaatga gcgagttgat gcatattcat ttgcatgttc aagttataca
     2881 gacaaaatag aggaatacct ttacgaccca gcaaatagtt ttccatacaa gcgtggggtt
     2941 aaacttgttc caaaagagaa ctctatatat gtagaagttg gagctgatac tgatatgtat
     3001 gggatatgtg tagatgtatg tgagtttagt tgtaccgcgt atgtattgcc aattactaac
     3061 aattttgaag ggtaccttgt cacaaggaat ccaagtataa aaataggaga aatcctagac
     3121 ataaataata acggtgttat tatcaaggct ggaggtgggc caccaaccgt aattaacata
     3181 tatgctctat ctgattcatt tacaatcaat tttgcacccg aagatggaaa tcaagatcaa
     3241 aatagatatc ctaggcaaga gtattctatt aatttgataa aagttgcaat ttttggaaat
     3301 agaggccttg agaagatagt aatacctgat ggtggttaaa ctttgggcga ataaaaggag
     3361 gtaaataaat gggagataca acgcaattag taaaagagta tcaagagaaa agaagtaaac
     3421 tggaaaagtt tatgaaaaat ccccaacatg acgctagttt gcttagcaat tctaatgaat
     3481 ttagagacaa aaatgtgaaa ttttttgctt ctggaggcac tagaactagt aagtttgata
     3541 aattggaaaa tcatccattt ttggggtatc cgtacaagcg tggagtaaaa agagttattc
     3601 aagaggctca agataatcaa agtcactatg agccacatgt tgaggctggt ggaggtgaag
     3661 acttatatgg aatatgcatt gacatagatg agtttagtaa aacagctact attgtgccaa
     3721 ttaccaataa ttttgaggga tatttagtgg caaaagattc tacggttaaa gtaaaagaca
     3781 aacttgtttt taataaagac ggtgctcttg aaaaggtgac tggagcacca aataaagcaa
     3841 ctattaatgc aacagcattg actgatgcga aacaaattag caatgaggtt tatttagtaa
     3901 aagtagctgt atttgggaat aaagctatga gtagaaatta ataatattta ggaggattta
     3961 atatggaatt atttgatgaa aattattatg caaaagctgt ggcaaatatc ataggagaag
     4021 ttaaagatcc tattatgtat aaatggtttt cgcccgatca aattgaagat gttgatctac
     4081 aaatgggata tcaaaaaacc gtaaaatggg acgcgttttt aaatgctaat cctacaacaa
     4141 ttgccaatga ggttaatact atctcaacta ttggatttag ttctgaagtg gtaagactta
     4201 attatttgaa attacagtat aaattcagac atttaaagca gacttctgag aaattttata
     4261 cttcagattc atatattggg gacattaata ataatttact tccttttgct caagcgtata
     4321 agcttgcaag tagtgaaatt attaaactta ttaatcactt tgtattaacc gggactgttt
     4381 cgattcaaaa agatgggaaa aatcaaaaac gcctgcttcc aaatatgtat gggctgctta
     4441 atatgcccga gcagataaaa gaagaggttg ctagtggtga taaagataaa atggataaaa
     4501 tctttgaaaa gattgaggct ggactttcaa agttagaact gggcgacgaa ttttccaccc
     4561 cgatgatggt aatagttgac ccagcaacgt cacttaaact agtaaaacca tacgcagcag
     4621 cacagggtgc agcaagtagt tgtgaaaaat gggaagatgt tttaattcaa actattaagg
     4681 ctattaataa tagagaagat gtttacattg aaacttcaaa cttgctgaaa cataaaatac
     4741 tcatttatcc actaaattct gaacttatta aatttaaacc tagcaagtat atgctaccta
     4801 caccgaatga acaagttgat aaagactcaa ccgatgtagc tcattcatac attgattttg
     4861 ttttaggcgg tctacttgct actagaaaaa ctattttgca agttaacata aagcaaagtt
     4921 aaaagtataa ggtaagtgaa aatgagtgaa caagaaagct tacaagcaca agttgcggga
     4981 gaagaagaac ttttagtaac aaaactccat tcagaagtgt tattgctatt aggaatagac
     5041 aaatttgcac taagcaggca aaattttcta cttcatttat ccttacttca agctattcta
     5101 gtaacacgcg gtattgatgc cagttcactg acgtatgaac aaatattttt acttactttc
     5161 taccatatgg gctgccaatt aagaaaacag ggagttgttc gagaatttga atttgatagg
     5221 atcaaaaaag agaaattcaa tgaacttgaa cttgattatt atcctagtag cagtggaggc
     5281 gaagaaggcg gcgaggggag ttgtggctca aacaagaatt tttgttcaca acttgatgca
     5341 tttttagaaa aactaaaaag agaaacttca acgccatctt gtgtgggggt tgtctaatga
     5401 atggtgttag gaaaagactt tctgatatgt catttcgcat gatcaacgta tttaaggatc
     5461 ctaaaccctt aaagttttat aaaggtactg ttgtaaagct tgaaaatgat tcttcttatc
     5521 agagagtatt tgataaaact aagtacattg aatttgcagg agttattatt gacataaagc
     5581 cacaagaact tgcaattctt tatgattctg atatgtctga tattcaagga tattccaaac
     5641 tttacacata tcaagacctt aactatgaac caaaagaccg aatatcaatt gcagatttag
     5701 tttactttga aatatttagt attgactctt caataggata ttttactttg gttttaaagg
     5761 aatttatatg gacaaactag aatttaaaat ggaattggaa attgggtggt ttggtggtcg
     5821 tgcaggtatt gctaaaatgc atgaaaaagg gagtagcaat ttaccagcaa gaaaacattt
     5881 aaccaaaatt gctagtagtt ctgagtttag agaatatatc aataatagct atataaattc
     5941 taagtttaat cttgacccta aatcgggaat ggaggctatt ggacaagctt ttataaggta
     6001 ctatgaaaat tatctactat cagcacaagt cactccagcc ttaaaggcta atacaatcaa
     6061 aagtaagttt aaaaggggta gtaacactgc agcaattcca cttgttgata cagccaaaat
     6121 gttatcagag attacttata aggtaacact tgaatgattt tcactttaga tatggtatta
     6181 aatcatttaa cccaaatatt taaagggttt aaggcatatg caactgaaaa taattttgag
     6241 tgcgatatca taaataccta caatcatcca tatctttcaa aaatcacagc tgctagctca
     6301 aatataatag cattgaaatt tgatggtaca gaaaatctat ttgatcataa ttatagagcc
     6361 ggtgtatttt atgaaaatgc tttggaattt agtataaatt ttcaaatata tattattgca
     6421 atagtgttaa acgccaaaga ctttgacgct aattcacgca tgttaatgct ttatagtatg
     6481 cttagtgact ttctacacaa taaagctcat aagtatactt tgcccagtct acaacccgac
     6541 tatattaata aaattaactt ctacatttac ccaacatcta atatgcaaac agttggactg
     6601 attaatttag gcacaaaata tagcaaccat gcatacagtg catctatagc atttaatgct
     6661 agtgtaaaag caattgaaat tttaaaggag gaatacgaaa ttgccgcaag atacaattag
     6721 tgtaagtttg cttgactcta gaattcaagc tagtaggcct aattattata atccactttt
     6781 ggtttacaaa acagctaaaa tcaaagttaa taaagatgct gctagctata aaatattgaa
     6841 tttaaccgtt aataattatg aaaaacaaat tgaaacttta gaaaaagaga atggaaatgg
     6901 agaagatcag tttggaaaag aaaaaacact gcttaaaact gcaatgtcaa attttttcaa
     6961 ttcaagcgaa gaatcgttaa aatcagccga tcttttcatt tataaggata agcctgaaga
     7021 gctaaaaaat tatcttaaag tacatagaca cacttttgtt gtacttatta acactgaggg
     7081 agatgcgtca gatgatggac ttaaaattta caaagatgac tataataaat tcaaaaagcc
     7141 ttcaactttt tttgtattct cgactaaaga acaagaaata aaagaactat ttaaagataa
     7201 aggcaatact gaaaaagaaa gaaatattgc tgtttacagc aacaataaag acaatttaca
     7261 ccttaaattt ataagtcaat atctccatca agctagtatt ttccatgctg taaatcctta
     7321 tggcatgccg ctggctgcta caccacttgt tgatgatact gtaattggaa agttgcgaac
     7381 tgcaaaaatc aacttttatt cacttcttaa tgaaactggg cttgatggtg tacctgcctt
     7441 taaagaaggt gttgacctag ctggaggtgc aatagacgaa caatttacat accactatat
     7501 aaaaaacgaa gcgattattg agcttattag aatttggaac aaaaacaata ggcaaaatag
     7561 caaattatct gcactacaac ttagtggagc tagagacaat gcatatactt cagcaattga
     7621 atgtttactg aaaaggtttg tggatagagg actgataata gagtataaaa atttaaggct
     7681 tactctttct cctacgccac aacttaaatt agaacttagc gtgaatatta cttataactt
     7741 tagcattaat gctgttgctt tagtaattac tactcaagat atagttgatt atcaaaacag
     7801 cttaagtgct taaaaggggg gctaaaaatg caattttatg atttaagaga agtttatttt
     7861 tcaattggtg gtacgcagtt acatagtggc aagctagagc ttacaagcga acctacaaca
     7921 agagcagtga ttagtagtga agataaaggt atgcctgtaa taagcttaag agatcccaaa
     7981 acaataactt atgttttcaa cattgaagtg acactaggta gtcatgacta cattttgtta
     8041 actgaacttt ctgatgaaca gttttacaac atggatgtga gaaaagagga taaaatgctt
     8101 gatttagcat tcaatgatag aattgctacc aaaattattt ctaactatgc aatttttact
     8161 gaagagcctt caagaagtta ttctgctgag gccgaaaaag tatcttttga aattagggct
     8221 attaattgcc aaaaatctaa accaaacaac tcttaaaagg agattcttat tatgataatg
     8281 agatataaaa tgaaaatttt aactaaaaat aaaacttatg aatatccgct gagagtactt
     8341 cccgtctatg aatgggataa agtgctagga tttaatcaaa gtgacgctgt tttaaagctt
     8401 aatgaggtta aatacttaag agaaatcaca agcttaatga taagtccaaa atttttagac
     8461 gaattctatg tgattttgga tcaaaataga gaatttattt cttattataa ggactatctt
     8521 gttgcaataa tttacactgc acaatttaat acttttcatt tagacaatga tctaaaaaag
     8581 cccgctttag tatatttgag tgagtatgaa aataatgttg gtgattttgt tgcttttgac
     8641 tatattaatg aaaattttga ttatgaaaaa gtagccactt cactttcatc aagtacatca
     8701 aattccaatg agctggttgc taaatgaaca aaagaaatag agatattgat aaagctattg
     8761 caagtcttga tgagactaga aaaaaatatt ttaacttgct tgacgagatt aagaacgata
     8821 aatactattt tccagtaatt atgaatattt gctcatacga ctcggttaaa aaattgcctt
     8881 atgacgagct tttagaagtc aatagacttg ctgagattaa attagaaaaa gaattgtatg
     8941 aattaatttt aagcaagtga ggacttagtg agcgacaaat tcaccattaa atttaaaggt
     9001 attcttgatc atgctgcaac aaaaaaggcc attgaacaag atatttctaa aatggaaaaa
     9061 tatcttaaac ctaaaaaatc tagtttgggt agcactaaag atattgtaaa aaataatttg
     9121 tcggacaaga aaaaagaact tagtagacaa tctaaatttg aaagcttaag agagcgtgtt
     9181 gagaaatata gacttacaca aactaaaaaa cttataaaac agggcatggg gtttgagaaa
     9241 gctagaaaag aggctttcag aagatcttta atgtctgata gagacaaaag gcgtcttgag
     9301 tataaagaac ttgcaaaaga atcaaaagca aaaagtaaaa tgttagcggc ctctcaagga
     9361 aaaggacttg ttgccaaaat tgctataggt agtgccctag ggaatatcat tagcaacgct
     9421 atgagtaaag ttggaggagg ccttttaggt tttgctaaaa aagcggttga agaagacacc
     9481 aaaacaaaaa gaacacaact tctcaataaa gcgttttatg gtgatccaaa agagaaagag
     9541 ggtcttttaa agattattgg cggaatgaag ggatttgagc gcgacctaga aaaagaagaa
     9601 ttcttaaatc aagcaagtgt ctttaagggt actttaaggg atttagatat gttaaatgaa
     9661 actaatttga aaaacgcagt agaatttgca gctatgctta aatccagtgg tgctatgagc
     9721 agcgaagatg cagtaaaggc tgttaatagt gttcttgggg gtgatggaag tgagcttttt
     9781 gatctattaa agaagtcagg tgttggagac aaatatatag aagatgccaa aatggcctgg
     9841 caaagcgggg ctcaagtaga tctagattcc agaattacca agatgatgga aatgttcaag
     9901 gattttaaat ctttcggcct tacaaaaaaa gtcaataatg ctgagagtat tcaaagtaat
     9961 ttggcctcag ctgagcaaac tctttcaaat ttgaccacta ctgttttgga cccattactt
    10021 aatatcatta actggatcac cgctaaaatt aaaaattttg attttaccaa agatattatc
    10081 aatcccataa ttaatggcat taaaagtatt tttaatctta attatttctt tgccaaatta
    10141 aaatcggttc tacctacaat gttcggcgga gatggcggcg aagctttaaa aaaactgcaa
    10201 gaacaggctg agaatcaaga caatgctaac aacactccat aattttggta aaaggtaatt
    10261 acttatgaca agtaacaaaa aaattgctaa caatgcagct aacaaaatag atattaataa
    10321 taaaattact aacaatcatg atattgaaaa gaaaaaaatc aaggaaaaaa ttaatgatat
    10381 tgaaaagaaa gaaatcaggg aaattactcg aataataaga gatgtaataa cccaaatatt
    10441 tgctcttttt ggagcagata attttttagt gttatttcct agaatggatc taaaaggttt
    10501 tggatatatt cctcaattgt tttttataaa accaaaaaat gaactcataa cacgcactta
    10561 taatactaat tgttctaaaa gaccagttat caattattat gatagaaaag cggaatatgt
    10621 aagctacaat ccggtaatga ctggtgaaca tatctcatta aacggtggaa tactaacatc
    10681 cttatataag gatatgcttt ctttacttaa aatgactgtt tttggcaata ctatgctaca
    10741 ttttgacgcg catcttgtaa aagaacaact agccaataga atacaagcac aagtcccttt
    10801 tagtatatat agtccaactt ttggccttaa agaattagct gtaattacaa gtctttcgtt
    10861 taaagatact cctttcattg acgaagttga ggttagtcta tcaatagaaa tagtaaaaac
    10921 attcgcatta gaaaaatata aaggataaaa aatgctgtta ctacaatatg attttaaaat
    10981 tgagttctac aatgtagata catcaaaaaa atcccctgat ggaattcctt tcgccgaaga
    11041 aattcctaaa attatcatca atacacaaga tggaattcat attgatattt ccatatccaa
    11101 catgtattca aatattcata ctataagttc caaacaagca aaagtcgtac tttggaatct
    11161 tcccttagac ttcaccgacg acattaaatt tggagatata gtaaaaatat attataagaa
    11221 atttgctcat gaaaaaaatt ttgatttcat aatggcagga actttaggac ctcctatgag
    11281 cactgattat ccgggtgggg attttagtgt agatcttgat gttcgtttat taactaaaag
    11341 caatttcttc aatcgcgaat tggcaggcaa agaaggcaaa aactttaaag gcaaaacggt
    11401 gaaggaggca atagaatctg tatttcccaa tcgcaatatc cttaatatgg atgaaaaaga
    11461 ttgtcttaaa attattgaca aagatattta tgccacaaca ccaaaagagt ttattgacaa
    11521 aattaaagga acatatgttc ataacgtaat agccgatatt ggtactggtt tacggggata
    11581 tgaatgctat ctgatattta ctaattatat aaaaaagggg gaaaatgtcc actacgaggc
    11641 attagaagac tatgggcttg aatttatacc acaacaagaa attactttgg gcacaacact
    11701 caaaaaaaat cttatatttt ggaacgcaaa aacatttttc acacataagt taaatgttgg
    11761 agataaagtc tcatttattg atggactagg gaaaatgata aaaaccacta taaaagaaac
    11821 aagtgcaagg cttagcaata caggagagtg ttcattaata ttaaagttag aagatgattc
    11881 taatacaaaa cgtaaaaaat aaaggggact agaattagaa tgaatgaaga ctatgaaatt
    11941 tacagaatga atcaacgcct ttatggccag gcattggctc aagaagacct taaaaattgg
    12001 atttattcaa acatttttat aattaaaatt ggcactgtaa aggagtttaa acatcaaact
    12061 caagaagcta ttgttacaat acccgaattt gaagatttag aaattcacac aaaaaatatc
    12121 tctaatatca gtttagaact atcaaaaggt gattgcgttt tactacttca atcaagcatt
    12181 aatatttttg ataaaaataa cgatattcac tttgacaaac atcattttta tatacttagt
    12241 gcaattagcc caaagacttt aaatctaatc tctgatactg ttaaaattag agcgaataat
    12301 aaaattgaaa tagcaaacca aacaactagc ttaaaaaaaa ttctagataa tattgttagt
    12361 gctatcaatg gtataaaaat tataggggac tcagtaattg acgaatcaag cttaaaaata
    12421 gcaaccgctc aaattaattc tgatattaat agtttgttta agtaattttt gctaaatatg
    12481 gtataattac tagtatggat ttaagattag gcaataattt tgaattggta tttaataacg
    12541 atttatcact tgttgatgga attgatgaac aaaaacaaag atttttgata tttttaaaaa
    12601 ccttaagggg tagtttaagc tatgctcctc attggggact ggactatttc ttgcttttaa
    12661 agctgttaaa aattaacaat cttcacgctg taaaaaatta ttttcatgaa atatctaaag
    12721 agcttaactt agatttaata aatatttcaa ctactataca agacaacaaa gcacatatat
    12781 cctttttttt ctcgggcgat gttttaaata tggagtttaa tttatgagca tagtttttga
    12841 ttctgatttt ggcattttaa aacgtacaat taaggatatt gtaagagcta aaagagaata
    12901 tttgcgtgta aattatggta ttaatattga cgacaatcaa agctcaattt ataacattat
    12961 tgcgtcttct ttggcattaa ttgaagaaga aataattaat gagctcaatc tctttttttc
    13021 taaaatgaaa cctggtggta cttattgggc tgctattgaa gaacacattt cttctaaaag
    13081 cacaacttac agtgctgttc gcaatgcttt acttaatctt gatgggattg agtacactaa
    13141 tattaaaagt gcagctggta aagccaacat atatctaatt ctaaaggaaa ctttactaga
    13201 cactagtaaa tctaatatta atagtcctga atttaaagca aaactttggg aaacattata
    13261 tctaacaact cctagtggta ctttacttga gggagacata gaaattgatg gtctcaattc
    13321 aactggacaa cgtaaatcct ataaaatatc actagggaaa agaaaatatg tttacatgaa
    13381 agtaaagtat aaacttgacc ttaaaaacta tctctactta aacatagact ctcaaattag
    13441 ggacatttat tctaggatta tttcaaataa ctattctgat atgggaatta gctttgaata
    13501 tcaagacttt tttgctccag ttaatgaagt taaaggaatt aagtttatgg aaataagtgc
    13561 ttgtattaaa gatacagaca ctgagagtat tacaaaaatt ggtgatagcg attttaaaaa
    13621 aaatcaagat attgccatta atgatgacac aatgctactt ttcaatatga cagatagatt
    13681 gcttattgat attggatagt taacaaatat gaaaataccc aatcttttca aaaacaccga
    13741 aattcataaa tttatacgta cagaaacaga atatgcacaa gcattgctta atgaacttaa
    13801 gtcccttaat tccaacttca tatccattaa tgtaatagaa aatataaaat caagatatat
    13861 tgcaatatgg atatctcaag ttttatctat cttttatgca aaaactcaaa ctttacaaag
    13921 tattacaagc aatattaata gtgttatttt tgctttacgt catattggca ctgacgagtc
    13981 atttagactg attttcaaga cctttttaaa tgtggacatt gaagttacta ctcctgaagc
    14041 tggggttatt gatatctctt taaaaggggt aataaaaaca aactttacta catttatttc
    14101 gcctaacact aagaaaggaa aacgactaaa aaagataatt cttagagaaa agaagccggg
    14161 atatgctgca tctaaaaagg ctttagtatt caactcactt cctaagggct atgatcattc
    14221 aatttatgct tttattaaga gaattattcc tattggtaga gttctcaaaa ttaataatac
    14281 agatggtaac aatattataa cttttaacaa ctaaggaggt tttatggctg atgatcaaga
    14341 aaaattacta attgatgaag aagaaacggt tcaaataaaa gatttaaata aggttacgac
    14401 cgttaacgat actgatcttt tactgcttga tgatggagct gcaagcagta atgctatcac
    14461 ctttaaaaac tttttagatg cttctaaaga caaaatattt aaaggagagg gattagacta
    14521 ttttaagcag ataattaagt ctacaattgc cgaagaactt gcagctgata aagattttgt
    14581 agaaaaaatt tatgctaaaa taacggacaa attaattaac aacgattcta ctaatatttc
    14641 taaccttttt agtaaaatta aatcacgcct tacagatagc atatcatcag ccactttatc
    14701 tagaagtgat gatcttttga taatgccttc atcagatact attcaaaaaa cacccgttcc
    14761 taaacatata cttggagtac catcaaattt tgcttatggc agaactagaa gtactacact
    14821 ttatccttct gactatgaga ataacgcgat atctattaat atggaataca atgatgatgt
    14881 aactcttatt ttttctaaaa gttacgataa ttctcccgtt tatcttgata ttgaaattca
    14941 agtaaaaatc aatgataata ggatgcagaa aaaatcatta aaacttcagt attctgatga
    15001 aactacatac aatagggttt atgaaattgc gggcccccgc ggactattca ccagaattcc
    15061 catttataaa ggatggtatg tccaaaaaag agcctccttg tatggagatc cattcccaga
    15121 tcttttaaaa ctgtaaactt tttagcaaaa attatgattt tggtatataa tatacgtata
    15181 aaaataaaaa attaaaatga aggattaaaa aatggatact attaaattaa ccgaacttct
    15241 tatcaattta aacgaaatta aacttatagc ggtaatgatt tttgtaacag tgctggtttt
    15301 aggagtatta attcttctca agcctttact aaaagacata ttgactattg taataggcaa
    15361 gatttttaag aatggtaatg gtaatggcaa aaatcacatt aaaaaaagag attaacttat
    15421 gaaattatcc aaagataatg ttgagcttgg acttacgtct ttatcaaccc ttattgatat
    15481 attttctaaa tttgaagatg aatttgatga aattgcacat aaaggattct ttttggttta
    15541 tgagctgtat tctcattata aattaatcta tacagcaaat atggaaagac ttgagagtgc
    15601 attaacccca gcaataaata aagcactcgc tccattaaat gaaaaaatca atcaatgcat
    15661 tgacttagtt aattctgatg aaaaaaatct caaaatatct aatgatctga aattcaatca
    15721 ggaaggaaaa cctatctata aggaaagaac aaataatgca aaataacact attggtttag
    15781 gacttaattt actatccagc ttaactaaca tagctaaaac tgatacaaac atagatcata
    15841 attacattaa tacttttagt aaagtaatag attttttcta caaaacatat ataagcacac
    15901 taaaatctat ggaaacagct gagtcaacta aaatatttga agaaatacaa gacattttaa
    15961 aatacaacat tgagataata gaggctatct ctactgacaa aagcaaaaga attatcactt
    16021 cacttaaatc aacacgtaac aaaatcatga aagaatatat caaaatactt aaaagaggtg
    16081 aaaatgctta aaagattgca ttgtctgcta attgttttgt tgttatgttg caccactatt
    16141 gctaacctac cagaagagcc aaaacctcca attattcaaa cactaaaatc tttagctaaa
    16201 tatgaaacac aactttcaga gtatgttatg tacctagtaa catttttagc taaaacaaaa
    16261 gttaaagtta atgatccaaa ttatccagaa tatccttatc cagatttatc aacactaaaa
    16321 gacgaacact ccataactgc tgtaaaacat aatatcaaca tatatttaga gtacattaaa
    16381 aaaacaaaac caatagcgga aaaagtctat aataaatatt ctcaattaaa aatgtaaatt
    16441 acaaaaaggt ttttcttgca agaaattccc atttatattc ttaaagtcgt ttattactgc
    16501 tatattttaa taaaatttta tattttaggg caaatcttaa taaagatata atattgttaa
    16561 tattctattt attaaggaac acaatgtgca aaaaattaat ttattaatgt tatttatgtt
    16621 tattatcagt attggtaatt taatttcata tgaaattaaa aaagatgaaa ttataaaagt
    16681 taaaacttta atagctttag atcaaggcgg tgatgatcat aagcataaca ttaactttcc
    16741 tataaaaaaa gaagataaaa acaaaactct attcgaaatt atagggatag ggttagaaaa
    16801 ttttattaac caaataggtg ccgaaaatat tcttgaggtt aaatcactaa accatttagt
    16861 gggttttgga gttattgtag tatacaaaga aaagaaaaag taatctaaga gtttttgcaa
    16921 tactgttttt gtaaaaaatc tacagtaaaa aatttaaaac tgatatctga agttaaaaat
    16981 gtaaattaca aaaaggtttt tcttgcaaga aattctactt tacatataaa aatctctaaa
    17041 gccaattaat ctaaaatagt atataatatg accataaggg aaaattttat ggaaacagtg
    17101 tcaacaaata ttgcaagtgt aactcaagaa caaatatata aagaatttat tagactgggc
    17161 atggaacaat taatagcaca agatttatct aaaagatatt atcacaatga actaacatat
    17221 agagatttag aaaatttaga aaaacaattt gatataaaat ttgataatct tgtttctaaa
    17281 atagatactg tagaaaagaa tttaaatgtt aagattgatg ctgttaaaag tgaacttaat
    17341 accaagatag ataatgtaga aaagaattta caaaaagata tatctaattt agatactaag
    17401 attgataatg tagagaagaa tttacaaaaa gatatatcta atttagatac taagattgat
    17461 aatgtagaga agaatttaca aaaagatata tctaatttag atactaagat tgataatgta
    17521 gagaagaatt taaatgccaa aatagatact gtagaaaaga atttaaatgc caaaatagac
    17581 aatgttgaaa agaatttaat gtctctttca gaaatgctta aatgggtatt gggaattatg
    17641 ggggcaatgt ctatcacaat gatagccggg ctaatatttg ctttcatttc taaatagcta
    17701 ctacctcact taaagaatat caattcaaat aataattgtt tatccaatat ttagtattaa
    17761 tacttagtta agtgaatatt aataataaaa aaaggagtaa caatgaaaat catcaacata
    17821 ttattttgtt tatttttact aatgctaaac ggctgtaatt ctaatgataa tgacacttta
    17881 aaaaacaatg cccaacaaac aaaaagacgg ggaaagcgtg atttaaccca aaaagaaaca
    17941 acacaagaaa aaccaaaatc taaagaagaa ctacttagag aaaagctatc tgacgatcaa
    18001 aaaacacatc ttgactggtt aaaacccgct ttaactggtg ctggagaatt tgacaaattc
    18061 ttagaaaatg atgatgataa aataaaatca gcacttgatc atataaaaac tcaacttgat
    18121 agttgtaatg gtgatcaagc agaacaacaa aaaaccactt tcaaaactgt ggttacagaa
    18181 ttctttaaaa atggtgatat agataatttt gcaactggag cggttagtaa ctgcaataat
    18241 ggtggctaat aatctaacag ccccctattt gggggcttta atattgctac actgcaaata
    18301 tataattaaa ttgtctttct ttttttaaca tgcaaaagaa ttttaatact tttgttttat
    18361 aaacatcccg attatcagac ataaatactt taagcttatt tagatcatca aatctattgg
    18421 ttttattgaa atattttttt agaatattta cccaatattc tatactctta agctcagcat
    18481 tcttttcaaa aagatcctct aaagcatcat cattatcagt acataatgcc cgaataagag
    18541 catttatatt atttttttct tcaccttcat ttacccaatt ttttatatta aacagtgcgt
    18601 ctctaaaaat ttcatagcaa taagccttgc cagattttaa gtttttatta aagttgttta
    18661 gttgattttt ttcttgtttt tgttctcttt tttgttcttg cttttgatta acactaactt
    18721 gcttgctagg catagaattt tcgttttcgt ggttattgta aataggagct gcatcagtat
    18781 ctatttcact ttctatacca agagctgcaa ctaaagcata ccttttgaca taagtaatgc
    18841 ctgaaccaaa catctgatac actgtatttg taactttaga cccattttca ttgttccatt
    18901 gtaaattttc tgtaggaatt cgcgtatcaa aagaaaattc atatccagta cttgtactgt
    18961 agaatgtagt cctaatataa tcaactatgc catattgacc ctctatagaa attggatatt
    19021 gctcaatatc aagctccaaa ttgtgctttt taataacatt tttaatttct ctaactattt
    19081 cattgaaatt ttgatattta tatccatatc ctttaagact tttgtcaatc cctggtaaat
    19141 tcatttttag ggttttcata tcttttctga agcttatttt tgcttgaata ttttcttgtg
    19201 gattattatt gtttgaaaga ttttccatct tttttctcct tatatttgta taaaaataaa
    19261 tatatagcaa aaactatttt tgccaacttt tttacaaaaa tctttacaaa aaggtgcggg
    19321 cttagctacg ttctcttgtt aaagaactta gctaagccca tatctttttt tcttgtaaat
    19381 tcaaatataa ggtagaaaaa atgaagatat ttttctacac tgtttgtagt atagcctaac
    19441 tttggattaa aatcaattta tattttcact gaattaaaaa tttctatatt aatttaacaa
    19501 aattaataat taaaatttaa tattttttta gaaaagtatt tacttttaaa tcaaaatttt
    19561 gcattataat actaagcatt aatacaaata taaggagaaa aaacatgaaa ggtttttcaa
    19621 ataccacaaa aaatcccact tgctacaaca aacaccaaca caaattaata tatcttacat
    19681 caacagtaga ttttctaaac aaaaaagata agaaatatac acaacaaaac atactctatt
    19741 actataataa aaatctaaaa agaaatggtt tggctcccac tacactgaga acaatgcaaa
    19801 attatcttta taaattagaa aaagtattaa aagtcacaac gaattactac caacatatgg
    19861 gtgtaaattg tgggactgaa atttattata aactaaagta tcctaaaaaa gaatgttacc
    19921 agaaaatcaa caagtacttt aaagaacgaa aaaactctag atttaaatct agagttaata
    19981 accattttaa agacaatgtt tctaaaaata gtagtgtaaa ttcagtggag tgcttaagta
    20041 ataaaaataa tataaaagaa gaaagaaaga ttaaagaaat agaaaaatat caagtaataa
    20101 agtacttcaa caaaagtaac ttcttatgta aagaaattct tccattttta ttaacattaa
    20161 atgttgacaa agatactatg attaaaataa taaaaaacac aaaaagagtt gaaaataaat
    20221 tgctaaaaaa cacaaattta aataaatctt gctttaaaga aaagcaagag aaactaaaga
    20281 aaattctaaa taacactcag aaagaattcg aacaaaatgg atataatccc gaacaattaa
    20341 agacaaattt acaaaaagta tacgaaaatt acaaatttaa gccccatttt attattgaaa
    20401 ggcataaata tagcgattta aacaacataa aacgtaaatt agaaaagtcg attgaaaggg
    20461 aaaagcaaaa ttctcaacaa aattatcaaa atttaaagga aaatattttc aatatcctta
    20521 ttgaacaact aaaaaaagaa acaaatattg aaattctaaa gccaattatc aaaaaatatt
    20581 tgaataacca aaagaaaata gaatacaata aagtatttgg tatatatcat cttgaattat
    20641 tagaaataat aaaaaatgaa aaaaattctt taaccacaga agaatttagc ataaaggccg
    20701 tataaggatt taacatggaa aatgcaccag aacctattga aactgtaaaa aaaggtaaat
    20761 gtaaagttga atgccaaaat aaagaacgct ttattttaat tgaaaaagaa aatggtaaag
    20821 caatgtacca tacaaaaata atgatggata tttataaatt tggagtttat gagaaaaaac
    20881 acgaatttag attatcattg agggccttat ttaatggaga aagaattgtt gaagaaactc
    20941 atttgtaccc aattaaagaa ggagataaat ttattggtat tttttatggc tatagaaagc
    21001 cgattaaaaa gccgttaata aagtatcaaa taaacggggc tagaaaagca tatgcattag
    21061 caagggcata ttatatggaa tttagattta aagcaggaag tgttttttgc tatttcaagg
    21121 gattatatcg tttattagat aaaaaaagaa caaacaatca ctacaacaaa gtgttattta
    21181 gtatgtttac agatttagaa caacaagtat ataaatttta tgggaagaaa tacccggaac
    21241 aaggaccact aataaaatgg ataataaaaa acctaaaata ataacaatag cgtcaattaa
    21301 gggcggtgta ggtaaaagca caagtgcgat aattttggct actttattat caaaaaataa
    21361 taaagttctt ttaattgata tggatactca agcatctatt actagttatt tttacgaaaa
    21421 aatagaaaaa ctaggtatta attttaccaa atttaatatt tatgagattt tgaaagaaaa
    21481 tgtagatatc gatagtacca ttataaatgt agataataat cttgatctta tacctagcta
    21541 tcttacgcta cataatttta gtgaagataa aatcgaacat aaagattttt tgttaaaaac
    21601 cagcctggga actttgtatt ataaatatga ctatatagta atcgatacaa atcccagttt
    21661 agatgttacg ttaaaaaatg ctcttttatg tagtgactat gtaataattc caatgacggc
    21721 tgaaaagtgg gcagtggaaa gtttagattt atttaatttc tttgtaagaa aattaaattt
    21781 atttttacct atatttttga taataacaag atttaaaaaa aatagaacac ataaaacatt
    21841 atttgaaata ttaaaaacaa aagatagatt tttaggaaca atatctgaaa gagaagactt
    21901 aaatagacga atagcagaaa ataataattt tgatttaaat aaagattata taaaagaata
    21961 tgaaaatatt ttagaaattt ttttaaaaaa aatataaagt ctaataatta gacagtttaa
    22021 tgtaaaagga gtttaaattg gatattaagg ttaataaaag agatttaagt gataatgaaa
    22081 attatattat tactgatagt gtattaaatc attataattc tttaaaagaa aagttaaaaa
    22141 ttaattctaa aaaggaaatc tattgtaagt tagaaacttt aaaaatttta aaagaaatta
    22201 aagacaatca ttattatagg tttgatggtt ataaaagttt tgaagctttt tctaaagatt
    22261 atagacttgc aagagcacag gtctataatt acttaaaaat tgctaatgca atagaagatg
    22321 ggattataca agaagaattt ctaataaaaa atggtatact ggaaacgtta attgtattaa
    22381 gaaataaaga gagcaaaaca ataaaaaaat caaaacaaaa cccgataaag cccttaagat
    22441 ttcagcttaa aagacaagaa agctatgatt tttataaaag taatgctaaa tttacaggat
    22501 ttatgttaga taaattattt agtgatggaa aagaaataat taaaaaactt atgaaagaat
    22561 ataaagaatt aaaaggataa tatggaaatt ttatgaatag tttgacttac agaacataca
    22621 atatagaaag tataaaaaat gaatttttaa agataggatt tagtgaagaa gcaatagatt
    22681 ttgtttttct gcataatgat aattacaact ttgaattttt aaaagaaaaa ttgattaatg
    22741 tagaaaagaa tttacaaaag gatatatcta atttagacat taagattgat actgtagaaa
    22801 agaatttaaa cactaaaata gacaatgttg aaaagaattt aaatctaaaa atagataatt
    22861 tagactctaa aatagatact gtagaaaaga atttaaacac taaaatagac aatgttgaaa
    22921 agaatttaaa cctaaaaatg gataatttag actctaaaat agatactgta gaaaagaatt
    22981 taaacactaa aatagacaat gttgaaaaga atttaaacct aaaaatggat ggcttgaata
    23041 tcaaaataga caatgtagaa aagagtttaa atcaaaaact tagcatgggt aacagactag
    23101 tacattttat gataataaca gcagcaattc tagggccaat tttgaatgcc ctatttatga
    23161 aatatttaca aggtggcaaa taataatgta ttgtaaaatt tgatttttta aaatggcaca
    23221 ttataatatt gatgaagagt attattaatt aacacttaat ttttgctttt tcataaatta
    23281 gaacttattt gaatttttta acaagagaat ttaaataggt tcttttattt taacaaatac
    23341 aaattgattt taattctaaa ttataatata ttcaattatt gaaaagctta tttaaattat
    23401 tttaataagc aaatttgatt aaaccctaac tttattaaaa taatttatgt aaaaagttgt
    23461 caaaaatagt ttttgttata catatatata catatatata tgtatgtaaa tagctaaaaa
    23521 agtttattgc tatcaaaaca atccaatcaa gttgggttta gctaagttct tggataagag
    23581 aatttaaata aacccaacta tttttttaca aaaatttttg taaaaaaaaa agttggcaaa
    23641 aatagttttt gctatatatt tatttttata caaatataag gagaaaaaag atggaaaatc
    23701 tttcaaacaa taataatcca caagaaaata ttcaaggaga tctcaaaatg ataagtgtta
    23761 atcaacaaag ttttactggt tgtgaaataa ttgaggaaaa atcttctccc attaaagaaa
    23821 aaagtaaatt aagcaagata ggtaagaaat taccaggaat aagtagtcaa gaatgtttta
    23881 gatttaatcg aaatattgat tttagtgtgc aaagaaacaa gttagataaa tacggtgcta
    23941 gtgaagtagg caatattctt gttggaggtg ctgggctgaa agatttaatg ataaacagag
    24001 tgcttaaata ttttaatatg agactacctt ttgaagagaa tttatatatg ctcaagggca
    24061 aagagttaga gaatttagga tttagagagt ttgttaaagc atacggtgat aatattgata
    24121 ttttatataa aaataaatat gccaacggtg ttgataagta taattatttc aaaaaaatgg
    24181 gcagttcaga aactttagtg ggctcaacaa ttgatggctg gtttattaat aataatggcg
    24241 atttagaact attagagatt aaaagtagcg actctaatta tatgagtagt gctattgctg
    24301 agtacaataa aaatggcaat tttttaagta gtaaatattt tttcaaatat tatgtacaag
    24361 cacaaatgca gctagcatgt actggacttg agtattgtaa tttgttcttt ttaatagatg
    24421 ctgcaccaat taactgtaag attaaaagag atgaggcctt aatatcaaaa gtgtttgaat
    24481 ttgttaataa atgtgaatta gaaattataa atttaaaaaa agatatttat agtaactata
    24541 gagaggaata cttaatggca cataatttta acgaggatac gtttataaaa cttgttgaag
    24601 atttagtaga aaggagtgat ttttatagtt ctggagttga gtttgattgg gcaagagaat
    24661 ttatagaata tgttgattgt gcagatcttg aaattaagga taatcaatct gctgaaaatc
    24721 ttgcgtatga tttaatggag attgatagtc tacaaaaaga attaaataga atccaaaacg
    24781 aaaataaaaa aagagaaaag cccattaaag ataggttgaa gatgctaatt tacaatatta
    24841 caaatacata tccactaatt gagcagttaa attataaatt tggagagttt gtgtttactc
    24901 ttgaccctaa gaaaagggca atatcagata gattaaaggg actactacca acaagtggta
    24961 cagtattttt ccctagcaat atagcattta caaatagtgt tagtgtcccc atgtgaatgg
    25021 gtgcactaaa aaattaaaaa aataaattta atataggagg attaattaat gcttattaat
    25081 aaaataaaac aagataatag aactttaaga ccggagatac aaaaatgggg ttgttacttt
    25141 ttgtgtctgc attattatac aagtctattt aagcaacgtg aatttaatgc atatgaaata
    25201 aatacagcgt attatagatt tataggactt ggttatatca agagcaattg ttttattata
    25261 aatccatgta tgatacttaa ttattacgga attagaagta gcgtgagata tgaaactgca
    25321 aattatttgg gtgcagcaaa tgaatttgaa ataagtgaag ttaaaatcga taaggttaat
    25381 ggatatcact ttatatcaac aaaaaataaa gaaatattat atgattcact tgatttaaag
    25441 ccacgtggaa aaatatttaa agtaacttca aaacgtatat ttaaactgaa atagttttac
    25501 taaagtttaa ggcacttttt agcacattca taagcttgaa ttttattagc agaagatagg
    25561 ccgtagatat tatcaatttc attggttgaa gaatatttca taagttcttt aatttgaaaa
    25621 gaattgtagc cgttagattt caaatttgaa ataaataaat ttcgacatag atggagagat
    25681 ttatttacac gaaaccccga ctttttaaga agatttttga attttttaga aatatggaca
    25741 atatcaattt ggttatcttt aaacttatgt ttgctctttt ggaaaagata agtacgcctt
    25801 gagtcaagag ttttttcttg gaaatgattt ttatgtgctg tttggatagc ctcgaactct
    25861 tctgagttga tgacaatttc tctaatacaa gaggtatttc ttttttttgc cacatttact
    25921 ttaatagtat ataaagtttt tccggttttg cttaaaaaag ttgaaatatc ttgcattttt
    25981 actttttgca tttcagtgcc tctacatcca cttattaaga gtagatgcac aaaccaacca
    26041 gaaattgggt caatttgttt taaggttttg gcacatttta gaattaattt aatactttta
    26101 ggggttaaat aaaacttagg agttggtttt gaattttctt ttttactttt agatgaattt
    26161 tttagtgaat ttttaagaat tttgttttca tttattagtt tttggtattc ttgaaatagt
    26221 ttgagcgtaa aatccatatt gaaattattt aaattaaaag aattattatt gtccataaaa
    26281 tcctctcctt gaagttgtta cttttaaatt aagtaaaagt aataaaaata gataaaaaat
    26341 gtaaattata ttttactaaa aacgaaaaat tttagtcaaa tttggagtgt tctcattgca
    26401 tgcaaaatct gggctgtaga gtgggtgtaa taaacagaag tagtgatttt tgagggtggt
    26461 acacaagaaa gatagtatac tttgtgtaat atatagcaaa gacttgaaaa tttaatttgt
    26521 atgtatttta taatcttttg taatgagtag agcatttgca atggagagat tttggcgagt
    26581 tggttaaaat tacatttgtg ttttgttaaa atgtaacagc tgaatgtaac aaaattatat
    26641 atttaaatct ttgaaatatt gcaattattt ggtgttgtgg taatattagt actttatgga
    26701 gtaacttatg aataagaaaa tgaaaaattt aattatttgt gcagtttttg ttttgataat
    26761 ttcttgcaag attgatgcga gtagtgaaga tttaaaacaa aatgtaaaag aaaaagttga
    26821 aggattttta gataaagagt taatgcaagg tgacgatcct aataacagtc tgtttaatcc
    26881 accaccagta ttgccggcaa gttcccacga taacacaccc gtattaaaag cggtgcaagc
    26941 aaaagatggt ggtcaacaag aaggaaaaga agagaaagaa aaagaaattc aagaattaaa
    27001 ggataaaata gataaaagaa aaaaagaatt agaagaggct agaaagaaat ttcaagaatt
    27061 taaagaacaa gttgaatctg caactggaga aagtactgag aaagttaaaa aacaaggaaa
    27121 tattggacaa aaagctttaa agtatgctaa agaattgggt gtaaatggaa gttattctgt
    27181 taatgatggt actaatacta atgattttgt aaaaaaggtt atagatgatg ctcttaaaaa
    27241 tattgaggaa gaacttgaaa agctagcaga gcctcaaaat atagaagata aaaaataata
    27301 aaaaatgggt tttgatagta aaaattataa acaacaagac taacaatcag tcttattgtt
    27361 tattagcatt tacattgctg aaatttaggc aataaagcta ggaggggata tgaaaaaaat
    27421 tagtctgtta atatttttgt ttttatttgt agtaagttta agtgcaaata tagaagaaaa
    27481 ttatacagaa actaaaagag ctttttctaa agaagatttt aacctaataa ataaaagact
    27541 agataattat gattttaaaa atgagtatga aaaaagtcat gttttttccg atgctcctag
    27601 aattagagga gatttaagaa aaattggaat taaagaaaaa agtgtttttt tggacgctct
    27661 tgaggctatt gaatatctta taaaaattaa gataagtact gatagtattt tcctgtctga
    27721 ggatatgatt agacttatag ggagttatcc agattcgatt tttaattatt tgatacaatt
    27781 aaattcggat aaaattgatt atgctgagaa atatggagat aacgccagaa ataattttaa
    27841 aaaagattat tctgaagata aagcaaatac agttaaacaa attttaaaac aaattttggc
    27901 tgatttgccc aaagattaga ttttaatttg aaaaaagaat cttataagat atttattaag
    27961 aaaagctaaa aaagatttcg aaataaaata aatggttttt ataagcataa attatgaata
    28021 acaagattag ctactagtct tgttatttta ttaatattgg agaatcatga taaataaaaa
    28081 gaatttatat tattttatat ttgctttatt ttctttaaat gctaacgaat ttatgagggg
    28141 tcttcttaat ggcgacaata atgatactgg ttcatgttta ataagaattg taaagataga
    28201 tctgtggtca atagatatca acaagacaat agttaatgtt aacaattgat aaattgcttt
    28261 actatttaga gcaacaattt gttaattttg ttattttaga ggattttttg aaaaaagtta
    28321 aaaggtcttt tgatgattat gttgcatatt ttagagaagg attgttagat gatagggaaa
    28381 tagcggataa attgggggtt tctagggtaa atgtgtggag gatgaggaaa aaatgggaaa
    28441 gtggggaaaa ttctgttagc gatgactcta gattatcaat tagtgaagac acttttgaac
    28501 accttttgtc gcaaactttt aaatcagaag ttaacgctag gaaagttaga agcgaattgg
    28561 atttagagcg ggctaattta gaattaggat ttataaatgc atttaagcaa tattctagtg
    28621 ttgagctttt tagtatgcat actaaaatag aaaatttaag agctgaaatt gacgctttaa
    28681 ataaagcaag tagtaaaaaa aataagcaag ttgttaatgg agaaattaat tctttaaaaa
    28741 gcgagcttga tgaatatata aaggagtgtt caataagaga aatggagctt tactatgaat
    28801 gtatgaaaaa acttgcaact gctaatgaag ctgaaagtaa aagcaactac aaaaatagta
    28861 aagggcacaa gtgaacttat atcaaacaaa actttttaca acactacaaa aggaatacaa
    28921 aaataaatat ggagttgata tatcacaatt tgtaaagcta acaaattctt caattaattt
    28981 tgataagttt gaagaaaaac agttaacttt aaaacaaaaa aatgtgataa aaagtattaa
    29041 aaagaataat gaaaaaaaga ttatattcag cggcggcata gctagcggca aaacgtatct
    29101 tgcatgctat ctttttctca aaagtttaat tgaaaataaa aagttatatt ctagcgatac
    29161 gaataatttt attattggga attcacaacg ctcagttgaa gttaatgttt tgggacaatt
    29221 tgaaaagcta tgtaaacttc ttaaaattcc ttatattcca agacatacaa ataattcata
    29281 tattctgatt gattcactac gtattaatct atatggtgga gataaggcaa gtgattttga
    29341 aagatttagg ggaagtaatt cggcacttat ttttgttaat gaggctacaa ctttacacaa
    29401 gcaaacttta gaggaggtcc taaaaagact aagatgcggg caagaaacta ttatttttga
    29461 tactaatcct gatcatccag aacactattt taaaaccgat tatattgata atatagcgac
    29521 atttaagaca tataatttta caacttatga taatgttcta cttagtaaag gatttatcga
    29581 aacacaagaa aaactctata aagatatacc atcatataaa gcaagagttt tgctaggtga
    29641 gtggatagca agcactgatt caatttttac acaaataaat attactgatg attatgtatt
    29701 tactagtcca atagcatatt tagacccagc atttagtgtt ggaggagata acactgcatt
    29761 atgtgttatg gagcgagttg atgataagta ttatgctttt gtatttcaag accaacgacc
    29821 agccaatgat ccttatatta tgaatatggt aaagaccgtt atagaaaatt tcaatgtgca
    29881 tacactgtat ttagaggata gagataatac aaaaggtgct ggtggattga cccgcgaata
    29941 catcttacta agaaataata taagccaata ttttagaatt gttccagtta agccaaagtc
    30001 taataaattt agcagaataa caacgttaat tacgccgttt acttataaga aactttacat
    30061 tacaaagtac agtagttctt ctgtatttaa tgatatttat tcgtataagg gggatagcaa
    30121 aacccatgat gatgctcttg atgcaatgtc tgcagcatat ttgatgttgt ctttaggata
    30181 tagagagcga agtgttcact ttggcaatca aagatttttg taa
//

LOCUS       plasmid_cp32-4              30299 bp    DNA     circular BCT 21-DEC-2011
DEFINITION  Borrelia burgdorferi B31 plasmid cp32-4, complete sequence.
ACCESSION   NC_000950
VERSION     NC_000950.1  GI:11497149
DBLINK      Project: 57581
KEYWORDS    .
SOURCE      Borrelia burgdorferi B31
  ORGANISM  Borrelia burgdorferi B31
            Bacteria; Spirochaetes; Spirochaetales; Spirochaetaceae; Borrelia;
            Borrelia burgdorferi group.
REFERENCE   1  (bases 1 to 30299)
  AUTHORS   Casjens,S., Palmer,N., van Vugt,R., Huang,W.M., Stevenson,B.,
            Rosa,P., Lathigra,R., Sutton,G., Peterson,J., Dodson,R.J., Haft,D.,
            Hickey,E., Gwinn,M., White,O. and Fraser,C.M.
  TITLE     A bacterial genome in flux: the twelve linear and nine circular
            extrachromosomal DNAs in an infectious isolate of the Lyme disease
            spirochete Borrelia burgdorferi
  JOURNAL   Mol. Microbiol. 35 (3), 490-516 (2000)
   PUBMED   10672174
REFERENCE   2  (bases 1 to 30299)
  AUTHORS   Fraser,C.M., Casjens,S., Huang,W.M., Sutton,G.G., Lathigra,R.,
            White,O., Dodson,R., Hickey,E.K., Gwinn,M., Peterson,J.,
            van-Vugt,R., Palmer,N., Haft,D., Rosa,P. and Stevenson,B.
  TITLE     Direct Submission
  JOURNAL   Submitted (21-JUN-2002) The Institute for Genomic Research, 9712
            Medical Center Dr, Rockville, MD 20850, USA
  REMARK    Amino acid sequence update by submitter
REFERENCE   3  (bases 1 to 30299)
  CONSRTM   NCBI Genome Project
  TITLE     Direct Submission
  JOURNAL   Submitted (01-DEC-2000) National Center for Biotechnology
            Information, NIH, Bethesda, MD 20894, USA
REFERENCE   4  (bases 1 to 30299)
  AUTHORS   Fraser,C.M., Casjens,S., Huang,W.M., Sutton,G.G., Lathigra,R.,
            White,O., Dodson,R., Hickey,E.K., Gwinn,M., Peterson,J.,
            van-Vugt,R., Palmer,N., Haft,D., Rosa,P. and Stevenson,B.
  TITLE     Direct Submission
  JOURNAL   Submitted (11-NOV-1999) The Institute for Genomic Research, 9712
            Medical Center Dr, Rockville, MD 20850, USA
COMMENT     PROVISIONAL REFSEQ: This record has not yet been subject to final
            NCBI review. The reference sequence was derived from AE001577.
            COMPLETENESS: full length.
FEATURES             Location/Qualifiers
     source          1..30299
                     /organism="Borrelia burgdorferi B31"
                     /mol_type="genomic DNA"
                     /strain="B31"
                     /db_xref="taxon:224326"
                     /plasmid="cp32-4"
     gene            66..1289
                     /locus_tag="BB_R01"
                     /db_xref="GeneID:1194556"
     CDS             66..1289
                     /locus_tag="BB_R01"
                     /note="hypothetical protein; identified by Glimmer2;
                     putative"
                     /codon_start=1
                     /transl_table=11
                     /product="hypothetical protein"
                     /protein_id="NP_051249.1"
                     /db_xref="GI:11497179"
                     /db_xref="GeneID:1194556"
                     /translation="MCDLRKTKLIDKISSLELYKYSIFFRNYIENVAEDCLKNGLILE
                     SAAHNVSEVELARLKVQLKNALLNCIISYRFHGIGYVLVKTKDTLIDLEQPVNIELPI
                     GFEYLDYEYVRDLGVDFDHITYKVKSNNKNNSLDAVKIHKSRLIIYENFDYILKRYVP
                     CYTESFLLDIYLFEKIYVEIERRIENHNFLFYKDESLVQLQDALSSATTSLSALTQSN
                     NDRGSGILSSFLRKQNSNNHSKDISNLRNLNDSLSQELARLKSNLNNEGMFYTATPSA
                     SLEVIKYDLSYLKEALALIKAKIGADTKEPLTRSFNEQAKGLGNDGKGDRSNYYDFLK
                     GVQEQVENACNLKLTKYFGLDMKFNSLIMLSEEQKVERDIKLIELYSKYNQLIQSSSF
                     DNEELAILKEKLFSF"
     gene            1306..2001
                     /locus_tag="BB_R02"
                     /pseudo
                     /db_xref="GeneID:11473538"
     gene            2013..2576
                     /locus_tag="BB_R03"
                     /db_xref="GeneID:1194557"
     CDS             2013..2576
                     /locus_tag="BB_R03"
                     /note="hypothetical protein; identified by Glimmer2;
                     putative"
                     /codon_start=1
                     /transl_table=11
                     /product="hypothetical protein"
                     /protein_id="NP_051250.1"
                     /db_xref="GI:11497180"
                     /db_xref="GeneID:1194557"
                     /translation="MSDGITKIKEDFDKKVAEIKALMKNPQQDAGLLSNSVDFRDKNL
                     IYSNSDGVFTSSKDKIENYPAKGYPYKRGVKLSFSADSTTELEVEAGGGDDLYGICTD
                     IDEFTGMATVVPITNNFTGYLTFKKNGNGVNPGDKLHFNAQGELEKNGGNDKSVNAIA
                     LSKVHKLTEELSIVLASVFGNRALKGN"
     gene            2580..3347
                     /locus_tag="BB_R04"
                     /db_xref="GeneID:1194558"
     CDS             2580..3347
                     /locus_tag="BB_R04"
                     /note="hypothetical protein; identified by Glimmer2;
                     putative"
                     /codon_start=1
                     /transl_table=11
                     /product="hypothetical protein"
                     /protein_id="NP_051251.1"
                     /db_xref="GI:11497181"
                     /db_xref="GeneID:1194558"
                     /translation="MALKGKGQAKSPNVDDNPQLGLESEIPVAPRSKRQTRQAEEVQA
                     KDPYLDSVKELDDVLLKFKKYSKSMSSIENKVFSSSGGCFKSKNERVNAYSFTCSSFA
                     DKIEEYSYDPANSFPYKRGVKLVLKESSIYVEVGADTDMYGICVDVCEFSSTAYVLPI
                     TNNFEGYLVTRNPSIKMGEILDINNNGVIIKAGGGPPTVINAYALSDSFTINFAPEDE
                     HQDQARYPKQEYSINLIKVAIFGNRGLEKTVTPEAGG"
     gene            3376..3951
                     /locus_tag="BB_R05"
                     /db_xref="GeneID:1194559"
     CDS             3376..3951
                     /locus_tag="BB_R05"
                     /note="hypothetical protein; identified by Glimmer2;
                     putative"
                     /codon_start=1
                     /transl_table=11
                     /product="hypothetical protein"
                     /protein_id="NP_051252.2"
                     /db_xref="GI:364556467"
                     /db_xref="GeneID:1194559"
                     /translation="MADTTQLLKDYQEKRSKLEKFMKNPQHDAGLLSNSVEFRDKNIQ
                     FFASGGTRTSKFDKLENHPFSGYPYKRGVKRVIQEEKADQIHYEPHVEAGGKDDLYGI
                     CIDIDEFSKTATIVPITNNFEGYLVAKDSTLKVKDKLVFNKDGALEKVTGAPPNKATI
                     NAIALSDAKQISNDVFLIKVAVFGNKAVSKN"
     gene            3973..4932
                     /locus_tag="BB_R06"
                     /db_xref="GeneID:1194529"
     CDS             3973..4932
                     /locus_tag="BB_R06"
                     /note="similar to GP:1663561 percent identity: 100.00;
                     identified by sequence similarity; putative"
                     /codon_start=1
                     /transl_table=11
                     /product="hypothetical protein"
                     /protein_id="NP_051253.2"
                     /db_xref="GI:364556461"
                     /db_xref="GeneID:1194529"
                     /translation="MELFDENYYAKAVANIIGEVKDPIMYKWFSPDQIEDVDLQMGYQ
                     RTVKWDAFLNANPTTIANEVNTISTIGFSSEVVRLNYLKLQYKFRHLKQASEKFYTSD
                     SYLGDINNNLLPFSQAYKLASSEIIKLINHFVLTGTVSIQKDGKNQKRLLPNMYGLLN
                     MPHQVKEEVESANKDKMDKIFEKIEAGLSKLELGDEFSTPMMVIVDPTTSLKLVKPYA
                     AAQGAASSCEKWEDVLIQTIKAINNREDVYIETSNLLKHQILIYPLNPELIKFKPSKY
                     MLPTPNEQVDKDSTDIAHSYIDFVLGGLLATRKTILQVHIKQS"
     gene            4952..5407
                     /locus_tag="BB_R07"
                     /db_xref="GeneID:1194530"
     CDS             4952..5407
                     /locus_tag="BB_R07"
                     /note="similar to GP:1663562 percent identity: 100.00;
                     identified by sequence similarity; putative"
                     /codon_start=1
                     /transl_table=11
                     /product="hypothetical protein"
                     /protein_id="NP_051254.1"
                     /db_xref="GI:11497154"
                     /db_xref="GeneID:1194530"
                     /translation="MSEQKNLQTQVEAEEELLVTKLHSEVLLLLGIDKLALSRQNFLL
                     HLSLLQAILVTRGIDASSLTYEQIFLLTLYHMGCQLRKQGVVQEFEFDRIKKEKFNEL
                     ELNYYPSSSGGEEGGEGGCGSNKNFCSQLDAFLEKLKRETSTPSCVGVV"
     gene            5407..5790
                     /locus_tag="BB_R08"
                     /db_xref="GeneID:1194531"
     CDS             5407..5790
                     /locus_tag="BB_R08"
                     /note="similar to GP:1663563 percent identity: 99.21;
                     identified by sequence similarity; putative"
                     /codon_start=1
                     /transl_table=11
                     /product="hypothetical protein"
                     /protein_id="NP_051255.2"
                     /db_xref="GI:364556462"
                     /db_xref="GeneID:1194531"
                     /translation="MNGVRKRLSDMSFRMINVFKDPKPLKFYKGTVVKLENDSSYQRV
                     FDKNKYTEFAGVIIDIKPQELAILYDSDMSDIQGYSKLYTYQDLNYELKDRISIADLV
                     YFEIFSIDSSIGYFTLVLKEFIWTN"
     gene            5778..6167
                     /locus_tag="BB_R09"
                     /db_xref="GeneID:1194532"
     CDS             5778..6167
                     /locus_tag="BB_R09"
                     /note="similar to GP:1663564 percent identity: 100.00;
                     identified by sequence similarity; putative"
                     /codon_start=1
                     /transl_table=11
                     /product="hypothetical protein"
                     /protein_id="NP_051256.1"
                     /db_xref="GI:11497156"
                     /db_xref="GeneID:1194532"
                     /translation="MDKLEFKMELEIGWFGGRAGIAKMHEKGSSNLPARKHLTKIASS
                     SEFREYINNSYINSKFNLDPKSGMEAIGQAFIRYYENYLLSAQVTPALKANTIKSKFK
                     RGSNTAAIPLVDTAKMLSEITYKVTLE"
     gene            6164..6730
                     /locus_tag="BB_R10"
                     /db_xref="GeneID:1194533"
     CDS             6164..6730
                     /locus_tag="BB_R10"
                     /note="similar to GP:1663565 percent identity: 100.00;
                     identified by sequence similarity; putative"
                     /codon_start=1
                     /transl_table=11
                     /product="hypothetical protein"
                     /protein_id="NP_051257.1"
                     /db_xref="GI:11497157"
                     /db_xref="GeneID:1194533"
                     /translation="MIFTLDMVLNHLTKIFKGFKAYATENNFECDIINTYNHPYLSKI
                     TAASSNIIALKFAGTENLFDHNSRAGVFYENALEFSINFQIYIIAIVLNAKDFDANSR
                     MLMLYSMLSDFLHNKAHKYTLPSLQPEYINKINFYIYPTSNMQTVGLINLGTKYSNHA
                     YSASIAFNASVKAIEILKEEYEIAARYN"
     gene            6711..7823
                     /locus_tag="BB_R11"
                     /db_xref="GeneID:1194560"
     CDS             6711..7823
                     /locus_tag="BB_R11"
                     /note="hypothetical protein; identified by Glimmer2;
                     putative"
                     /codon_start=1
                     /transl_table=11
                     /product="hypothetical protein"
                     /protein_id="NP_051258.1"
                     /db_xref="GI:11497183"
                     /db_xref="GeneID:1194560"
                     /translation="MPQDTISVSFIDSRIQTSRPNYYNPLLVYKTAKIKVNKDTASYK
                     ILNLTVNNYEKQIETLEKENGNGEDQFGKEKTLLKTAMSNFFNSSEESLKSADLFIYK
                     DKPEELKNYLKVHRHTFVVLINTEGDASDDGLKIYKDDYNKFKMPSTFFVFSTKEQEI
                     KELFKDKGNTEKERNIAVYSNNKDNLHLKFISQYLHQASIFHAVNPYGMPLAATPLVD
                     DTVIGKLRTAKINFYSLLNETGLDGVPAFKEGVDLAGGAIDEQFTYHYIKNEAIIELI
                     RIWNKNNRQNSKLSALQLSGARDNAYTSAIECLLKRFVDRGLIIEYKNLSLTLSPTPQ
                     LKLELSVNITYNFSINAVALVITTQDIVDYQNSLSA"
     gene            7838..8266
                     /locus_tag="BB_R12"
                     /db_xref="GeneID:1194561"
     CDS             7838..8266
                     /locus_tag="BB_R12"
                     /note="hypothetical protein; identified by Glimmer2;
                     putative"
                     /codon_start=1
                     /transl_table=11
                     /product="hypothetical protein"
                     /protein_id="NP_051259.1"
                     /db_xref="GI:11497184"
                     /db_xref="GeneID:1194561"
                     /translation="MQFYDLREVYFSIGGTQLHSGKLELTSEPTTRAVISSEDKGMPV
                     ISLRDPKTITYVFNIEVTLGSHDYILLTELSDEQFYNMDVRKEDKMLDLAFNDRIATK
                     IISNYAIFTEEPSRSYSAEAEKVSFEIRAINCQKSKPNNT"
     gene            8282..8737
                     /locus_tag="BB_R13"
                     /db_xref="GeneID:1194562"
     CDS             8282..8737
                     /locus_tag="BB_R13"
                     /note="hypothetical protein; identified by Glimmer2;
                     putative"
                     /codon_start=1
                     /transl_table=11
                     /product="hypothetical protein"
                     /protein_id="NP_051260.1"
                     /db_xref="GI:11497185"
                     /db_xref="GeneID:1194562"
                     /translation="MIMRYKMKILTKNKTYEYPLRVLPVYEWDKVLGFNQSDAVLKLN
                     EVKYLREITSLMISPKFLDEFYVILDQNREFISYYKDYLVAIIYTAQFNTFHLDNDLK
                     KPALVYLSEYENNVGDFVAFDYINENFDYEKVATSLSSITSNSNELVAK"
     gene            8734..8970
                     /locus_tag="BB_R14"
                     /db_xref="GeneID:1194563"
     CDS             8734..8970
                     /locus_tag="BB_R14"
                     /note="hypothetical protein; identified by Glimmer2;
                     putative"
                     /codon_start=1
                     /transl_table=11
                     /product="hypothetical protein"
                     /protein_id="NP_051261.1"
                     /db_xref="GI:11497186"
                     /db_xref="GeneID:1194563"
                     /translation="MSKRNRDIDKAIASLDETRKKYFNLLDEIKNDKYFFPVIMNICS
                     YYSVKKLPYDELLEVNRLAEIKLEKELYELILSK"
     gene            8978..10273
                     /locus_tag="BB_R15"
                     /db_xref="GeneID:1194564"
     CDS             8978..10273
                     /locus_tag="BB_R15"
                     /note="hypothetical protein; identified by Glimmer2;
                     putative"
                     /codon_start=1
                     /transl_table=11
                     /product="hypothetical protein"
                     /protein_id="NP_051262.1"
                     /db_xref="GI:11497187"
                     /db_xref="GeneID:1194564"
                     /translation="MSDKFTIKFKGILDHAATKKAIEQDISKMEKYLKPKKSSLGSTK
                     DIVKNNLSDKKKELSRQSKFESLRERVEKYRLTQTKKLIKQGMGFEKARKEAFRRSLM
                     SDRDKRHLEYKELAKESKAKSKMLAASQGKGLVAKIAIGSALRNIISNAMSKVGGGLL
                     GFAKKAVEEDTKTKRTKLLNSAFFTDNERNMIMGNKDKNTKGILDGMKGFERDLEKEE
                     FLNQASVFKGTLRDLDMLNETNLKNAVEFAAMLKSSGAMSSEDAVKAVNSVLGGDGSE
                     LFDLLKKSGVGDKYIEDAKMAWQSGAQVDLDSRITKMMEMFKDFKSFGLTKKVNNAES
                     IQSNLASAEQTLQNLTTTVLDPILGLVNKITKYFEGFKFETHIINPIIDGIKSIFNLN
                     YFFAKLKSMLPGWMGGDEGAALKKLQEEVQNQDNANNTP"
     gene            10296..10892
                     /locus_tag="BB_R16"
                     /db_xref="GeneID:1194565"
     CDS             10296..10892
                     /locus_tag="BB_R16"
                     /note="hypothetical protein; identified by Glimmer2;
                     putative"
                     /codon_start=1
                     /transl_table=11
                     /product="hypothetical protein"
                     /protein_id="NP_051263.1"
                     /db_xref="GI:11497188"
                     /db_xref="GeneID:1194565"
                     /translation="MDINNKNTNNKTMLPQEISQIIRDVITQIFALFGADNFLVLFPR
                     MDLKGFGYVPQLFFIKPKTELITRTYNTSCSKRPVINYYDRKAEYVSYNPVMTGEHIS
                     LNGGILTSLYKDMLSLLKMTVFGNTMLRFDAHLVKEQLANRIQAQVPFSIYSPTFGLK
                     ELAVITSLSFKDTPFIDEVEVSLSIEIVKTFALEKYKG"
     gene            10896..11846
                     /locus_tag="BB_R17"
                     /db_xref="GeneID:1194566"
     CDS             10896..11846
                     /locus_tag="BB_R17"
                     /note="hypothetical protein; identified by Glimmer2;
                     putative"
                     /codon_start=1
                     /transl_table=11
                     /product="hypothetical protein"
                     /protein_id="NP_051264.1"
                     /db_xref="GI:11497189"
                     /db_xref="GeneID:1194566"
                     /translation="MLLLQYDFKIEFYNVDTSKKSPDGIPFAEEIPKIIINTQDGIHI
                     DISISNVYSNIHTISSKQAKVVLWNLPLDFTDDIKFGDIVKIYYKKFAHEKNFDFIMA
                     GTLGPPMSTDYPGGDFSVDLDVRLLTKSNFFNRKLAGKEGKNFKGKTVQEAIESVFPN
                     RNILNMDEKDCLKIIDKDIYATTPKEFIDKIKGTYVHNVIADIGTGLRGYECYLIFTN
                     YIKKGENVHYEALEDYGLEFIPQQEITLGTTLKKNLIFWNAKTFFTHKLNVGDKVSFI
                     DGLGKMIKTTIKETSARLSNTGECSLILKLDDDSNTKRKK"
     gene            11864..12418
                     /locus_tag="BB_R18"
                     /db_xref="GeneID:1194567"
     CDS             11864..12418
                     /locus_tag="BB_R18"
                     /note="hypothetical protein; identified by Glimmer2;
                     putative"
                     /codon_start=1
                     /transl_table=11
                     /product="hypothetical protein"
                     /protein_id="NP_051265.1"
                     /db_xref="GI:11497190"
                     /db_xref="GeneID:1194567"
                     /translation="MNEDYEIYRMNQRLYGQALAQEDLKNWIYSNIFIIKIGTVKEFK
                     HQTQEAIVTIPEFEDLEIHTKNISNISLELSKGDCVLLLQSSINIFDKNNDIHFDKHH
                     FYILSAISPKTLNLISDTVKIKANNNIEIANQTTSLKTILKNIVSAIEGIKVVPAQGG
                     PVIESVSLKIATTKINSDINSLFK"
     gene            12448..12780
                     /locus_tag="BB_R19"
                     /db_xref="GeneID:1194534"
     CDS             12448..12780
                     /locus_tag="BB_R19"
                     /note="similar to GP:1421734 percent identity: 99.09;
                     identified by sequence similarity; putative"
                     /codon_start=1
                     /transl_table=11
                     /product="hypothetical protein"
                     /protein_id="NP_051266.1"
                     /db_xref="GI:11497158"
                     /db_xref="GeneID:1194534"
                     /translation="MDLRLGNNFELVFNNDLSLVDGIDEQKQRFLIFLKTLRGSLSYA
                     PHWGLDYFLLLKLLKINNLHAVKNYFHEISKELNLDLINISTTIQDNKAHISFFFSGD
                     VLNMEFNL"
     gene            12777..13652
                     /locus_tag="BB_R20"
                     /db_xref="GeneID:1194535"
     CDS             12777..13652
                     /locus_tag="BB_R20"
                     /note="similar to GP:1421735 percent identity: 97.59;
                     identified by sequence similarity; putative"
                     /codon_start=1
                     /transl_table=11
                     /product="hypothetical protein"
                     /protein_id="NP_051267.1"
                     /db_xref="GI:11497159"
                     /db_xref="GeneID:1194535"
                     /translation="MSIVFDSDFGILKRTIKDIVRSKREYLRVNYGINIDDNQSSIYN
                     IIASSLALIEEEIINELNLFFSKMKPGGTYWAAIEEHISSKSTTYSAVRTALLNLDGV
                     EYTNIKSAAGKANIYLILKETLLDDSKSNINSPEFKAKLWETLYLTTPSGTLLEGDIE
                     IDGLNSTGQRKSYKISLGKRKYVYMKVKYKLDLKNYLYLNIDSQIRDIYSRIISNNYS
                     DMGISFEYQDFFAPVNEVKGIKFMEISACIKDTDTESITKIGDSDFKKNQDIAINDDT
                     MLLFNMTDRLLIDIG"
     gene            13662..14267
                     /locus_tag="BB_R21"
                     /db_xref="GeneID:1194536"
     CDS             13662..14267
                     /locus_tag="BB_R21"
                     /note="similar to GP:1421736 percent identity: 95.02;
                     identified by sequence similarity; putative"
                     /codon_start=1
                     /transl_table=11
                     /product="hypothetical protein"
                     /protein_id="NP_051268.1"
                     /db_xref="GI:11497160"
                     /db_xref="GeneID:1194536"
                     /translation="MKIPNLFKNTEIHKFIRTETEYAQALLNELKSLNSNFISINVIE
                     NIKSRYIAIWISQVLSIFYAKTQTLQSITSNINSVIFALRHIGTDESFRLIFKTFLNV
                     DIEVTTPEAGVIDISLKGVIKTNFTTFISPSTKKGKRLKKIILREKKPGYAASKKALV
                     FNSLPKGYDHSIYAFIKRIIPIGRVLKINNTDGNNIITFNN"
     gene            14277..15092
                     /locus_tag="BB_R22"
                     /db_xref="GeneID:1194537"
     CDS             14277..15092
                     /locus_tag="BB_R22"
                     /note="similar to GP:2072096 percent identity: 80.08;
                     identified by sequence similarity; putative"
                     /codon_start=1
                     /transl_table=11
                     /product="hypothetical protein"
                     /protein_id="NP_051269.1"
                     /db_xref="GI:11497161"
                     /db_xref="GeneID:1194537"
                     /translation="MADDQEKLLIDEEETVQIKDLNKVTTVNNTDLLLLDDGAASSNA
                     ITFKNFLKTVNHQTFKGEELGYFKEIIKSTIATELAADKDFIKSIYDLIVDKLIENES
                     SKLSNLFSKIKSRLTDSISSATLSRSDDLLIMPSSDTIQKTPVPKHILGVPSNFTYGS
                     ITRSTTLYPSDYENKAISINMEDNDDVTLIFYKNYDNDPIYLDIEIQVKINDNRMQKK
                     SLKLMYSDEITYNWVYEITGPRGLFTRTPIYNGWYIQKRASLYGDSVPDLLKL"
     gene            15167..15370
                     /gene="blyA"
                     /locus_tag="BB_R23"
                     /allele="4"
                     /db_xref="GeneID:1194538"
     CDS             15167..15370
                     /gene="blyA"
                     /locus_tag="BB_R23"
                     /allele="4"
                     /note="BlyA; similar to GP:1209851 percent identity:
                     100.00; identified by sequence similarity; putative"
                     /codon_start=1
                     /transl_table=11
                     /product="pore-forming hemolysin"
                     /protein_id="NP_051270.1"
                     /db_xref="GI:11497162"
                     /db_xref="GeneID:1194538"
                     /translation="MDTIKLTELLINLNEIKLIAVMIFVTVLVLGVLILLKPLLKDIL
                     TIVIGKIFKNGNGNGKNHIKKRD"
     gene            15374..15721
                     /gene="blyB"
                     /locus_tag="BB_R24"
                     /allele="4"
                     /db_xref="GeneID:1194539"
     CDS             15374..15721
                     /gene="blyB"
                     /locus_tag="BB_R24"
                     /allele="4"
                     /note="BlyB; similar to PID:1209826 PID:1209852
                     PID:1209861 PID:1209869 PID:2072098 percent identity:
                     99.13; identified by sequence similarity; putative"
                     /codon_start=1
                     /transl_table=11
                     /product="hemolysin accessory protein"
                     /protein_id="NP_051271.1"
                     /db_xref="GI:11497163"
                     /db_xref="GeneID:1194539"
                     /translation="MKLSKDNVELGLTSLSTLIDIFSKFEDEFDEIAHKGFFLVYELY
                     SHYKLIYTANMERLESALTPAINKALAPLNEKINQCIDLVNSDEKNLKISNDLKFNQE
                     GKPIYKERTNNAK"
     gene            15711..16046
                     /locus_tag="BB_R25"
                     /db_xref="GeneID:1194540"
     CDS             15711..16046
                     /locus_tag="BB_R25"
                     /note="similar to PID:1209827 PID:1209833 PID:1209839
                     PID:1209853 PID:1209862 percent identity: 100.00;
                     identified by sequence similarity; putative"
                     /codon_start=1
                     /transl_table=11
                     /product="hypothetical protein"
                     /protein_id="NP_051272.1"
                     /db_xref="GI:11497164"
                     /db_xref="GeneID:1194540"
                     /translation="MQNNTIGLGLNLLSSLTNIAKTDTNIDHNYINTFSKVIDFFYKT
                     YISTLKSMETAESTKIFEEIQDILKYNIEIIEAISTDKSKRIITSLKATRNKIMKEYI
                     KILKRGENA"
     gene            16039..16392
                     /locus_tag="BB_R26"
                     /db_xref="GeneID:1194541"
     CDS             16039..16392
                     /locus_tag="BB_R26"
                     /note="similar to GB:L31420 PID:1209834 PID:1209840
                     PID:1209846 PID:1209854 percent identity: 100.00;
                     identified by sequence similarity; putative"
                     /codon_start=1
                     /transl_table=11
                     /product="hypothetical protein"
                     /protein_id="NP_051273.2"
                     /db_xref="GI:364556463"
                     /db_xref="GeneID:1194541"
                     /translation="MLKRLHCLLIALLLCCTTIANLPEEPKPPIIPTLKSLAKYETQL
                     SEHVMYLVTFLAKTKVKVNDPNYPEYPYPDLSTLKDEHSITAVKHNINIYLEYIKKTK
                     PIAEKVYNKYSQLKM"
     gene            16497..16997
                     /gene="bdrH"
                     /locus_tag="BB_R27"
                     /db_xref="GeneID:1194542"
     CDS             16497..16997
                     /gene="bdrH"
                     /locus_tag="BB_R27"
                     /note="similar to GP:1209847 percent identity: 94.64;
                     identified by sequence similarity; putative"
                     /codon_start=1
                     /transl_table=11
                     /product="BdrH"
                     /protein_id="NP_051274.2"
                     /db_xref="GI:364556464"
                     /db_xref="GeneID:1194542"
                     /translation="METVSTNIAGVTQEQIYKEFIRLGMEQLIAQDLSKRYYHNELTY
                     RDLENLEKQFDIKFDNLISKIDTVEKNLNVKIDAVKSELNTKIDNVEKNLNLKIDSLD
                     TKIDTVEKNLNLKIDSVKNELTAKIDNVEKNLMSLSEMLKWVLGIMGAMSITMIAGLI
                     FAFISK"
     gene            17103..17525
                     /gene="mlpD"
                     /locus_tag="BB_R28"
                     /db_xref="GeneID:1194543"
     CDS             17103..17525
                     /gene="mlpD"
                     /locus_tag="BB_R28"
                     /note="MlpD; similar to PID:1209843 percent identity:
                     80.99; identified by sequence similarity; putative;
                     similar to Congo red-binding protein NlpH"
                     /codon_start=1
                     /transl_table=11
                     /product="lipoprotein"
                     /protein_id="NP_051275.1"
                     /db_xref="GI:11497167"
                     /db_xref="GeneID:1194543"
                     /translation="MKIINILFCLFLLMLNGCNSNDTNNSQTKSRQKRDLTQKEATQE
                     KPKSKEELLREKLNDNQKTHLDWLKEALGNDGEFNKFLGYDESKIKSALDHIKSELDS
                     CTGDKVENKNTFKQVVQEALKGGIDGFENTASSTCKNS"
     gene            complement(17573..18583)
                     /locus_tag="BB_R29"
                     /db_xref="GeneID:1194544"
     CDS             complement(17573..18583)
                     /locus_tag="BB_R29"
                     /note="similar to PID:1143396 PID:1209858 percent
                     identity: 73.40; identified by sequence similarity;
                     putative"
                     /codon_start=1
                     /transl_table=11
                     /product="hypothetical protein"
                     /protein_id="NP_051276.2"
                     /db_xref="GI:364556465"
                     /db_xref="GeneID:1194544"
                     /translation="MENLSNNNNPQENIQGEIKFRKDMSTLIRNLPRIDKSLKGYGYK
                     YQDFNDIVEVIYSVIDKHNLDLFFTQAPISVEGQYGIVDYIRTTFYSTSTVYKYSFDT
                     RIHTDKLQWNSENGSKNMNTMPQFVGSAITYFKRYALVGHLCIRSEMDTDAAPIYNNY
                     ENRNSMPSKQSSVNQKQEQKREQKQEINQNQKNNTIQNQKRDIKQEQKKDRFYYYGVF
                     KEALSNIKDWVNSPTIKDNINSIIQKISFIQNIDPNNVDDIKKIESDLISYFEKNSDF
                     KSINYWAEIIKNYFKKNNKLKDLQDFEKFVVFKRTAYGPSPLIFFSVLKEYERFDEIF
                     AA"
     gene            18960..20057
                     /locus_tag="BB_R31"
                     /db_xref="GeneID:1194545"
     CDS             18960..20057
                     /locus_tag="BB_R31"
                     /note="similar to PID:1174341 PID:1174349 GB:AE001584
                     percent identity: 96.16; identified by sequence
                     similarity; putative"
                     /codon_start=1
                     /transl_table=11
                     /product="hypothetical protein"
                     /protein_id="NP_051278.1"
                     /db_xref="GI:11497169"
                     /db_xref="GeneID:1194545"
                     /translation="MKDFLITTKNPTCHNKHQHKLIYLTSTVDFLNKKDKKYTQQNIL
                     YYYNKNLKRNGLAPTTLRTMQNYLYKLEKVLKVTTNYYQHMGVNCGTEIYYKLKYPKK
                     ECYQKINKYFKERKNSRFKSRVNNHFKDNVSKNSSVNSVECLSNKNNIKEERKIKEIE
                     KYQLRNYFNNCNFKTEEALSILYLNTDKDTKIEAINILKQNEIALIKKFNIKKSCMKE
                     KQKKLKEILYNTRKKLEENGYNPKQLEINLQKVYENYKYKPHFIIENHKYNDLGYIKR
                     KLEKSIERKKENSQQNYQNLKENIFNILIEQLKKEVNIEILKPIIKEYLNNQKKIEYN
                     KVFGIYHLELLEIIKNEKNSLTTEEFSIKAV"
     gene            20067..20633
                     /locus_tag="BB_R32"
                     /db_xref="GeneID:1194546"
     CDS             20067..20633
                     /locus_tag="BB_R32"
                     /note="similar to PID:1143398 PID:1174342 PID:1174350
                     PID:2182755 GB:AE001575 percent identity: 100.00;
                     identified by sequence similarity; putative"
                     /codon_start=1
                     /transl_table=11
                     /product="hypothetical protein"
                     /protein_id="NP_051279.1"
                     /db_xref="GI:11497170"
                     /db_xref="GeneID:1194546"
                     /translation="MENAPEPIETVKKGKCKVECQNKERFILIEKENGKAMYHTKIMM
                     DIYKFGVYEKKHEFRLSLRALFNGERIVEETHLYPIKEGDKFIGIFYGYRKPIKKPLI
                     KYQINGTRKAYALARAYYMEFRFKAGSVFCYFKGLYRLLDKKRTNNHYNKVLFSMFTD
                     LEQQVYKFYGKKYPEQGPLIKWIIKNLK"
     gene            20609..21364
                     /locus_tag="BB_R33"
                     /db_xref="GeneID:1194547"
     CDS             20609..21364
                     /locus_tag="BB_R33"
                     /note="similar to GB:D26185 SP:P37522 PID:467381
                     PID:580906 GB:AL009126 percent identity: 57.54; identified
                     by sequence similarity; putative"
                     /codon_start=1
                     /transl_table=11
                     /product="plasmid partition protein, putative"
                     /protein_id="NP_051280.1"
                     /db_xref="GI:11497171"
                     /db_xref="GeneID:1194547"
                     /translation="MDNKKPKIITIASIKGGVGKSMLSIIFSYILSEMNNKVLIVDLD
                     PQNSLTSYFLQYIRNIELNNVYYLLKRDQNIAFNEYINSINNNMYIIPAHPILCKFEK
                     GDIPYKELMLEHIFDKNLHYYNFDYVVIDTPPSLSSLLFNALNITHKVIIPIQAERWS
                     VESLPILMNEIKEVEIIRKKNIDVLIIENQFIKNRNTYKDIESILQSEYKDLIKGRVH
                     FYNSIKVFINELKEPNNKEIYYQEIKKILNNMF"
     gene            21415..21960
                     /locus_tag="BB_R34"
                     /db_xref="GeneID:1194548"
     CDS             21415..21960
                     /locus_tag="BB_R34"
                     /note="similar to PID:1174352 percent identity: 75.64;
                     identified by sequence similarity; putative"
                     /codon_start=1
                     /transl_table=11
                     /product="hypothetical protein"
                     /protein_id="NP_051281.1"
                     /db_xref="GI:11497172"
                     /db_xref="GeneID:1194548"
                     /translation="MSKLKVKKILLNNRIEDVQEFENEELEYKSYKDQLRRITVDDVE
                     NKIKTMKILYKIREKKLYLIDGYKKFEDFLSEFIISRSQAFLYLKIYRKVLEGSISIN
                     DIKEKGLKGVYRNILNVEIKEDKSKQNPIKPLRFQLKKQESYNFYKKNAKFTSFMMDE
                     IFENQKDLINKLLKKYKELKG"
     gene            21974..22360
                     /gene="brdG"
                     /locus_tag="BB_R35"
                     /pseudo
                     /db_xref="GeneID:1194549"
     gene            22831..24156
                     /gene="bppA"
                     /locus_tag="BB_R36"
                     /allele="4"
                     /db_xref="GeneID:1194550"
     CDS             22831..24156
                     /gene="bppA"
                     /locus_tag="BB_R36"
                     /allele="4"
                     /note="similar to GP:2182759 percent identity: 98.62;
                     identified by sequence similarity; putative"
                     /codon_start=1
                     /transl_table=11
                     /product="BppA"
                     /protein_id="NP_051282.1"
                     /db_xref="GI:11497173"
                     /db_xref="GeneID:1194550"
                     /translation="MENLSNNNNPQENIQGDLKMISVNQQSFTGCEIFEEKSSPIKEK
                     SKLSKIGKKLPGISSQECFRFNRNIDFSLQRNKLDKYGASEVGNILVGGAGLKDLMIN
                     RVLKYFDMSLPFEENLYMLKGKELENLGFREFVKAHSDNINVLYKNKYANGVDKYNYF
                     KKMGSSQTLVGSTIDGWFINNNGDLELLEIKSSDSHYMSSAIAEYNKNGNFLSSKYFF
                     KYYVQAQMQLACTGLEYCNLFFLIDAAPINCKIKRDEALISKVFEFVNKCELEIINLK
                     KDIYSNYRDDYLMAHNFNEDTFIKLVEDLVERSDFYSSGVEFDWAREFIEYVDCTDLE
                     IKDNQSAENLAYDLMEIDSLQKELNRIQNENKKREKPIKDRLKMLIYNITNTYPLIEQ
                     LNYKFGEFVFTLDPKKRAISDRLKGLLPTSGAVFFPSNIAFANSVSVPM"
     gene            24210..24635
                     /gene="bppB"
                     /locus_tag="BB_R37"
                     /allele="4"
                     /db_xref="GeneID:1194551"
     CDS             24210..24635
                     /gene="bppB"
                     /locus_tag="BB_R37"
                     /allele="4"
                     /note="similar to GP:1373136 percent identity: 100.00;
                     identified by sequence similarity; putative"
                     /codon_start=1
                     /transl_table=11
                     /product="BppB"
                     /protein_id="NP_051283.1"
                     /db_xref="GI:11497174"
                     /db_xref="GeneID:1194551"
                     /translation="MLINKIKQDNRTLRPEIQRWGCYFLCLHYYTSLFKKREFNVYEI
                     NAAYYRFIGLGYIKSNCFIINPCMILNYYGIRSSVRYESLNYLGAANEFEISEVKIDK
                     VNGYHFIATKNKEILYDSLDLKPRGKIFKVTSKRIFKLK"
     gene            complement(24641..25435)
                     /gene="bppC"
                     /locus_tag="BB_R38"
                     /allele="4"
                     /db_xref="GeneID:1194552"
     CDS             complement(24641..25435)
                     /gene="bppC"
                     /locus_tag="BB_R38"
                     /allele="4"
                     /note="similar to GP:1373117 percent identity: 100.00;
                     identified by sequence similarity; putative"
                     /codon_start=1
                     /transl_table=11
                     /product="BppC"
                     /protein_id="NP_051284.1"
                     /db_xref="GI:11497175"
                     /db_xref="GeneID:1194552"
                     /translation="MDTNNSFNLNNFNMDFTLKLFQEYQNALNKNKILENENKILKSL
                     ENSPKRKKKNSKPTPKFYLTPKSIKLILKCAKTLKQIDPISGWFVHLLLISGCRGTEM
                     QKVKMQDISTFLSKTGKTLYTIKVNVAKKRNTSCIREIVINSEEFEAIQTAHKNHFQE
                     KTLDSRRTYLFQKNKHKFKDNQIDIVHISKKFKNLLKKSGFRVNKSLHLCRNLFISNL
                     KSNGYNSFQIKELMKYSSTNEIDNIYGLSSANKIQAYECAKKCLKL"
     gene            26005..26820
                     /locus_tag="BB_R41"
                     /note="probable pseudogene"
                     /db_xref="GeneID:1194526"
     CDS             26005..26820
                     /locus_tag="BB_R41"
                     /note="similar to GP:1666687 percent identity: 100.00;
                     identified by sequence similarity; probable pseudogene"
                     /codon_start=1
                     /transl_table=11
                     /product="hypothetical protein"
                     /protein_id="NP_051287.2"
                     /db_xref="GI:364556460"
                     /db_xref="GeneID:1194526"
                     /translation="MNNVSEKNQEMQNNIQAKISFRKDMKTLRMNLSGINKNSKGYEY
                     NYRSLDDIVREIKNVIDKHNLDLFFTQDPISVEGQYGIVDYIRTTFYSTSTVYKYSFD
                     TPTFTEKLQWTNENSSKNGKTVPQMVGAAITYFRRCALVGYLRIKTDEFFDFNVYIKY
                     KKTNIGNWIDLGTLDLIKEEYSIVTDLNVGGHTARLFSVKESEINNFVNSMIRGGAFN
                     ADYYGYQEGEDYKIKNIETKIETINDSQFITFLGRDNTYAILLEEFKMNLKRI"
     gene            26853..27527
                     /gene="erpY"
                     /locus_tag="BB_R42"
                     /db_xref="GeneID:1194527"
     CDS             26853..27527
                     /gene="erpY"
                     /locus_tag="BB_R42"
                     /note="similar to PID:896042 percent identity: 84.14;
                     identified by sequence similarity; putative; outer surface
                     protein F"
                     /codon_start=1
                     /transl_table=11
                     /product="ErpY"
                     /protein_id="NP_051288.1"
                     /db_xref="GI:11497151"
                     /db_xref="GeneID:1194527"
                     /translation="MNKKIKMFIICAIFMLISSCKNDVTSKDLEGAVKDLESSEQNVK
                     KTEQEIKKQVEGFLEILETKDLNTLDTKEIEKQIQELKNKIEKLDSKKTSIETYSGYE
                     EKINKIKEKLNGKGLEDKLNELSESLKKKKEERKKALQEAKKKFEEYKNQAESATGVT
                     HGSQVQRQGGVGLQAWQCANSLGFKNMTSGNNTSDMTNEVITNSLKKIEEELKNIGET
                     VEGKKE"
     gene            27676..28203
                     /locus_tag="BB_R43"
                     /db_xref="GeneID:1194554"
     CDS             27676..28203
                     /locus_tag="BB_R43"
                     /note="hypothetical protein; identified by Glimmer2;
                     putative"
                     /codon_start=1
                     /transl_table=11
                     /product="hypothetical protein"
                     /protein_id="NP_051289.2"
                     /db_xref="GI:364556466"
                     /db_xref="GeneID:1194554"
                     /translation="MYINEISDFYDCLSPGTKKEISKLYGVKQLTLEQKKDFYRGFVS
                     IQEYKRKTGKSIDEIINGIINPAKNFIKDVLKDKHIIEKYKNFQNMKFDCSYKKGMLE
                     KCLKKMGEKYSDRFLSIVSDIMDEIGRKDPKRESIDGVLNFVDILFIIMHYYDKGICT
                     RKYLIKTIKDFSKLV"
     gene            28384..28950
                     /locus_tag="BB_R44"
                     /db_xref="GeneID:1194555"
     CDS             28384..28950
                     /locus_tag="BB_R44"
                     /note="hypothetical protein; identified by Glimmer2;
                     putative"
                     /codon_start=1
                     /transl_table=11
                     /product="hypothetical protein"
                     /protein_id="NP_051290.1"
                     /db_xref="GI:11497178"
                     /db_xref="GeneID:1194555"
                     /translation="MKRAKRSFNDYVAYFREGSLSDKEIAAKLRVSKVNVWRMRQKWE
                     SGETSVSEDSRLTISEDTFEHLLSQTFRSEVNARKVRSELDLERANLELGFIHAFKRY
                     SSVELFSMHTKIENLRAEIDALNKASSKKNKQVVNGEINSLKSELDEYVKECSIREME
                     LYYECMKKLSSAHEVENKGNYKSYKGYK"
     gene            28947..30299
                     /locus_tag="BB_R45"
                     /db_xref="GeneID:1194528"
     CDS             28947..30299
                     /locus_tag="BB_R45"
                     /note="similar to GP:2444105 percent identity: 51.20;
                     identified by sequence similarity; putative"
                     /codon_start=1
                     /transl_table=11
                     /product="phage terminase large subunit"
                     /protein_id="NP_051291.1"
                     /db_xref="GI:11497152"
                     /db_xref="GeneID:1194528"
                     /translation="MNLYQTKLFTTLQKEYKNKYGVDISQFVKLTNSSINFDKFEKEQ
                     LTIKQKNVIKSIQKNNEKKIILSGGIASGKTYLACYLFLKSLIENKKLYSGDINNFII
                     GNSQRSVEVNVLGQFEKLCKLLKIPYIPRHTNNSYILIDSLRINLYGGDKASDFERFR
                     GSNSALIFVNEATTLHKQTLEEVLKRLRCGQETIIFDTNPDHPEHYFKTDYIDNIATF
                     KTYNFTTYDNVLLSKGFIETQEKLYKDIPSYKARVLLGEWIASTDSIFTQINITNDYV
                     FTSPIAYLDPAFSVGGDNTALCVMERVDDKYYAFVFQDQRPANDPYIMNMVKTVIENF
                     NVHTLYLEDRDNTKGAGGLTREYILLRNNISQYFRIVPVKPKSNKFSRITTVITPFTY
                     KKLYITKYSSSSVFNDIYSYKGDSKTHDDALDAMSAAYLMLSLGYRERSVHFGNQRFL
                     "
ORIGIN      
        1 attttattga caaaaatatt agtttttgct atcatgcatc taatttaata aagagaagta
       61 aaaaggtgtg tgatttaaga aaaacaaaac taatagataa aataagttca ctagaactat
      121 acaaatactc aatatttttt agaaattaca ttgaaaatgt agcagaagat tgtctcaaga
      181 acggacttat tcttgagagt gctgcccaca atgttagtga ggttgaactt gctaggttaa
      241 aggtacagct taagaatgct ctgcttaatt gtattataag ctaccgtttt catgggattg
      301 gctatgtttt agtaaaaacc aaagataccc taatagatct cgaacaaccc gttaatatag
      361 aattacctat tggttttgaa taccttgatt atgaatatgt aagagatttg ggagttgatt
      421 ttgatcatat aacctataaa gtaaaatcca acaataagaa caattcttta gacgcagtta
      481 aaatacataa aagtcgactt atcatatatg aaaactttga ttatatctta aaaagatatg
      541 ttccgtgtta taccgaaagc tttttactag atatttattt atttgaaaag atatacgtag
      601 aaatagaaag acgtattgaa aaccacaatt ttttgtttta caaagatgaa tctttagtac
      661 aactacaaga cgcactttct agtgcaacaa cttctttaag tgcacttact cagagtaata
      721 atgatagggg aagtggcatt ttatcttctt ttttgagaaa acaaaattca aacaatcata
      781 gtaaagatat ttctaattta agaaacctta atgactcatt atcacaggag cttgctaggc
      841 taaaaagtaa tctaaataat gagggaatgt tttatacggc cacccctagt gctagtttag
      901 aggttattaa atacgacctt agttacttaa aggaggcttt agcattaatt aaggcaaaaa
      961 ttggtgcaga tactaaagag cccttaacca gaagttttaa cgaacaggct aaagggctag
     1021 gaaatgatgg taaaggggat aggagtaatt attacgattt tttaaagggt gtgcaagaac
     1081 aagttgagaa cgcttgtaac ttgaaactta caaagtattt cgggcttgat atgaagttta
     1141 attctctgat tatgttaagt gaagagcaaa aagtggaaag agatataaag ctaattgagc
     1201 tttacagtaa atataaccag cttatacaaa gtagctcctt tgataatgag gagctagcga
     1261 ttttaaaaga gaaattattc tcattttgag aaaaggagtt aaaagatgac tgagaaaaaa
     1321 gaaaaagaag acctgcaagc acaagataaa gaagagcagc aaaataaggc tgatactaaa
     1381 gttataagtg cgcaggaatt tgaagagtac atgcgcttta aagagcaaac agacaatgta
     1441 aaccccctaa agaggtaagg cgtgatgagt ataaatgagc gaataacaaa agaacttgca
     1501 gaagttgaag atcgagagcg tgttgaaaag caattgttac tagaggctga gcgaattaat
     1561 gaaattgata cacttgtaaa agcgcatctt agcaaccatt ttaacaagga agtgttactt
     1621 gcaaaaggat acaccctaaa agacattatg caggcacaac gtagagagct tgttcgtaag
     1681 tttgttccaa ttgagcaaat taaagctatt gctaaagcgt cagatataag tcatatcgat
     1741 ggagagatac tagaacaact tgtttcttta gcaaaagtga atattaaatt aagaaaaact
     1801 gggagtagca attcttcttc tgttgactct gtcagaggca atattgttgt taaatcagaa
     1861 gagagagcaa gtttgcttga ttctaatttt gtgcccatta atttcacgga gtttgtacaa
     1921 gcgataagta atacttacaa gcaaagacga gctcaatttt atgagaatct aaaaagacat
     1981 aaaagaacaa gtattgctta aaggagtttt taatgagcga tggtattaca aaaataaaag
     2041 aagattttga taaaaaagtt gcagaaatta aagcattaat gaaaaatcct cagcaagatg
     2101 ctggtttgct tagtaattct gtagatttta gagataaaaa tctaatttac tccaattcgg
     2161 atggagtttt tactagtagt aaagataaaa tagaaaatta tcctgctaaa gggtatccat
     2221 acaagcgtgg agtcaagctt agttttagtg cagatagtac tacagagcta gaagttgagg
     2281 ctggtggtgg ggatgacttg tacggaatat gcactgatat agatgagttt actggcatgg
     2341 caactgtagt tccaattaca aataacttca cggggtattt aacatttaag aaaaatggaa
     2401 atggtgtaaa cccaggtgat aagctgcatt ttaatgcaca aggagagctt gaaaagaatg
     2461 ggggaaatga taaatctgtt aatgctatag cactttcaaa agtacataaa ttaaccgaag
     2521 agttatctat agtgcttgct agtgtttttg ggaatagagc tttaaaaggt aattaaatta
     2581 tggctttaaa aggcaaaggg caagctaaat ctcctaatgt tgatgataat ccacaattag
     2641 ggttagaatc agaaattcca gttgctccta gatctaaacg tcaaacaaga caggctgaag
     2701 aagtacaagc aaaagatcct tatttagatt cggttaaaga acttgacgat gttcttttaa
     2761 aatttaaaaa atattcaaaa tcaatgagtt cgattgaaaa taaggttttt agtagttcgg
     2821 gcggttgttt taaatcaaag aatgagcgag ttaatgctta ttcttttaca tgttcaagct
     2881 ttgcagacaa aatagaagaa tattcttacg acccagcaaa tagttttcca tataagcgtg
     2941 gggttaaact tgttctaaaa gagagctcta tatatgttga agttggtgct gatactgata
     3001 tgtatgggat atgtgtagat gtatgtgagt ttagtagtac tgcgtatgta ttgccaatta
     3061 cgaataactt tgaagggtat cttgttacaa gaaatccgag tataaaaatg ggagaaatat
     3121 tggatataaa taacaatggg gttattatca aggctggtgg tgggccacca accgtaatta
     3181 atgcatatgc cctctctgat tcatttacaa tcaattttgc acccgaagat gaacatcaag
     3241 atcaagctag atatcccaaa caagagtatt ctattaattt gataaaagtt gcaatttttg
     3301 gcaatagagg ccttgagaaa acagtaacac ctgaagctgg tggttaagcc ttgggcaata
     3361 aaaggagtta aacaaatggc agacacaacg caattattaa aagattatca agagaagaga
     3421 agtaaacttg aaaagtttat gaaaaatccc cagcatgacg ctggtttgct tagcaattct
     3481 gtagagttta gagataaaaa catacaattt tttgcctctg gaggcactag aaccagcaaa
     3541 tttgacaaat tagaaaatca tccattttct gggtatccat acaagcgtgg ggtaaaaaga
     3601 gttattcaag aggaaaaagc tgatcaaatt cactatgaac cccacgttga ggctggtggt
     3661 aaagatgatt tatacggaat atgcattgat atagatgagt ttagcaaaac agccactatt
     3721 gttccaatta caaataattt tgagggttat ttagtagcaa aagattctac gcttaaagta
     3781 aaagacaaac ttgtttttaa taaagacggt gctcttgaaa aggtgactgg agcaccacca
     3841 aataaggcaa ctattaatgc gatagcgttg tctgatgcaa aacaaattag taacgatgtt
     3901 tttttaataa aagtagcagt atttggaaat aaagctgtaa gtaaaaatta atgatatttg
     3961 ggaggattta atatggaatt atttgatgaa aattattatg caaaagctgt ggctaatatt
     4021 ataggggaag ttaaagatcc tataatgtat aaatggtttt cgcctgatca aattgaagat
     4081 gttgatcttc agatgggcta ccaaagaact gtaaagtggg atgcgttttt aaatgctaat
     4141 cctacaacga ttgctaatga agttaatact atttcaacta ttggatttag ttctgaagtg
     4201 gtaagactta attacttaaa attacagtac aaatttaggc acttaaagca ggcgtctgaa
     4261 aaattttaca cttcagactc atatcttggt gacattaata acaacttact tcctttctct
     4321 caagcctata agcttgcaag tagcgagatt attaaactta ttaatcactt tgtactaaca
     4381 ggcactgttt caattcaaaa agatggaaaa aatcaaaaac gtctacttcc caatatgtat
     4441 ggacttctta atatgccaca tcaagtaaaa gaagaggttg aaagtgctaa taaggacaaa
     4501 atggataaaa tatttgaaaa aattgaggcg ggactttcaa agttagagct aggagacgaa
     4561 ttttctacac ctatgatggt aatagttgac cctacaactt cgctcaaact cgtaaagccc
     4621 tacgcagcag cacagggtgc agcaagtagc tgcgaaaaat gggaggatgt tttgattcaa
     4681 actattaagg ctattaataa tagagaagat gtctacattg aaacttcaaa cttgctaaaa
     4741 catcaaatac ttatttaccc attaaaccca gagcttatta agtttaaacc tagcaagtat
     4801 atgttgccta caccaaatga acaagtggat aaagattcaa ctgatattgc tcattcatac
     4861 attgattttg ttttaggagg gctacttgct actagaaaaa ctattttgca agtacatatt
     4921 aaacaaagtt aaaaacataa ggtaaatcga agtgagcgaa caaaaaaact tacaaacaca
     4981 agttgaggct gaagaagaac ttttggtaac aaaacttcat tctgaagtgt tattgttact
     5041 aggaatagac aaacttgcat taagtaggca aaattttcta cttcatttat ctttacttca
     5101 agctattcta gtaacacgtg ggattgatgc tagctcactt acatatgaac aaatattttt
     5161 acttaccctt taccatatgg gttgtcaatt aagaaaacag ggagttgttc aagaatttga
     5221 atttgatagg atcaaaaaag agaaattcaa tgaacttgaa cttaattatt atcctagtag
     5281 cagtggaggc gaagaaggtg gcgagggggg ttgtggctca aacaagaatt tttgttcaca
     5341 acttgatgca tttttagaaa aattaaaaag agaaacttca acgccatctt gtgtgggagt
     5401 tgtctaatga atggtgttag aaaaagactt tctgatatgt catttcgtat gatcaacgta
     5461 tttaaggatc ctaaaccctt aaagttttat aaaggtactg ttgtaaagct tgaaaatgat
     5521 tcttcttatc agagagtatt tgataaaaat aagtacactg aattcgcagg agttattatt
     5581 gacataaagc cacaagaact tgcaattctt tatgattctg atatgtctga tattcaagga
     5641 tattccaaac tttacacata tcaagacctt aactatgaac taaaagaccg aatatcaatt
     5701 gcagatttag tttactttga aatatttagt attgactctt caatcggata ttttactttg
     5761 gttttaaagg aatttatatg gacaaactag aatttaaaat ggaattggaa attgggtggt
     5821 ttggtggtcg tgcaggtatt gctaaaatgc atgaaaaagg gagtagcaat ttaccagcaa
     5881 gaaaacattt aaccaaaatt gctagtagtt ctgagtttag agaatatatc aataatagct
     5941 atataaattc taagtttaat cttgacccta aatcgggaat ggaggctatt ggacaagctt
     6001 ttataagata ctatgaaaat tatctactat cagcacaagt cactccagcc ttaaaggcta
     6061 atacaatcaa aagtaagttt aaaaggggta gtaacactgc agcaattcca cttgttgata
     6121 cagccaaaat gttatcagag attacttata aggtaacact tgaatgattt tcactttaga
     6181 tatggtatta aatcatttaa ctaaaatatt taaagggttt aaggcgtatg caactgaaaa
     6241 taattttgag tgcgatatca taaataccta caatcatcca tatctttcaa aaatcacagc
     6301 tgctagctca aatataatag cattgaaatt tgctggtaca gaaaatctat ttgatcataa
     6361 ttctagagca ggtgtatttt atgagaatgc tttggaattt agtataaatt ttcaaatata
     6421 tattattgca atagtgttaa acgccaaaga ctttgatgct aattcacgca tgttaatgct
     6481 ttatagtatg cttagtgact ttctacacaa taaagctcat aagtatactt tgcccagtct
     6541 acaacccgaa tatattaata aaattaactt ctacatttac ccaacatcta atatgcaaac
     6601 agttggactg attaatttag gcacaaaata tagcaaccat gcatacagtg catctatagc
     6661 attcaatgct agtgtaaaag caattgaaat tttaaaggag gaatacgaaa ttgccgcaag
     6721 atacaattag tgtaagtttt attgactcta ggattcagac tagtaggccc aattattata
     6781 atccactttt ggtttacaaa acagctaaaa tcaaagttaa caaagatact gctagctata
     6841 aaatattgaa tttaaccgtt aataattatg aaaaacaaat tgaaacttta gaaaaagaga
     6901 atggaaatgg agaagatcag tttggaaaag aaaaaacact gcttaaaact gcaatgtcaa
     6961 attttttcaa ttcaagcgaa gaatcgttaa aatcagccga tcttttcatt tataaggata
     7021 agcctgaaga gctaaaaaat tatcttaaag tacatagaca cacttttgtt gtacttatta
     7081 acactgaggg ggatgcgtca gatgatggac ttaaaattta caaagatgac tataataaat
     7141 tcaaaatgcc ttcaactttt tttgtattct cgactaaaga acaagaaata aaagaactat
     7201 ttaaagataa aggcaatact gaaaaagaaa gaaatattgc tgtttacagt aacaataaag
     7261 acaatttaca ccttaaattt ataagtcaat atctccatca agctagtatt tttcatgctg
     7321 taaatcctta tggtatgccg ctggctgcta caccacttgt tgatgatact gtaattggaa
     7381 agttgcgaac tgcaaaaatc aacttttatt cacttcttaa tgaaactggg cttgatggtg
     7441 tacctgcctt taaagaaggt gttgacctag ctggaggtgc aatagacgaa caatttacat
     7501 accactatat aaaaaacgaa gcgattattg agcttattag aatttggaac aaaaacaata
     7561 ggcaaaatag caaattatct gcactgcagc ttagtggagc tagagacaat gcatatactt
     7621 cagcaattga atgtttactg aaaaggtttg tggatagagg actgataata gagtataaaa
     7681 atttaagtct tactctttct cctacaccac aacttaaatt agaacttagc gtgaatatta
     7741 cttataactt tagcattaat gctgttgctt tagtaattac tactcaagat atagttgatt
     7801 atcaaaacag cttaagtgct taaaaggggg tctaaaaatg caattttatg atttaagaga
     7861 agtttatttt tcaattggtg gtacgcagtt acatagtggc aagctagagc ttacaagcga
     7921 acctacaaca agagcagtga ttagtagtga agataaaggt atgcctgtaa taagcttaag
     7981 agatcccaaa acaataactt atgttttcaa tattgaagtg acactaggta gtcatgacta
     8041 cattttgtta actgaacttt ctgatgaaca gttttacaat atggacgtga gaaaagagga
     8101 taaaatgctt gatttagcat tcaatgatag aattgctacc aaaattattt ctaactatgc
     8161 aatttttact gaagagcctt caagaagtta ttctgctgag gccgaaaaag tatcttttga
     8221 aattagggct attaattgcc aaaaatctaa accaaacaac acttaaaagg agggtcttat
     8281 tatgataatg agatataaaa tgaaaatttt aactaaaaat aaaacttatg aatatccgct
     8341 gagagtactt ccggtctatg aatgggataa agtgctagga tttaatcaaa gtgacgctgt
     8401 tttaaagctt aatgaggtta aatacttaag agaaatcaca agcttaatga taagtccaaa
     8461 atttttagac gaattctatg tgattttgga tcaaaataga gaatttattt cttattataa
     8521 ggactatctt gttgcaataa tttacactgc acaatttaat acttttcatt tagacaatga
     8581 tctaaaaaag cccgctttag tatatttgag tgagtatgaa aataatgttg gtgattttgt
     8641 tgcttttgac tatattaatg aaaattttga ttatgaaaaa gtagccactt cgctttcatc
     8701 aattacatca aattccaatg agctggttgc taaatgagca aaagaaatag agatattgat
     8761 aaagctattg caagtcttga tgagactaga aaaaaatatt ttaacttgct tgacgagatt
     8821 aagaacgata aatacttttt cccagtaatt atgaatattt gctcatacta ctcggttaaa
     8881 aaattgcctt atgacgagct tttagaagtc aatagacttg ctgagattaa attagaaaaa
     8941 gaattgtatg aattaatttt aagcaagtga ggacttagtg agcgacaaat tcaccattaa
     9001 atttaaaggt attcttgatc atgctgcaac aaaaaaggcc attgaacaag atatttctaa
     9061 aatggaaaaa tatcttaaac ctaaaaaatc tagtttgggt agcactaaag atattgtaaa
     9121 aaataatttg tcggacaaga aaaaagaact tagtagacaa tctaaatttg aaagcttaag
     9181 agagcgtgtt gagaaatata gacttacaca aactaaaaaa cttataaaac agggcatggg
     9241 atttgagaaa gctagaaaag aggctttcag aagatcttta atgtctgata gagacaaaag
     9301 gcatcttgag tataaagaac ttgcaaaaga atcaaaagca aaaagtaaaa tgttagcggc
     9361 ctctcaagga aaaggacttg ttgccaaaat tgcaataggt agtgccctaa ggaatatcat
     9421 tagcaacgct atgagtaaag ttggaggagg ccttttaggt tttgctaaaa aagcagttga
     9481 agaagacacc aaaacaaaaa gaacaaaact tctcaatagt gcatttttta cagataacga
     9541 acgaaatatg attatgggaa ataaagacaa gaatactaag ggaattcttg acggaatgaa
     9601 gggatttgag cgcgacttag aaaaagaaga attcttaaat caagcaagtg tctttaaggg
     9661 tactttaagg gacttagata tgttaaatga aactaatttg aaaaacgcag tagaatttgc
     9721 agctatgctt aaatccagtg gtgctatgag cagcgaagat gcagtaaagg ctgttaatag
     9781 tgttcttggg ggtgatggaa gtgagctttt tgatctatta aagaagtcag gtgttggaga
     9841 caaatatata gaagatgcca aaatggcctg gcaaagcggg gctcaagtag atctagattc
     9901 cagaattacc aagatgatgg aaatgttcaa ggattttaaa tctttcggcc ttacaaaaaa
     9961 agtcaataat gctgaaagta ttcaaagtaa tttggcttca gctgagcaaa ctcttcaaaa
    10021 cttaaccacc actgtcttag acccaatact tggcctcgtt aataagataa ctaaatactt
    10081 tgaaggcttt aagtttgaaa cacacattat taatcccata attgatggca ttaaaagtat
    10141 ttttaatctt aattatttct ttgcaaaatt aaaatcgatg ctacctggat ggatgggcgg
    10201 agatgagggt gcggctctaa aaaaactaca agaagaagtt caaaatcaag acaatgctaa
    10261 caacactcca taattttggt aaaaggtaat tacttatgga tattaacaat aaaaatacta
    10321 acaataaaac aatgttaccc caggagattt ctcaaataat aagagatgta ataacccaaa
    10381 tatttgctct ttttggagca gataattttt tagtgttatt tcctagaatg gatctaaaag
    10441 gttttggata tgttcctcaa ttgtttttta taaaaccaaa aaccgaactc ataacacgca
    10501 cttacaatac tagttgttct aaaagaccgg tcatcaatta ttatgataga aaagcggaat
    10561 atgtcagcta caatccggta atgactggtg aacatatatc attaaacggt ggaatactaa
    10621 catccttata taaggatatg ctttctttac tcaaaatgac tgtttttggc aatactatgc
    10681 tacgctttga cgctcatctt gtaaaagaac aactagccaa tagaatacaa gcacaagtcc
    10741 cttttagtat atatagtcca acttttggcc ttaaagaatt agctgtaatt acaagtcttt
    10801 cgtttaagga cactcctttc attgacgaag ttgaggttag tttatcaata gaaatagtaa
    10861 aaacatttgc attggaaaaa tataaaggat aaaaaatgct gttactacaa tatgatttta
    10921 aaattgagtt ctacaatgta gatacatcaa aaaaatcacc tgatggaatt cctttcgccg
    10981 aagaaattcc taaaattatc atcaatacac aagatggaat tcatattgat atttcaatat
    11041 ccaacgtgta ttcaaatatt catactataa gttccaaaca agcaaaagtc gtactttgga
    11101 atcttccctt agacttcacc gacgacatta aatttggaga tatagtaaaa atatattata
    11161 agaaatttgc tcatgaaaaa aattttgatt tcataatggc aggaacttta ggacctccta
    11221 tgagtactga ttatccgggt ggggatttta gtgtagatct tgatgttcgt ttattaacta
    11281 aaagcaactt cttcaatcgt aagttggcag gcaaagaagg caaaaacttt aaaggcaaaa
    11341 cggtgcagga ggcaatagaa tctgtatttc ccaatcgcaa tatccttaat atggatgaaa
    11401 aagattgtct taaaattatt gacaaagata tttatgccac aacaccaaaa gagtttattg
    11461 acaaaataaa aggaacatat gttcataacg taatagccga tattggtact gggttacggg
    11521 gatatgaatg ctatctgata tttactaatt atataaaaaa gggggaaaat gtccactacg
    11581 aggcattaga agactatgga cttgaattta taccacaaca agaaattact ttgggcacaa
    11641 cactcaaaaa aaatcttata ttttggaacg caaaaacatt tttcacacat aagttaaatg
    11701 ttggagataa agtctcattt attgatggac tagggaaaat gataaaaacc actataaaag
    11761 aaacaagtgc aaggcttagc aatacaggag agtgttcatt aatattaaag ttagacgatg
    11821 attctaatac aaaacgtaaa aaataaaggg gactagaatt agaatgaatg aagactatga
    11881 aatttacaga atgaatcaac gcctttatgg ccaggcattg gctcaagaag accttaaaaa
    11941 ttggatttat tcaaacattt ttataattaa aattggcact gtaaaggagt ttaaacatca
    12001 aactcaagaa gctattgtta caatacccga atttgaagat ttagaaattc acacaaaaaa
    12061 tatctctaat atcagtttag aactatcaaa aggtgattgc gttttactac ttcaatcaag
    12121 cattaatatt tttgataaaa ataacgacat tcactttgac aaacatcatt tttatatact
    12181 tagtgcaatt agcccaaaga ctttaaatct aatctctgat actgttaaaa ttaaagcaaa
    12241 caataacatt gaaatagcta accaaacaac tagcttaaaa acaattctca aaaatattgt
    12301 aagtgctatt gagggtataa aagtcgtacc cgcacaagga ggcccagtaa ttgaatcagt
    12361 cagtctaaaa atagcaacca ctaaaattaa ttctgatatt aatagcttgt ttaagtaatt
    12421 tttgctaaat atggtataat tactagtatg gatttaagat taggcaataa ttttgaattg
    12481 gtatttaata acgatttatc acttgttgat ggaattgatg aacaaaaaca aagatttttg
    12541 atatttttaa aaaccttaag gggtagttta agctatgctc ctcattgggg actggactat
    12601 ttcttgcttt taaaactgtt aaaaattaac aatcttcacg ctgtaaaaaa ttattttcac
    12661 gaaatatcta aagaacttaa cttagattta ataaatattt caactactat acaagacaac
    12721 aaagcacaca tatccttttt tttctcaggc gatgttttga atatggagtt taatttatga
    12781 gtatagtttt tgattctgat tttggcattt taaaacgtac aattaaggat attgtaagat
    12841 cgaaaagaga atatttgcgt gtaaattatg ggattaatat tgatgataac caaagctcaa
    12901 tttataacat tattgcgtct tctttagcat taattgaaga agaaataatt aatgagctta
    12961 atctcttttt ttctaaaatg aaaccgggtg gcacttattg ggctgctatt gaagaacaca
    13021 tttcttctaa aagcacaact tacagcgcgg ttcgcacggc tttacttaat cttgatgggg
    13081 ttgagtacac taatattaaa agtgcagctg gtaaagccaa catatatcta attttaaagg
    13141 aaactttact agacgatagt aaatctaaca ttaatagtcc tgaatttaaa gcaaaacttt
    13201 gggaaacatt atatctaaca actcctagtg ggactttact tgagggagac atcgaaattg
    13261 atggcctcaa ttcaactgga caacggaaat cctataaaat atcgctaggg aaaagaaaat
    13321 atgtttatat gaaagtaaag tataaacttg accttaaaaa ctacctctac ttaaatattg
    13381 actctcaaat tagggatata tattctagga ttatttcaaa taactattct gatatgggaa
    13441 ttagctttga atatcaagac ttttttgctc cagttaatga agttaaagga attaagttta
    13501 tggaaataag tgcttgtatt aaagatacag acactgagag tattacaaaa attggtgata
    13561 gcgattttaa aaaaaatcaa gatattgcca ttaatgatga cacaatgcta cttttcaata
    13621 tgacagatag attgcttatt gatattggat agttaacaaa tatgaaaata cccaatcttt
    13681 tcaaaaacac cgaaattcat aaatttatac gtacagaaac agaatatgca caagcattgc
    13741 ttaatgaact taagtccctt aattccaact tcatatccat taatgtaata gaaaatataa
    13801 aatcaagata tattgcaata tggatatctc aagttttatc tatcttttat gcaaaaactc
    13861 aaactttaca aagtattaca agcaatatta atagtgttat ttttgcttta cgtcatattg
    13921 gcactgacga gtcatttaga ctgattttca agaccttttt aaatgtagac attgaagtta
    13981 ctactcctga agctggggtt attgatatct ctttaaaagg ggtaataaaa acaaacttta
    14041 ctacatttat ttcgcctagc actaagaaag gaaaacgact aaaaaagata attcttagag
    14101 aaaagaagcc gggatacgct gcatctaaaa aagctttagt atttaactca cttcctaaag
    14161 gctatgatca ttcaatttat gcttttatta agagaattat tcctattggt agagttctca
    14221 aaattaataa tacagatggt aacaatatta ttactttcaa taactaagga ggttttatgg
    14281 ctgatgatca agaaaaatta ctgattgatg aagaagaaac ggttcaaatt aaagatttaa
    14341 ataaggttac gaccgttaac aatactgatc ttttactgct tgatgatgga gctgcaagca
    14401 gcaatgctat cacctttaaa aacttcttaa aaaccgttaa tcaccaaaca tttaaaggcg
    14461 aagagctagg ctattttaaa gagataatta aatctacaat cgctactgaa cttgcagctg
    14521 ataaagattt tataaaaagc atttacgatt taatcgttga caagctaatt gagaatgaat
    14581 ctagtaaact ttcaaatctt tttagtaaaa tcaaatcgcg ccttacagat agcatatcat
    14641 cagccacttt atctagaagt gatgatcttt tgataatgcc ttcatcagat actattcaaa
    14701 aaacacccgt tcctaaacat atacttggag taccatcaaa ttttacttat ggcagcataa
    14761 ctagaagtac tacactttat ccttctgact atgagaataa agcgatatct attaatatgg
    14821 aagacaatga tgatgtaact cttatttttt acaaaaatta cgataatgat cccatttatc
    14881 ttgatattga gattcaagta aaaatcaatg ataataggat gcagaaaaaa tcattaaaac
    14941 ttatgtattc tgatgaaatt acatacaatt gggtttatga aattacgggc cctcgcggac
    15001 tattcaccag aactcccatt tataacggat ggtatatcca aaaaagagcc tccttgtatg
    15061 gagattcagt cccagatctt ttaaaactgt aagctttttt agcaaaaatt acgattttga
    15121 tatataatgt atatacaaat aaaaaattaa aataaaggat taaaaaatgg atactattaa
    15181 attaacagaa cttcttatca atttaaacga aattaaactt atagccgtaa tgatttttgt
    15241 aacagtgttg gttttaggag tattaattct tctcaagcct ttactaaaag acatattgac
    15301 tattgtaata ggcaagattt ttaagaatgg taatggtaat ggcaaaaatc acattaaaaa
    15361 aagagattaa cttatgaaat tatccaaaga taatgttgag cttggactta cgtctttatc
    15421 aacccttatt gatatatttt ctaaatttga agatgaattt gatgaaattg cacataaagg
    15481 attctttttg gtttatgagc tgtattctca ttataaatta atctatacag caaatatgga
    15541 aagacttgag agtgcattaa ccccagcaat aaataaagca ctcgctccat taaatgaaaa
    15601 aatcaatcaa tgcattgact tagttaattc tgatgaaaaa aatctcaaaa tatctaatga
    15661 tctgaaattc aatcaggaag gaaaacctat ctataaggaa agaacaaata atgcaaaata
    15721 acactattgg tttaggactt aatttactat ccagcttaac taacatagct aaaactgata
    15781 caaacataga tcataattac attaatactt ttagtaaagt aatagatttt ttctacaaaa
    15841 catatataag cacactaaaa tctatggaaa cagctgagtc aactaaaata tttgaagaaa
    15901 tacaagacat tttaaaatac aacattgaga taatagaggc tatctctact gataaaagca
    15961 aaagaattat cacttcactt aaagcaacac gtaacaaaat catgaaagaa tatatcaaaa
    16021 tacttaaaag aggtgaaaat gcttaaaaga ttgcattgtc tactaattgc tttgctacta
    16081 tgttgcacca ctattgccaa cctaccagaa gagccaaaac cgccaattat tccaacacta
    16141 aaatctttag ctaaatatga aacacaactt tcagagcatg ttatgtacct agtaacattt
    16201 ttagctaaaa caaaagtcaa agttaatgac ccaaattatc cagaatatcc ttatccagac
    16261 ttatcaacac taaaagacga acactccata actgcagtaa aacataatat caacatatat
    16321 ttagagtaca ttaaaaaaac aaaaccaata gcggaaaaag tctataataa atattcccaa
    16381 ttaaaaatgt aaattacaaa aaggtttttc ttgcaagaaa ttctatttta catataaaaa
    16441 tctctaaagc caattaatct aaaatagtgt ataatatgac cataagggaa aattttatgg
    16501 aaacagtgtc aacaaatatt gcaggtgtaa ctcaagaaca aatatataaa gaatttatta
    16561 gactgggcat ggaacaacta atagcacaag atttatctaa aagatattat cacaatgaac
    16621 taacatatag agatttagaa aatttagaaa aacaatttga tataaaattt gataatctta
    16681 tttctaaaat agatactgta gaaaagaatt taaatgttaa gattgatgct gttaaaagcg
    16741 aacttaatac taagattgac aatgtggaaa agaatttaaa tctaaaaata gatagtttag
    16801 atactaagat agatactgta gaaaagaatt taaatttaaa aatagatagt gttaaaaatg
    16861 aacttactgc taaaatagac aatgtggaaa agaatttaat gtctctttca gaaatgctta
    16921 aatgggtatt aggaattatg ggagcaatgt ctataacaat gatagccggg ctaatatttg
    16981 ctttcatttc taaatagcta ctacctcact taaagaatat caattcaaat aataattgtt
    17041 tatccaatat ttagtattaa taattgatta agtgaatatt aataataaaa aaaggaataa
    17101 taatgaaaat tatcaacata ttattttgtt tatttttact aatgctaaac ggctgtaatt
    17161 ctaatgatac taataatagc caaacaaaaa gtagacaaaa acgtgattta acccaaaaag
    17221 aagcaacaca agaaaaacct aaatctaaag aagaacttct tagagaaaag ctaaatgata
    17281 atcaaaaaac acaccttgac tggttaaaag aagctctggg caatgatgga gaatttaata
    17341 aatttttagg atatgatgaa agcaaaataa aatctgcact tgatcatata aagagtgaac
    17401 ttgacagttg tactggagat aaggttgaaa ataaaaatac cttcaagcag gtcgttcagg
    17461 aggcccttaa agggggcata gacggctttg aaaatactgc aagtagtacg tgcaaaaatt
    17521 cataatatat agcagccccc aaataggggg gctttaccat gtaagaatct tgctatgctg
    17581 caaatatctc atcaaaccgt tcatattctt ttaagacact aaagaatatt aatgggctag
    17641 gaccataagc agtcctctta aacaccacaa acttttcaaa atcttgtaaa tcctttaatt
    17701 tattattttt cttgaaatag ttttttataa tctccgccca atagtttata ctcttaaaat
    17761 cactattttt ctcaaaatac gagattaaat cagattcaat tttcttgata tcatcaacat
    17821 tattggggtc tatattctga ataaagctta ttttttgaat aattgagttt atattatctt
    17881 ttattgtagg gctatttacc caatctttta tattagacaa cgcttcttta aaaacaccgt
    17941 aataataaaa cctatctttt ttttgttctt gcttaatgtc tcttttctgg ttttgaatag
    18001 tgttattttt ttgattttga ttaatctctt gtttttgctc tcttttttgt tcttgctttt
    18061 gattaacact agattgtttg ctaggcatag aatttctgtt ttcataatta ttgtaaatag
    18121 gtgctgcatc agtatccatt tcgcttctta tgcaaagatg ccctactaaa gcgtaccttt
    18181 tgaaataagt aatagctgat ccaacaaatt gtggcatcgt attcatattt ttagacccat
    18241 tttcactgtt ccattgtaat ttatctgtat gaattcgcgt atcaaatgag tatttgtaca
    18301 cagtgcttgt actgtagaat gtagtcctaa tataatcaac tatgccatat tgcccctcta
    18361 cagaaattgg ggcttgcgta aaaaaaagat ccaaattatg cttatcaata acactataaa
    18421 ttacttctac tatgtcattg aaatcttgat acttataccc atacccttta agacttttgt
    18481 caatacgcgg caagtttctg attagggtgc tcatatcttt tctgaattta atttctcctt
    18541 gaatattttc ttgtggatta ttattgtttg aaagattttc catctttttc ctccttattt
    18601 tgtaataaat aattatatag caaaaactat ttttgccaac ttttttacaa aaaattttac
    18661 acaaaagaag tgggacttaa ccaaattccc tttaaaaaga atttcgccaa gttcccacta
    18721 tgattttaga aaactacaaa ataaggtagg taaaaatatg aagatatttt cctacgctat
    18781 ttgcagtata gtctaatttg tgattaaaat caataaatct ttttaccaaa ttacaaaaag
    18841 tgtatttaat taataagatt aataattaaa atttaatatt tttttagaaa agtatttact
    18901 tttaaatcaa aattttgcat tataatagta attgttaata acaaaataag gagtaaaaaa
    18961 tgaaagattt tttaatcacc acaaaaaatc ccacttgcca caacaaacac caacacaagt
    19021 taatatatct tacatcaaca gtagattttc taaacaaaaa agataagaaa tatacacaac
    19081 aaaacatact ctattactat aataaaaatc taaaaagaaa tggtttggct cccactacac
    19141 tgagaacaat gcaaaattat ctttataaat tagaaaaagt attaaaagtc acaacgaatt
    19201 actaccaaca catgggtgta aattgtggaa ctgaaattta ctataagcta aagtatccta
    19261 aaaaagaatg ttaccagaaa atcaacaagt actttaaaga acgaaaaaac tctagattta
    19321 aatctagagt taataaccat tttaaagaca atgtttctaa aaatagtagt gtaaattcag
    19381 tggagtgttt aagtaataaa aataatataa aagaagaaag aaagattaaa gaaatagaaa
    19441 aatatcaact aagaaattat ttcaataatt gtaactttaa aacggaagaa gctctttcta
    19501 ttttgtattt aaatactgat aaagatacta agattgaggc aataaatatc ttaaaacaaa
    19561 atgaaattgc cctaataaaa aaattcaata taaaaaaatc ttgcatgaaa gaaaaacaaa
    19621 aaaaattaaa agaaattcta tacaacacta ggaaaaaatt agaagaaaac gggtacaatc
    19681 ccaaacaatt agaaataaat ttacaaaaag tatacgaaaa ttacaaatac aagccccatt
    19741 ttattattga aaatcataaa tataatgatt taggttacat aaaacgtaaa ttagaaaagt
    19801 cgattgaaag aaaaaaagaa aattctcaac aaaattatca aaatttaaag gaaaatattt
    19861 tcaatatcct tattgaacaa ctaaaaaaag aagtaaatat tgaaattcta aagccaatta
    19921 taaaagaata tttgaataac caaaagaaaa tagaatacaa taaagtattt ggtatatatc
    19981 atcttgaatt attagaaata ataaaaaatg aaaaaaattc tttaaccaca gaagaattta
    20041 gcataaaggc cgtatgagga tttaacatgg aaaatgcacc agaacctatt gaaactgtaa
    20101 aaaagggtaa atgtaaggtt gaatgccaaa ataaagaacg ctttatttta attgaaaaag
    20161 aaaatggtaa agcaatgtat catacaaaaa taatgatgga tatttataaa tttggagttt
    20221 atgagaaaaa acacgaattt agattatcat tgagggcctt atttaatggg gaaaggattg
    20281 ttgaagaaac tcatttgtac ccaattaaag aaggagataa gtttattggt attttttatg
    20341 gctacagaaa accaataaaa aagccattaa taaagtatca aataaacgga actagaaaag
    20401 catatgcatt agcaagggca tattatatgg aatttagatt taaagccgga agtgtatttt
    20461 gctatttcaa gggattatat cgattattag ataaaaaaag aacaaataat cattacaaca
    20521 aagttttatt tagtatgttt acagatttag aacaacaagt atataaattt tatgggaaaa
    20581 aatacccaga acaaggaccg ttaataaaat ggataataaa aaacctaaaa taataacaat
    20641 agcgtcaatt aagggcggtg ttggcaaaag catgttgtca attatatttt catatatttt
    20701 aagcgaaatg aacaataaag tgttgattgt agatttagat cctcaaaata gtttaaccag
    20761 ttatttttta caatatatca gaaatattga attgaataat gtttattatc ttttaaaaag
    20821 agatcaaaac attgctttta atgaatatat aaattcaata aataataata tgtatattat
    20881 tccggcccat ccaattttat gtaaatttga aaaaggagat attccttata aagagcttat
    20941 gttagaacat atatttgata aaaatttaca ttattataat tttgattatg tagtaattga
    21001 tactccccct agtttaagtt ctttattgtt taatgcgtta aacattacac ataaagttat
    21061 aatacctatt caagcagaaa ggtggtctgt agagtctttg ccaatattaa tgaatgaaat
    21121 aaaggaagtt gaaataataa gaaagaaaaa tattgatgtg ttaataatag aaaatcaatt
    21181 tataaaaaat agaaatacgt ataaagatat tgaaagtatt ttgcagtcag aatacaaaga
    21241 tcttattaaa ggaagagttc atttttataa ttcaattaag gtttttataa atgaattgaa
    21301 agagcctaat aataaagaaa tttattatca agaaataaaa aaaatattaa acaatatgtt
    21361 ttaaaagtct tccggaagac ttttaaaaat aaatcagaaa cttaggagga ttaagtgtca
    21421 aagttaaaag taaaaaaaat attattaaat aatagaattg aggatgttca agaatttgaa
    21481 aatgaggaac ttgaatataa aagctataag gatcaacttc gtagaattac tgttgatgat
    21541 gttgagaata aaattaaaac aatgaaaatc ctatataaaa taagagaaaa aaaactttat
    21601 ttgattgatg gttataaaaa atttgaagac tttttgtcag aatttataat atctagaagt
    21661 caggcttttt tataccttaa aatttataga aaagtattag aggggagcat atcaataaat
    21721 gatattaaag aaaaaggctt aaagggtgta tatagaaata tattaaacgt agaaattaaa
    21781 gaggataagt caaagcaaaa tccaataaaa cccctaagat ttcaacttaa aaaacaggaa
    21841 agttataatt tttataaaaa aaatgccaaa tttactagtt ttatgatgga cgagattttt
    21901 gaaaatcaaa aagatttgat taataaactt ttaaaaaaat ataaagaatt aaaaggataa
    21961 taaaggggat tttatgagta atttagccta caatgctctt aaaatagaaa atataaggtt
    22021 agaattttta aataaggggt ttagtgaaga ggcaatagat tttgttttac ttcagaacga
    22081 caattacaac tttgaagttt taaaggagaa aatgaattct ttagaacaac aaataattaa
    22141 tgtagaaaag aattttcaaa aagatataga tagtgtaaat actaaaatag atagtgtaga
    22201 aaaaactttg caaaaagata tatctagtct agacaataaa atagatattt aaaaaaatga
    22261 acttaatgca agcaatagaa caatacaagt aattctaata atgggaataa cgtttgcccc
    22321 aattatctat tctatattta ataagtgttt tttcaattga aaatgattaa aattttataa
    22381 agtaataagt tagtatatag ctctaaagta gaacttattt gaatttttta acaagataat
    22441 ttaaataggt tcttttattt taataaatac aaaataattt taattctaaa ttgaactgaa
    22501 tttaattgtt tagtgagttt atctaaaata aattaagcta agcccgcggc tttattaagc
    22561 tctttaacat gagaatttaa taaagctttt atttattata ataatttctg taaaaagcct
    22621 gacaaaaata gttttagtta tacatatgta tatgtataac taaaaaaata tattgctatc
    22681 aaaaaaatcc aattaagttg ggtttagcta agttctttaa caagagaatt taaataagcc
    22741 caactaattt tttgtaaaat tttttgtaaa aaagttggca aaaatagttt ttgctatata
    22801 attatttatt acaaaataag gaggaaaaag atggaaaatc tttcaaacaa taataatcca
    22861 caagaaaata ttcaaggaga tctcaaaatg ataagtgtta atcaacaaag ttttactgga
    22921 tgcgaaatat ttgaggaaaa atcttctccc attaaagaaa aaagtaaatt aagtaagata
    22981 ggtaagaaat tacccggaat aagcagtcaa gaatgtttta gatttaatcg aaatattgat
    23041 tttagtcttc aaagaaacaa gttagataaa tacggtgcta gtgaagtagg taatattctt
    23101 gttggaggtg ctgggctgaa agatttaatg ataaacagag tgcttaaata ttttgatatg
    23161 agtctacctt ttgaagagaa tttatatatg ctcaagggca aagagttaga gaatttagga
    23221 tttagagaat ttgttaaagc acatagtgat aatattaatg ttttgtataa aaacaaatat
    23281 gccaatggag ttgataagta taactatttc aaaaaaatgg gtagttcaca aactttagtg
    23341 ggctcaacaa ttgatggctg gtttattaat aataatggcg atttagaact attagagatt
    23401 aaaagtagcg actctcatta tatgagtagt gctattgctg agtacaataa aaatggcaat
    23461 tttttaagca gtaaatattt tttcaaatat tatgtacaag cacaaatgca gctagcatgc
    23521 actgggcttg agtattgtaa tttgttcttt ttaatagatg ctgcaccaat taactgtaag
    23581 attaaaagag atgaggcctt aatatcaaaa gtgtttgaat ttgttaataa atgtgaatta
    23641 gaaattataa atttaaaaaa agatatttat agtaactata gagacgatta cttaatggca
    23701 cataatttta atgaggatac gtttataaaa cttgttgaag atttagtaga aaggagtgat
    23761 ttttatagtt ctggagttga gtttgattgg gcaagagaat ttatagaata tgttgattgt
    23821 acagaccttg aaattaagga taatcaatct gctgaaaatc ttgcgtatga tttaatggag
    23881 attgatagtc tacaaaaaga attaaataga atccaaaacg aaaataaaaa aagagaaaag
    23941 cccattaaag ataggttgaa gatgctaatt tacaatatta cgaatacata tccactaatt
    24001 gagcagttaa attataaatt tggagagttt gtgtttactc ttgaccctaa gaaaagggca
    24061 atatcagata gattaaaggg actactacca acaagtggtg cagtattttt ccctagcaat
    24121 atagcatttg caaatagtgt tagtgtcccc atgtgaatgg gtgcactaaa aaattaaaaa
    24181 aaataaattt aatataggag gattaattaa tgcttattaa taaaataaaa caagacaata
    24241 gaactttacg cccagagata caaaggtggg gctgttactt tttgtgtcta cattattata
    24301 caagtctatt taagaaacgt gaatttaatg tttatgagat aaatgcagcg tattatagat
    24361 ttataggact tggatatatt aagagcaatt gttttattat aaatccatgt atgatactta
    24421 attactacgg aattagaagt agtgtgagat atgagtcttt aaattattta ggtgcagcca
    24481 atgaatttga aataagcgaa gttaaaatcg ataaggttaa tggatatcac tttatagcaa
    24541 caaaaaataa agaaatatta tatgattcac ttgacttgaa acctcgtgga aaaatattta
    24601 aagtaacttc aaagcgtata tttaaactga aatagtttta ctaaagttta aggcactttt
    24661 tagcacattc ataagcttga attttattag cagaagagag tccgtagata ttatcaattt
    24721 cattggttga agaatatttc ataagttctt taatttgaaa agaattgtag ccgttagatt
    24781 tcaaatttga aataaataaa tttcgacata gatggagaga tttatttaca cgaaatcccg
    24841 attttttaag aagatttttg aattttttag aaatatggac aatatcaatt tggttatctt
    24901 taaacttatg tttgttcttt tgaaaaagat aagtacgtcg cgagtcaaga gttttttctt
    24961 ggaaatgatt tttatgtgct gtttggatag cctcgaactc ttctgagttg atgacaattt
    25021 ctctaataca agaggtattt cttttttttg ccacatttac tttaatagta tataaagttt
    25081 ttccggtttt gcttaaaaaa gttgaaatat cttgcatttt tactttttgc atttcagtgc
    25141 ctctacatcc acttattaag agtagatgca caaaccaacc agaaattggg tcaatttgtt
    25201 ttagggtttt ggcacatttt agaattaatt taatactttt aggggtcaaa taaaacttag
    25261 gagttggttt tgaatttttt ttcttacgtt taggtgaatt ttctagagat ttaagaattt
    25321 tattttcatt ttctagaatt ttgtttttat ttaatgcatt ttggtattct tgaaatagtt
    25381 tgagcgtaaa atccatattg aaattattta aattaaaaga attattagta tccataagac
    25441 aagctcctta taagtgttac ttttaaatta agtaaaagta ataaaaatag atgaaaaatg
    25501 taatttatat tgtaccaaaa actaaaaatt ttagtcaaat tttgtgagtt ctcattgcat
    25561 gcaaaatctg ggctgtagag caggtgggat aaacagaaga ggcaattttt aagggtggta
    25621 cacaagaaag atacaatact ttgtgtaata tatagcaaag actttgaaat ttaatttgta
    25681 tgtgttttgt agtctcttat aatgagtagt gcatttgcaa tggagagatt ttatgagttt
    25741 gattaaaatt acattttagt tttgtaacaa tgtaattcga aatgtaacaa aattatatat
    25801 ttaaatcttt gaaatattgc aattattagc tgttgtggta atattgggac ttatggagta
    25861 acttatgaat aagaaaatga aaaatttaat tatttgtgca gtttttgttt tgataatttc
    25921 ttgtaaaaat aatactttat ctttatatga tgagcaaagt attggctagg taaaattttg
    25981 aaaaataatt agaaggggaa ccccatgaac aatgtttcag aaaaaaatca agaaatgcaa
    26041 aataatattc aagcaaaaat aagcttcaga aaagatatga aaaccctaag aatgaattta
    26101 tcagggatta ataagaattc taaggggtac gagtataatt atcgaagttt agatgacata
    26161 gttagagaaa ttaaaaacgt tattgataag cataatttgg atcttttttt tacgcaagat
    26221 ccaatttctg tagaggggca atatggcata gttgattata ttaggacgac attctacagt
    26281 acaagcactg tgtacaaata ctcatttgat acgccaactt ttacagaaaa attacaatgg
    26341 accaatgaaa acagctctaa aaatggaaag accgtacccc aaatggttgg agcagctatt
    26401 acttatttca gaaggtgcgc tttagttgga tatcttcgca taaaaactga cgaatttttt
    26461 gattttaatg tatatattaa atataaaaaa acaaatatcg gcaattggat agatttagga
    26521 actttagatc taataaaaga agaatatagt attgtaacag atttaaatgt tggggggcac
    26581 acggctagat tattttcagt aaaagagtca gaaattaaca actttgtaaa ttcaatgatt
    26641 agaggaggag catttaatgc ggattattat ggttatcaag aaggagaaga ttataaaatc
    26701 aaaaacatag aaacaaaaat agaaactatt aatgactctc aatttattac atttttagga
    26761 agagataata catatgcaat tttattagag gaatttaaga tgaatttaaa aagaatttga
    26821 aataaacgct tacaacatag gagacaatct ttatgaataa aaaaataaaa atgtttatta
    26881 tttgtgctat ttttatgctg ataagttctt gtaagaatga tgtaactagt aaagatttag
    26941 aaggggcggt gaaagattta gaaagttcag aacaaaatgt aaaaaaaaca gaacaagaga
    27001 taaaaaaaca agttgaagga tttttagaaa ttttagagac aaaagattta aacacattag
    27061 atacaaaaga aattgaaaaa caaattcaag aattaaagaa taagatagaa aaattagact
    27121 ctaaaaaaac ttctattgaa acatattctg ggtatgaaga aaaaataaac aaaataaaag
    27181 aaaaattaaa cggaaaagga cttgaagata aattaaatga actttcagag agcttaaaaa
    27241 agaaaaaaga ggagagaaaa aaagctttac aagaggctaa aaagaaattt gaagagtata
    27301 aaaaccaagc tgaatctgca actggagtaa cgcatggttc tcaagtccaa agacaaggtg
    27361 gtgttggatt acaagcttgg cagtgtgcta atagtttggg gtttaaaaat atgactagtg
    27421 gtaataatac tagcgatatg accaatgaag ttataactaa ttcgcttaaa aagattgaag
    27481 aagaacttaa aaatattgga gaaactgtag aaggtaaaaa agaataaaga aaaagttttt
    27541 attgttaatc gaatttagaa aaacaaggcc aattgatagt cttgtttttc tatttaagct
    27601 atatcactta tgaagtgaaa atgccaaaaa ctattgttaa aaatattgtt tatttatata
    27661 ctctctagag ttttgatgta tataaatgaa atttcagatt tttatgattg tttgagccca
    27721 ggcacaaaaa aggaaataag caaactttat ggagttaagc aattaactct ggaacaaaaa
    27781 aaggattttt atagaggttt tgtatcaata caagaataca aaagaaaaac cggaaaaagt
    27841 attgatgaaa ttataaatgg tattataaac cctgcaaaaa attttattaa agatgttctg
    27901 aaagataagc atataataga aaagtataaa aatttccaaa atatgaagtt tgattgtagc
    27961 tataagaaag gaatgctaga aaaatgtttg aaaaaaatgg gagagaaata ttccgaccgg
    28021 tttttgagta ttgtttctga tattatggat gagattggta gaaaagatcc aaaacgagaa
    28081 tcaatagacg gggttcttaa ctttgtagat atattattta taatcatgca ctactatgat
    28141 aagggaattt gcacaaggaa gtatcttata aaaacaataa aagatttttc caaattggta
    28201 tagtcaagtt gtagcaaaat ttaataaatt agttaatcgc tatttctaaa tcaataaaag
    28261 tcaataaata tcaaacatct gtcaatagat atcaataaga taatagttaa tgttaataat
    28321 taataaattg aattactatt tagagtaata agttgttaat tttgttattt taggagaatt
    28381 ttcttgaaaa gagccaaaag gtcttttaat gattatgttg catactttag agaaggatcg
    28441 ttaagtgata aagaaatagc agctaaacta agggtttcta aagtaaatgt gtggagaatg
    28501 agacaaaagt gggaaagtgg agaaacttct gttagcgagg actctagact aacaattagt
    28561 gaagatactt ttgaacacct tttgtcgcaa acctttagat cagaagttaa cgctaggaaa
    28621 gttagaagcg aattggattt agagcgagcc aatttagaat tagggtttat acatgcattt
    28681 aagcgatatt ctagtgttga gctttttagt atgcatacta aaatagaaaa tttaagagcc
    28741 gaaattgatg ctttaaataa agcaagtagt aaaaaaaaca agcaagttgt taatggagaa
    28801 attaattctt taaaaagtga gcttgatgaa tatgtaaagg agtgctcaat aagagaaatg
    28861 gagctttact atgaatgtat gaaaaaactt tcttctgctc atgaagttga gaataaaggc
    28921 aattacaaaa gttataaagg gtacaagtga acttatatca aacaaaactt tttacaacac
    28981 tacaaaagga atacaaaaat aaatatggag ttgacatatc acaatttgta aagctaacaa
    29041 attcttcaat taattttgat aagtttgaaa aagaacagtt aaccataaaa caaaaaaatg
    29101 ttataaaaag tattcaaaaa aataatgaaa agaagattat actcagcggc ggcatagcta
    29161 gcggcaaaac gtatcttgca tgttatcttt ttctcaaaag tttaattgaa aataaaaagt
    29221 tatactctgg tgatattaat aattttatta ttgggaattc acaacgctca gttgaagtta
    29281 atgttttggg acaatttgaa aagctatgta aacttcttaa aattccttat atcccaagac
    29341 atacaaataa ttcatatata ttaattgatt cacttcgtat taatctatat ggaggagata
    29401 aggcaagtga ttttgaaaga tttagaggca gtaattcggc acttattttt gttaatgagg
    29461 ctactacttt acacaagcaa actttagagg aggtcttaaa aagacttagg tgcggacaag
    29521 aaactattat ttttgatact aatcctgatc atccagaaca ctattttaaa accgattata
    29581 ttgataatat agcgacattt aagacatata attttacaac ttatgataat gtgctactta
    29641 gtaaaggatt tatcgaaaca caagaaaaac tctataaaga tataccatca tataaagcaa
    29701 gagttttgct aggtgagtgg atagcaagca ccgattcaat ttttacacaa ataaatatta
    29761 ctaatgatta tgtatttact agcccgatag catatttaga cccagcattt agtgttggag
    29821 gggataacac tgcattatgt gttatggagc gagttgatga taagtattat gcttttgtat
    29881 ttcaagacca acgaccagcc aatgatcctt atattatgaa tatggtaaag accgttatag
    29941 aaaatttcaa tgtgcataca ctgtatttag aggatagaga taatacaaaa ggtgctggtg
    30001 gattgacccg cgaatacatc ttgctaagaa ataatataag ccaatatttt agaattgttc
    30061 cagttaagcc aaagtctaat aaatttagca gaataacaac ggtaattacg ccgtttactt
    30121 ataagaaact ttacattaca aagtacagta gttcttctgt atttaatgat atttattcgt
    30181 ataaggggga tagcaaaacc catgatgatg ctcttgatgc aatgtctgca gcatatttga
    30241 tgttgtcttt aggatataga gagcgaagtg ttcactttgg caatcaaaga tttttgtaa
//

LOCUS       plasmid_cp32-6              29838 bp    DNA     circular BCT 21-DEC-2011
DEFINITION  Borrelia burgdorferi B31 plasmid cp32-6, complete sequence.
ACCESSION   NC_000951
VERSION     NC_000951.1  GI:11497193
DBLINK      Project: 57581
KEYWORDS    .
SOURCE      Borrelia burgdorferi B31
  ORGANISM  Borrelia burgdorferi B31
            Bacteria; Spirochaetes; Spirochaetales; Spirochaetaceae; Borrelia;
            Borrelia burgdorferi group.
REFERENCE   1  (bases 1 to 29838)
  AUTHORS   Casjens,S., Palmer,N., van Vugt,R., Huang,W.M., Stevenson,B.,
            Rosa,P., Lathigra,R., Sutton,G., Peterson,J., Dodson,R.J., Haft,D.,
            Hickey,E., Gwinn,M., White,O. and Fraser,C.M.
  TITLE     A bacterial genome in flux: the twelve linear and nine circular
            extrachromosomal DNAs in an infectious isolate of the Lyme disease
            spirochete Borrelia burgdorferi
  JOURNAL   Mol. Microbiol. 35 (3), 490-516 (2000)
   PUBMED   10672174
REFERENCE   2  (bases 1 to 29838)
  CONSRTM   NCBI Genome Project
  TITLE     Direct Submission
  JOURNAL   Submitted (01-DEC-2000) National Center for Biotechnology
            Information, NIH, Bethesda, MD 20894, USA
REFERENCE   3  (bases 1 to 29838)
  AUTHORS   Fraser,C.M., Casjens,S., Huang,W.M., Sutton,G.G., Lathigra,R.,
            White,O., Dodson,R., Hickey,E.K., Gwinn,M., Peterson,J.,
            van-Vugt,R., Palmer,N., Haft,D., Rosa,P. and Stevenson,B.
  TITLE     Direct Submission
  JOURNAL   Submitted (11-NOV-1999) The Institute for Genomic Research, 9712
            Medical Center Dr, Rockville, MD 20850, USA
COMMENT     PROVISIONAL REFSEQ: This record has not yet been subject to final
            NCBI review. The reference sequence was derived from AE001578.
            COMPLETENESS: full length.
FEATURES             Location/Qualifiers
     source          1..29838
                     /organism="Borrelia burgdorferi B31"
                     /mol_type="genomic DNA"
                     /strain="B31"
                     /db_xref="taxon:224326"
                     /plasmid="cp32-6"
     gene            66..1289
                     /locus_tag="BB_M01"
                     /db_xref="GeneID:1194601"
     CDS             66..1289
                     /locus_tag="BB_M01"
                     /note="hypothetical protein; identified by Glimmer2;
                     putative"
                     /codon_start=1
                     /transl_table=11
                     /product="hypothetical protein"
                     /protein_id="NP_051292.1"
                     /db_xref="GI:11497225"
                     /db_xref="GeneID:1194601"
                     /translation="MCDLRKTKLIDKISSLELYKYSIFFRNYIENVAEDCLKNGLILE
                     SAAHNVSEVELARLKVQLKNALLNCIISYRFHGIGYVLVKTKDTLIDLEQPVNIELPI
                     GFEYLDYEYVRDLGVDFDHITYKVKSNNKNNSLDAVKIHKSRLIIYENFDYILKRYVP
                     CYTESFLLDIYLFEKIYVEIERRIENHNFLFYKDESLVQLQDALSSATTSLSALTQSN
                     NDRGSGILSSFLRKQNSNNHSKDISNLRNLNDSLSQELARLKSNLNNEGMFYTATPSA
                     SLEVIKYDLSYLKEALALIKAKIGADTKEPLTRSFNEQAKGLGNDGKGDRSNYYDFLK
                     GVQEQVENSCNLKLTKYFGLDMKFNSLIMLSEEQKVERDIKLIELYSKYNQLIQSSSF
                     NNEELAMLKEKLFSF"
     gene            1306..1998
                     /locus_tag="BB_M02"
                     /db_xref="GeneID:1194602"
     CDS             1306..1998
                     /locus_tag="BB_M02"
                     /note="hypothetical protein; identified by Glimmer2;
                     putative"
                     /codon_start=1
                     /transl_table=11
                     /product="hypothetical protein"
                     /protein_id="NP_051293.1"
                     /db_xref="GI:11497226"
                     /db_xref="GeneID:1194602"
                     /translation="MTEKEEKEDLQAQDKEEQQIKADTKVISVQEFEEYMRFKEQANS
                     KSKETSRDLSINERITKELAEVEERERIEKQLLLEAERINEIDTLAKAHLSNHFNKEV
                     LLAKGYTLKDIMQAQRRELVRKFVPIEQIKAIAKVSDISHIDGEILEQLVSLAKVNIK
                     LRKNASSNSSSVDSIKGNIAIKSEERASLLNSNFVPINFTEFVQAISNTYKQRRIQFY
                     ENLKRHKRTSIA"
     gene            2010..2573
                     /locus_tag="BB_M03"
                     /db_xref="GeneID:1194603"
     CDS             2010..2573
                     /locus_tag="BB_M03"
                     /note="hypothetical protein; identified by Glimmer2;
                     putative"
                     /codon_start=1
                     /transl_table=11
                     /product="hypothetical protein"
                     /protein_id="NP_051294.1"
                     /db_xref="GI:11497227"
                     /db_xref="GeneID:1194603"
                     /translation="MSDGITKIKEEFDKKVAEIKALMKNPQQDTGLLSNSVDFRDKNL
                     IYSNSDGVFTSSKDKIENYPAKGYPYKRGVKLSFSADGTTELEVEAGGGDDLYGICTD
                     IDEFTGMATVVPITNNFTGYLTFKKNGNGVNPGDKLHFNAQGELEKNGGNDKSVNAIA
                     LSKVHKLTEELSIVLASVFGNRALKGN"
     gene            2577..3344
                     /locus_tag="BB_M04"
                     /db_xref="GeneID:1194604"
     CDS             2577..3344
                     /locus_tag="BB_M04"
                     /note="hypothetical protein; identified by Glimmer2;
                     putative"
                     /codon_start=1
                     /transl_table=11
                     /product="hypothetical protein"
                     /protein_id="NP_051295.1"
                     /db_xref="GI:11497228"
                     /db_xref="GeneID:1194604"
                     /translation="MALKGKGQAKAPNVDDNPQLGLESEIPVAPRSKRQTRQAEEVQA
                     KDPYLDSVKELDDVLLKFKKYSKSMSSIENKVFSSSGGCFKSKNARVNAYSFTCSSFA
                     DKIEEYLYDPANSFPYKRGVKLVPKENSIYVEVGADTDMYGICVDVCEFSSTAYVLPI
                     TNNFEGYLVTRNPSIKMGEILDINNNGVIIKAGGGPPTVINAYALSDSFTINFAPEDE
                     YQDQARYPKQEYSINLIKVAIFGNRGLEKTVTPEAGG"
     gene            3373..3948
                     /locus_tag="BB_M05"
                     /db_xref="GeneID:1194605"
     CDS             3373..3948
                     /locus_tag="BB_M05"
                     /note="hypothetical protein; identified by Glimmer2;
                     putative"
                     /codon_start=1
                     /transl_table=11
                     /product="hypothetical protein"
                     /protein_id="NP_051296.2"
                     /db_xref="GI:364556497"
                     /db_xref="GeneID:1194605"
                     /translation="MADTTQLVKDYQEKRSKLEKFMKNPQHDAGLLSNSVEFRDKNIQ
                     FFASGGTRTSKFDKLENHPFSGYPYKRGVKRVIQEEKADQIHYEPHVEAGGEDDLYGI
                     CIDIDEFSKTATIVPITNNFEGYLVAKDSTLKVKDKLVFNKDGALEKVTGAPPNKATI
                     NAIALSDAKQISNDVYLIKVAVFGNKAVSKN"
     gene            3970..4929
                     /locus_tag="BB_M06"
                     /db_xref="GeneID:1194591"
     CDS             3970..4929
                     /locus_tag="BB_M06"
                     /note="similar to GP:1663561 percent identity: 100.00;
                     identified by sequence similarity; putative"
                     /codon_start=1
                     /transl_table=11
                     /product="hypothetical protein"
                     /protein_id="NP_051297.2"
                     /db_xref="GI:364556495"
                     /db_xref="GeneID:1194591"
                     /translation="MELFDENYYAKAVANIIGEVKDPIMYKWFSPDQIEDVDLQMGYQ
                     RTVKWDAFLNANPTTIANEVNTISTIGFSSEVVRLNYLKLQYKFRHLKQASEKFYTSD
                     SYLGDINNNLLPFSQAYKLASSEIIKLINHFVLTGTVSIQKDGKNQKRLLPNMYGLLN
                     MPHQVKEEVASGDKDKMDKIFEKIEAGLSKLELGDEFSTPMMVIVDPTTSLKLVKPYA
                     AAQGAASSCEKWEDVLIQTIKAINNREDVYIETSNLLKHQILIYPLNPELIKFKPSKY
                     MLPTPNEQVDKDSTDIAHSYIDFVLGGLLATRKTILQVHIKQS"
     gene            4949..5404
                     /locus_tag="BB_M07"
                     /db_xref="GeneID:1194592"
     CDS             4949..5404
                     /locus_tag="BB_M07"
                     /note="similar to GP:1663562 percent identity: 100.00;
                     identified by sequence similarity; putative"
                     /codon_start=1
                     /transl_table=11
                     /product="hypothetical protein"
                     /protein_id="NP_051298.1"
                     /db_xref="GI:11497216"
                     /db_xref="GeneID:1194592"
                     /translation="MSEQKNLQTQVEAEEELLVTKLYSEVLLLLGIDKLALSRQNFLL
                     HLSLLQAILVTRGIDASSLTYEQIFLLTFYHMGCQLRKQGVVREFEFDRIKKEKFNEL
                     ELDYYPSSSGGEEGGEGGCGSNKNFCSQLDAFLEKLKRETSTPSCVGVV"
     gene            5404..5787
                     /locus_tag="BB_M08"
                     /db_xref="GeneID:1194593"
     CDS             5404..5787
                     /locus_tag="BB_M08"
                     /note="similar to GP:1663563 percent identity: 99.21;
                     identified by sequence similarity; putative"
                     /codon_start=1
                     /transl_table=11
                     /product="hypothetical protein"
                     /protein_id="NP_051299.2"
                     /db_xref="GI:364556496"
                     /db_xref="GeneID:1194593"
                     /translation="MNGVRKRLSDMSFRMINVFKDPQPLRFYKGTVVKLENDSSYQRV
                     FDKNKYTEFAGVIIDIRPQELAVLYDSDMSDIQGYSKLYTYQDLNYELKDRISISDLI
                     YFEIFSIDSSIGYFTLVLKEFIWTN"
     gene            5775..6164
                     /locus_tag="BB_M09"
                     /db_xref="GeneID:1194594"
     CDS             5775..6164
                     /locus_tag="BB_M09"
                     /note="similar to GP:1663564 percent identity: 97.67;
                     identified by sequence similarity; putative"
                     /codon_start=1
                     /transl_table=11
                     /product="hypothetical protein"
                     /protein_id="NP_051300.1"
                     /db_xref="GI:11497218"
                     /db_xref="GeneID:1194594"
                     /translation="MDKLEFKMELEIGWFGGRAGIARMHEKGGSNLPARKHLTKIAGS
                     SEFREYINNSYINSKFNLDPKSGMEAIGQAFIRYYGNYLLSAQVSPALKANTIKSKFK
                     KGSNTAAIPLVDTAKMLSEITYKVTLE"
     gene            6161..6730
                     /locus_tag="BB_M10"
                     /db_xref="GeneID:1194595"
     CDS             6161..6730
                     /locus_tag="BB_M10"
                     /note="similar to GP:1663565 percent identity: 97.98;
                     identified by sequence similarity; putative"
                     /codon_start=1
                     /transl_table=11
                     /product="hypothetical protein"
                     /protein_id="NP_051301.1"
                     /db_xref="GI:11497219"
                     /db_xref="GeneID:1194595"
                     /translation="MIFTLDMVLNHLTQIFKGFKAYATENNFECDIINTYNHPYLSKI
                     TAASSNIIALKFDGTENLFDHNSRAGAFYENALEFSLNFQIYIIAIVLNAQDFDANSR
                     MLMLYGMLSNFLHNKAHKYTLESQSQPEYISKVNFYIYPISNMQTVGLINLGTKYSNH
                     AYSASIAFNASVKAIEILKEEYKIAARYN"
     gene            6711..7823
                     /locus_tag="BB_M11"
                     /db_xref="GeneID:1194606"
     CDS             6711..7823
                     /locus_tag="BB_M11"
                     /note="hypothetical protein; identified by Glimmer2;
                     putative"
                     /codon_start=1
                     /transl_table=11
                     /product="hypothetical protein"
                     /protein_id="NP_051302.1"
                     /db_xref="GI:11497230"
                     /db_xref="GeneID:1194606"
                     /translation="MPQDTISVSLLDSRIQASRPNYYNPLLVYKTAKIKVNKDAANYK
                     ILNLTVNNYEKQIETLEKDNGNGQDQFGKEKTLLKTAMSNFFNSSEESLKSADLFIYK
                     DKPEELKKYLKVHRHTFVVLINTEGDNSDDGLKIYKDDYDKFKTPSIFFVFSTKEQEI
                     KELFKDKGNTEKERNIAVYSNNKDNLHLKFISQYLHQASIFHAVNPYGMPLAATPLVD
                     DTVIGKLRTAKINFYSLLNETGLDGVPAFKEGVDLAGGAIDEQFTYHYIKNEAIIELI
                     RIWNKNNRQNSKLSALQLSGARDNAYTSAIECLLKRFVDRGLIIEYKNLRLTLSPTPQ
                     LKLELSVNITYNFSINAVALVITTQDIVDYQNSLSA"
     gene            7838..8266
                     /locus_tag="BB_M12"
                     /db_xref="GeneID:1194607"
     CDS             7838..8266
                     /locus_tag="BB_M12"
                     /note="hypothetical protein; identified by Glimmer2;
                     putative"
                     /codon_start=1
                     /transl_table=11
                     /product="hypothetical protein"
                     /protein_id="NP_051303.1"
                     /db_xref="GI:11497231"
                     /db_xref="GeneID:1194607"
                     /translation="MQFYDLREVYFSIGGTQLHSGKLELTSEPTTRAVISSEDKGMPV
                     ISLRDPKTITYVFNIEVTLGSHDYILLTELSDEQFYNMDVRKEDKMLDLAFNDRIATK
                     IISNYAIFTEEPSRSYSAEAEKVSFEIRAINCQKSKPNNS"
     gene            8282..8737
                     /locus_tag="BB_M13"
                     /db_xref="GeneID:1194608"
     CDS             8282..8737
                     /locus_tag="BB_M13"
                     /note="hypothetical protein; identified by Glimmer2;
                     putative"
                     /codon_start=1
                     /transl_table=11
                     /product="hypothetical protein"
                     /protein_id="NP_051304.1"
                     /db_xref="GI:11497232"
                     /db_xref="GeneID:1194608"
                     /translation="MIMRYKMKILTKNKTYEYPLRVLPVYEWDKVLGFNQSDAVLKLN
                     EVKYLREITSLMISPKFLDEFYVILDQNREFISYYKDYLVAIIYTAQFNTFHLDNDLK
                     KPALVYLSEYENNVGDFVAFDYINENFDYEKVATSLSSSTSNSNELVAK"
     gene            8734..8970
                     /locus_tag="BB_M14"
                     /db_xref="GeneID:1194609"
     CDS             8734..8970
                     /locus_tag="BB_M14"
                     /note="hypothetical protein; identified by Glimmer2;
                     putative"
                     /codon_start=1
                     /transl_table=11
                     /product="hypothetical protein"
                     /protein_id="NP_051305.1"
                     /db_xref="GI:11497233"
                     /db_xref="GeneID:1194609"
                     /translation="MSKRDRDIDKAIASLNETRKKYFNLLDEIKNDKYYFPVIMNICS
                     YDNVKKLPYDELLEVNRLAEIKLEKELYELILSK"
     gene            8978..10252
                     /locus_tag="BB_M15"
                     /db_xref="GeneID:1194610"
     CDS             8978..10252
                     /locus_tag="BB_M15"
                     /note="hypothetical protein; identified by Glimmer2;
                     putative"
                     /codon_start=1
                     /transl_table=11
                     /product="hypothetical protein"
                     /protein_id="NP_051306.1"
                     /db_xref="GI:11497234"
                     /db_xref="GeneID:1194610"
                     /translation="MSDKFTIKFKGILDHAATKKAIEQDISKMEKYLKPRNSSLGSTK
                     DIVKNNLSNKKKELSKQSKFESLRERVEKYRLTQTKKLIKQGMGFEKARKEAFRRSLM
                     SDKDKRRLEYKELAKESKAKSKMLAASQGKGLVAKIAIGSALGNIISNAMSKVGGGLL
                     GFAKKAVEEDTKTKRTQLLNKAFYDDPKEKEGLLKIIGGMKGFERDLEKEEFLNQASV
                     FKGTLRDLDMLNETNLKNAVEFAAMLKSSGAMSSEDAVKAVNSVLGGDGSELFDLLKK
                     SGVGDKYIEDAKMAWQSGAQVDLESRITKMMEMFEDFKSFGLTKKVNNAESIQSNLAS
                     AEQTLQNLTTTVLDPLLDLINKITNYFKDFAFETHIINPIINGIKSIFNLNYFFAKLK
                     SMLPGWMGGDEGAALKKLQEEIQNQDNANSTP"
     gene            10275..10958
                     /locus_tag="BB_M16"
                     /db_xref="GeneID:1194611"
     CDS             10275..10958
                     /locus_tag="BB_M16"
                     /note="hypothetical protein; identified by Glimmer2;
                     putative"
                     /codon_start=1
                     /transl_table=11
                     /product="hypothetical protein"
                     /protein_id="NP_051307.1"
                     /db_xref="GI:11497235"
                     /db_xref="GeneID:1194611"
                     /translation="MTSNKKIANNAANKIDINNKITNNHDIEKKKIKEKINDIEKKEI
                     REITRIIRDVITQIFALFGADNFLVLFPRMDLKGFGYIPQLFFIKPKNELITRTYNTS
                     CSKRPVINYYDRKAEYVSYNPVMTGEHISLNGGILTSLYKDMISLLKMTVFGNTMLRF
                     DAHLVKEQLANRIQAQVPFSIYSPTFGLKELAVITSLSFKDTPFIDEVEVSLSIEIVK
                     TFALEKYKG"
     gene            10962..11912
                     /locus_tag="BB_M17"
                     /db_xref="GeneID:1194596"
     CDS             10962..11912
                     /locus_tag="BB_M17"
                     /note="hypothetical protein; identified by Glimmer2;
                     putative"
                     /codon_start=1
                     /transl_table=11
                     /product="hypothetical protein"
                     /protein_id="NP_051308.1"
                     /db_xref="GI:11497220"
                     /db_xref="GeneID:1194596"
                     /translation="MLLLQYDFKIEFYNVDTSKKSPDGIPFAEEIPKIIINTQDGIHI
                     DISISNVYSNIHTISSKQAKVVLWNLPLDFTDDIKFGDIVKIYYKKFAHEKNFDFIMA
                     GTLGPPMSTDYPGGDFSVDLDVRLLTKSNFFNRKLAGKEGKNFKGKTVQEAIESVFPN
                     RNILNMDEKDCLKIIDKDIYATTPKEFIDKIKGTYVHNIIADIGTGLRGYECYLIFTN
                     YIKKGENVHYEALEDYGLEFIPQQEITLGTTLKKNLIFWNAKTFFTHKLNVGDKVSFI
                     DGLGKMIKTTIKETSARLSNTGECSLILKLEDDSNTKRKK"
     gene            11930..12484
                     /locus_tag="BB_M18"
                     /db_xref="GeneID:1194597"
     CDS             11930..12484
                     /locus_tag="BB_M18"
                     /note="hypothetical protein; identified by Glimmer2;
                     putative"
                     /codon_start=1
                     /transl_table=11
                     /product="hypothetical protein"
                     /protein_id="NP_051309.1"
                     /db_xref="GI:11497221"
                     /db_xref="GeneID:1194597"
                     /translation="MNEDYEIYRMNQRLYGQALAQEDLKNWIYSNIFIIKIGTVKEFK
                     HQTQEAIVTIPEFEDLEIHTKNISNISLELSKGDNVLLLQSSVNIFDKNNDIHFDKHH
                     FYILSAISPKTLNLISDTVKIKANNNIEIANQTTSLKTILKNIVSAIEGIKVVPAQGG
                     PAIEPVSLKIATTKINSDINSLFK"
     gene            12514..12846
                     /locus_tag="BB_M19"
                     /db_xref="GeneID:1194570"
     CDS             12514..12846
                     /locus_tag="BB_M19"
                     /note="similar to GP:1421734 percent identity: 99.09;
                     identified by sequence similarity; putative"
                     /codon_start=1
                     /transl_table=11
                     /product="hypothetical protein"
                     /protein_id="NP_051310.1"
                     /db_xref="GI:11497194"
                     /db_xref="GeneID:1194570"
                     /translation="MDLRLGNNFELVFNNDLSLVDGIDEQKQRFLIFLKTLRGSLSYA
                     PHWGLDYFLLLKLLKINNLHAVKNYFHEISKELNLDLINISTTIQDNKAHISFFFSGD
                     VLNMEFNL"
     gene            12843..13718
                     /locus_tag="BB_M20"
                     /db_xref="GeneID:1194571"
     CDS             12843..13718
                     /locus_tag="BB_M20"
                     /note="similar to GP:1421735 percent identity: 97.59;
                     identified by sequence similarity; putative"
                     /codon_start=1
                     /transl_table=11
                     /product="hypothetical protein"
                     /protein_id="NP_051311.1"
                     /db_xref="GI:11497195"
                     /db_xref="GeneID:1194571"
                     /translation="MSIVFDSDFGILKRTIKDIVRSKREYLRVNYGINIDDNQSSIYN
                     IIASSLALIEEEIINELNLFFSKMKPGGTYWAAIEEHISSKSTTYSAVRTALLNLDGV
                     EHTNIKSAAGKANIYLILKETLLDDSKSNINSPKFKAKLWETLYLTTPSGTLLEGDIE
                     IDGLNSTGQRKSYKISLGKRKYVYMKVKYKLDLKNYLYLNIDSQIRDIYSRIISNNYS
                     DMGISFEYQDFFAPVNEVKGIKFMEISACIKDTDTESITKIGDSDFKKNQDIAINDDT
                     MLLFNMTDRLLIDIG"
     gene            13728..14333
                     /locus_tag="BB_M21"
                     /db_xref="GeneID:1194572"
     CDS             13728..14333
                     /locus_tag="BB_M21"
                     /note="similar to GP:1421736 percent identity: 94.53;
                     identified by sequence similarity; putative"
                     /codon_start=1
                     /transl_table=11
                     /product="hypothetical protein"
                     /protein_id="NP_051312.1"
                     /db_xref="GI:11497196"
                     /db_xref="GeneID:1194572"
                     /translation="MKIPNLFKNTEIHKFIRTETEYAQALLNELKSLNSNFMSINVIE
                     NIKSRYIAIWISQVLSIFYAKTQTLQSITSNINSVIFALRHIGTDESFRLIFKTFLNV
                     DIEVTTPEAGVIDISLKGVIKTNFTTFISPSTKKGKRLKKIILREKKPGYAASKKALV
                     FNSLPKGYDHSIYAFIKGIIPIGRVLKINNTDGNNIITFNN"
     gene            14343..15155
                     /locus_tag="BB_M22"
                     /pseudo
                     /db_xref="GeneID:1194573"
     gene            15231..15434
                     /gene="blyA"
                     /locus_tag="BB_M23"
                     /allele="6"
                     /db_xref="GeneID:1194574"
     CDS             15231..15434
                     /gene="blyA"
                     /locus_tag="BB_M23"
                     /allele="6"
                     /note="BlyA; similar to GP:1209851 percent identity:
                     100.00; identified by sequence similarity; putative"
                     /codon_start=1
                     /transl_table=11
                     /product="pore-forming hemolysin"
                     /protein_id="NP_051314.1"
                     /db_xref="GI:11497198"
                     /db_xref="GeneID:1194574"
                     /translation="MDTIKLTELLINLNEIKLIAVMIFVTVLVLGVLILLKPLLKDIL
                     TIVIGKIFKNGNGNGKNHIKKRD"
     gene            15438..15785
                     /gene="blyB"
                     /locus_tag="BB_M24"
                     /allele="6"
                     /db_xref="GeneID:1194575"
     CDS             15438..15785
                     /gene="blyB"
                     /locus_tag="BB_M24"
                     /allele="6"
                     /note="BlyB; similar to GP:2072098 percent identity:
                     99.13; identified by sequence similarity; putative"
                     /codon_start=1
                     /transl_table=11
                     /product="hemolysin accessory protein"
                     /protein_id="NP_051315.1"
                     /db_xref="GI:11497199"
                     /db_xref="GeneID:1194575"
                     /translation="MKLSKDNVELGLTSLSTLIDIFSKFEDEFDEIAHKGFFLVYDLY
                     SHYKLIYTANMERLESALTPAINAALAPLNEKINQCIDLVNSDEKNLKISNDLKFNQE
                     GKPIYKERINNAK"
     gene            15775..16110
                     /locus_tag="BB_M25"
                     /db_xref="GeneID:1194576"
     CDS             15775..16110
                     /locus_tag="BB_M25"
                     /note="similar to PID:1209827 PID:1209833 PID:1209839
                     PID:1209853 PID:1209862 percent identity: 100.00;
                     identified by sequence similarity; putative"
                     /codon_start=1
                     /transl_table=11
                     /product="hypothetical protein"
                     /protein_id="NP_051316.1"
                     /db_xref="GI:11497200"
                     /db_xref="GeneID:1194576"
                     /translation="MQNNTIGLGLNLLSSLTNIAKTDTNIDHNYINTFSKVIDFFYKT
                     YISTLKSMETAESTKIFEEIQDILKYNIEIIEAISTDKSKRIITSLKATRNKIMKEYI
                     KILKRGENA"
     gene            16103..16456
                     /locus_tag="BB_M26"
                     /db_xref="GeneID:1194577"
     CDS             16103..16456
                     /locus_tag="BB_M26"
                     /note="similar to GP:1209846 percent identity: 100.00;
                     identified by sequence similarity; putative"
                     /codon_start=1
                     /transl_table=11
                     /product="hypothetical protein"
                     /protein_id="NP_051317.2"
                     /db_xref="GI:364556493"
                     /db_xref="GeneID:1194577"
                     /translation="MLKRLHCLLIALLLCCTTIANLPEEPKPPIIQTLKSLAKYETQL
                     SEYVMYLVTFLAKTKVKVNDPNYPEYPYPDLSTLKDEHSITAVKHNINIYLEYIKKTK
                     PIAEKVYNKYSQLKM"
     gene            complement(16593..17075)
                     /gene="revA"
                     /locus_tag="BB_M27"
                     /allele="6"
                     /db_xref="GeneID:1194578"
     CDS             complement(16593..17075)
                     /gene="revA"
                     /locus_tag="BB_M27"
                     /allele="6"
                     /note="RevA; similar to PID:1209872 percent identity:
                     81.88; identified by sequence similarity; putative"
                     /codon_start=1
                     /transl_table=11
                     /product="rev protein"
                     /protein_id="NP_051318.1"
                     /db_xref="GI:11497202"
                     /db_xref="GeneID:1194578"
                     /translation="MRNKNIFKLFFASMLFVMACKAYVEEKKEIDSLMEDVLALVNDS
                     SGGKFKDYKDKINELKENLKDIGNAELKEKLLNLQNSFQDKLAAKLAALKAAKNTIEN
                     ITDKDQDISKRKIWSEAKLVGVTVPLLGSNTSGNGDKMSKNAVEQIDKVIKFLEEGTN
                     "
     gene            17247..17696
                     /gene="mlpF"
                     /locus_tag="BB_M28"
                     /db_xref="GeneID:1194579"
     CDS             17247..17696
                     /gene="mlpF"
                     /locus_tag="BB_M28"
                     /note="MlpF; similar to PID:1209837 percent identity:
                     87.50; identified by sequence similarity; putative;
                     similar to Congo red-binding protein NlpH"
                     /codon_start=1
                     /transl_table=11
                     /product="lipoprotein"
                     /protein_id="NP_051319.1"
                     /db_xref="GI:11497203"
                     /db_xref="GeneID:1194579"
                     /translation="MKIINILFCLFLLLLNSCNSNDNDTLKNNAQQTKSRGKRDLTQK
                     EATPEKPKSKEELLREKLSEDQKTHLDWLKEALGNDGEFDKFLGYDESKIKSALNHIK
                     SELDKCTGDNSEQQKSTFKQTVQGFFSGGNIDNFANNAVSNCNNGGS"
     gene            complement(17733..18680)
                     /locus_tag="BB_M29"
                     /db_xref="GeneID:1194580"
     CDS             complement(17733..18680)
                     /locus_tag="BB_M29"
                     /note="similar to PID:1143396 PID:1209858 percent
                     identity: 86.36; identified by sequence similarity;
                     putative"
                     /codon_start=1
                     /transl_table=11
                     /product="hypothetical protein"
                     /protein_id="NP_051320.1"
                     /db_xref="GI:11497204"
                     /db_xref="GeneID:1194580"
                     /translation="MNNVSNNNNQEIQNNIQAEIDFLNDMDTLRMNLPRIDKSLKGYG
                     YKYQDFNVIVEVIQNVIKNHNLKLGFWQFPTFVYGKNGEVPVVRTTFYSKSTGYKESL
                     DTLIHTDKLQWNGENGSKNLNTMPQLVGAAITYFKRYALVAYLDIKSEFDTDAAPIYN
                     NHENENSMPSKQVSVNQKQEQKKDINQEKNQLNSFNKNLKSGKAYCYEIFRDALFNIK
                     NWVNEGEEKNNINALIRALCTDNDDALEDLFKKNAELKSIEYWVNILKKYFNKTNRFD
                     DLNKLKVFMSDNRDVYKTKVLKFFCMLKKERQFNYIFAA"
     gene            19069..20169
                     /locus_tag="BB_M30"
                     /db_xref="GeneID:1194581"
     CDS             19069..20169
                     /locus_tag="BB_M30"
                     /note="similar to PID:1174341 PID:1174349 GB:AE001584
                     percent identity: 89.89; identified by sequence
                     similarity; putative"
                     /codon_start=1
                     /transl_table=11
                     /product="hypothetical protein"
                     /protein_id="NP_051321.1"
                     /db_xref="GI:11497205"
                     /db_xref="GeneID:1194581"
                     /translation="MKDFLNNIKSLTCYNKHQHKLISLTSTLDFLNKKDKKYTQQNIL
                     YYFNENLKRNGLAPTTLRTMQNYLYKLEKVLKVTTNYYQHMGVNCGTEIYYKLKYPKK
                     ECYQKINKYFEERKNSRFKSRVNNHFKDDISKNGSVNSVECLSNKNNIKEERKIKEIE
                     KYQVIKYFNKSNLLCKEILPFLLTLNVDKDTMIKIIKNIKRVENKLLKNTNLNKSCFK
                     EKQEKLKRILNNTQKEFKQNGYNPEQLKINLQKVYESYKFKPHFIIENHKYSDLNNIK
                     SKLEKSIERKKENPQQNYQNLKENIFNILIEQLKKETNIEILKPIIKKYLNNQKKIEY
                     NKVFGTYHLELLEIIKNEKNSLTTEEFNIKAV"
     gene            20179..20745
                     /locus_tag="BB_M31"
                     /db_xref="GeneID:1194582"
     CDS             20179..20745
                     /locus_tag="BB_M31"
                     /note="similar to PID:1143398 PID:1174342 PID:1174350
                     PID:2182755 GB:AE001575 percent identity: 98.94;
                     identified by sequence similarity; putative"
                     /codon_start=1
                     /transl_table=11
                     /product="hypothetical protein"
                     /protein_id="NP_051322.1"
                     /db_xref="GI:11497206"
                     /db_xref="GeneID:1194582"
                     /translation="MENAPEPIEAVKKGKCKVECQNKERFILIEKENGKAMYHTKIMM
                     DIYKFGVYEKKHEFRLSLRALFNGERIVEETHLYPIKEGDKFIGIFYGYRKPIKKPLI
                     KYQINGARKAYALARAYYMEFRFKAGSVFCYFKGLYRLLDKKRTNNHYNKVLFSMFTD
                     LEQQVYKFYGKKYPEQGPLIKWIIKNLK"
     gene            20721..21470
                     /locus_tag="BB_M32"
                     /db_xref="GeneID:1194583"
     CDS             20721..21470
                     /locus_tag="BB_M32"
                     /note="similar to PID:1174351 percent identity: 78.31;
                     identified by sequence similarity; putative"
                     /codon_start=1
                     /transl_table=11
                     /product="plasmid partition protein, putative"
                     /protein_id="NP_051323.1"
                     /db_xref="GI:11497207"
                     /db_xref="GeneID:1194583"
                     /translation="MDNKKPKIITIASIKGGVGKSTSAIIFATLLAQKYKVLLIDIDT
                     QASTTSYYYDDIQKSSIDLRKNNIYEVLIEKLDINRSIVNVANNLDLIPSYLTLHSIN
                     AFGYKHTFDEFRLKKELKHIDVGYNFIIIDTPPSLDFTLTNALVCCNNVIVPLTAEKW
                     TIESFDLLKFFMEKIGVELPTYFIITRFKKNNTHKQLLEMLNSKENFLGMISEREDLN
                     RRIASNSSFDFQMDYIKEYKNSLMNFYAKLK"
     gene            21520..22098
                     /locus_tag="BB_M33"
                     /db_xref="GeneID:1194584"
     CDS             21520..22098
                     /locus_tag="BB_M33"
                     /note="similar to PID:1174352 percent identity: 82.35;
                     identified by sequence similarity; putative"
                     /codon_start=1
                     /transl_table=11
                     /product="hypothetical protein"
                     /protein_id="NP_051324.1"
                     /db_xref="GI:11497208"
                     /db_xref="GeneID:1194584"
                     /translation="MKNNTKLIINKRDIDSEGNALLVDSSNVSKNGVETDRYNTLKKK
                     LYVNLREGVSNRVECMKILKEIKDNEYYKLDGYKSFDAFIKDYDVAKTQAYNYLKIAN
                     AIEAGVIEEQYVLDNGFRLILSVLKDKESPVLKKSKQNSIKPLRFQLKTQESYDFYKS
                     NAKFTSFMMQEIFENQKDLISKLLKMYKQLKG"
     gene            22102..22770
                     /gene="bdrK"
                     /locus_tag="BB_M34"
                     /db_xref="GeneID:1194585"
     CDS             22102..22770
                     /gene="bdrK"
                     /locus_tag="BB_M34"
                     /note="similar to PID:1143401 GB:AE001575 percent
                     identity: 74.40; identified by sequence similarity;
                     putative"
                     /codon_start=1
                     /transl_table=11
                     /product="BdrK"
                     /protein_id="NP_051325.1"
                     /db_xref="GI:11497209"
                     /db_xref="GeneID:1194585"
                     /translation="MNNLAYKTYNIESIKNEFLNIGFSKEAIDFVFLHNDNYNFEFLK
                     EKIIDIEKNLQKDISNLDAKIDNVEKNLNLKIDGLNIKIDNVEKSLNAKIDSLDTKID
                     NVEKNLNIKIDSVKNELNSKIDSLDAKIDNVEKSLNAKIDSLDTKIDNVEKTLQKDIS
                     SLNTKIDSVEKTLQKDIFNLDNKINVLKNELTASNRTIQVILIMGITLAPIIYSIFNK
                     YFLN"
     gene            23241..24566
                     /gene="bppA"
                     /locus_tag="BB_M35"
                     /allele="6"
                     /db_xref="GeneID:1194586"
     CDS             23241..24566
                     /gene="bppA"
                     /locus_tag="BB_M35"
                     /allele="6"
                     /note="similar to GB:U03641 PID:458214 PID:458222
                     PID:1143402 PID:1174346 percent identity: 85.38;
                     identified by sequence similarity; putative"
                     /codon_start=1
                     /transl_table=11
                     /product="BppA"
                     /protein_id="NP_051326.1"
                     /db_xref="GI:11497210"
                     /db_xref="GeneID:1194586"
                     /translation="MNNVSNNNNPQDNIQGELKMISINQQSFTGCEIFEEKSSPIKEK
                     SKLSKIGKKLPGISSQECFRFNRNIDFSVQRNKLDKYGASEVGSILVGGAGLKDLMIN
                     RVLKYFDMSLPFEENLYMLKGKELENLGFREFVKAYGDNIDILYKNKYANGVDKYNYF
                     KKMGSSETLVGSTIDGWFINNNGDLELLEIKSSDSNYMSSAIAEYNKNGNFLSSKYFF
                     KYYVQAQVQLACTGLEYCNLFFLIDAAPINCKIKRDEALISKVFEFVNKCELEIINLK
                     KDIYSNYREEYLMAHNFNEDTFIKLVEDLVERSDFYSSGVEFDWAREFIEYVDCADLE
                     IKDNQSAENLAYDLMEIDSLQKELNRIQNENKKREKPIKDRLKMLIYNITNTYPLIEQ
                     LNYKFGEFVFTLDPKKRAISDRLKGLLPTSGTVFFPSNIAFANNVSVPM"
     gene            24619..25044
                     /gene="bppB"
                     /locus_tag="BB_M36"
                     /allele="6"
                     /db_xref="GeneID:1194587"
     CDS             24619..25044
                     /gene="bppB"
                     /locus_tag="BB_M36"
                     /allele="6"
                     /note="similar to GP:1373141 percent identity: 99.29;
                     identified by sequence similarity; putative"
                     /codon_start=1
                     /transl_table=11
                     /product="BppB"
                     /protein_id="NP_051327.1"
                     /db_xref="GI:11497211"
                     /db_xref="GeneID:1194587"
                     /translation="MLINKIKQDNRTLRPEIQKWGCYFLCLHYYTSLFKQREFNAYEI
                     NAAYYRFIGLGYIKSNCFIINPCMILNYYGIRSSVRYESLNYLGAANEFEISEVKIDK
                     VNGYHFIATKNKEILYDSLDLKPRGKIFKVTSKRIFRLK"
     gene            complement(25050..25820)
                     /gene="bppC"
                     /locus_tag="BB_M37"
                     /allele="6"
                     /db_xref="GeneID:1194588"
     CDS             complement(25050..25820)
                     /gene="bppC"
                     /locus_tag="BB_M37"
                     /allele="6"
                     /note="similar to GP:1373131 percent identity: 97.29;
                     identified by sequence similarity; putative"
                     /codon_start=1
                     /transl_table=11
                     /product="BppC"
                     /protein_id="NP_051328.1"
                     /db_xref="GI:11497212"
                     /db_xref="GeneID:1194588"
                     /translation="MNNYFNLNNFNMDFMLKLFQDYQNVVNENKILKNSLKISSKPTK
                     KSSKPTPKFYLTSKSSKIIEKCVKTLKQTDPISGWFLHLLAISGCRGAEIQKVKMQDI
                     TPLLSKTGETFYNIKVNVAKKRNITCIREIVIKSEEFEAIQKAHENYFNDKNLDSRRT
                     YLFQKTKHKFKDNQISIINISKKFKILLKKSGFRANKSLHLFRNLFISNLKSNGYNSF
                     QIKELMKYHSTNEIDNIYGLSAANKIHAYKCMKNNLKL"
     gene            26257..27015
                     /gene="erpK"
                     /locus_tag="BB_M38"
                     /db_xref="GeneID:1194589"
     CDS             26257..27015
                     /gene="erpK"
                     /locus_tag="BB_M38"
                     /note="similar to GP:1663633 percent identity: 100.00;
                     identified by sequence similarity; putative"
                     /codon_start=1
                     /transl_table=11
                     /product="ErpK protein"
                     /protein_id="NP_051329.2"
                     /db_xref="GI:364556494"
                     /db_xref="GeneID:1194589"
                     /translation="MNKKMFIICAIFALIVSCKNYASGEDVKKSLEQDLKGKVKGFLD
                     TKKEEFFGDFKKPEAKVQPKDEESMQADEPQEQGEDQVVQGVAEDQKLKEEIEQKIKE
                     LKDKIEKSDPKSVSLKTYSDYEKEIEELKEKLKDKEKFEKELEILEKALNEKIEKRKK
                     ELEESQKKFEELKGQVESAIGITDGERAKNQGKVGIEALRHARGLGFKNISSGNSTSD
                     IAKEIIVSSLKKIEEELEELKKLEKESKDSNKKE"
     gene            complement(27077..27745)
                     /locus_tag="BB_M39"
                     /db_xref="GeneID:1194599"
     CDS             complement(27077..27745)
                     /locus_tag="BB_M39"
                     /note="hypothetical protein; identified by Glimmer2;
                     putative"
                     /codon_start=1
                     /transl_table=11
                     /product="hypothetical protein"
                     /protein_id="NP_051330.1"
                     /db_xref="GI:11497223"
                     /db_xref="GeneID:1194599"
                     /translation="MNQKQIFLLFLLFLKVTISFSYDQSQYKGYMEKYYHKKGKTDTH
                     ISFFQTLSADEGGFSTIFIGEDEQLSRLSFTTLKDIKDGKETSYMGFNLEYHYKAKFN
                     NPYPMLNDIRANISKVKVKFFFDNGPEKIIRELNQKFVNNRVMWEIWNNSYNKLSEYI
                     RINLRTSDPGIENLLPKLLKHKTVTITIEIPESEDPEKLTSSITFDLDSFQKLYKKYS
                     TYFK"
     gene            27923..28489
                     /locus_tag="BB_M41"
                     /db_xref="GeneID:1194600"
     CDS             27923..28489
                     /locus_tag="BB_M41"
                     /note="hypothetical protein; identified by Glimmer2;
                     putative"
                     /codon_start=1
                     /transl_table=11
                     /product="hypothetical protein"
                     /protein_id="NP_051332.1"
                     /db_xref="GI:11497224"
                     /db_xref="GeneID:1194600"
                     /translation="MKRAKRSFDDYVAYFREGLLDDREIADKLGVSRVNVWRMRKKWE
                     SGESVVNQDSRVTISEDTLEHLLSQTFKSEVNARKVISELDIECANLKLGFIRAFKQY
                     SSVELTGMRTKIENLRAEIDALNKASSKKNKQVVNGEINSLKSELDEYIKECSIREME
                     LYYECMKKLTTANEAESKSNYKNSKGHK"
     gene            28486..29838
                     /locus_tag="BB_M42"
                     /db_xref="GeneID:1194590"
     CDS             28486..29838
                     /locus_tag="BB_M42"
                     /note="similar to GP:2444105 percent identity: 49.58;
                     identified by sequence similarity; putative"
                     /codon_start=1
                     /transl_table=11
                     /product="phage terminase large subunit"
                     /protein_id="NP_051333.1"
                     /db_xref="GI:11497214"
                     /db_xref="GeneID:1194590"
                     /translation="MNLYQTKLFTTLQKEYKNKYGVDISQFVKLTNSSINFDKFEEKQ
                     LTLKQKNVIKSIKKNNEKKIILSGGIASGKTYLACYLFLKSLIENKKLYSSDTNNFII
                     GNSQRSVEVNVLGQFEKLCKLLKIPYIPRHTNNSYILIDSLRINLYGGDKASDFERFR
                     GSNSALIFVNEATTLHKQTLEEVLKRLRCGQETIIFDTNPDHPEHYFKTDYIDNIATF
                     KTYNFTTYDNVLLSKGFVETQEKLYKDIPSYKARVLLGEWIASTDSIFTQINITDDYV
                     FTSPIAYLDPAFSVGGDNTALCVMERVDDKYYAFVFQDQRPANDPYIMNMVKTVIENF
                     NVHTLYLEDRDNTKGAGGLTREYILLRSNISQYFRIVPVKPKSNKFSRITTLITPFTY
                     KKLYITKYSSSSVFNDIYSYKGDSKTHDDALDAMSAAYLMLSLGYRERSVHFGNQRFL
                     "
ORIGIN      
        1 attttattga caaaaatatt agtttttgct atcatacatc taatttaata aagagaagta
       61 aaaaggtgtg tgatttaaga aaaacaaaac taatagataa aataagttca ctagaactat
      121 acaaatactc aatatttttt agaaattaca ttgaaaatgt agcagaagat tgtctcaaga
      181 acggacttat tcttgagagt gctgctcaca atgttagtga ggttgaactt gctaggttaa
      241 aggtacagct taagaatgct ctgcttaatt gtattataag ctaccgtttt catgggattg
      301 gctatgtttt agtaaaaacc aaagataccc taatagatct cgaacaaccc gttaatatag
      361 aattacctat tggttttgaa taccttgatt atgaatatgt aagagatttg ggagttgatt
      421 ttgatcatat aacctataaa gtaaaatcca acaataagaa caattcttta gacgcagtta
      481 aaatacataa aagtcgactt atcatatatg aaaactttga ttatatctta aaaagatatg
      541 ttccgtgtta taccgaaagc tttttactag atatttattt atttgaaaag atatacgtag
      601 aaatagaaag acgtattgaa aaccacaatt ttttgtttta caaagatgaa tctttagtac
      661 aactacaaga cgcactttct agtgcaacaa cttctttaag tgcacttact cagagcaata
      721 atgatagggg aagtggcatt ttatcttctt ttttgagaaa acaaaattca aacaatcata
      781 gtaaagatat ttctaattta agaaacctta atgactcatt atcacaggag cttgctaggc
      841 taaaaagcaa tctaaataat gagggaatgt tttatacggc cacccctagt gctagtttag
      901 aggttattaa atacgatctt agctacttaa aggaggcttt agcattaatt aaggcaaaaa
      961 ttggtgcaga tactaaagag cccttaacca gaagttttaa tgagcaggct aaagggctag
     1021 gaaatgatgg taaaggtgat aggagtaatt attacgattt tctcaaaggt gtacaagaac
     1081 aagttgagaa ctcttgtaat ttaaaactta caaagtattt tgggcttgat atgaagttta
     1141 attcgctgat tatgttaagt gaagaacaaa aagtagagag agatataaag ctaattgagc
     1201 tttacagtaa atataaccag cttatacaaa gtagctcatt taataatgag gagctagcga
     1261 tgttaaaaga gaaattattc tcattttgag aaaaggagtt aaaagatgac tgagaaagaa
     1321 gaaaaagaag acctgcaagc acaagataaa gaagagcagc aaattaaggc tgatactaaa
     1381 gttatcagtg tgcaggaatt tgaagagtac atgcgtttta aagagcaggc aaatagtaaa
     1441 tctaaagaga caagtcgaga tttaagtata aatgaacgaa taacaaaaga acttgcagaa
     1501 gttgaagagc gggagcgtat tgaaaagcaa ttgttactag aggctgagcg aattaatgaa
     1561 attgatacac ttgcaaaagc acatcttagc aatcatttta acaaagaggt gctacttgca
     1621 aaaggatata cattaaaaga cattatgcaa gcacaacgta gagaacttgt acgcaagttc
     1681 gttccaattg agcaaattaa agctattgcc aaagtatcag acataagtca tatagatggg
     1741 gagatattag agcaacttgt ttctttagca aaagtgaata ttaaattaag aaaaaatgcg
     1801 agtagcaatt cttcttctgt tgactctatt aaggggaata ttgctattaa atcagaagaa
     1861 agagcaagtt tgcttaattc taattttgta cctattaatt tcacagaatt tgtacaagcg
     1921 ataagtaata cttacaagca aagacgaatt caattttatg aaaatctaaa aagacataaa
     1981 agaacaagta ttgcttaaag gagtttttaa tgagcgatgg tattacaaaa ataaaagaag
     2041 agtttgataa aaaagttgca gaaattaaag cattaatgaa aaatcctcag caagatactg
     2101 gtttgcttag taattctgta gattttagag ataaaaatct aatttactcc aattcggatg
     2161 gagtttttac tagtagtaaa gacaaaatag aaaattatcc tgctaaaggg tatccataca
     2221 agcgtggagt caagcttagt tttagtgcag atggtacaac agaactagaa gttgaggctg
     2281 gtggtgggga tgacttgtac ggaatatgca ctgatataga tgagtttact ggcatggcaa
     2341 ctgtagttcc aattacaaat aacttcacgg ggtatttaac atttaagaaa aatggaaatg
     2401 gtgtaaaccc aggtgataag ctgcatttta atgcacaagg agagcttgaa aagaatgggg
     2461 gaaatgataa atctgttaat gctatagcac tttcaaaagt acataaatta accgaagagt
     2521 tatctatagt gcttgctagt gtttttggga atagagcttt aaaaggtaat taaattatgg
     2581 ctttaaaagg caaagggcaa gctaaagctc ctaatgttga tgataatcca caattagggc
     2641 tagaatcaga aattccagtt gctcctagat ctaaacgtca aacaagacag gctgaagaag
     2701 tacaggcaaa agatccttat ttagattcag ttaaagaact tgacgatgtt cttttaaaat
     2761 ttaaaaaata ttcaaaatca atgagttcga ttgaaaataa ggtttttagt agttcgggtg
     2821 gttgttttaa atcaaagaat gcgcgagtta atgcttattc ttttacatgt tcaagctttg
     2881 cagacaaaat agaagaatac ctttatgatc cagcaaatag ttttccatat aagcgtgggg
     2941 ttaaacttgt tccaaaagag aactctatat atgttgaagt tggtgctgat actgatatgt
     3001 atgggatatg tgtagatgta tgtgagttta gtagtactgc gtatgtatta ccaattacga
     3061 ataactttga agggtatctt gttacaagaa atccgagtat aaaaatggga gaaatattgg
     3121 atataaataa caatggggtt attatcaagg ctggtggtgg gccaccaacc gtaattaatg
     3181 catatgccct ctctgattca tttacaatca attttgcacc cgaagatgaa tatcaagatc
     3241 aagctagata tcccaaacaa gagtattcta ttaatttgat aaaagttgca atttttggca
     3301 atagaggcct tgagaaaaca gtaacacctg aagctggtgg ttaagccttg ggcaataaaa
     3361 ggagttaaac aaatggcaga cacaacgcaa ttagtaaaag attatcaaga gaagagaagt
     3421 aaacttgaaa agtttatgaa aaatccccag catgacgctg gtttgcttag caattctgta
     3481 gagtttagag ataaaaacat acaatttttt gcctctggag gcactagaac cagcaaattt
     3541 gacaaattag aaaatcatcc attttctggg tatccatata agcgtggggt aaaaagagtt
     3601 attcaagagg aaaaagctga tcaaattcac tatgaacccc acgttgaggc tggtggtgaa
     3661 gatgatttat acggaatatg cattgatata gatgagttta gcaaaacagc cactattgtt
     3721 ccgattacaa ataattttga gggttattta gtagcaaaag attctacgct taaagtaaaa
     3781 gacaaacttg tttttaataa agacggtgct cttgaaaagg tgactggagc accaccaaat
     3841 aaggcaacta ttaatgcaat agcgttgtct gatgcaaaac aaattagtaa cgatgtttat
     3901 ttaataaaag tagcagtatt tggaaataaa gctgtaagta aaaattaatg atatttggga
     3961 ggatttaata tggaattatt tgatgaaaat tattatgcaa aagctgtggc aaatattata
     4021 ggagaagtta aagatcctat aatgtataaa tggttttcgc ctgatcaaat tgaagatgtt
     4081 gatcttcaga tgggctacca aagaactgta aagtgggatg cgtttttaaa tgctaatcct
     4141 acaacgattg ctaatgaggt taatactatt tcaactattg gatttagttc tgaagtggta
     4201 agacttaatt acttaaaatt acagtacaaa tttaggcact taaagcaggc gtctgaaaaa
     4261 ttttacactt cagactcata tcttggtgac attaataaca atttacttcc tttctctcaa
     4321 gcctataagc ttgcaagtag cgagattatt aaacttatta atcactttgt actaacaggc
     4381 actgtttcaa ttcaaaaaga tggaaaaaat caaaaacgtc tacttcccaa tatgtatgga
     4441 cttcttaata tgccacatca agtaaaagaa gaagttgcta gtggtgataa agataaaatg
     4501 gataaaatat ttgaaaaaat tgaggcggga ctttcaaagt tagagctagg agacgaattt
     4561 tctacaccta tgatggtaat agttgaccct acaacttcgc tcaaactcgt aaagccatac
     4621 gcagcagcac agggtgcagc aagtagctgc gaaaaatggg aggatgtttt gattcaaact
     4681 atcaaggcta ttaataatag agaagatgtc tacattgaaa cttcaaactt gctaaaacat
     4741 caaatactta tttacccatt aaacccagag cttattaagt ttaaacctag caagtatatg
     4801 ttacctacac caaatgaaca agtggataaa gattcaactg atattgctca ttcatacatt
     4861 gattttgttt taggagggtt acttgctact agaaaaacta ttttgcaagt acatattaaa
     4921 caaagttaaa aacataaggt aaatcgaggt gagcgaacaa aaaaacttac aaacacaagt
     4981 tgaggctgaa gaagaacttt tggtaacaaa actttattct gaagtgttat tgttactagg
     5041 aatagacaaa cttgcattaa gcagacaaaa ttttctactt catttatctt tacttcaagc
     5101 tattctagta acacgtggta ttgatgctag ttcacttaca tatgaacaaa tatttttact
     5161 taccttttac catatgggtt gtcaattaag aaaacaggga gttgttcgag aatttgaatt
     5221 tgataggatc aaaaaagaga aattcaatga acttgaactt gattattatc ctagtagcag
     5281 tggaggcgaa gaaggcggcg aggggggttg tggctcaaac aagaattttt gttcacaact
     5341 tgatgcattt ttagaaaaac taaaaagaga aacttcaacg ccatcttgtg tgggggttgt
     5401 ctaatgaatg gtgttagaaa aagactttca gatatgtctt tccgcatgat caacgtattt
     5461 aaggatcctc aacctttaag gttttataaa ggcactgttg ttaaacttga aaacgattct
     5521 tcttatcaga gagtttttga taaaaataag tacactgaat ttgcaggagt tattattgac
     5581 ataaggccac aagaacttgc agtgctttat gactctgata tgtctgatat tcaaggatat
     5641 tccaaacttt acacatatca agaccttaac tatgaactaa aagaccgcat atcaatttcg
     5701 gatttaattt actttgaaat atttagtatt gactcttcaa tcggatattt tactttggtt
     5761 ttaaaggagt ttatatggac aaactagagt ttaaaatgga attggaaatt gggtggtttg
     5821 gtggtcgtgc agggattgct agaatgcatg aaaaaggggg tagcaattta ccagcaagaa
     5881 aacatttaac caaaattgct ggtagttctg aatttagaga atatatcaat aatagttata
     5941 taaattctaa gtttaatctt gaccccaaat cgggaatgga ggctattgga caagctttta
     6001 taaggtacta tggaaattat ctattatcag cacaagtctc tccagcctta aaggctaata
     6061 caatcaaaag taagtttaaa aagggtagta acaccgcagc aattccactt gttgatacag
     6121 ccaaaatgtt atccgagatt acttataagg taacacttga atgattttta ctttagatat
     6181 ggttttaaac catttaactc aaatattcaa agggtttaag gcgtatgcaa ctgaaaataa
     6241 ttttgagtgc gatatcataa atacttacaa tcacccgtac ctttcaaaaa tcacagctgc
     6301 tagctcaaat ataatagcat tgaaatttga tggtacagaa aatctatttg atcataattc
     6361 tagagccggt gcattttatg aaaatgcttt ggaattcagt ttaaattttc aaatatatat
     6421 tattgctata gtgttaaacg ctcaagattt tgacgctaat tcacgtatgt taatgcttta
     6481 tggtatgctt agcaattttc tacacaataa agcccataag tatactttag aaagtcaatc
     6541 ccaacccgaa tatattagta aagttaactt ttacatttat ccaatatcta atatgcaaac
     6601 agttgggctt attaatttag gcacaaaata tagcaaccat gcatacagtg catctatagc
     6661 atttaatgct agtgtaaaag caattgaaat tttaaaggag gaatacaaaa ttgccgcaag
     6721 atacaattag tgtaagtttg cttgactcta gaattcaagc tagtaggccc aattattata
     6781 atccactttt ggtttacaaa acagccaaaa ttaaagttaa taaagatgct gctaactata
     6841 aaatattgaa tttaaccgtt aataactatg aaaaacaaat tgaaacttta gaaaaagata
     6901 atgggaatgg acaagatcag tttggaaaag aaaaaacact gcttaaaacc gcaatgtcga
     6961 attttttcaa ttcaagtgaa gaatcattaa aatcagccga tctttttatt tataaggata
     7021 aacccgaaga gttaaaaaaa tatcttaaag tacatagaca cacttttgtt gtacttatta
     7081 atactgaggg tgataattcc gatgatggac ttaagattta taaagatgat tatgataagt
     7141 ttaaaacacc ttcaattttt tttgtattct caactaaaga acaagaaata aaagaactat
     7201 ttaaagataa aggcaatact gaaaaagaaa gaaatattgc tgtttacagc aataataaag
     7261 acaatttaca cctcaaattt ataagtcaat atttacatca agctagtatt tttcatgctg
     7321 taaatcctta tggcatgccg ctggctgcta caccacttgt tgatgatact gtaattggaa
     7381 agttgagaac tgcaaaaatc aacttttatt cacttcttaa tgaaactggg cttgatggtg
     7441 tacccgcatt taaagaaggt gttgacctag ctggaggtgc aatagacgaa caatttacat
     7501 accactatat aaaaaatgaa gcgattattg agcttattag aatttggaac aaaaacaata
     7561 gacaaaatag caaattatct gcactacaac ttagtggagc tagagacaat gcatatactt
     7621 cagcaattga atgtttactg aaaaggtttg tggatagagg actgataata gagtataaaa
     7681 atttaaggct tactctttct cctacgccac aacttaaatt agaacttagc gtgaatatta
     7741 cttataactt tagcattaat gctgttgctt tagtaattac tactcaagat atagttgatt
     7801 atcaaaacag cttaagtgct taaaaggggg gctaaaaatg caattttatg atttaagaga
     7861 agtttatttt tcaattggtg gtacgcagtt acatagtggc aagctagagc ttacaagcga
     7921 acctacaaca agagcagtga ttagtagtga agataaaggt atgcctgtaa taagcttaag
     7981 agatcccaaa acaataactt atgttttcaa cattgaagtg acactaggta gtcatgacta
     8041 cattttgtta actgaacttt ctgatgaaca gttttacaac atggatgtga gaaaagagga
     8101 taaaatgctt gatttagcat tcaatgatag aattgctacc aaaattattt ctaactatgc
     8161 aatttttact gaagagcctt caagaagtta ttctgctgag gccgaaaaag tatcttttga
     8221 aattagggct attaattgcc aaaaatctaa accaaacaac tcttaaaagg agattcttat
     8281 tatgataatg agatataaaa tgaaaatttt aactaaaaat aaaacttatg aatatccgct
     8341 gagagtactt cccgtctatg aatgggataa agtgctagga tttaatcaaa gtgacgctgt
     8401 tttaaagctt aatgaggtta aatacttaag agaaatcaca agcttaatga taagtccaaa
     8461 atttttagac gaattctatg tgattttgga tcaaaataga gaatttattt cttattataa
     8521 ggactatctt gttgcaataa tttacactgc acaatttaat acttttcatt tagacaatga
     8581 tctaaaaaag cccgctttag tatatttgag tgagtatgaa aataatgttg gtgattttgt
     8641 tgcttttgac tatattaatg aaaattttga ttatgaaaaa gtagccactt cactttcatc
     8701 aagtacatca aattccaatg agctggttgc taaatgagca aaagagatag agatattgat
     8761 aaagctattg caagtcttaa tgagactaga aaaaaatatt ttaacttgct tgacgagatt
     8821 aagaacgaca aatattattt tccagtaatt atgaatattt gctcgtacga caatgtaaag
     8881 aaattgcctt atgacgagct tttagaggtc aatagacttg ctgagattaa attagaaaaa
     8941 gaattgtatg aattaatttt aagcaagtga gggcttagtg agcgacaaat tcaccattaa
     9001 atttaaaggg attcttgatc atgctgcaac aaaaaaggcc attgaacaag atatttctaa
     9061 aatggaaaaa tatcttaaac ccagaaactc cagtttggga agcactaaag atattgtaaa
     9121 aaataatttg tcgaacaaga aaaaagaact tagcaaacaa tctaaatttg aaagcttaag
     9181 agagcgtgtt gagaaatata gacttacaca aactaaaaag cttataaaac agggcatggg
     9241 gtttgagaaa gccagaaaag aggctttcag aagatcttta atgtctgata aagacaaaag
     9301 acgccttgag tataaagaac ttgcaaaaga atcaaaagca aaaagtaaaa tgttagcggc
     9361 ctctcaagga aaaggacttg ttgccaaaat tgcaataggc agtgccctag gtaatatcat
     9421 tagcaacgct atgagtaaag ttgggggcgg ccttttgggt tttgctaaaa aagcggttga
     9481 agaagacacc aaaactaaaa gaacacaact tctcaataaa gcgttttatg atgatccaaa
     9541 agagaaagag ggtcttttaa agattattgg cggaatgaag ggatttgagc gcgacttaga
     9601 aaaagaagaa ttcttaaatc aagcaagtgt ctttaagggg actttaaggg atttagatat
     9661 gttaaatgaa actaatttga aaaacgcagt agaatttgca gctatgctta aatccagtgg
     9721 tgctatgagc agcgaagatg cagtaaaggc tgttaatagt gttcttgggg gtgatggaag
     9781 tgagcttttt gatctattaa agaagtcagg tgttggagac aaatatatag aagatgccaa
     9841 aatggcctgg caaagcgggg cacaagtaga tctagagtct agaattacca agatgatgga
     9901 aatgttcgag gattttaaat ctttcggcct tacaaaaaaa gtcaataatg ctgagagtat
     9961 tcaaagtaat ttggcctcag ctgagcaaac tcttcaaaac ttaaccacta ctgtcttgga
    10021 cccattactt gacctcatta ataagataac taattacttt aaagactttg cgtttgaaac
    10081 acacattatt aatcccataa ttaatggcat taaaagtatt tttaatctta attatttctt
    10141 tgcaaaatta aaatcgatgc tacctggatg gatgggcgga gatgagggtg cggctctaaa
    10201 aaaactacaa gaagaaattc aaaatcaaga caatgctaac agcacaccat aatttttaca
    10261 aaaggtaatt acttatgaca agtaacaaaa aaattgctaa caatgcagct aacaaaatag
    10321 atattaataa taaaattact aacaatcatg atattgaaaa gaaaaaaatc aaggaaaaaa
    10381 tcaatgatat tgaaaagaaa gaaatcaggg agattactcg aataataaga gatgtaataa
    10441 cccaaatatt tgcccttttc ggagcagata attttttagt gttatttcct agaatggatc
    10501 taaaaggttt tggatatatt cctcaattgt tttttataaa accaaaaaat gaactcataa
    10561 cacgcactta taatactagt tgttctaaaa gaccagttat caattattat gatagaaaag
    10621 cggaatatgt aagctacaat ccggtaatga ctggtgaaca tatctcatta aacgggggaa
    10681 tactaacatc cttatataag gatatgattt ctttactcaa aatgactgtt tttggcaata
    10741 ctatgctacg ctttgacgct catcttgtaa aagaacaact agccaataga atacaagcac
    10801 aagtcccttt tagtatatat agtccaactt ttggccttaa agaattagct gtaattacaa
    10861 gtctttcgtt taaagatact cctttcattg acgaagttga ggttagtcta tcaatagaaa
    10921 tagtaaaaac atttgcattg gaaaaatata aaggataaaa aatgctgtta ctacaatatg
    10981 attttaaaat tgagttctac aatgtagata catcaaaaaa atcacctgat ggaattcctt
    11041 tcgccgaaga aattcctaaa attatcatca atacacaaga tggaattcat attgatattt
    11101 ccatatccaa cgtgtattca aatattcata ctataagttc caaacaagca aaagtcgtac
    11161 tttggaatct tcccttagac ttcaccgacg acattaaatt tggagatata gtaaaaatat
    11221 attataagaa atttgctcat gaaaaaaatt ttgatttcat aatggcagga actttaggac
    11281 ctcctatgag tactgattat ccgggtgggg attttagtgt agatcttgat gttcgtttat
    11341 taactaaaag caacttcttc aatcgtaagt tggcaggcaa agaaggcaaa aactttaaag
    11401 gcaaaacggt gcaggaggca atagaatctg tatttcccaa tcgcaatatc cttaatatgg
    11461 atgaaaaaga ttgtcttaaa attattgaca aagatattta tgccacaaca ccaaaagagt
    11521 ttattgacaa aataaaagga acatatgttc ataacataat agccgatatt ggtactggtt
    11581 tacggggata tgaatgctat ctgatattta ctaattatat aaaaaagggg gaaaatgtcc
    11641 actacgaggc attagaagac tatgggcttg aatttatacc acaacaagaa attactttgg
    11701 gcacaacact caaaaaaaat cttatatttt ggaacgcaaa aacatttttc acacataagt
    11761 taaatgttgg agataaagtc tcatttattg atggactagg gaaaatgata aaaaccacta
    11821 taaaagaaac aagtgcaagg cttagcaata caggagagtg ttcattaata ttaaagttag
    11881 aagatgattc taatacaaaa cgtaaaaaat aaagggggct agaattagaa tgaatgaaga
    11941 ctatgaaatt tacagaatga atcaacgcct ttatggccag gcattggctc aagaagacct
    12001 taaaaattgg atttattcaa acattttcat aattaaaatt ggcactgtaa aggagtttaa
    12061 acatcaaact caagaagcta ttgttacaat acccgaattt gaagatttag aaattcacac
    12121 aaaaaatatc tctaatatca gtttagaact atcaaaaggt gataacgttt tactgcttca
    12181 atcaagcgtt aatatttttg ataaaaataa cgatattcac tttgacaaac atcattttta
    12241 tatacttagt gcaattagcc caaagacttt aaatctaatc tctgatactg ttaaaattaa
    12301 agcaaacaat aacattgaaa tagctaacca aacaactagc ttaaaaacaa ttctcaaaaa
    12361 tattgtaagt gctattgagg gtataaaagt cgtacccgca caaggaggcc cagcaattga
    12421 accagtcagc ctaaaaatag caaccactaa aattaattct gatattaata gtttgtttaa
    12481 gtaatttttg ctaaatatgg tataattact agtatggatt taagattagg caataatttc
    12541 gaattggtat ttaataacga tttatcactt gttgatggaa ttgatgaaca aaaacaaaga
    12601 tttttgatat ttttaaaaac cttaaggggt agtttaagct atgctcctca ttggggactg
    12661 gactatttct tgcttttaaa actgttaaaa attaacaatc ttcacgctgt aaaaaattat
    12721 tttcacgaaa tatctaaaga acttaactta gatttaataa atatttcaac tactatacaa
    12781 gacaacaaag cacacatatc cttttttttc tcaggcgatg ttttgaatat ggagtttaat
    12841 ttatgagtat agtttttgat tctgattttg gcattttaaa acgtacaatt aaggatattg
    12901 taagatcgaa aagagaatat ttgcgtgtaa attatggtat taatattgat gataaccaaa
    12961 gctcaattta taacattatt gcgtcttctt tagcattaat tgaagaagaa ataattaatg
    13021 agcttaatct ctttttttct aaaatgaaac cgggtggcac ttattgggct gctattgaag
    13081 aacacatttc ttctaaaagc acaacttaca gcgcggttcg cactgcttta cttaatcttg
    13141 atggggttga gcatactaat attaaaagtg cagctggtaa agccaacata tatctaattt
    13201 taaaggaaac tttactagac gatagtaaat ctaatattaa tagtcctaaa tttaaagcaa
    13261 aactttggga gacattatat ctaacaactc ctagtgggac tttacttgag ggagacatcg
    13321 aaattgatgg cctcaattca actggacaac ggaaatccta taaaatatcg ctagggaaaa
    13381 gaaaatatgt ttatatgaaa gtaaagtata aacttgacct taaaaactac ctctacttaa
    13441 atattgactc tcaaattagg gatatatatt ctaggattat ttcaaataac tattctgata
    13501 tgggaatcag ctttgaatat caagactttt ttgctccagt taatgaagtt aaaggaatta
    13561 agtttatgga aataagtgct tgtattaaag atacagacac tgagagtatt acaaaaattg
    13621 gtgatagcga ttttaaaaaa aatcaagata ttgccattaa tgatgacaca atgctacttt
    13681 tcaatatgac agatagattg cttattgata ttggatagtt aacaaatatg aaaataccca
    13741 atcttttcaa aaacaccgaa attcataaat ttatacgtac agaaacagaa tatgcacaag
    13801 cattgcttaa tgaacttaag tcccttaatt ccaacttcat gtccattaat gtaatagaaa
    13861 atataaaatc aagatatatt gcaatatgga tatctcaagt tttatctatc ttttatgcaa
    13921 aaactcaaac tttacaaagt attacaagca atattaatag tgttattttt gctttacgtc
    13981 atattggcac tgacgagtca tttagactga ttttcaagac ctttttaaat gtggacattg
    14041 aagttactac tcctgaagct ggggttattg atatctcttt aaaaggggta ataaaaacaa
    14101 actttactac atttatttcg cctagcacta agaaaggaaa acgactaaaa aagataattc
    14161 ttagagaaaa gaagccggga tacgctgcat ctaaaaaagc tttagtattt aactcacttc
    14221 ctaaaggcta tgatcattca atttatgctt ttataaaggg aattattcct attggtagag
    14281 ttctcaaaat taataataca gatggtaaca atattataac ttttaacaac taaggaggtt
    14341 ttatggctga tgatcaagaa aaattactaa ttgatgaaga agaaacggtt caaataaaag
    14401 atttaaataa ggttacgacc gttaacgata ctgatctttt actgcttgat gatggagctg
    14461 caagcagtaa tgctatcacc tttaaaaact ttttagatgc ttctaaagac aaaatattta
    14521 aaggagaagg attagactat tttaagcaga taattaagtc tacaattgcc gaagaacttg
    14581 cagctgataa agattttgta gaaaaaattt atgctaaaat aacggacaaa ttaattaaca
    14641 acgattctac taatatttct aaccttttta gtaaaattaa atcacgcctt acagatagca
    14701 tatcatcagc cactttatct agaagtgatg atcttttgat aatgccttca tcagatacta
    14761 ttcaaaaaac acccgttcct aaacatatac ttggagtacc atcaaatttt gcttatggca
    14821 gaactagaag tactacactt tatccttctg actatgagaa taacgcgata tctattaata
    14881 tggaatacaa tgatgatgta actcttattt tttctaaaag ttacgataat tctcccgttt
    14941 atcttgatat tgaaattcaa gtaaaaatca atgataatag gatgcagaaa aaatcattaa
    15001 aacttcagta ttctgatgaa actacataca atagggttta tgaaattgcg ggcccccgcg
    15061 gactattcac cagaattccc atttataaag gatggtatgt ccaaaaaaga gtctccttgt
    15121 atggagatcc attcccagat cttttaaaac tgtaaacttt ttagcaaaaa ttatgatttt
    15181 ggtatataat atacgtataa aaataaaaaa ttaaaatgaa ggattaaaaa atggatacta
    15241 ttaaattaac cgaacttctt atcaatttaa acgaaattaa acttatagcg gtaatgattt
    15301 ttgtaacagt gctggtttta ggagtattaa ttcttctcaa gcctttacta aaagacatat
    15361 tgactattgt aataggcaag atttttaaga atggtaatgg taatggcaaa aatcacatta
    15421 aaaaaagaga ttaacttatg aaattatcca aagataatgt tgagcttgga cttacgtctt
    15481 tatcaaccct tattgatata ttttctaaat ttgaagatga atttgatgaa attgcacata
    15541 aaggattctt tttggtttat gatctgtatt ctcattacaa attaatctat acagcaaata
    15601 tggaaagact tgagagtgca ttaaccccag caataaatgc ggcactcgct ccattaaatg
    15661 aaaaaatcaa tcaatgcatt gacttagtta attctgatga aaaaaatctc aaaatatcta
    15721 atgatctgaa attcaatcag gaaggaaaac ctatctataa ggaaagaata aataatgcaa
    15781 aataacacta ttggtttagg acttaattta ctatccagct taactaacat agctaaaact
    15841 gatacaaaca tagatcataa ttacattaat acttttagta aagtaataga ttttttctac
    15901 aaaacatata taagcacact aaaatctatg gaaacagctg agtcaactaa aatatttgaa
    15961 gaaatacaag acattttaaa atacaacatt gagataatag aggctatctc tactgataaa
    16021 agcaaaagaa ttatcacttc acttaaagca acacgtaaca aaatcatgaa agaatatatc
    16081 aaaatactta aaagaggtga aaatgcttaa aagattgcat tgtctactaa ttgctttgct
    16141 gctatgttgc accactattg ctaacctacc agaagagcca aaaccgccaa ttattcaaac
    16201 actaaaatct ttagctaaat atgaaacaca actttcagag tatgttatgt accttgtaac
    16261 atttttagct aaaacaaaag tcaaagttaa tgacccaaat tatccagaat atccttatcc
    16321 agacttatca acactaaaag acgaacactc cataactgca gtaaaacaca atatcaacat
    16381 atatttagag tacattaaaa aaacaaaacc aatagcggaa aaagtctata ataaatattc
    16441 ccaattaaaa atgtaaatta caaaaaggtt tttcttgcaa gaaattctac tttataatta
    16501 aattggcttt tacaacagaa gaaaatctag atattaaatt tactttaatc taatatctag
    16561 attttaacat tttcaacatg aatatttact aattaattag tgccctcttc gaggaacttt
    16621 attactttgt ctatctgttc tacagcgttt ttagacattt tatccccatt accagaagta
    16681 ttgcttccaa gaagtggtac agttactcca actaattttg cttctgacca tatttttctt
    16741 tttgaaatat cctgatcctt gtcagtaatg ttttcaatgg tatttttagc tgcttttaac
    16801 gctgctaatt tggccgctaa tttatcctga aaggaatttt gcaaatttaa tagtttttct
    16861 ttaagctctg cattgcctat atcttttaaa ttttctttta attcatttat tttgtcttta
    16921 taatctttaa atttgcctcc agaagaatca tttacaagag ctaaaacatc ctccattaat
    16981 gaatctattt ctttcttttc ttctacatat gctttacaag ccattacaaa taacattgat
    17041 gcaaaaaata atttaaatat gtttttattt ctcattagtt actcctatat tcaataataa
    17101 tgaaataaaa gctagcacaa cattcgaaaa atataaatct ctcaattaat atttttaaag
    17161 atttttaaaa ataagctcta taattacaag aataaatttt atttttactc aacatattgt
    17221 actggagata aggaaaggaa ataacaatga aaatcatcaa catattattt tgtttatttt
    17281 tactactact aaatagctgc aattctaatg ataatgacac tttaaaaaac aatgcacaac
    17341 aaacaaaaag caggggaaag cgtgatttaa cccaaaaaga agcaacacca gaaaaaccta
    17401 aatctaaaga agaactactt agagaaaagc tatctgaaga ccagaaaaca caccttgact
    17461 ggttaaaaga agctctgggt aatgatggag aatttgataa atttttagga tatgatgaaa
    17521 gcaaaataaa atctgcactt aatcatataa agagtgaact tgataagtgt actggggata
    17581 attctgaaca acaaaaaagc accttcaaac aaacagttca gggtttcttt agcggcggca
    17641 atatagataa ttttgcaaac aatgcggtta gtaactgcaa caatggtggt tcctaatagc
    17701 taacagcccc ctatttgggg gctttaatat tgctatgctg caaatatata attaaattgt
    17761 ctttcttttt tcaacatgca aaagaatttt aatacttttg ttttataaac gtctcgatta
    17821 tcagacataa atactttaag cttatttaga tcatcaaatc tattagtttt attgaaatat
    17881 ttttttaaaa tatttaccca atattctata ctcttaagct cagcattctt tttaaaaaga
    17941 tcttctaaag catcatcatt atcagtacat aatgcccgaa taagagcatt tatattattt
    18001 ttttcttcac cttcatttac ccaatttttt atattaaaca gtgcgtctct aaaaatttca
    18061 tagcaataag ccttgccaga tttcaagttt ttattaaagc tgtttagttg atttttttct
    18121 tgatttatgt cctttttttg ttcttgtttt tgattaacac taacttgctt gctaggcata
    18181 gaattttcgt tttcgtgatt attgtaaata ggtgctgcat cagtatcaaa ttcacttttt
    18241 atgtcaagat acgcaactaa agcatacctt ttaaaataag taatagctgc accaacaagt
    18301 tgtggcattg tattcaaatt tttagaccca ttttcaccgt tccattgtaa tttatctgta
    18361 tgaattaatg tatcaagcga ctctttgtat ccagtacttt tactgtaaaa tgtagtccta
    18421 acaacaggaa cttcaccatt tttaccatac acaaaagttg gaaattgcca aaaaccaagc
    18481 tttaaattgt gattttttat aacattttga attacttcta ctatgacatt gaaatcttga
    18541 tacttatatc cgtatccttt aagacttttg tcaatacgtg gcaagttcat tcttaaagta
    18601 tccatatcat ttaaaaagtc tatttctgct tgaatattat tttgtatttc ttgattatta
    18661 ttgtttgaaa cattgttcat gttttcctcc tttatttagt aataaataag tatatagcaa
    18721 aaactatttt tgtcaggctt tttacaaaaa tttttacaaa aaagaagtgg gacttaacca
    18781 aactcttttc ttaaagaatc tcgttaagtc cccactatat tattattttt tgcaaattac
    18841 taaataaagg tagtcaaact gaaatatgtt caaataacta cgctgtttgt agtgtagccc
    18901 aatttttaat taaaatcaat caatcttttt actaagttat aaaaagtata ttaatttaac
    18961 aaaattaata attaaaattt aatatttttt tagaaaagta tttactttta aatcaaaatt
    19021 ttgcattata ttatttgtaa ttattaataa ctaaataaag gagaaaatat gaaagatttt
    19081 ctaaataaca taaaaagtct aacttgctac aacaaacacc aacacaaatt aatatctctt
    19141 acttcaacac tagactttct aaacaaaaaa gataagaaat acacgcaaca aaacatactt
    19201 tattatttta atgaaaatct aaaaagaaat ggtctagctc ccactactct aagaacaatg
    19261 caaaattatc tttataaatt agaaaaagta ttaaaagtta caactaatta ctaccaacac
    19321 atgggtgtaa attgtgggac tgaaatttat tataaactaa agtatcctaa aaaagaatgt
    19381 taccagaaaa tcaacaagta ctttgaagag cgaaaaaact ctagatttaa atctagagtt
    19441 aataaccatt ttaaagacga tatttctaaa aatggtagtg taaattcagt ggagtgttta
    19501 agtaataaaa ataatataaa agaagaaaga aagattaaag aaatagaaaa atatcaagta
    19561 ataaagtatt tcaataaaag caacttgtta tgtaaagaaa ttcttccgtt tttattaaca
    19621 ttaaatgttg ataaagatac tatgattaaa ataatcaaaa acataaaaag agttgaaaat
    19681 aaattgctaa aaaacacaaa tttaaataaa tcttgcttta aagaaaagca agagaaacta
    19741 aaaagaattt taaataacac tcagaaagaa ttcaaacaaa atggatataa ccccgaacaa
    19801 ttaaagataa atttacaaaa agtatacgaa agttacaaat ttaagcccca ttttattatt
    19861 gaaaatcata aatatagcga tttaaacaat ataaagagta aattagaaaa gtcgattgaa
    19921 agaaaaaaag aaaatcctca acaaaattat caaaatttaa aggaaaacat tttcaatatc
    19981 cttattgaac aactaaaaaa agaaacaaat attgaaattc taaagccaat tatcaaaaaa
    20041 tatttgaata accaaaagaa aatagaatac aataaagtat ttggtacata tcatcttgaa
    20101 ttattagaaa taataaaaaa tgaaaaaaat tctttaacca cagaagaatt taacataaag
    20161 gccgtatgag gatttaacat ggaaaatgca ccagaaccta ttgaagctgt aaaaaaaggc
    20221 aaatgtaaag ttgaatgcca aaataaagaa cgctttattt taattgaaaa agaaaatggt
    20281 aaagcaatgt accatacaaa aataatgatg gatatttata aatttggagt atatgagaaa
    20341 aaacacgaat ttagattatc attgagggcc ttatttaatg gagaaagaat tgttgaagaa
    20401 actcatttat acccaattaa agaaggagat aagtttattg gtatttttta tggctacaga
    20461 aaaccaataa aaaagccatt aataaagtat caaataaacg gggctagaaa agcatatgca
    20521 ttagcaaggg catattatat ggaatttaga tttaaagccg gaagtgtctt ttgctatttc
    20581 aagggattat atcgattatt agataaaaaa agaacaaata atcattacaa caaagtttta
    20641 tttagtatgt ttacggattt agaacaacaa gtgtataaat tttatgggaa aaaatacccg
    20701 gaacaaggac cgttaataaa atggataata aaaaacctaa aataataaca atagcgtcaa
    20761 tcaagggcgg tgttggtaaa agcacaagtg caattatatt tgcaacctta ttggctcaaa
    20821 aatataaggt attattaata gatatagata ctcaagcatc caccactagt tattattatg
    20881 atgatataca aaaatccagt atagatttaa gaaaaaataa tatatatgaa gttttaatag
    20941 aaaaattaga tattaatcga tcaatcgtta atgtagcgaa taatttagat ttaataccta
    21001 gttatttgac tttacatagt ataaatgctt ttggttataa gcacactttt gatgaattta
    21061 gattaaaaaa agagcttaaa catatagatg ttggatataa ttttattata attgatactc
    21121 ccccaagttt ggattttact ttaactaatg ctttagtttg ttgtaacaat gtaattgtcc
    21181 ccttgacagc agaaaaatgg acaattgaaa gttttgacct tttgaaattt tttatggaaa
    21241 aaataggtgt agaattgcct acttatttta taataacgag atttaaaaaa aataatacac
    21301 ataagcaatt gttggaaatg ctgaactcca aagaaaattt tttaggaatg atatcagaaa
    21361 gagaagattt aaatagaaga attgctagta attcttcttt tgattttcaa atggattata
    21421 taaaagagta taaaaattca ttaatgaatt tttatgcaaa attaaaataa ttataattat
    21481 aagttcgacg cgttgaactt ataattaagg aggcttgtta tgaaaaataa tacaaaatta
    21541 ataatcaata aaagggatat tgattctgag gggaatgcat tacttgtaga ttcttctaat
    21601 gttagtaaaa atggtgttga aacagatcgt tataatactt tgaaaaagaa attgtatgta
    21661 aaccttagag aaggagtttc taatagagta gaatgtatga aaatcttaaa agaaattaaa
    21721 gataatgaat actataaact tgatggatac aaaagtttcg atgcttttat aaaggattat
    21781 gatgttgcaa aaactcaagc gtataactat ttaaaaattg ccaatgcaat agaagcagga
    21841 gttattgagg aacaatatgt attagataat ggatttagat taatattaag tgtattgaaa
    21901 gataaagaaa gtccagtatt gaaaaaatct aaacaaaact caataaaacc attgagattt
    21961 caacttaaaa ctcaagaaag ttatgatttt tacaaaagca atgctaaatt tacaagtttt
    22021 atgatgcaag agatttttga aaatcaaaaa gatttgatta gtaaactttt aaaaatgtat
    22081 aaacaattaa aaggataatc tatgaacaat ttagcataca aaacatataa catagaaagt
    22141 ataaaaaacg aatttttaaa tatagggttt agcaaggaag caatagattt tgtttttctg
    22201 cataatgata attacaactt tgaattttta aaagagaaaa taattgatat agagaagaat
    22261 ttgcaaaaag acatatctaa tttagatgcc aaaatagaca atgtggaaaa gaatttaaat
    22321 ttaaaaatag atggtttgaa tatcaaaata gacaatgtag aaaagagctt aaatgccaaa
    22381 atagatagtt tagatactaa gatagataat gtagagaaga atttaaatat taaaatagat
    22441 agtgttaaaa atgaacttaa ttctaaaata gatagtttag acgccaaaat agacaatgta
    22501 gaaaagagct taaatgccaa aatagatagt ttagatacta agatagataa tgtagaaaaa
    22561 actttgcaaa aagatatatc tagcttgaat actaaaatag atagtgtaga aaaaacctta
    22621 caaaaggata tatttaacct agataataaa ataaatgttt taaaaaacga acttactgca
    22681 agtaatagaa caatacaagt aattttaata atgggaataa cacttgctcc aattatttat
    22741 tctatattca ataagtattt tttaaattaa gaatgattaa aattttataa agtaataagt
    22801 tagtatatag ctttaaagta gaaattattt gaatttttta acaagagaat ttaaataggt
    22861 tcttttattt taacaaatac aaaataattt taattctaaa ttgaactgaa tttaatcgtt
    22921 tagtgagttt atctaaaata aattgagcta agcccgcggc tttattaagc tctttaacat
    22981 gagaattgaa taaagctttt atttattata ataatttctg taaaaagcct gacaaaaata
    23041 gtttttgtta tacatatgta tatgtatagc taaaaaaata tattgctatc aaaaaaatcc
    23101 aattaagttg ggtttagcta agttctttaa caagagaatt taaataagcc caactatttt
    23161 tttgtaaaaa tttttgtaaa aaagttggca aaaatagttt ttgctatata cttatttatt
    23221 actaaataaa ggaggaaaac atgaacaatg tttcaaacaa taataatcca caagacaata
    23281 ttcaaggaga gctcaaaatg ataagtatta atcaacaaag ttttactggt tgtgaaatat
    23341 ttgaggaaaa atcttctccc attaaagaaa aaagtaaatt aagtaagata ggtaagaaat
    23401 taccaggaat aagcagtcaa gaatgtttta gatttaatcg aaatattgat tttagtgtgc
    23461 aaagaaacaa gttagataaa tacggtgcta gtgaagtagg cagtattctt gttggaggtg
    23521 ctgggctgaa agatttaatg ataaacagag tgcttaaata ttttgatatg agcctacctt
    23581 ttgaagagaa tttatatatg ctcaagggca aagagttaga gaatttagga tttagagagt
    23641 ttgttaaagc atacggtgat aatattgata ttttatataa aaataaatat gccaacggtg
    23701 ttgataagta taattatttc aaaaaaatgg gcagttcaga aactttagtg ggctcaacaa
    23761 ttgatggctg gtttattaat aataatggcg atttagaact attagagatt aaaagtagcg
    23821 actctaatta tatgagtagt gctattgctg agtacaataa aaatggcaat tttttaagca
    23881 gtaaatattt tttcaaatat tatgtacaag cacaagtgca gctagcgtgc actgggcttg
    23941 agtattgtaa tttgttcttt ttaatagatg ctgcaccaat taactgtaag attaaaagag
    24001 atgaggcctt aatatcaaaa gtgtttgaat ttgttaataa atgtgaatta gaaattataa
    24061 atttgaaaaa agatatttat agtaactata gagaggaata cttaatggca cataatttta
    24121 acgaggatac gtttataaaa cttgttgaag atttagtaga aaggagtgat ttttatagtt
    24181 ctggagttga gtttgattgg gcaagagaat ttatagaata tgttgattgt gcagaccttg
    24241 aaattaagga taatcaatct gctgaaaatc ttgcgtatga tttaatggag attgatagtc
    24301 tacaaaaaga attaaataga atccaaaacg aaaataaaaa aagagaaaag cccattaaag
    24361 ataggttgaa gatgctaatt tacaatatta cgaatacata tccactaatt gagcagttaa
    24421 attataaatt tggagagttt gtgtttactc ttgaccctaa gaaaagggca atatcagata
    24481 gattaaaggg actgctgcca acaagtggta cagtattttt ccctagcaat atagcatttg
    24541 caaataatgt tagtgtcccc atgtgaatgg gtgcactaaa aaattaaaaa aataaattta
    24601 atataggagg attaattaat gcttattaat aaaataaaac aagataatag aactttaaga
    24661 ccggagatac aaaaatgggg ttgttacttt ttgtgtctac attactatac aagtctattt
    24721 aagcaacgtg aatttaatgc gtatgagata aatgcagcgt attatagatt tataggactt
    24781 ggatatatta agagcaattg ttttattata aatccatgta tgatacttaa ttattacgga
    24841 attagaagta gcgtgagata tgaatcttta aattatttag gtgcagccaa tgaatttgaa
    24901 ataagtgaag ttaaaatcga taaggttaat ggatatcact ttatagcaac aaaaaataaa
    24961 gaaatattat atgattcact tgacttgaaa cctcgtggaa aaatatttaa agtaacttca
    25021 aagcgcatat ttagactaaa gtagtttttt taaagtttaa ggttattttt catgcattta
    25081 taagcgtgaa ttttgttagc agcagagagt ccataaatat tatcaatttc attggttgaa
    25141 tgatatttca taagttcttt aatctggaaa gagttatagc cattagattt taaatttgaa
    25201 ataaataaat ttctaaataa atgaagagat ttattagcac gaaagcctga ttttttaaga
    25261 agaattttaa attttttaga aatattgata atgctaattt gattatcttt aaatttatgt
    25321 ttggtttttt ggaaaaggta ggtacgcctt gagtcgagat ttttgtcatt aaagtaattt
    25381 tcgtgagctt tttgaatagc ctcaaattct tcagatttga tgacaatttc tctaatgcaa
    25441 gtgatatttc tttttttagc tacatttact tttatattgt agaaagtttc tccagttttg
    25501 cttagtagcg gggtaatatc ttgcatttta actttttgaa tttctgcacc cctgcaccca
    25561 cttattgcga gtagatgtag aaaccaacca gaaattgggt cagtttgttt taatgttttg
    25621 acgcattttt caattatttt gctacttttt gaggttaaat aaaacttagg agttggtttt
    25681 gaagattttt tagtaggctt agaagaaatt tttagtgaat ttttaagaat tttattttca
    25741 tttaccacat tttgataatc ttgaaatagt ttgagcataa aatccatatt gaaattattt
    25801 aaattaaaat aattattcat atctataaaa tcctctcctt agaagtgtta cttttaaatt
    25861 aagtaaaagt aataaaaatt taataaaaat gtaatttata ttttatcaaa aacctaaaat
    25921 tttagtcaaa ttttgggtgt tctcattgca tgcgaaattt gggttgtgga gtggctgtga
    25981 taaacagaat aggcattttt tgagggtgtc ggataagaaa gacagtatac tttatctaat
    26041 atatagcaaa gactttgaaa tttaagttgt atggattttg tagtcttttg taatgagtgg
    26101 tgcatttgca atggagagat tttggggagt tggttaaaat tatatttgcg ttttgttaat
    26161 atgtaatagc tgaatgtaac aaaattatat atttaaatct ttgaaaaatt gtaattattc
    26221 ggtgttgcgt tagatttaag acttatggag caacttatga ataagaaaat gtttattatt
    26281 tgtgctattt ttgcgctgat agtttcttgc aagaattacg caagtggtga agatgtaaaa
    26341 aaaagtttag aacaagattt aaaaggaaaa gttaagggat ttttagatac aaaaaaagaa
    26401 gagttttttg gagattttaa aaaaccagaa gcaaaagttc aaccaaagga tgaagaatct
    26461 atgcaagctg atgagcctca ggagcagggc gaagatcaag tggttcaagg tgttgctgaa
    26521 gatcaaaaat taaaagaaga aattgaacaa aaaataaaag aattaaagga taagatagag
    26581 aagtcggatc ctaaaagtgt ttctcttaaa acatattctg attatgaaaa ggaaatagaa
    26641 gaattaaagg aaaaactaaa agataaagaa aagtttgaaa aagaattaga aatccttgag
    26701 aaagctttaa atgaaaaaat agagaaaaga aaaaaagaat tagaagagtc tcaaaaaaaa
    26761 tttgaagaac ttaagggtca agttgaatct gcaattggaa taactgatgg agaaagggct
    26821 aaaaatcaag ggaaagttgg aatagaagcc ttgcggcatg ctcggggttt gggctttaaa
    26881 aatatttcta gtggtaatag tactagcgat atagctaaag aaataatagt aagctcgctt
    26941 aaaaagattg aagaagagct tgaagagctt aaaaagttag agaaagaatc taaagattct
    27001 aataaaaaag aatagaaaaa ttttttttac aatcataaat tataatataa caagactcac
    27061 agcgagtctt gttatattat ttaaaatacg tactatattt cttgtatagt ttttgaaagc
    27121 tatcaagatc aaaagttata gaactagtta atttctcagg atcttcactt tcaggaattt
    27181 caattgttat tgttacggtt ttatgtttta ataattttgg cagtaaattt tctatgcccg
    27241 gatcagaggt tcttagatta atcctaatat attctgaaag cttattatat gaattattcc
    27301 aaatttccca cataactcta ttatttacaa atttttgatt taattctctt attatttttt
    27361 cggggccatt atcaaaaaaa aatttaactt tcactttact aatgtttgca cgtatatcat
    27421 ttaacatagg gtatggattg ttaaactttg ctttgtaatg gtattctaag ttaaaaccca
    27481 tataagaggt ttctttgccg tctttaatat cctttaaagt ggtaaaacta agacgactta
    27541 attgttcatc ttctcctata aagatagtag aaaaaccccc ttcatcagca ctaagagttt
    27601 gaaaaaagga tatgtgcgta tctgttttgc ctttcttatg ataatatttt tccatatatc
    27661 ccttgtattg agattgatca taagaaaaac ttattgttac ttttaaaaat aataaaaata
    27721 ataaaaatat ttgtttttga ttcatataaa tgctcctttt tggatatttg aaatgtttgg
    27781 tttttatatt aataaatatt gtaaatatag ggcagttgtt aataggtata aagaaattaa
    27841 taatttatgt taattgaatt aacaaattgc tttactattt agagtaacaa tttgttaatt
    27901 ttgttatttt aggagaattt tcttgaaaag agccaaaagg tcttttgatg attatgttgc
    27961 atattttaga gaaggattgt tagatgatag ggaaatagcg gataaattgg gggtttctag
    28021 ggtaaatgtg tggaggatga ggaaaaaatg ggaaagtgga gaaagtgttg ttaaccaaga
    28081 ctctagagta acaattagtg aagatacttt agaacacctt ttatcacaaa cttttaaatc
    28141 agaagttaac gctaggaaag ttataagtga attagatata gagtgtgcta atttaaaatt
    28201 aggatttata cgtgcattta agcaatattc tagtgttgaa cttactggta tgcgaactaa
    28261 aatagaaaat ttaagagccg aaattgatgc tttaaataaa gcaagtagta aaaaaaacaa
    28321 gcaagttgtt aatggagaaa ttaattcttt aaaaagcgag cttgatgaat atataaagga
    28381 gtgttcaata agagaaatgg agctttacta tgaatgtatg aaaaaactta caactgctaa
    28441 tgaggctgaa agcaaaagca actacaaaaa tagtaaaggg cacaagtgaa cttatatcaa
    28501 acaaaacttt ttacaacact acaaaaggaa tacaaaaata aatatggagt tgatatatca
    28561 caatttgtaa agctaacaaa ttcttcaatt aattttgata agtttgaaga aaaacagtta
    28621 actttaaaac aaaaaaatgt gataaaaagt attaaaaaga ataatgaaaa aaagattata
    28681 ctcagcggcg gcatagctag cggcaaaacg tatcttgcat gctatctttt tctcaaaagt
    28741 ttaattgaaa ataaaaagtt atattctagc gatacgaata attttattat tgggaattca
    28801 caacgctcag ttgaagttaa tgttttggga caatttgaaa agctatgtaa acttcttaaa
    28861 attccttata ttccaagaca tacaaataat tcatatattc tgattgattc actacgtatt
    28921 aatctatatg gtggagataa ggcaagtgat tttgaaagat ttaggggaag taattcggca
    28981 cttatttttg ttaatgaggc tacaacttta cacaagcaaa ctttagagga ggtcttaaaa
    29041 agactaagat gcgggcaaga aactattatt tttgatacta atcccgatca tccagaacac
    29101 tattttaaaa ccgattatat tgataatata gcgaccttta agacatataa ttttacaact
    29161 tatgataatg tgctacttag taaaggattt gtcgaaacac aagaaaagct atataaagat
    29221 ataccatcat ataaagcaag agttttgcta ggtgagtgga tagcaagcac tgattcaatt
    29281 tttacacaaa taaatattac tgatgattat gtatttacta gcccgatagc atatttagac
    29341 ccagcattta gtgttggcgg ggataacact gcattatgtg ttatggagcg agttgatgat
    29401 aagtattatg cttttgtatt tcaagaccaa agaccagcta atgatcctta tattatgaat
    29461 atggtaaaga ctgttataga aaatttcaat gtgcatacac tgtatttaga ggatagagat
    29521 aatacaaaag gtgctggtgg attgacccgt gaatacatct tgctaagaag taatataagc
    29581 caatatttta gaattgttcc agttaagcca aagtctaata aatttagcag aataacaacg
    29641 ttaattacgc cgtttactta caaaaaactt tacattacaa agtacagtag ttcttctgta
    29701 tttaatgata tttattcgta taagggggat agcaaaaccc atgatgatgc tcttgatgca
    29761 atgtctgcag catatttgat gttgtcttta ggatatagag agcgaagtgt tcactttggc
    29821 aatcaaagat ttttgtaa
//

LOCUS       plasmid_cp32-7              30800 bp    DNA     circular BCT 30-MAR-2006
DEFINITION  Borrelia burgdorferi B31 plasmid cp32-7, complete sequence.
ACCESSION   NC_000952
VERSION     NC_000952.1  GI:11497236
DBLINK      Project: 57581
KEYWORDS    .
SOURCE      Borrelia burgdorferi B31
  ORGANISM  Borrelia burgdorferi B31
            Bacteria; Spirochaetes; Spirochaetales; Spirochaetaceae; Borrelia;
            Borrelia burgdorferi group.
REFERENCE   1  (bases 1 to 30800)
  AUTHORS   Casjens,S., Palmer,N., van Vugt,R., Huang,W.M., Stevenson,B.,
            Rosa,P., Lathigra,R., Sutton,G., Peterson,J., Dodson,R.J., Haft,D.,
            Hickey,E., Gwinn,M., White,O. and Fraser,C.M.
  TITLE     A bacterial genome in flux: the twelve linear and nine circular
            extrachromosomal DNAs in an infectious isolate of the Lyme disease
            spirochete Borrelia burgdorferi
  JOURNAL   Mol. Microbiol. 35 (3), 490-516 (2000)
   PUBMED   10672174
REFERENCE   2  (bases 1 to 30800)
  CONSRTM   NCBI Genome Project
  TITLE     Direct Submission
  JOURNAL   Submitted (01-DEC-2000) National Center for Biotechnology
            Information, NIH, Bethesda, MD 20894, USA
REFERENCE   3  (bases 1 to 30800)
  AUTHORS   Fraser,C.M., Casjens,S., Huang,W.M., Sutton,G.G., Lathigra,R.,
            White,O., Dodson,R., Hickey,E.K., Gwinn,M., Peterson,J.,
            van-Vugt,R., Palmer,N., Haft,D., Rosa,P. and Stevenson,B.
  TITLE     Direct Submission
  JOURNAL   Submitted (11-NOV-1999) The Institute for Genomic Research, 9712
            Medical Center Dr, Rockville, MD 20850, USA
COMMENT     PROVISIONAL REFSEQ: This record has not yet been subject to final
            NCBI review. The reference sequence was derived from AE001579.
            COMPLETENESS: full length.
FEATURES             Location/Qualifiers
     source          1..30800
                     /organism="Borrelia burgdorferi B31"
                     /mol_type="genomic DNA"
                     /strain="B31"
                     /db_xref="taxon:224326"
                     /plasmid="cp32-7"
     gene            65..1288
                     /locus_tag="BB_O01"
                     /db_xref="GeneID:1194642"
     CDS             65..1288
                     /locus_tag="BB_O01"
                     /note="hypothetical protein; identified by Glimmer2;
                     putative"
                     /codon_start=1
                     /transl_table=11
                     /product="hypothetical protein"
                     /protein_id="NP_051334.1"
                     /db_xref="GI:11497267"
                     /db_xref="GeneID:1194642"
                     /translation="MCDLRKTKLIDKISSLELYKYSIFFRNYIENVAEDCLKNGLVLE
                     SSDRNVSEFELARLKVQLKDALLNCIISYRFHGIGYVLVKTKDTLIDLEQPVNIELPI
                     GFEYLDYEYVRDLGVDFDHITYKVKSNNKNNSLDAVKIHKSRLIIYENFDYILKRYVP
                     CYTESFLLDIYLFEKIYVEIERRIENHNFLFYKDESLVQLQDALSSATTSLSALTQGN
                     NDRGSGILSSFLRKQNSNNHSKDISNLRSLNDSLAQELARLKSNLNNEGMFYTATPSA
                     SLEVIKYDLSYLKEALALIKAKIGADTKEPLTRSFNEQAKGLGNDGKGDRSNYYDFLK
                     GVQEQVENSCNLKLTKYFGLDMKFNSLIMLSEEQKVERDIKLIELYSKYNQLIQSSSF
                     DNEELAILKEKLFSF"
     gene            1305..1997
                     /locus_tag="BB_O02"
                     /db_xref="GeneID:1194643"
     CDS             1305..1997
                     /locus_tag="BB_O02"
                     /note="hypothetical protein; identified by Glimmer2;
                     putative"
                     /codon_start=1
                     /transl_table=11
                     /product="hypothetical protein"
                     /protein_id="NP_051335.1"
                     /db_xref="GI:11497268"
                     /db_xref="GeneID:1194643"
                     /translation="MTEKEEKEDLQAQDKEEQQIKADTKVISAQEFEEYMRFKEQANS
                     KSKETSRDLSINERITKELAEVEERERIEKQLLLEAERINEIDTLAKAHLSNHFNKEV
                     LLAKGYTLKDIMQAQRRELVRKFVPIEQIKAIAKVSDISHIDGEILEQLVSLAKVNIK
                     LRKNASSSSSSVDSIKGNIAIKSEERASLLDSNFVPINFTEFVQAISNTYKQRRIQFY
                     ENLKRHKRTSIA"
     gene            2010..2567
                     /locus_tag="BB_O03"
                     /db_xref="GeneID:1194644"
     CDS             2010..2567
                     /locus_tag="BB_O03"
                     /note="hypothetical protein; identified by Glimmer2;
                     putative"
                     /codon_start=1
                     /transl_table=11
                     /product="hypothetical protein"
                     /protein_id="NP_051336.1"
                     /db_xref="GI:11497269"
                     /db_xref="GeneID:1194644"
                     /translation="MSDITKIKQEFDKKVAEIQALMKNPQQDSGLLSNSIDFRDQNLI
                     FSNSGGVCTSSKDKIENYPAKGYPYKRGVKLSFGDGTTELEVEAGGGDDLYGVCSDID
                     EFSGMATVIPITNNFTGYLTLKKEGQNGVNPGDKLNFNQHGELEKVTGAQKSVNAIAL
                     SKAHKLTEDLFIVLASVFGNRAIKG"
     gene            2574..3338
                     /locus_tag="BB_O04"
                     /db_xref="GeneID:1194645"
     CDS             2574..3338
                     /locus_tag="BB_O04"
                     /note="hypothetical protein; identified by Glimmer2;
                     putative"
                     /codon_start=1
                     /transl_table=11
                     /product="hypothetical protein"
                     /protein_id="NP_051337.1"
                     /db_xref="GI:11497270"
                     /db_xref="GeneID:1194645"
                     /translation="MALKGNMQVENLEAVEDPQVDLGAQVSAAPRAKRQARQAEDAQG
                     EDPYLEAINELDDILLKFKKYVKSMSSIENKVFGGLSSCFKSKNERVDAYSFACSSYT
                     DKIEEYLYDPANSFPYKRGVKLVPKENSIYVEVGADTDMYGICVDVCEFSCTAYVLPI
                     TNNFEGYLVTRNPSIKIGEILDINNNGVIIKAGGGPPTAINIYALSDSFTINFAPEDG
                     NQDQNRYPRQEYSINLIKVAIFGNRGLEKIVIPDGG"
     gene            3368..3940
                     /locus_tag="BB_O05"
                     /db_xref="GeneID:1194646"
     CDS             3368..3940
                     /locus_tag="BB_O05"
                     /note="hypothetical protein; identified by Glimmer2;
                     putative"
                     /codon_start=1
                     /transl_table=11
                     /product="hypothetical protein"
                     /protein_id="NP_051338.1"
                     /db_xref="GI:11497271"
                     /db_xref="GeneID:1194646"
                     /translation="MGDTTQLVKEYQEKRSKLEKFMKNPQHDASLLSNSNEFRDKNVE
                     FFASGGTRTSKFDKLENHPFLGYPYKRGVKRVIQEAQDNQSHYEPHVEAGGGEDLYGI
                     CIDIDEFSKTATIVPITNNFEGYLVAKDSTVKVKDKLVFNKDGALEKVTGAPNKATIN
                     ATALSDAKQISNEVYLVKVAVFGNKAMSRN"
     gene            3962..4921
                     /locus_tag="BB_O06"
                     /db_xref="GeneID:1194623"
     CDS             3962..4921
                     /locus_tag="BB_O06"
                     /note="similar to GP:1663561 percent identity: 98.37;
                     identified by sequence similarity; putative"
                     /codon_start=1
                     /transl_table=11
                     /product="hypothetical protein"
                     /protein_id="NP_051339.1"
                     /db_xref="GI:11497248"
                     /db_xref="GeneID:1194623"
                     /translation="MELFDENYYAKAVANIIGEVKDPIMYKWFSPDQIEDVDLQMGYQ
                     KTVKWDAFLNANPTTIANEVNTISTIGFSSEVVRLNYLKLQYKFRHLKQTSEKFYTSD
                     SYIGDINNNLLPFAQAYKLASSEIIKLINHFVLTGTVSIQKDGKNQKRLLPNMYGLLN
                     MPEQIKEEVASGDKDKMDKIFEKIEAGLSKLELGDEFSTPMMVIVDPATSLKLVKPYA
                     AAQGAASSCEKWEDVLIQTIKAINNREDVYIETSNLLKHKILIYPLNSELIKFKPSKY
                     MLPTPNEQVDKDSTDVAHSYIDFVLGGLLATRKTILQVNIKQS"
     gene            4935..5396
                     /locus_tag="BB_O07"
                     /db_xref="GeneID:1194624"
     CDS             4935..5396
                     /locus_tag="BB_O07"
                     /note="similar to GP:1663562 percent identity: 98.68;
                     identified by sequence similarity; putative"
                     /codon_start=1
                     /transl_table=11
                     /product="hypothetical protein"
                     /protein_id="NP_051340.1"
                     /db_xref="GI:11497249"
                     /db_xref="GeneID:1194624"
                     /translation="MKMSEQESLQAQVAGEEELLVTKLHSEVLLLLGIDKFALSRQNF
                     LLHLSLLQAILVTRGIDASSLTYEQIFLLTFYHMGCQLRKQGVVREFEFDRIKKEKFN
                     ELELDYYPSSSGGEEGGEGSCGSNKNFCSQLDAFLEKLKRETSTPSCVGVV"
     gene            5378..5779
                     /locus_tag="BB_O08"
                     /db_xref="GeneID:1194625"
     CDS             5378..5779
                     /locus_tag="BB_O08"
                     /note="similar to GP:1663563 percent identity: 99.21;
                     identified by sequence similarity; putative"
                     /codon_start=1
                     /transl_table=11
                     /product="hypothetical protein"
                     /protein_id="NP_051341.1"
                     /db_xref="GI:11497250"
                     /db_xref="GeneID:1194625"
                     /translation="MCGGCLMNGVRKRLSDMSFRMINVFKDPQPLRFYKGTVVKLEND
                     SSYQRVFDKNKYTEFAGVIIDIRPQELAVLYDSDMSDIQGYSKLYTYQDLNYELKDRI
                     SISDLIYFEIFSIDSSIGYFTLVLKEFIWTN"
     gene            5767..6156
                     /locus_tag="BB_O09"
                     /db_xref="GeneID:1194626"
     CDS             5767..6156
                     /locus_tag="BB_O09"
                     /note="similar to GP:1663564 percent identity: 96.12;
                     identified by sequence similarity; putative"
                     /codon_start=1
                     /transl_table=11
                     /product="hypothetical protein"
                     /protein_id="NP_051342.1"
                     /db_xref="GI:11497251"
                     /db_xref="GeneID:1194626"
                     /translation="MDKLEFKMELEIGWFGGRAGIARMHEKGGSNLPARKHLTKIAGS
                     SEFREYINNSYINSKFNLDPKSGMEAIGQAFIRYYGNYLLSAQVAPALKANTIKSKFK
                     KGSNTAAIPLVDTAKMLSEITYKATLE"
     gene            6153..6722
                     /locus_tag="BB_O10"
                     /db_xref="GeneID:1194627"
     CDS             6153..6722
                     /locus_tag="BB_O10"
                     /note="similar to GP:1663565 percent identity: 98.99;
                     identified by sequence similarity; putative"
                     /codon_start=1
                     /transl_table=11
                     /product="hypothetical protein"
                     /protein_id="NP_051343.1"
                     /db_xref="GI:11497252"
                     /db_xref="GeneID:1194627"
                     /translation="MIFTLDMVLNHLTQIFKGFKAYATENNFECDIINTYNHPYLSKI
                     TAASSNIIALKFDGTENLFNHNSRAGVFYENALEFSLNFQIYIIAIVLNAKDFDANSR
                     MLMLYGMLSDFLHNKAHKYTLESQSQPEYISKVNFYIYPISNMQTVGLINLGTKYSNH
                     AYSASIAFNASVKAIEILKEEYKIAARYN"
     gene            6703..7815
                     /locus_tag="BB_O11"
                     /db_xref="GeneID:1194647"
     CDS             6703..7815
                     /locus_tag="BB_O11"
                     /note="hypothetical protein; identified by Glimmer2;
                     putative"
                     /codon_start=1
                     /transl_table=11
                     /product="hypothetical protein"
                     /protein_id="NP_051344.1"
                     /db_xref="GI:11497272"
                     /db_xref="GeneID:1194647"
                     /translation="MPQDTISVSLLDSRIQASRPNYYNPLLVYKTAKIKVNKDAANYK
                     ILNLTVNNYEKQIETLEKDNGNGQDQFGKEKTLLKTAMSNFFNSSEESLKSADLFIYK
                     DKPEELKKYLKVHRHTFVVLINTEGDNSDDGLKIYKDDYDKFKTPSIFFVFSTKEQEI
                     KELFKDKGNTEKERNIAVYSNNKDNLHLKFISQYLHQASIFHAVNPYGMPLAATPLVD
                     DTVIGKLRTAKINFYSLLNETGLDGVPAFKEGVDLAGGAIDEQFTYHYIKNEAIIELI
                     RIWNKNNRQNSKLSALQLSGARDNAYTSAIECLLKRFVDRGLIIQYKNLSLTLSPTPQ
                     LKLELSVNITYNFSINAVSLVITTQDIVDYQNSLSA"
     gene            7830..8258
                     /locus_tag="BB_O12"
                     /db_xref="GeneID:1194648"
     CDS             7830..8258
                     /locus_tag="BB_O12"
                     /note="hypothetical protein; identified by Glimmer2;
                     putative"
                     /codon_start=1
                     /transl_table=11
                     /product="hypothetical protein"
                     /protein_id="NP_051345.1"
                     /db_xref="GI:11497273"
                     /db_xref="GeneID:1194648"
                     /translation="MQFYDLREVYFSIGGTQLHSGKLELTSEPTTRAVISSEDKGMPV
                     ISLRDPKTITYVFNIEVTLGSHDYILLTELSDEQFYNMDVRKEDKMLDLAFNDRIATK
                     IISNYAIFTEEPSRSYSAEAEKVSFEIRAINCQKSKPNNS"
     gene            8274..8729
                     /locus_tag="BB_O13"
                     /db_xref="GeneID:1194649"
     CDS             8274..8729
                     /locus_tag="BB_O13"
                     /note="hypothetical protein; identified by Glimmer2;
                     putative"
                     /codon_start=1
                     /transl_table=11
                     /product="hypothetical protein"
                     /protein_id="NP_051346.1"
                     /db_xref="GI:11497274"
                     /db_xref="GeneID:1194649"
                     /translation="MIMRYKMKILTKNKTYEYPLKVLPVYEWDRVLGFNQSDAVLKLN
                     EVQYLREITSLMISPKFLDEFYVILDQNREFISYYKDYLVAIIYTAQFNTFHLDNDLK
                     KPALVYLSEYENNVGDFVTFDYINENFDYEKVATSLSSSTSNSNELVAK"
     gene            8726..8962
                     /locus_tag="BB_O14"
                     /db_xref="GeneID:1194650"
     CDS             8726..8962
                     /locus_tag="BB_O14"
                     /note="hypothetical protein; identified by Glimmer2;
                     putative"
                     /codon_start=1
                     /transl_table=11
                     /product="hypothetical protein"
                     /protein_id="NP_051347.1"
                     /db_xref="GI:11497275"
                     /db_xref="GeneID:1194650"
                     /translation="MIKRNRDIDKAIASLNETRKKYFNLLDEIKNDKYYFPVIMNICS
                     YDSVKKLPYDELLEVNRLADIKLEKELYELILSK"
     gene            8970..10304
                     /locus_tag="BB_O15"
                     /db_xref="GeneID:1194651"
     CDS             8970..10304
                     /locus_tag="BB_O15"
                     /note="hypothetical protein; identified by Glimmer2;
                     putative"
                     /codon_start=1
                     /transl_table=11
                     /product="hypothetical protein"
                     /protein_id="NP_051348.1"
                     /db_xref="GI:11497276"
                     /db_xref="GeneID:1194651"
                     /translation="MSDKFTIKFKGILDHAATKKAIEQDISKMEKYLKPKKSSLGSTK
                     DIVKNNLSDKKKELSKQSKFESLRERVEKYRLTQTKKLMKQGMGFEKARKEAFKRSLM
                     SDRDKRRLEYKELAKESKAKSKMLAASQGKGLVAKIAIGSALGNVIGNAVSKVGGGLI
                     GFMYGFAKKAVENKSKEEQLKQLNKVFYSEKERENILGAIKGMKGFERKLEQQDFLRT
                     SSVLKGHIRELKINDEEGENVLNATKLAAMFRSTGLVGDNESAVEVVSKILKGELTEA
                     FNILKPIDKFGEKYLEAMKNKLEFLTQEGGKKKLRPEIIKDLIKDISSLNIMGHSDEV
                     ALAKSNLAKIEQNLEDVTNNVLMPVIGKISGILEKIMNLNFEQILKQIVDAITGGIKG
                     AFDGIKNIGSSLYNTASNVVGNTYNFATGWINNTIFGKNNNNTGGDDLGNFK"
     gene            10317..10958
                     /locus_tag="BB_O16"
                     /db_xref="GeneID:1194652"
     CDS             10317..10958
                     /locus_tag="BB_O16"
                     /note="hypothetical protein; identified by Glimmer2;
                     putative"
                     /codon_start=1
                     /transl_table=11
                     /product="hypothetical protein"
                     /protein_id="NP_051349.1"
                     /db_xref="GI:11497277"
                     /db_xref="GeneID:1194652"
                     /translation="MDINNKNIINNNLEKKKFEEKIKDVEKKEFWEITRIIRDVITQI
                     FALFGADNFLVLFPRMDLKGFGYVPQLFFIKPKTELIARTYNTSCSKRPVINYYDRKA
                     EYVSYNPVMIGENISLNGGVLTSLYKEMLSLLKMTVFGNTMLRFDVHLAKEQLANRIQ
                     AQVPFSIYSPTFGLKELAVITSLSFKDVPFIDEVEVSLSIEIVKTFELEKYKG"
     gene            10962..11903
                     /locus_tag="BB_O17"
                     /db_xref="GeneID:1194653"
     CDS             10962..11903
                     /locus_tag="BB_O17"
                     /note="hypothetical protein; identified by Glimmer2;
                     putative"
                     /codon_start=1
                     /transl_table=11
                     /product="hypothetical protein"
                     /protein_id="NP_051350.1"
                     /db_xref="GI:11497278"
                     /db_xref="GeneID:1194653"
                     /translation="MLLLQYDFKIEFYKAKQSLEKDTSSGDSLIEETPKIIINTQHGI
                     HIDITISNEFSNYNFVKSKRTKIVLWNLPLDFTNDIEVGDIVKIHYKKFAHEKNFDFI
                     MSGYLGTPMSTDYPGGDFSVELDVRLAISSNFFDRKLENKNFKGKTVQEAIESVFPNR
                     NIINMDKEDRLKIIEKDIYATTPKEFVDKIKGIYIHDVIADVGGDSFDVECNFIFTND
                     ITTEADENYKALEDYGLEFIPQQEIAIEGEYKIKRVYWNAQTFYTHKLKIGDKVSFID
                     GLGKMIKTTIKETSARLSNAGECSLILKLKDDSDDSD"
     gene            11904..12473
                     /locus_tag="BB_O18"
                     /db_xref="GeneID:1194654"
     CDS             11904..12473
                     /locus_tag="BB_O18"
                     /note="hypothetical protein; identified by Glimmer2;
                     putative"
                     /codon_start=1
                     /transl_table=11
                     /product="hypothetical protein"
                     /protein_id="NP_051351.1"
                     /db_xref="GI:11497279"
                     /db_xref="GeneID:1194654"
                     /translation="MHKVKGIKMTKDYKIYRMNQRLYGHALAQEDVKNWIYSNIFIIK
                     IGTVKEFKQQTQEAIVTIPEFEDLEIHTKNISNISLELSKGDNVLLLQSSVNIFDKNN
                     DIHFDKHHFYILSAISPKTLNLISDTVKIKANNKIEIANEITSLKSILESIVSAINGI
                     TVKGQAVVDYASLQIATSRISNNINSLFK"
     gene            12503..12835
                     /locus_tag="BB_O19"
                     /db_xref="GeneID:1194628"
     CDS             12503..12835
                     /locus_tag="BB_O19"
                     /note="similar to GP:1421734 percent identity: 98.18;
                     identified by sequence similarity; putative"
                     /codon_start=1
                     /transl_table=11
                     /product="hypothetical protein"
                     /protein_id="NP_051352.1"
                     /db_xref="GI:11497253"
                     /db_xref="GeneID:1194628"
                     /translation="MDLRLGNNFELVFNKDISLVDGIDEQKQRFLIFLKTLRGSLSYA
                     PHWGLDYFLLLKLLKINNLHAVKNYFHEISKELNLDLINISTTIQDNKAHISFFFSGD
                     VLNMEFNL"
     gene            12832..13710
                     /locus_tag="BB_O20"
                     /db_xref="GeneID:1194629"
     CDS             12832..13710
                     /locus_tag="BB_O20"
                     /note="similar to GP:1421735 percent identity: 97.60;
                     identified by sequence similarity; putative"
                     /codon_start=1
                     /transl_table=11
                     /product="hypothetical protein"
                     /protein_id="NP_051353.1"
                     /db_xref="GI:11497254"
                     /db_xref="GeneID:1194629"
                     /translation="MSIVFDSDFGILKRTIKDIVRAKREYLRVNYGINIDDNQSSIYN
                     IIASSLALIEEEIINELNLFFSKMKPGGTYWAAIEEHISSKSTTYSAVRNALLNLEGV
                     EYTNIKSAAGKANIYLILKETLLDASKSTINSSEFKAKLWETLYLTTPSGTLLEGDIE
                     IDGLNSTGQRKSYKISLGKRKYVYMKVKYKLDLKNYLYLNIDSQIRDIYSRIISNNYS
                     DMGISFEYQDFFAPVNEVKGIKFMEISACIKDTDTESIAKITDSDFKKNQDITITDDT
                     MLLFNTTDRLLIDIDS"
     gene            13716..14321
                     /locus_tag="BB_O21"
                     /db_xref="GeneID:1194630"
     CDS             13716..14321
                     /locus_tag="BB_O21"
                     /note="similar to GP:1421736 percent identity: 97.01;
                     identified by sequence similarity; putative"
                     /codon_start=1
                     /transl_table=11
                     /product="hypothetical protein"
                     /protein_id="NP_051354.1"
                     /db_xref="GI:11497255"
                     /db_xref="GeneID:1194630"
                     /translation="MKIPNLFNGTEVHKFILTETEYAQALLNELKSLNSNFLSINVIE
                     NIKSRYIAIWISQVLSIFYAKTQTLQSITSNINSVIFALRHIGTDESFRLIFKAFLNV
                     DIEVTTPEAGVIDISLKGVIKTNFTTFISPSTKKGKRLKKIILREKKPGYAASKKALV
                     FNSLPKGYDHSIYAFIKRIIPIGRVLKINNTDGNNIITFNN"
     gene            14331..15146
                     /locus_tag="BB_O22"
                     /db_xref="GeneID:1194631"
     CDS             14331..15146
                     /locus_tag="BB_O22"
                     /note="similar to GP:1421737 percent identity: 75.28;
                     identified by sequence similarity; putative"
                     /codon_start=1
                     /transl_table=11
                     /product="hypothetical protein"
                     /protein_id="NP_051355.1"
                     /db_xref="GI:11497256"
                     /db_xref="GeneID:1194631"
                     /translation="MADDQEKLLIDEEETVQIKDLNKVTTVNDTDLLLLDDGAASSNA
                     ITFKNFLDASKDKIFKGEGLDYFKQIIKSTIAEELAADKDFVEKIYAKITDKLINNDS
                     TNISNLFSKIKSRLTDSISSATLSRSDHLLIMPSSDTIQKTPVPKHILGVPSNLAYGS
                     ITRSTTLYPSDYENNAIFINMEDNDDVTLIFSKSYDNSPVYLDIEIQVKINDNRMQKK
                     SLKLQYSDETTYNRVYEIAGPRGLFTRIPIYKGWYVQKRASLYGDPVPDLLKL"
     gene            15222..15425
                     /gene="blyA"
                     /locus_tag="BB_O23"
                     /allele="7"
                     /db_xref="GeneID:1194632"
     CDS             15222..15425
                     /gene="blyA"
                     /locus_tag="BB_O23"
                     /allele="7"
                     /note="BlyA; similar to PID:1209825 PID:1209851
                     PID:1209860 PID:1209868 PID:2072097 percent identity:
                     98.51; identified by sequence similarity; putative"
                     /codon_start=1
                     /transl_table=11
                     /product="pore-forming hemolysin"
                     /protein_id="NP_051356.1"
                     /db_xref="GI:11497257"
                     /db_xref="GeneID:1194632"
                     /translation="MDTIKLTELLINLNEIKLIAVMIFVTVLVLGVLILLKPLLKDIL
                     TIVIGKIFKNGNGNGKNHIKKRD"
     gene            15429..15785
                     /gene="blyB"
                     /locus_tag="BB_O24"
                     /allele="7"
                     /db_xref="GeneID:1194633"
     CDS             15429..15785
                     /gene="blyB"
                     /locus_tag="BB_O24"
                     /allele="7"
                     /note="BlyB; similar to GP:2072098 percent identity:
                     96.52; identified by sequence similarity; putative"
                     /codon_start=1
                     /transl_table=11
                     /product="hemolysin accessory protein"
                     /protein_id="NP_051357.1"
                     /db_xref="GI:11497258"
                     /db_xref="GeneID:1194633"
                     /translation="MKLSKDNVELGLTSLSTLIDIFSKFEDEFDEIAHKGFFLVYELY
                     SHYKLIYTANMERLESALTPAINAALAPLNAKINTVIDLVNSNDKNLKISNDLKFNKD
                     GKPIYKERANNAKEHY"
     gene            15766..16101
                     /locus_tag="BB_O25"
                     /db_xref="GeneID:1194634"
     CDS             15766..16101
                     /locus_tag="BB_O25"
                     /note="similar to GP:2121277 percent identity: 98.20;
                     identified by sequence similarity; putative"
                     /codon_start=1
                     /transl_table=11
                     /product="hypothetical protein"
                     /protein_id="NP_051358.1"
                     /db_xref="GI:11497259"
                     /db_xref="GeneID:1194634"
                     /translation="MQKNTIELGLNLLSSLTNIAKTDTNIDHNYINTFSKVIDFFYKT
                     YISTLKSMETAESTKIFEEIKDILKYNIEIIEAISYDKNKKIITSLKAKRNKIMKEYI
                     KMLKRSENA"
     gene            16088..16447
                     /locus_tag="BB_O26"
                     /db_xref="GeneID:1194635"
     CDS             16088..16447
                     /locus_tag="BB_O26"
                     /note="similar to GB:L31420 PID:1209834 PID:1209840
                     PID:1209846 PID:1209854 percent identity: 99.15;
                     identified by sequence similarity; putative"
                     /codon_start=1
                     /transl_table=11
                     /product="hypothetical protein"
                     /protein_id="NP_051359.1"
                     /db_xref="GI:11497260"
                     /db_xref="GeneID:1194635"
                     /translation="MKMLKRLHCLLIVLLLCCTTIANLPEEPKPPIIPTLKSLAKYET
                     QLSEYVMYLVTFLAKTKVKVNDPNYPEYPYPDLSTLKDEHSITAVKHNINIYLEYIKK
                     TKPIAEKVYNKYSQLKM"
     gene            16522..17139
                     /gene="bdrN"
                     /locus_tag="BB_O27"
                     /db_xref="GeneID:1194636"
     CDS             16522..17139
                     /gene="bdrN"
                     /locus_tag="BB_O27"
                     /note="similar to PID:1209841 percent identity: 94.27;
                     identified by sequence similarity; putative"
                     /codon_start=1
                     /transl_table=11
                     /product="BdrN"
                     /protein_id="NP_051360.1"
                     /db_xref="GI:11497261"
                     /db_xref="GeneID:1194636"
                     /translation="MYNMTIRENFMETVSTNIASVTQEQIYKEFIRLGMEQLIAQDLS
                     KRYYHNELTYRDLENLEKQFDIKFDNLISKIDSVKSELNTKIDNVEKNLNLKIDSLDT
                     KIDTVEKNLQKDISNLDIKIDAVEKNLHVKIDAIKSELNTKIDNVEKNLNAKIDTVEK
                     NLNTKIDNVEKNLMSLSEMLKWVLGIMGAMSITMIAGLIFAFISK"
     gene            17245..17667
                     /gene="mlpG"
                     /locus_tag="BB_O28"
                     /db_xref="GeneID:1194637"
     CDS             17245..17667
                     /gene="mlpG"
                     /locus_tag="BB_O28"
                     /note="MlpG; similar to PID:1209837 percent identity:
                     88.57; identified by sequence similarity; putative;
                     similar to Congo red-binding protein NlpH"
                     /codon_start=1
                     /transl_table=11
                     /product="lipoprotein"
                     /protein_id="NP_051361.1"
                     /db_xref="GI:11497262"
                     /db_xref="GeneID:1194637"
                     /translation="MKIINILFCLFLLMLNGCNSNDTNTKQTKSRQKRDLTQKEATQE
                     KPKSKSKEDLLREKLSDDQKTQLDWLKTALTGVGKFDKFLENDEGKIKSALEHIKTEL
                     DKCNGNDEGKNTFKTTVQGFFSGGNIDNFADQATATCN"
     gene            complement(17712..18770)
                     /locus_tag="BB_O29"
                     /db_xref="GeneID:1194655"
     CDS             complement(17712..18770)
                     /locus_tag="BB_O29"
                     /note="hypothetical protein; identified by Glimmer2;
                     putative"
                     /codon_start=1
                     /transl_table=11
                     /product="hypothetical protein"
                     /protein_id="NP_051362.1"
                     /db_xref="GI:11497280"
                     /db_xref="GeneID:1194655"
                     /translation="MLYTYIYYYKRSKKMENLSNNNNQEIQNNIQAKISFRKDMKTLK
                     MNLPGIDKSLKGYGYKYQNFNEIVREIKNVIKKHNLELDIEQYPISIEGQYGIVDYIR
                     TTFYSTSTGYEFSFDTRIPTENLQWNNENGSKVTNTVYQMFGSGITYVKRYALVAALG
                     IESEIDTDAAPIYNNHENENSMPSKQSSVNQKQEQKREQKQEINQIQKNNTIQNQKRD
                     IKQEQKKDRLYYYGVFKEALSNIKDWVNSPTTKDNINSIIQKISFIQNIDSNNFDDIK
                     KIESDLILYFEKNSDFKSVNYWAEIIKNYFKKNNRLKDLQDFEKFVSFKRTAYGPSPL
                     IFFSILKEYERFDEIFAA"
     gene            19117..20214
                     /locus_tag="BB_O30"
                     /db_xref="GeneID:1194612"
     CDS             19117..20214
                     /locus_tag="BB_O30"
                     /note="similar to PID:1174341 PID:1174349 GB:AE001584
                     percent identity: 96.71; identified by sequence
                     similarity; putative"
                     /codon_start=1
                     /transl_table=11
                     /product="hypothetical protein"
                     /protein_id="NP_051363.1"
                     /db_xref="GI:11497237"
                     /db_xref="GeneID:1194612"
                     /translation="MKGFPKNTKSPTCHNKHQHKLISLTSTLDYLNKKDKKYNQKNIL
                     YYYNENLKRNGLAPTTLRTMQNYLYKLEKVLKVTTNYYQHMGVNCGTEIYYKLKYPKK
                     ECYQKINKYFKERKNSRFKSRVNTHFKDNVSKNSSVNSVECLSNKNNIKEERKIKEIE
                     KYQLRNYFNNCNFKTEEALSILYLNIDKDTKIEAINILKQNEIALIKKFNIKKSCMKE
                     KQKKLKEILYNTRKKLEENGYNPKQLEINLQKVYENYKYKPHFIIENHKYSDLNNIKR
                     KLEKSIERKKENSQQNYQNLKENIFNILIEQLKKETNIEILKPIVKEYLNNQKKIEYN
                     KVFGTYHLELSEIIKNEKNSLTTEEFSIKAV"
     gene            20224..20790
                     /locus_tag="BB_O31"
                     /db_xref="GeneID:1194613"
     CDS             20224..20790
                     /locus_tag="BB_O31"
                     /note="similar to PID:1143398 PID:1174342 PID:1174350
                     PID:2182755 GB:AE001575 percent identity: 99.47;
                     identified by sequence similarity; putative"
                     /codon_start=1
                     /transl_table=11
                     /product="hypothetical protein"
                     /protein_id="NP_051364.1"
                     /db_xref="GI:11497238"
                     /db_xref="GeneID:1194613"
                     /translation="MESAPEPIETVKKGKCKVECQNKERFILIEKENGKAMYHTKIMM
                     DIYKFGVYEKKHEFRLSLRALFNGERIVEETHLYPIKEGDKFIGIFYGYRKPIKKPLI
                     KYQINGARKAYALARAYYMEFRFKAGSVFCYFKGLYRLLDKKRTNNHYNKVLFSMFTD
                     LEQQVYKFYGKKYPEQGPLIKWIIKNLK"
     gene            20766..21515
                     /locus_tag="BB_O32"
                     /db_xref="GeneID:1194614"
     CDS             20766..21515
                     /locus_tag="BB_O32"
                     /note="similar to GB:D26185 SP:P37522 PID:467381
                     PID:580906 GB:AL009126 percent identity: 59.38; identified
                     by sequence similarity; putative"
                     /codon_start=1
                     /transl_table=11
                     /product="plasmid partition protein, putative"
                     /protein_id="NP_051365.1"
                     /db_xref="GI:11497239"
                     /db_xref="GeneID:1194614"
                     /translation="MDNKKPKIITIASIKGGVGKSTSAIIFTTLLSQDWKVLLIDMDT
                     QASVTSYFYKKIIEDNFNLLEKNIYEVLKGNVLIDNSVINISNNLDLIPSYISLHKFN
                     KEAITFKEIKLQKQLLNLQSNYDYIIIDTNPSLDYTLTNALVCSDYIIVPITAEKWAV
                     ESLELLKFSISDLAIDIPIFLIITRFKKNNTHKALFSSLKDNKNFLGLIYEREDLNKK
                     IAKNDLFNLNRDYMLEYKNILSKFITIIMSR"
     gene            21522..22076
                     /locus_tag="BB_O33"
                     /db_xref="GeneID:1194615"
     CDS             21522..22076
                     /locus_tag="BB_O33"
                     /note="similar to GP:2182757 percent identity: 100.00;
                     identified by sequence similarity; putative"
                     /codon_start=1
                     /transl_table=11
                     /product="hypothetical protein"
                     /protein_id="NP_051366.1"
                     /db_xref="GI:11497240"
                     /db_xref="GeneID:1194615"
                     /translation="MIAILNERSPYMEIILNKRNLEVLNEAEEHYKKLKQRLKSSFQQ
                     EIYYKMEVIKILKEIKDNEYYKLDGYRTFEDFIKDYHLARSQAYDYLKIANAIKDGIL
                     EEAYVIENGVTKTLEFLRKSPNVLKKSKQNPIKPLRFQLKSQESYDFYKSNAKFTGYL
                     LDKLFNNEKEMIKKIMKEYKQLKG"
     gene            22088..22660
                     /gene="bdrM"
                     /locus_tag="BB_O34"
                     /db_xref="GeneID:1194616"
     CDS             22088..22660
                     /gene="bdrM"
                     /locus_tag="BB_O34"
                     /note="similar to GP:2182758 percent identity: 100.00;
                     identified by sequence similarity; putative"
                     /codon_start=1
                     /transl_table=11
                     /product="BdrM"
                     /protein_id="NP_051367.1"
                     /db_xref="GI:11497241"
                     /db_xref="GeneID:1194616"
                     /translation="MTNLAYRTYNIESIKNEFLNIGFSEEAIDFVFLHNDNFNFEFLK
                     EKIIDLEKNLRKDISNLDIKIDTVEKSLNLKIDTIEKSLNLKIDFVEKSLNAKIDSLD
                     TKINNVEKTLQKDISSLDTKIDSVKNELNSKIDSIEKTLQKDISSLDNKIDVLKNELN
                     ASNRTIQVILIMGITLAPIIYSIFNKYFFN"
     gene            complement(22627..22755)
                     /locus_tag="BB_O35"
                     /db_xref="GeneID:1194638"
     CDS             complement(22627..22755)
                     /locus_tag="BB_O35"
                     /note="hypothetical protein; identified by Glimmer2;
                     putative"
                     /codon_start=1
                     /transl_table=11
                     /product="hypothetical protein"
                     /protein_id="NP_051368.1"
                     /db_xref="GI:11497263"
                     /db_xref="GeneID:1194638"
                     /translation="MFLLKNLNQDYSILFKKYAIYSLNILKNFNHSQLKKYLLNIE"
     gene            23093..24460
                     /gene="bppA"
                     /locus_tag="BB_O36"
                     /allele="7"
                     /db_xref="GeneID:1194617"
     CDS             23093..24460
                     /gene="bppA"
                     /locus_tag="BB_O36"
                     /allele="7"
                     /note="similar to GP:2182759 percent identity: 99.17;
                     identified by sequence similarity; putative"
                     /codon_start=1
                     /transl_table=11
                     /product="BppA"
                     /protein_id="NP_051369.1"
                     /db_xref="GI:11497242"
                     /db_xref="GeneID:1194617"
                     /translation="MLYTYIYYYKRSKKMENLSNNNNPQENIQGELKMISINQQSFTG
                     CEIFEEKSSPIKEKSKLSKIGKKLPGISSQECFRFNRNIDFSVQRNKLDKYGASEVGN
                     ILVGGAGLKDLMINRVLKYFNMSLPFEENLYMLKGKELENLGFREFVKAYGDNIDILY
                     KNKYANGVDKYNYFKKMGSSETLVGSTIDGWFINNNGDLELLEIKSSDSNYMSSAIAE
                     YNKNGNFLSSKYFFKYYIQAQMQLACTGLEYCNLFFLIDAAPINCKIKRDEALISKVF
                     EFVNKCELEIINLKKDIYSNYREEYLMAHNFNEDTFIKLVEDLVERSDFYSSGVEFDW
                     AREFIEYVDCADLEIKDNQSAENLAYDLMEIDSLQKELNRIQNENKKREKPIKDRLKM
                     LIYNITNTYPLIEQLNYKFGEFVFTLDPKKRAISDRLKGLLPTSGTVFFPSNIAFTNS
                     VSVPM"
     gene            24513..24938
                     /gene="bppB"
                     /locus_tag="BB_O37"
                     /allele="7"
                     /db_xref="GeneID:1194618"
     CDS             24513..24938
                     /gene="bppB"
                     /locus_tag="BB_O37"
                     /allele="7"
                     /note="similar to GP:1373136 percent identity: 99.29;
                     identified by sequence similarity; putative"
                     /codon_start=1
                     /transl_table=11
                     /product="BppB"
                     /protein_id="NP_051370.1"
                     /db_xref="GI:11497243"
                     /db_xref="GeneID:1194618"
                     /translation="MLINKIKQDNRTLRPEIQKWGCYFLCLHYYTSLFKKREFNAYEI
                     NAAYYRFIGLGYIKSNCFIINPCMILNYYGIRSSVRYESLNYLGAANEFEISEVKIDK
                     VNGYHFIATKNKEILYDSLDLKPRGKIFKVTSKRIFRLK"
     gene            complement(24944..25720)
                     /gene="bppC"
                     /locus_tag="BB_O38"
                     /allele="7"
                     /db_xref="GeneID:1194619"
     CDS             complement(24944..25720)
                     /gene="bppC"
                     /locus_tag="BB_O38"
                     /allele="7"
                     /note="similar to GP:1373131 percent identity: 97.29;
                     identified by sequence similarity; putative"
                     /codon_start=1
                     /transl_table=11
                     /product="BppC"
                     /protein_id="NP_051371.1"
                     /db_xref="GI:11497244"
                     /db_xref="GeneID:1194619"
                     /translation="MDINNYFNLNNFNMDFMLKLFQDYQNVVNENKILKNSLKISSKP
                     TKKASKPTPKFYLTSKSSKIIEKCVKTLKQTDPISGWFLHLLAISGCRGAEIQKVKMQ
                     DITPLLSKTGETFYNIKVNVAKKRNITCIREIVIKSEEFEAIQKAHENYFNDKNLDSR
                     RTYLFQKTKHKFKDNQISIINISKKFKILLKKSGFRANKSLHLFRNLFISNLKSNGYN
                     SFQIKELMKYHSTNEIDNIYGLSAANKIHAYKCMKNNLKL"
     gene            26152..26841
                     /gene="erpL"
                     /locus_tag="BB_O39"
                     /db_xref="GeneID:1194620"
     CDS             26152..26841
                     /gene="erpL"
                     /locus_tag="BB_O39"
                     /note="similar to GP:2627267 percent identity: 100.00;
                     identified by sequence similarity; putative"
                     /codon_start=1
                     /transl_table=11
                     /product="ErpL"
                     /protein_id="NP_051372.1"
                     /db_xref="GI:11497245"
                     /db_xref="GeneID:1194620"
                     /translation="MNKKMKMFIICAVFALMISCKNYASGENLKNSEQNLESSEQNVK
                     KTEQEIKKQVEGFLEILETKDLSKLDEKDTKEIEKQIQELKNKIEKLDSKKTSIETYS
                     EYEEKINKIKEKLKGKGLEDKFKELEESLAKKKGERKKALQEAKQKFEEYKKQVDTST
                     GKTQGDRSKNRGGVGVQAWQCANELGLGVSYSNGGSDNSNTDELANKVIDDSLKKIEE
                     ELKGIEEDKKE"
     gene            26893..27984
                     /gene="erpM"
                     /locus_tag="BB_O40"
                     /db_xref="GeneID:1194621"
     CDS             26893..27984
                     /gene="erpM"
                     /locus_tag="BB_O40"
                     /note="similar to GP:2627268 percent identity: 100.00;
                     identified by sequence similarity; putative"
                     /codon_start=1
                     /transl_table=11
                     /product="ErpM"
                     /protein_id="NP_051373.1"
                     /db_xref="GI:11497246"
                     /db_xref="GeneID:1194621"
                     /translation="MNKKILIIFAVFALIISCKNYATGKDIKQNAKGKIKGFLDKVLD
                     PAKDKITSSSSKVDELAKKLQEEDEDNELMQGDDPNNRAIALLPVLPENSHDNPPVPK
                     VKAAAQSGGQQEDQKAKESKDKVEEEKEVVEEKKEEQDSKKEKVEKQSQKQKEEERNS
                     KEEQQKQEEAKARADREREERLKQQEQKRQQEEARVKAEKEKQEREEQQKQEEEKKVK
                     YKIKTLTDKIDEINKDIDGINGKTIVGAEEVIDKITGPVYDDFTDGNKAIYKTWGDLE
                     DEEGEELGKLLKELSDTRHNLRTKLNEGNKAYIVLEKEPNLKENVNVSDIQSDLEKLK
                     SGLEEVKKYFENEDNFEEIKGYIEDSNSY"
     gene            complement(28004..28117)
                     /locus_tag="BB_O41"
                     /db_xref="GeneID:1194639"
     CDS             complement(28004..28117)
                     /locus_tag="BB_O41"
                     /note="hypothetical protein; identified by Glimmer2;
                     putative"
                     /codon_start=1
                     /transl_table=11
                     /product="hypothetical protein"
                     /protein_id="NP_051374.1"
                     /db_xref="GI:11497264"
                     /db_xref="GeneID:1194639"
                     /translation="MNENFYRKHFYIHNNEIYKKIAASLKNNQLLFCVYKI"
     gene            28134..28703
                     /locus_tag="BB_O42"
                     /db_xref="GeneID:1194640"
     CDS             28134..28703
                     /locus_tag="BB_O42"
                     /note="hypothetical protein; identified by Glimmer2;
                     putative"
                     /codon_start=1
                     /transl_table=11
                     /product="hypothetical protein"
                     /protein_id="NP_051375.1"
                     /db_xref="GI:11497265"
                     /db_xref="GeneID:1194640"
                     /translation="MFKILFIYILSRVMMNINEISDFYDCLSPGTKKEISKLYGVKQL
                     TLKQKKDFYRGFVSIQEYKRKTGKSIDEIADYIIDPAKNFIKDVLKDKHIIEKYKNFQ
                     NRKFDCSYKKGMLEKCLEKMGEKYSTRFLSIVSNIMDEIGNKDPERESINVVLDFVEI
                     LFIIMHYYDKGICTRKYLLKTIKDFSKLV"
     gene            28885..29451
                     /locus_tag="BB_O43"
                     /db_xref="GeneID:1194641"
     CDS             28885..29451
                     /locus_tag="BB_O43"
                     /note="hypothetical protein; identified by Glimmer2;
                     putative"
                     /codon_start=1
                     /transl_table=11
                     /product="hypothetical protein"
                     /protein_id="NP_051376.1"
                     /db_xref="GI:11497266"
                     /db_xref="GeneID:1194641"
                     /translation="MKKVKRPFDDYVVYFREGSLNDREIADKLGVSKVNVWRMRQKWE
                     SGESVVNQDSRLTISEDTLEHLLSQTFKSEVNARKVISELDIECANLKLGFIRAFKQY
                     SSVELTGMRTKIENLRAEIDALNKASSKKNKQVVNGEINSLKSELDEYIKECSIREME
                     LYYECMKKLTTANEAESKSNYKNSKGHK"
     gene            29448..30800
                     /locus_tag="BB_O44"
                     /db_xref="GeneID:1194622"
     CDS             29448..30800
                     /locus_tag="BB_O44"
                     /note="similar to GP:2444105 percent identity: 50.45;
                     identified by sequence similarity; putative"
                     /codon_start=1
                     /transl_table=11
                     /product="hypothetical protein"
                     /protein_id="NP_051377.1"
                     /db_xref="GI:11497247"
                     /db_xref="GeneID:1194622"
                     /translation="MNLYQTKLFTTLQKEYKNKYGVDISQFIKLTNSSINFDKFEEEQ
                     LTLKQKNVIKSIKKNNEKKIILSGGIASGKTYLACYLFLKSLIENKKLYSSDTNNFII
                     GNSQRSVEVNVLGQFEKLCKLLKIPYIPRHTNNSYILIDSLRINLYGGDKASDFERFR
                     GSNSALIFVNEATTLHKQTLEEVLKRLRCGQETIIFDTNPDHPEHYFKTDYIDNIATF
                     KTYNFTTYDNVLLSKGFIETQEKLYKDIPSYKARVLLGEWIASTDSIFTQINITNDYV
                     FTSPIAYLDPAFSVGGDNTALCVMERVDDKYYAFVFQDQRPANDPYIMNMVKTVLENF
                     NVHTLYLEDRDNTKGAGGLTREYMLLRNNMGQYFRIVPVKPKSNKFSRITTLITPFTY
                     KKLYITKYSSSSVFNDIYSYKGDNKTHDDALDAISAAYLMLSLGYRERSVHFGNQRFL
                     "
ORIGIN      
        1 attttattga caaaaataat agtttttgct atcatacatc taatttaata aagagaaata
       61 aaaggtgtgt gatttaagaa aaacaaaatt aatagataag ataagttcac tagaactata
      121 taaatactca atatttttta ggaattatat agaaaatgta gcagaagatt gtctcaagaa
      181 cggacttgtt cttgagagtt ctgaccgcaa tgttagtgaa tttgaacttg ctaggttaaa
      241 ggtacaactt aaagatgctc tgcttaattg tattataagc taccgttttc atgggattgg
      301 ctatgtttta gtaaaaacca aagataccct aatagatctt gaacaacccg ttaatataga
      361 attacctatt ggttttgaat accttgatta tgaatatgta agagatttgg gagttgattt
      421 tgatcatata acctataaag taaaatccaa caataagaac aattctttag acgcagttaa
      481 aatacataaa agtcgactta tcatatatga aaactttgat tatatcttaa aaagatatgt
      541 tccgtgttat accgaaagct ttttactaga tatttattta tttgaaaaga tatacgtaga
      601 aatagaaaga cgtattgaaa accacaattt tttgttttac aaagatgaat ctttagtaca
      661 actacaagac gcactttcta gtgcaacaac ttctttaagt gcacttactc aaggcaataa
      721 tgatagagga agtggcattt tatcttcttt tttaagaaaa caaaattcaa acaatcatag
      781 taaagatatt tctaatttac gtagtcttaa tgactcattg gcacaggaac ttgctaggtt
      841 aaaaagcaat ctaaataatg agggaatgtt ttatacagct actccgagtg ctagtttaga
      901 ggttattaaa tacgatctta gctatttaaa ggaggcttta gcattaatta aggcaaaaat
      961 tggtgcagat actaaagaac ccctaactag aagttttaat gagcaggcta aaggactagg
     1021 gaatgatggt aaaggagata ggagcaatta ttacgatttt ctaaaaggtg tacaagaaca
     1081 agttgagaac tcttgtaatt taaaacttac aaagtatttt ggacttgata tgaagtttaa
     1141 ttcgctgatt atgttaagtg aagaacaaaa agtggaaaga gatataaagc taattgagct
     1201 ttacagtaaa tataaccagc ttatacaaag tagctccttt gataatgagg agttagcgat
     1261 tttaaaagag aaattattct cattttgaga aaaggagtta aaaagtgact gagaaagaag
     1321 aaaaagaaga cctgcaggca caagataaag aagagcagca aattaaggct gatactaaag
     1381 ttataagtgc gcaggaattt gaagagtaca tgcgttttaa agagcaggca aatagtaaat
     1441 ctaaagagac aagtcgagat ttaagtataa atgaacgaat aacaaaagaa cttgcagaag
     1501 ttgaagagcg ggagcgtatt gaaaagcaat tgttactaga ggctgagcga attaatgaaa
     1561 ttgatacact tgcaaaagca catcttagca atcattttaa caaagaggtg ctacttgcaa
     1621 aaggatatac attaaaagac attatgcaag cacaacgtag agaacttgta cgcaagttcg
     1681 ttccaattga gcaaattaaa gctattgcca aagtatcaga cataagtcat atcgatggag
     1741 agatattaga gcaacttgtt tctttagcaa aagtgaatat taaattaaga aaaaatgcga
     1801 gtagcagttc ttcttctgtt gactctatta aggggaatat tgctattaaa tcagaagaaa
     1861 gagcaagttt gcttgattct aattttgtac ctattaattt cacagaattt gtacaagcga
     1921 taagtaatac atacaagcaa agacgaattc aattttatga aaatctaaaa agacataaaa
     1981 gaacaagtat tgcctaaagg agtttttaaa tgagtgatat aacaaaaatt aaacaagaat
     2041 ttgataagaa agttgcagaa attcaagcat taatgaaaaa tccccaacaa gactcaggat
     2101 tgcttagcaa ttctattgat tttagagacc aaaatctaat tttttccaat tctggtgggg
     2161 tttgcactag cagtaaagac aaaatagaga attaccctgc taaagggtat ccgtataaac
     2221 ggggtgttaa gcttagtttt ggagatggaa caaccgaact agaagttgag gctggtggtg
     2281 gagacgattt atatggagtg tgttccgata tagatgagtt tagcggtatg gcaactgtta
     2341 taccaattac aaataacttt actgggtatt taacgcttaa gaaagaagga caaaatggtg
     2401 taaatccagg agataaatta aattttaacc aacatgggga acttgaaaag gtcactgggg
     2461 ctcaaaaatc tgttaatgca atagcacttt caaaggcaca caaattaact gaagatttat
     2521 ttatagtgct tgctagtgta tttgggaata gagcaataaa agggtaataa attatggctt
     2581 taaaaggcaa catgcaagta gaaaatcttg aggctgttga ggacccacag gtagatttag
     2641 gggcacaagt ttccgctgct cctagagcta aacggcaagc aagacaagct gaggatgcac
     2701 aaggggaaga tccctatttg gaggcaatta acgagcttga tgatatcctt ttgaaattca
     2761 agaaatatgt aaaatctatg agttcaattg aaaataaggt ttttggcggt ttgagtagtt
     2821 gttttaaatc taagaatgag cgagttgatg catattcatt tgcatgttca agttatacag
     2881 acaaaataga ggaatacctt tacgacccag caaatagttt tccatacaag cgtggggtta
     2941 aacttgttcc aaaagagaac tctatatatg tggaagttgg agctgatact gatatgtatg
     3001 ggatatgtgt agatgtatgt gagtttagtt gtaccgcgta tgtattgcca attactaaca
     3061 attttgaagg gtaccttgtc acaaggaatc caagtataaa aataggagaa atcctagaca
     3121 taaataataa cggtgttatt atcaaggctg gaggtgggcc accaaccgca attaacatat
     3181 atgctctatc tgattcattt acaatcaatt ttgcacccga agatggaaat caagatcaaa
     3241 atagatatcc taggcaagag tattctatta atttgataaa agttgcaatt tttggaaata
     3301 gaggccttga gaagatagta atacctgatg gtggttaaac tttgggcgaa taaaaggagg
     3361 taaataaatg ggagatacaa cgcaattagt aaaagagtat caagagaaaa gaagtaaact
     3421 ggaaaagttt atgaaaaatc cccaacatga cgctagtttg cttagcaatt ctaatgaatt
     3481 tagagacaaa aatgtagaat tttttgcttc tggaggcact agaactagta agtttgataa
     3541 attggaaaat catccatttt tggggtatcc gtacaagcgt ggagtaaaaa gagttattca
     3601 agaggctcaa gataatcaaa gtcactatga gccacatgtt gaggctggtg gaggtgaaga
     3661 cttatatgga atatgcattg acatagatga gtttagtaaa acagctacta ttgtgccaat
     3721 taccaataat tttgagggat atttagtggc aaaagattct acggttaaag taaaagacaa
     3781 acttgttttt aataaagacg gtgctcttga aaaggtgact ggagcaccaa ataaagcaac
     3841 tattaatgca acagcattgt ctgatgcaaa acaaattagc aatgaggttt atttagtaaa
     3901 agtagctgta tttgggaata aagctatgag tagaaattaa taatatttag gaggatttaa
     3961 tatggaatta tttgatgaaa attattatgc aaaagctgtg gcaaatatca taggagaagt
     4021 taaagatcct attatgtata aatggttttc gcccgatcaa attgaagatg ttgatctaca
     4081 aatgggatat caaaaaaccg taaaatggga cgcgttttta aatgctaatc ctacaacaat
     4141 tgccaatgag gttaatacta tctcaactat tggatttagt tctgaagtgg taagacttaa
     4201 ttatttgaaa ttacagtata aattcagaca tttaaagcag acttctgaga aattttatac
     4261 ttcagattca tatattgggg acattaataa taatttactt ccttttgctc aagcgtataa
     4321 gcttgcaagt agtgaaatta ttaaacttat taatcacttt gtactaacag gaactgtttc
     4381 gattcaaaaa gatggaaaaa atcaaaaacg cctgcttcca aatatgtatg ggctgcttaa
     4441 tatgcccgag cagataaaag aagaggttgc tagtggtgat aaagataaaa tggataaaat
     4501 atttgaaaaa attgaggctg gactttcaaa gttggaactg ggcgacgaat tttccacacc
     4561 gatgatggta atagttgacc cagcaacgtc acttaaacta gtaaaaccat acgcagcagc
     4621 acagggtgca gcaagtagtt gtgaaaaatg ggaagatgtt ttaattcaaa ctattaaggc
     4681 tattaataat agagaagatg tttacattga aacttcaaac ttgctaaaac ataaaatact
     4741 catttatcca ctcaattcag aacttattaa atttaaacct agtaagtata tgctacctac
     4801 accgaatgaa caagttgata aagactcaac cgatgtagct cattcataca ttgattttgt
     4861 tttaggcggt ctacttgcta ctagaaaaac tattttgcaa gttaacataa agcaaagtta
     4921 aaagtataag gtaagtgaaa atgagtgaac aagaaagctt acaagcacaa gttgcgggag
     4981 aagaagaact tttagtaaca aaactccatt cagaagtgtt attgctatta ggaatagaca
     5041 aatttgcact aagcaggcaa aattttctac ttcatttatc cttacttcaa gctattctag
     5101 taacacgcgg tattgatgcc agttcactga cgtatgaaca aatatttttg cttactttct
     5161 accatatggg ctgccaatta agaaaacagg gagttgttcg agaatttgaa tttgatagga
     5221 tcaaaaaaga gaaattcaat gaacttgaac ttgattatta tcctagtagc agtggaggcg
     5281 aagaaggcgg cgaggggagt tgtggctcaa acaagaattt ttgttcacaa cttgatgcat
     5341 ttttagaaaa actaaaaaga gaaacttcaa cgccatcttg tgtgggggtt gtctaatgaa
     5401 tggtgttaga aaaagacttt cagatatgtc tttccgcatg atcaacgtat ttaaggatcc
     5461 tcaaccttta aggttttata aaggcactgt tgttaaactt gaaaacgatt cttcttatca
     5521 gagagttttt gataaaaata agtacactga atttgcagga gttattattg acataaggcc
     5581 acaagaactt gcagtgcttt atgactctga tatgtctgat attcaaggat attccaaact
     5641 ttacacatat caagacctta actatgaact aaaagaccgc atatcaattt cggatttaat
     5701 ttactttgaa atatttagta ttgactcttc aatcggatat tttactttgg ttttaaagga
     5761 gtttatatgg acaaactaga gtttaaaatg gaattggaaa ttgggtggtt tggtggtcgt
     5821 gcagggattg ctagaatgca tgaaaaaggg ggtagcaatt taccagcaag aaaacattta
     5881 accaaaattg ctggtagttc tgaatttaga gaatatatca ataatagtta tataaattct
     5941 aagtttaatc ttgaccccaa atcgggaatg gaggctattg gacaagcttt tataaggtac
     6001 tatggaaatt atctattatc agcacaagtc gctccagcct taaaggctaa tacaatcaaa
     6061 agtaagttta aaaagggtag taacaccgca gcaattccac ttgttgatac agccaaaatg
     6121 ttatccgaga ttacttataa ggcaacactt gaatgatttt tactttagat atggttttaa
     6181 accatttaac tcaaatattc aaagggttta aggcgtatgc aactgaaaat aattttgagt
     6241 gcgatatcat aaatacttac aatcatccgt acctttcaaa aatcacagct gctagctcaa
     6301 atataatagc attgaaattt gatggtacag aaaatctatt taatcataat tctagagccg
     6361 gtgtatttta tgaaaatgct ttggaattta gtttaaattt tcaaatatat attattgcaa
     6421 tagtgttaaa cgccaaagac tttgacgcta attcacgcat gttaatgctt tatggtatgc
     6481 ttagtgactt tctacacaat aaagcccata agtatacttt agaaagtcaa tcccaacccg
     6541 aatatattag taaagttaac ttttacattt atccaatatc taatatgcaa acagttgggc
     6601 ttattaattt aggcacaaaa tatagcaacc atgcatacag tgcatctata gcatttaatg
     6661 ctagtgtaaa agcaattgaa attttaaagg aggaatacaa aattgccgca agatacaatt
     6721 agtgtaagtt tgcttgactc tagaattcaa gctagtaggc ccaattatta taatccactt
     6781 ttggtttaca aaacagctaa aatcaaagtt aataaagatg ctgctaacta taaaatattg
     6841 aatttaaccg ttaataacta tgaaaaacaa attgaaactt tagaaaaaga taatgggaat
     6901 ggacaagatc agtttggaaa agaaaaaaca ctgcttaaaa ccgcaatgtc gaattttttc
     6961 aattcaagtg aagaatcatt aaaatcagcc gatcttttta tttataagga taaacccgaa
     7021 gagttaaaaa aatatcttaa agtacataga cacacttttg ttgtacttat taatactgag
     7081 ggtgataatt ccgatgatgg acttaagatt tataaagatg attatgataa gtttaaaaca
     7141 ccttcaattt tttttgtatt ctcaactaaa gaacaagaaa taaaagaact atttaaagat
     7201 aaaggcaata ctgaaaaaga aagaaatatt gctgtttaca gcaataataa agacaattta
     7261 cacctcaaat ttataagtca atatttacat caagctagta tttttcatgc tgtaaatcct
     7321 tatggcatgc cgctggctgc tacaccactt gttgatgata ctgtaattgg aaagttgaga
     7381 actgcaaaaa tcaactttta ttcacttctt aatgaaactg ggcttgatgg tgtacccgca
     7441 tttaaagaag gtgttgacct agctggaggt gcaatagacg aacaatttac ataccactat
     7501 ataaaaaatg aagcgattat tgagcttatt agaatttgga acaaaaacaa taggcaaaat
     7561 agcaaattat ctgcactaca acttagtggg gctagagaca atgcatatac ttcagcaatt
     7621 gaatgtttac tgaaaaggtt tgtggataga ggacttatta tacagtataa aaatttaagt
     7681 cttactcttt ctcctacacc acaacttaaa ttagaactta gcgtgaatat tacttataac
     7741 tttagcatta atgctgtttc tttagtaatt actactcaag atatagttga ttatcaaaac
     7801 agcttaagtg cttaaaagga gggctaaaaa tgcaatttta tgatttaaga gaagtttatt
     7861 tttcaattgg tggtacacag ctacatagtg gcaaactaga acttacaagc gaacccacaa
     7921 caagagcagt gattagtagt gaagataaag gtatgcctgt aataagctta agagatccca
     7981 aaacgataac ttatgttttc aacattgaag ttactttggg tagtcatgac tacattttgt
     8041 taactgaact ttctgatgaa cagttttaca acatggatgt gagaaaagag gataaaatgc
     8101 ttgatttagc attcaatgat agaattgcta ccaaaattat ttctaactat gcaattttta
     8161 ctgaagagcc ttcaagaagt tattctgctg aggccgaaaa agtatctttt gaaattaggg
     8221 ctattaattg ccaaaaatct aaaccaaaca actcttaaaa ggagagtctt attatgataa
     8281 tgagatataa gatgaaaatt ttaactaaaa ataaaactta tgaatatcca ctaaaagtat
     8341 tgccggtcta tgaatgggat agagtactcg gatttaatca aagtgacgct gttttaaagc
     8401 ttaatgaggt tcaatactta agagaaatca caagtttaat gataagtcca aaatttttag
     8461 acgaattcta tgtgattttg gatcaaaata gagaatttat ttcttattat aaagactatc
     8521 ttgttgcaat aatttacacc gcacaattta atacttttca tttagacaat gatctaaaaa
     8581 aacccgcttt ggtatatttg agtgagtatg aaaataatgt tggggacttt gttacttttg
     8641 actatatcaa tgaaaacttt gattatgaaa aagtagccac ttcgctttca tcaagtacat
     8701 caaattccaa tgagctggtt gctaaatgat caaaagaaat agagatattg ataaagccat
     8761 tgcaagtctt aatgagacta gaaaaaagta ttttaacttg cttgacgaaa ttaagaacga
     8821 caaatactat tttccagtaa ttatgaatat ttgctcatac gactcggtaa agaaattgcc
     8881 ttatgacgag cttttagagg taaatagact tgctgatatt aaattagaaa aagaattgta
     8941 tgaattaatt ttaagcaagt gagggcttaa tgagcgacaa attcaccatt aaatttaaag
     9001 ggattcttga tcatgctgca acaaaaaagg ctattgaaca agatatttcc aaaatggaaa
     9061 aatatcttaa acccaaaaaa tctagtttgg gtagcactaa agatattgta aaaaataatt
     9121 tgtcggacaa gaaaaaagaa cttagcaaac aatctaaatt tgaaagctta agagagcgtg
     9181 ttgagaaata tagacttaca cagactaaaa agcttatgaa acagggcatg gggtttgaga
     9241 aagcaagaaa agaagctttc aaaagatctt tgatgtctga tagagacaaa agacgccttg
     9301 agtataaaga gcttgcaaaa gaatcaaaag caaaaagtaa aatgctcgca gcttctcaag
     9361 gaaaaggact tgttgccaaa attgcaatag gtagtgcttt aggaaatgtc attggcaacg
     9421 ctgtaagtaa agttggtggc gggcttattg gatttatgta tggatttgct aaaaaagcag
     9481 ttgaaaataa atctaaagaa gaacaactaa aacaacttaa taaagtgttt tacagtgaaa
     9541 aagaacgtga aaatattttg ggtgctatta agggaatgaa aggatttgag cggaaattag
     9601 aacaacaaga ctttctgcga acatcgagtg tgcttaaagg ccacatcagg gaattaaaaa
     9661 ttaatgatga agagggagag aatgtattaa atgcaacaaa actagcagct atgtttagaa
     9721 gtacggggct tgttggtgat aacgaaagtg ctgttgaagt tgtttcaaaa atacttaaag
     9781 gggaacttac agaagctttc aatatattga aacctataga caaatttgga gaaaaatatc
     9841 tagaagccat gaaaaacaag ttagagtttc taactcaaga gggagggaaa aaaaagctaa
     9901 ggccagagat aattaaagac ttaataaaag atatatcatc tttgaatata atgggtcatt
     9961 ctgatgaagt tgctttagct aaaagtaatt tagctaaaat agagcaaaat cttgaagacg
    10021 taactaataa tgttttgatg ccagtaattg gcaaaatttc tggtattctt gaaaagatta
    10081 tgaaccttaa ttttgaacaa atcttaaaac aaatcgttga tgccataaca ggcggtataa
    10141 agggtgcttt tgacggaata aaaaacattg gcagctcatt atataatacc gctagtaatg
    10201 ttgttggtaa tacttataac ttcgcgactg gttggattaa taatacgatt tttggaaaga
    10261 acaacaataa caccgggggt gatgatttag gaaatttcaa ataaaaagga aattctatgg
    10321 atattaacaa taaaaatatt atcaataata atcttgaaaa gaaaaaattc gaggaaaaaa
    10381 tcaaagatgt tgaaaagaaa gaattctggg agattactcg aataataaga gatgtaataa
    10441 cccaaatatt tgctcttttc ggagcagata attttttagt gttatttcca agaatggatt
    10501 taaaaggttt tggatatgtt cctcaattgt tttttataaa accaaaaacc gaactcatag
    10561 cacgcactta caataccagt tgttccaaaa gaccagttat caactattac gatagaaaag
    10621 cggaatatgt aagctacaat ccagtaatga ttggtgaaaa tatctcatta aatggtgggg
    10681 tattaacctc actatataaa gaaatgcttt ctttgctcaa aatgactgtt tttggcaata
    10741 ctatgctacg ttttgacgtg catcttgcaa aagaacaact agcaaataga atacaagctc
    10801 aagttccctt tagtatctac agtccaactt ttggcctaaa agaattagct gtaattacaa
    10861 gtctttcgtt taaggatgtt cctttcattg atgaagttga agttagtcta tcaatagaaa
    10921 ttgtaaaaac atttgaattg gaaaaatata aaggataatt aatgttgcta ctacaatatg
    10981 attttaaaat tgaattttac aaagcaaaac aatccttaga aaaggataca agctctggag
    11041 attctttaat tgaagaaact cccaaaatta taataaatac acaacatgga attcatattg
    11101 atattaccat atctaatgag ttttcaaatt ataattttgt aaaatctaaa cgaacaaaaa
    11161 ttgtactttg gaatttgccc ttagacttca ccaacgacat tgaagtagga gatatagtaa
    11221 aaatacacta taaaaaattt gctcatgaaa aaaattttga tttcataatg tcggggtatt
    11281 taggaactcc tatgagcact gattatcctg gtggtgattt tagtgttgag cttgacgttc
    11341 ggttagcaat tagtagcaac ttctttgatc gaaaattaga gaacaaaaac ttcaagggga
    11401 aaacggtgca agaggcaata gaatctgtgt ttcctaatcg caatattatt aatatggaca
    11461 aagaagatcg tcttaaaatc attgaaaaag atatttatgc cacaacacca aaagaatttg
    11521 ttgacaaaat aaaaggaata tatattcatg acgtaatagc tgatgttggt ggtgacagct
    11581 ttgatgttga atgtaatttt atatttacta atgatataac aactgaagca gatgaaaatt
    11641 acaaagcttt agaagattat ggacttgaat tcattccaca acaagaaatt gctattgaag
    11701 gtgaatacaa gataaaacgt gtatattgga acgcacaaac attttacaca cataaattaa
    11761 aaattggcga taaagtttca tttattgatg gattaggaaa aatgataaaa accaccataa
    11821 aagaaacaag tgcaagactt agcaacgcag gagagtgttc attaatactt aaattaaagg
    11881 atgattctga tgattctgat taaatgcata aagtaaaggg gattaaaatg actaaagact
    11941 ataaaattta cagaatgaac cagcgtcttt atggtcatgc tttagcacaa gaggacgtta
    12001 aaaattggat ttattcaaac atttttataa ttaaaattgg cactgtaaag gagtttaaac
    12061 aacaaactca agaggctatt gttacaatac ccgaatttga agatttagaa attcacacaa
    12121 aaaatatctc taatatcagt ttagaattat caaaaggtga taacgtattg ctacttcaat
    12181 caagcgttaa tatttttgat aaaaataacg atatccactt tgacaaacat catttttata
    12241 tacttagtgc aattagccca aagactttaa atctaatttc tgatactgtt aaaattaaag
    12301 caaacaataa aattgaaata gccaatgaaa taacttcctt aaaatcaatt ctagagagta
    12361 ttgtaagtgc tattaatgga attactgtaa aaggacaagc ggtcgttgac tatgcaagct
    12421 tacaaatagc aacatctaga attagcaata atattaatag tttgtttaag taatttttgc
    12481 taattatggt ataattacta gtatggattt aagattaggc aataattttg aattggtatt
    12541 taataaagat atatcacttg ttgatggaat tgatgaacaa aaacaaagat ttttgatatt
    12601 tttaaaaacc ttaaggggta gtttaagcta tgctcctcat tggggattgg actatttctt
    12661 acttttaaaa ctgttaaaaa ttaacaatct tcacgctgta aaaaattatt ttcatgaaat
    12721 atctaaagag cttaacttag atttaataaa tatttcaact actatacaag acaacaaagc
    12781 acatatatcc ttttttttct cgggcgatgt tttaaatatg gagtttaatt tatgagcata
    12841 gtttttgatt ctgattttgg cattttaaaa cgtacaatta aggatattgt aagagctaaa
    12901 agagaatatt tgcgtgtaaa ttatggtatt aatattgacg acaatcaaag ctcaatttat
    12961 aacattattg cgtcttcttt ggcattaatt gaagaagaaa taattaatga gctcaatctc
    13021 tttttttcta aaatgaaacc tggtggtact tattgggctg ctattgaaga acatatttct
    13081 tcaaaaagca caacttacag tgcagttcgc aatgctttac ttaatcttga gggggttgag
    13141 tatactaata ttaaaagtgc cgctggtaaa gccaacatat atctaattct aaaagaaact
    13201 ttactagacg ctagtaaatc tactattaat agttccgaat ttaaagccaa actttgggaa
    13261 acattatatc taacaacccc tagtggtact ttacttgagg gggacataga aattgatggc
    13321 ctcaattcaa ctggacaacg aaaatcctac aaaatatcgc taggaaaaag aaaatatgtt
    13381 tatatgaaag taaagtataa acttgacctt aaaaactatc tctacttaaa catagactct
    13441 caaattagag acatttattc taggattatt tcaaataact attctgatat gggaattagc
    13501 tttgaatatc aagacttttt tgctccagtt aatgaagtta aaggaattaa atttatggaa
    13561 ataagtgcct gtattaaaga cacagacact gagagtattg caaaaattac tgatagcgat
    13621 tttaaaaaaa atcaagatat tactattact gatgatacaa tgctcctttt caatactaca
    13681 gatagattgc ttattgatat tgatagttaa caaatatgaa aatacctaat ttattcaatg
    13741 gcactgaagt tcataaattt atacttacag aaacagaata tgcacaagca ttgcttaatg
    13801 aactcaagtc tcttaattct aacttcctat ccattaatgt aatagaaaat ataaaatcaa
    13861 gatatattgc aatatggata tctcaagttt tatctatctt ttatgcaaaa actcaaactt
    13921 tacaaagtat tacaagcaat attaatagcg ttatttttgc tttacgccat attggtactg
    13981 atgagtcgtt tagactaatt ttcaaggcct ttttaaatgt ggacattgaa gttactactc
    14041 ctgaagctgg ggttattgat atctctttaa aaggggtaat aaaaacaaac tttactacat
    14101 ttatttcgcc tagcactaag aaaggaaaac gactaaaaaa gataattctt agagaaaaga
    14161 agccgggata tgctgcatct aaaaaggctt tagtattcaa ctcacttcct aagggctatg
    14221 atcattcaat ttatgctttt attaagagaa ttattcctat tggtagagtt ctcaaaatta
    14281 ataatacaga tggtaacaat attataactt ttaacaacta aggaggtttt atggctgatg
    14341 atcaagaaaa attactaatt gatgaagaag aaacggttca aataaaagat ttaaataagg
    14401 ttacgaccgt taacgatact gatcttttac tgcttgatga tggagctgca agcagtaatg
    14461 ctatcacctt taaaaacttt ttagatgctt ctaaagacaa aatatttaaa ggagagggat
    14521 tagactattt taagcagata attaagtcta caattgccga agaacttgca gctgataaag
    14581 attttgtaga aaaaatttat gctaaaataa cggacaaatt aattaacaac gattctacta
    14641 atatttctaa cctttttagt aaaattaaat cacgccttac agatagcata tcatcagcca
    14701 ctttatctag aagtgatcat cttttgataa tgccttcatc agatactatt caaaaaacac
    14761 ccgttcctaa acatatactt ggagtaccat caaatcttgc ttatggcagc ataactagaa
    14821 gtactacact ttatccttct gactatgaga ataacgcgat atttattaat atggaagaca
    14881 atgatgatgt aactcttatt ttttctaaaa gttacgataa ttctcccgtt tatcttgata
    14941 ttgaaattca agtaaaaatc aatgataata ggatgcagaa aaaatcatta aaacttcagt
    15001 attctgatga aactacatac aatagggttt atgaaattgc gggcccccgc ggactattca
    15061 ccagaattcc catttataaa ggatggtatg tccaaaaaag agcctccttg tatggagatc
    15121 cagtcccaga tcttttaaaa ctgtaaactt tttagcaaaa attatgattt tggtatataa
    15181 tatacgtata aaaataaaaa attaaaatga aggattaaaa aatggatact attaaattaa
    15241 ccgaacttct tatcaattta aacgaaatta aacttatagc ggtaatgatt tttgtaacag
    15301 tgctggtttt aggagtatta attcttctca agcctttact aaaagacata ttgactattg
    15361 taataggcaa gatttttaag aatggtaatg gtaatggcaa aaatcacatt aaaaaaagag
    15421 attaacttat gaaattatcc aaagataatg ttgagcttgg acttacgtct ttatcaaccc
    15481 ttattgatat attttctaaa tttgaagatg aatttgatga aattgcacat aaaggattct
    15541 ttttggttta tgagctgtat tctcattata aattaatcta tacagcaaat atggaaagac
    15601 ttgagagtgc attaacccca gcaataaatg cggcactcgc tcctttaaat gcaaaaatca
    15661 atacggttat tgatttggtt aattctaatg ataaaaatct aaaaatatcc aatgatctaa
    15721 aattcaataa agacggaaaa cctatctaca aagagagagc aaataatgca aaagaacact
    15781 attgaattgg gacttaattt actatctagc ttaactaaca tagctaaaac tgatacaaac
    15841 atagatcata attacattaa tacttttagt aaagtaatag attttttcta taaaacatat
    15901 ataagcacac taaaatctat ggaaacagct gaatcaacta aaatatttga agaaataaaa
    15961 gacattttaa aatacaatat tgagataata gaggctatct cttatgacaa aaataaaaaa
    16021 attatcactt cacttaaagc aaaacgcaac aaaattatga aagaatacat caaaatgctt
    16081 aaaaggagtg aaaatgctta aaagattgca ttgtttacta attgttttgt tgttatgttg
    16141 caccactatt gctaacctac cagaagaacc aaaaccgcca attattccaa cgctaaaatc
    16201 tttagctaaa tatgaaacac aactttcaga gtatgttatg tacctagtaa catttttagc
    16261 taaaacaaaa gttaaagtta atgatccaaa ttatccagaa tatccttatc cagatttatc
    16321 aacactaaaa gacgaacact ccataactgc tgtaaaacat aatatcaaca tatatttaga
    16381 gtacattaaa aaaacaaaac caatagcgga aaaagtctat aataaatatt cccagttaaa
    16441 aatgtaaatt acaaaaaggt ttttcttgca agaaattctc ctttacatat aaaaatctct
    16501 aaagccaatc aatctaaaat agtgtataat atgaccataa gggaaaattt tatggaaaca
    16561 gtgtcaacaa atattgcaag tgtaactcaa gaacaaatat ataaagaatt tattaggctg
    16621 ggcatggaac aactaatagc acaagattta tctaaaagat attatcacaa tgagctaaca
    16681 tatagagatt tagaaaattt agaaaaacaa tttgatataa aatttgataa tcttatttct
    16741 aaaatagata gtgtcaaaag cgaacttaat actaagattg acaatgtgga aaagaattta
    16801 aatctaaaaa tagatagttt agatactaag atagatactg tagaaaagaa tttacaaaag
    16861 gatatatcta atttagacat caagattgat gccgtagaga agaatttaca tgttaagatt
    16921 gatgctatta aaagcgaact taatactaag attgacaatg tggaaaagaa tttaaatgcc
    16981 aaaatagata ctgtagaaaa gaatttaaac actaaaatag acaatgttga aaagaattta
    17041 atgtctcttt cagaaatgct taaatgggta ttaggaatca tgggagcaat gtctatcaca
    17101 atgatagccg ggctaatatt tgctttcatt tctaaatagc tactacctca cttaaaacat
    17161 atcaattcaa ataataattg tttatcccat atttagtatt aatacttagt taagtgaata
    17221 ttaataataa aaaaaggagt aacaatgaaa attatcaaca tattattttg tttgttttta
    17281 ctaatgctaa acggctgtaa ttctaatgat acaaatacca agcagacaaa aagcagacaa
    17341 aagcgtgatt taacccaaaa agaagcaaca caagaaaaac ctaaatctaa atctaaagaa
    17401 gacctgctta gagaaaagct atctgatgat caaaaaacac aacttgactg gttaaaaacc
    17461 gctttaactg gtgttggaaa atttgataaa ttcttagaaa atgatgaagg caaaattaaa
    17521 tcagcacttg aacatataaa gactgaactt gataaatgta atggaaatga tgaaggaaaa
    17581 aacaccttca aaactaccgt tcaagggttt tttagcggcg gcaatataga taattttgca
    17641 gatcaagcaa ctgctacctg caattaatct agcagccccc ataatggggg ctttaacatg
    17701 taagaatctt gctatgctgc aaatatctca tcaaaccgtt cgtattcttt taagatacta
    17761 aagaatatta atggactagg gccataagca gtcctcttaa acgacacaaa cttttcaaaa
    17821 tcttgtaaat cctttaatct attatttttc ttgaaatagt tttttataat ctccgcccaa
    17881 tagtttacac tcttaaaatc actatttttc tcaaaataca agattaaatc agattcaatt
    17941 ttcttgatat catcaaaatt attggagtct atattctgaa taaagcttat tttttgaata
    18001 attgagttta tattatcttt tgttgtaggg ctatttaccc aatcttttat attagacaaa
    18061 gcttctttaa aaacaccgta ataataaagc ctatcttttt tttgttcttg tttaatatct
    18121 cttttctggt tttgaatagt gttatttttt tgaatttgat taatctcttg tttttgttct
    18181 cttttttgtt cttgcttttg attaacacta gattgtttgc taggcataga attttcgttt
    18241 tcgtgattat tgtaaatagg agctgcatca gtatctattt cactttctat accaagagct
    18301 gcaactaaag catacctttt gacataagta atgcctgaac caaacatctg atacactgta
    18361 tttgtaactt tagacccatt ttcattgttc cattgtaaat tttctgtagg aattcgcgta
    18421 tcaaaagaaa attcatatcc agtacttgta ctgtagaatg tagtcctaat ataatcaact
    18481 atgccatatt gaccctctat agaaattgga tattgctcaa tatcaagctc caaattgtgc
    18541 tttttaataa catttttaat ttctctaact atttcattga aattttgata tttatatcca
    18601 tatcctttaa gacttttgtc aatccctggt aaattcattt ttagggtttt catatctttt
    18661 ctgaagctta tttttgcttg aatattattt tgtatttctt gattattatt gtttgaaaga
    18721 ttttccatct ttttactcct tttatagtaa taaatataag tatatagcaa aaactatttt
    18781 tgccaacttt tttacaaaaa tttttgtaaa aaagaagtgg gacttaacca aactcttttc
    18841 tcaaagaatc tcgttaagtc cccactatat tattattttt tgcaaattac tataaaaggt
    18901 agttaaaact gaaaaatgtt caaataacta cgctgtttgt agtatagccc aacttagaat
    18961 taaaatcaat ttgtattttt actaagttac aaaaagtgta ttaatttaac aaaattaata
    19021 attaaaattt aatattcttt tagaaaagta tttactttta aatcaaaatt ttgcattata
    19081 atagtaatta ttaataacta taaaaggagt aaaaaattga aaggttttcc taaaaataca
    19141 aaaagtccaa cttgccacaa caaacaccaa cataaattaa tatctcttac ttcaacacta
    19201 gattatctaa acaaaaaaga taaaaaatat aaccaaaaaa acatactcta ttactataat
    19261 gaaaatttaa aaagaaatgg tctagctcca actacactaa gaacaatgca aaattatctt
    19321 tacaaattag aaaaagtatt aaaagttaca actaattact accaacacat gggtgtaaat
    19381 tgtggaactg aaatttacta taagctaaag tatcctaaaa aagaatgtta ccagaaaatc
    19441 aacaagtact ttaaagaacg aaaaaactct agatttaaat ctagagttaa tacccatttt
    19501 aaagacaatg tttccaaaaa tagtagtgta aattcagtgg agtgtttaag taataaaaat
    19561 aatataaaag aagaaagaaa gattaaagaa atagaaaaat atcaactaag aaattatttc
    19621 aataattgta actttaaaac ggaagaagct ctttctattt tgtatttaaa tattgataaa
    19681 gatactaaga ttgaggcaat aaatatctta aaacaaaatg aaattgccct aataaaaaaa
    19741 ttcaatataa aaaaatcttg catgaaagaa aaacaaaaaa aattaaaaga aattctatac
    19801 aacactagga aaaaattaga agaaaacggg tacaatccca aacaattaga aataaattta
    19861 caaaaagtat acgaaaatta caaatataag ccccacttta ttattgaaaa tcataaatat
    19921 agcgatttaa acaatataaa gcgtaaatta gaaaagtcga ttgaaagaaa aaaagaaaat
    19981 tctcaacaaa attatcaaaa tttaaaggaa aatattttca atatccttat tgaacaacta
    20041 aaaaaagaaa caaatattga aattctaaag cctattgtaa aagaatattt gaataaccaa
    20101 aagaaaatag aatacaataa agtatttggt acatatcatc ttgaattatc agaaataata
    20161 aaaaatgaaa aaaattcttt aaccacagaa gaatttagca taaaggccgt ataaggattt
    20221 aacatggaaa gtgcaccaga acctattgaa actgtaaaaa aaggtaaatg taaagttgaa
    20281 tgccaaaata aagaacgctt tattttaatt gaaaaagaaa atgggaaagc aatgtaccat
    20341 acaaaaataa tgatggatat ttataaattt ggagtttatg agaaaaaaca cgaatttaga
    20401 ttatcattga gggccttatt taatggagaa agaattgttg aagaaactca tttataccca
    20461 attaaagaag gagataaatt tattggtatt ttttatggct acagaaaacc aataaaaaag
    20521 ccattaataa agtatcaaat aaacggggct agaaaagcat atgcattagc aagggcatat
    20581 tatatggaat ttagatttaa agccggaagt gttttttgct attttaaagg gctatatcgt
    20641 ttattggata aaaaaagaac aaataatcat tacaacaaag ttttatttag tatgtttacg
    20701 gatttagaac aacaagtata taaattttat gggaaaaaat acccggaaca aggaccgtta
    20761 ataaaatgga taataaaaaa cctaaaataa taacaatagc gtcaattaag ggcggtgttg
    20821 gcaaaagcac aagtgcaatt atatttacaa ctctattgtc tcaagattgg aaagtgcttt
    20881 taattgatat ggatacacag gcatcagtaa ctagttattt ttacaaaaaa ataatagaag
    20941 ataattttaa tttattggaa aaaaatatat atgaagtttt gaaggggaat gtattaattg
    21001 ataattcagt tataaatatt agtaataatt tagacttgat acctagttat ataagtttac
    21061 acaaatttaa taaagaggct ataacattta aggaaattaa acttcaaaaa cagctattaa
    21121 atttacaatc caattatgat tacataataa ttgatacaaa tcccagccta gattatacgc
    21181 taaccaatgc tttagtatgt agtgattata taatagttcc aataacagca gagaaatggg
    21241 ctgttgaaag tttagaactt ttaaagttct caattagtga tttagccatt gatattccaa
    21301 tttttttaat aataactaga tttaaaaaaa ataataccca taaggcacta tttagttcgc
    21361 ttaaagacaa taagaatttt ttggggttaa tttatgaaag agaagattta aataaaaaga
    21421 tagcaaaaaa tgatctattt aatttaaata gagattatat gctagagtac aaaaatatat
    21481 taagtaaatt tataacaata atcatgtcca ggtaactgga catgattgcc attttaaatg
    21541 aaaggagtcc atatatggag ataatattga acaaaagaaa cctagaagtg ctaaatgaag
    21601 ccgaagaaca ttacaagaag ttaaagcaaa gattaaaatc tagttttcaa caagaaattt
    21661 attataagat ggaagttatt aagatattaa aagaaataaa agataacgaa tattataaat
    21721 tagatggata cagaacattt gaagatttta tcaaagatta tcatttagca aggagtcaag
    21781 catatgacta tttgaaaata gcaaatgcaa ttaaagatgg cattttagaa gaagcttatg
    21841 taatagaaaa tggtgttaca aaaactcttg agttcttaag aaaatcgcca aatgttttga
    21901 aaaaatctaa acaaaatcca ataaaaccct taagatttca acttaagagt caagaaagtt
    21961 acgactttta taaaagtaat gctaaattta ctggatatct tttagacaaa ttatttaata
    22021 atgaaaagga aatgattaaa aaaattatga aggaatataa acaactgaaa ggatagtaag
    22081 aagttttatg actaatttag cgtacagaac atataacata gaaagcataa aaaatgaatt
    22141 tttaaacata gggtttagtg aggaggcaat agattttgtt tttcttcata atgataattt
    22201 caattttgaa tttttaaaag agaaaataat cgatttagaa aagaatttga gaaaagatat
    22261 atctaattta gatataaaaa tagatactgt agaaaaaagt ttaaatctaa aaatagatac
    22321 tatagaaaaa agtttaaatc taaaaataga ttttgtagaa aagagtttaa atgccaaaat
    22381 agatagttta gataccaaga taaataatgt agaaaaaact ttacaaaaag atatatccag
    22441 tttagatact aaaatagata gtgtaaaaaa cgaacttaat tctaaaatag atagtataga
    22501 aaaaaccttg caaaaggata tatctagtct agataataaa atagatgttt taaaaaatga
    22561 acttaatgca agcaatagaa caatacaagt aattctaata atgggaataa cacttgctcc
    22621 aattatctat tctatattta ataagtattt ctttaattga gaatgattaa aattttttaa
    22681 aatattaagg gagtatatag cgtatttttt aaatagaata ctataatctt gatttaaatt
    22741 ctttaaaaga aacattttat ttttactttc ttttaaattt agaacttatt tgaatttttt
    22801 aacaagaaaa tctaaataag ttcttttatt ttaacaaata caaattgatt ttaattctaa
    22861 attaaactat attcaattgt tgaaaagcgt ttatttatta taataatttc tgtaaaaagc
    22921 ctgacaaaaa tagtttttgt tatatatatg tatgtgtata gctaaataag tatattgcta
    22981 tcaaaaaaat ccaattaagt tgggtttagc taagttctct aacaagagaa tttaaataag
    23041 cccaactaat tttttgtaaa attttttgta aaaaagttgg caaaaatagt ttttgctata
    23101 tacttatatt tattactata aaaggagtaa aaagatggaa aatctttcaa acaataataa
    23161 tccacaagaa aatattcaag gagagctcaa aatgataagt attaatcaac aaagttttac
    23221 tggttgtgaa atatttgagg aaaaatcttc tcccattaaa gaaaaaagta aattaagtaa
    23281 gataggcaag aaattgccag gaataagtag tcaagaatgt tttagattta atcgcaatat
    23341 tgattttagt gtgcaaagaa acaagttaga taaatacggt gctagtgaag taggcaatat
    23401 tcttgttgga ggtgctgggc tgaaagattt aatgataaac agagtgctta aatattttaa
    23461 tatgagtcta ccttttgaag agaatttata tatgctcaag ggcaaagagt tagagaattt
    23521 aggatttaga gagtttgtta aagcatacgg tgataatatt gatattttat ataaaaataa
    23581 atatgccaac ggagttgata agtataatta tttcaaaaaa atgggcagtt cagaaacttt
    23641 agtgggctca acaattgatg gctggtttat taataataat ggcgatttag aactattaga
    23701 gattaaaagt agcgactcta attatatgag tagtgctatt gctgagtaca ataaaaatgg
    23761 caatttttta agcagtaaat attttttcaa atattatata caagcacaaa tgcagctagc
    23821 atgcactggg cttgagtatt gtaatttgtt ctttttaata gatgctgcac caattaactg
    23881 taagattaaa agagatgagg ccttaatatc aaaagtgttt gaatttgtta ataaatgtga
    23941 attagaaatt ataaatttga aaaaagatat ttatagtaac tatagagagg aatacttaat
    24001 ggcacataat tttaacgagg atacgtttat aaaacttgtt gaagatttag tagaaaggag
    24061 tgatttttat agttctggag ttgagtttga ttgggcaaga gaatttatag aatatgttga
    24121 ttgtgcagac cttgaaatta aggataatca atctgctgaa aatcttgcgt atgatttaat
    24181 ggagattgat agtctacaaa aagaattaaa tagaatccaa aacgaaaata aaaaaagaga
    24241 aaagcccatt aaagataggt tgaagatgct aatttacaat attacaaata catatccact
    24301 aattgagcag ctaaattata aatttggaga gtttgtgttt actcttgacc ctaagaaaag
    24361 ggcaatatca gatagattga agggactact accaacaagt ggtacagtat ttttccctag
    24421 caatatagca tttacaaata gtgttagtgt ccccatgtga atgggtgcac taaaaaatta
    24481 aaaaaataaa tttaatatag gaggattaat taatgcttat taataaaata aaacaagata
    24541 atagaacttt aagaccggag atacaaaaat ggggttgtta ctttttgtgt ctacattatt
    24601 atacaagcct atttaagaaa cgtgaattta atgcttatga gataaatgca gcgtattata
    24661 gatttatagg acttggatac attaagagta attgttttat tataaatcca tgtatgatac
    24721 ttaattatta cggaattaga agtagcgtga gatatgaatc tttaaattat ttaggtgcag
    24781 ccaatgaatt tgaaataagt gaagttaaaa tcgataaggt taatggatat cactttatag
    24841 caacaaaaaa taaagaaata ttatatgatt cacttgactt gaagcctcgt gggaaaatat
    24901 ttaaagtaac ttcaaagcgt atatttagac taaagtagtt tttttaaagt ttaaggttat
    24961 ttttcatgca tttataagcg tgaattttgt tagcagcaga gagtccataa atattatcaa
    25021 tttcattggt tgaatgatat ttcataagtt ctttaatctg gaaagagtta tagccattag
    25081 attttaaatt tgaaataaat aaatttctaa ataaatgaag agatttatta gcacgaaagc
    25141 ctgatttttt aagaagaatt ttaaattttt tagaaatatt gataatgcta atttgattat
    25201 ctttaaattt atgtttggtt ttttggaaaa ggtaggtacg ccttgagtcg agatttttgt
    25261 cattaaagta attttcgtga gctttttgaa tagcctcaaa ttcttcagat ttgatgacaa
    25321 tttctctaat gcaagtgata tttctttttt tagctacatt tacttttata ttgtagaaag
    25381 tttctccagt tttgcttagt agcggggtaa tatcttgcat tttaactttt tgaatttctg
    25441 cacccctgca cccacttatt gcgagtagat gtagaaacca accagaaatt gggtcagttt
    25501 gttttaatgt tttgacgcat ttttcaatta ttttgctact ttttgaggtt aaataaaact
    25561 taggagttgg ttttgaagct tttttagtag gcttagaaga aatttttagt gaatttttaa
    25621 gaattttatt ttcatttacc acattttgat aatcttgaaa tagtttgagc ataaaatcca
    25681 tattgaaatt atttaaatta aaataattat taatatccat aaaatcctct ccttagaagt
    25741 gttactttta aattaagtaa aagtaataaa aatttaataa aaatgcaatt tatattttat
    25801 caaaaaccta aaattttagt caaattttgg gtgttctcat tgcatgcgaa atttgggttg
    25861 tggagtggct gtgataaaca gaataggcat tttttgaggg tgtcggataa gaaagacagt
    25921 atactttatc taatatatag caaagacttt gaaatttaag ttgtatggat tttgtagtct
    25981 tttgtaatga gtggtgcatt tgcaatggag agattttggg gagttggtta aaattatatt
    26041 tgcgttttgt taatatgtga tagctgaatg taacaaaatt atatatttaa atctttgaaa
    26101 aattgtattt attaggcatt gcgttagact taaggatttt aggagtaact tatgaataag
    26161 aaaatgaaaa tgtttattat ttgtgctgtt tttgcattga tgatttcttg caagaattat
    26221 gcaagtggtg aaaatctaaa aaattcagaa caaaatctag aaagttcaga acaaaatgta
    26281 aaaaaaacag aacaagagat aaaaaaacaa gttgaaggat ttttagaaat tctagagaca
    26341 aaagatttat ctaaattaga tgaaaaagat acaaaagaaa ttgaaaaaca aattcaagaa
    26401 ttaaagaata aaatagaaaa attagattct aaaaaaactt ctattgaaac atattctgag
    26461 tatgaagaaa aaataaacaa aataaaagaa aaattgaaag gaaaaggact tgaagataaa
    26521 tttaaggagc ttgaagagag tttagcaaag aaaaaggggg agagaaaaaa agctttacaa
    26581 gaggccaaac agaaatttga agaatataaa aaacaagtag atacttcaac tgggaaaact
    26641 caaggcgaca ggtctaaaaa ccgaggtggt gttggagtgc aagcttggca gtgtgccaat
    26701 gaattaggtt tgggtgtaag ttattctaat ggcggcagtg acaacagcaa tactgatgaa
    26761 ttagcaaaca aagttataga tgattctctt aaaaagattg aagaagaact taagggaata
    26821 gaagaagata aaaaagaata acagtggtat cttttaagat agaaattcaa aacaaaggag
    26881 aaaacaaaaa gtatgaataa aaaaatattg attatttttg ctgtttttgc acttataatt
    26941 tcttgtaaaa attatgcaac tggtaaagat ataaaacaaa atgcaaaagg gaaaattaaa
    27001 ggatttttag ataaggtttt agatccagca aaagataaaa ttacttcaag tagttcaaaa
    27061 gtagatgaat tagcaaaaaa attacaagaa gaagatgaag ataatgaatt aatgcagggc
    27121 gatgatccta ataacagagc aatagcactg ttaccagtat tgccggaaaa tagtcatgac
    27181 aatccaccag taccaaaagt aaaagcagca gcacaaagtg gtggtcaaca agaagaccaa
    27241 aaagcaaaag aatctaaaga taaagttgag gaagaaaaag aagttgtaga ggagaaaaaa
    27301 gaagaacaag atagtaaaaa agaaaaagtg gagaagcaaa gtcaaaagca aaaagaagaa
    27361 gagagaaact ctaaagaaga acaacaaaaa caagaagaag caaaagctag agcagataga
    27421 gaaagagaag aacgactaaa acaacaagaa caaaaaagac aacaggaaga agctagggtt
    27481 aaagcagaaa aagaaaaaca agaaagagag gaacaacaaa aacaagaaga agaaaagaaa
    27541 gttaaatata aaattaaaac acttacagac aaaatagatg aaataaataa ggatattgat
    27601 ggtataaatg gtaaaacaat tgtaggagca gaagaagtta tagataaaat tacggggcct
    27661 gtatatgatg attttactga tgggaataaa gctatataca aaacttgggg agatttagag
    27721 gatgaagaag gcgaagaatt aggaaaatta ttgaaagaat tgagtgatac tagacataat
    27781 ttaagaacca aattaaatga gggtaataaa gcatatattg ttctagaaaa ggagcctaat
    27841 ttaaaagaaa atgtaaatgt tagtgatatt caatcagatt tagaaaaatt aaaatcagga
    27901 ttagaagaag ttaaaaaata ttttgaaaat gaagataatt ttgaagaaat taaaggatac
    27961 attgaggata gtaattcata ttgataaaga actttaaatg taactaaatt ttatatacac
    28021 aaaatagcag ctggttattt tttaaactag ccgctatttt tttgtagatt tcattgttgt
    28081 gaatataaaa atgttttcta taaaaatttt cattcaaaaa gtgccaaaaa ctattgttta
    28141 aaatattgtt tatttatata ctctctagag ttatgatgaa tataaatgag atttcagatt
    28201 tttatgattg cttgagtcca ggcacaaaaa aggaaataag caaactttat ggagttaaac
    28261 aattaactct gaaacaaaaa aaggattttt atagaggttt tgtatcaata caagaataca
    28321 aaagaaaaac cggaaaaagt attgatgaaa tcgcagatta tattatagat cctgcaaaaa
    28381 attttattaa agacgttctg aaagataagc atataataga aaagtataaa aatttccaaa
    28441 ataggaagtt tgattgtagc tacaagaaag gaatgctaga aaaatgtttg gaaaagatgg
    28501 gtgagaagta ttctacccgg tttttgagta ttgtttctaa tattatggat gagattggta
    28561 ataaagatcc agaacgagaa tcaataaatg tggttctcga ctttgtagag atattattta
    28621 taatcatgca ctattatgat aagggaattt gcacaaggaa gtatcttcta aaaacaataa
    28681 aagatttttc caaattagta taatcaggtt attccaaaat tcaataaact aggtaattgc
    28741 tatttctaaa ttaataaaag acaataaata tcaaatatct atcaataaac atcaaaaata
    28801 taatagttta tgttaacaat taacaaattg atttactatt tagagtaaca agttgttaat
    28861 tttgttattt taggagaaat tgttttgaaa aaagttaaaa ggccttttga tgattatgtt
    28921 gtgtatttta gagaaggatc gttaaatgat agagaaatag cggataaatt gggagtttct
    28981 aaagtaaatg tgtggagaat gagacaaaaa tgggaaagtg gagaaagtgt tgttaaccaa
    29041 gactctagac taacaattag tgaagatact ttagaacacc ttttatcaca aacttttaaa
    29101 tcagaagtta acgctaggaa agttataagt gaattagata tagagtgtgc taatttaaaa
    29161 ttaggattta tacgtgcatt taagcaatat tctagtgttg aactgactgg tatgcgaact
    29221 aaaatagaaa atttaagagc cgaaattgac gctttaaata aagcaagtag taaaaaaaac
    29281 aagcaagttg ttaatggaga aattaattct ttaaaaagcg agcttgatga atatataaag
    29341 gagtgttcaa taagagaaat ggagctttac tatgaatgta tgaaaaaact tacaactgct
    29401 aatgaggctg aaagcaaaag caactacaaa aatagtaaag ggcacaagtg aacttatatc
    29461 aaacaaaact ttttacaaca ctacaaaagg aatacaaaaa taaatatgga gttgatatat
    29521 cgcaatttat aaagctaaca aattcttcaa ttaattttga taagtttgaa gaagaacagc
    29581 taactttaaa acaaaaaaat gtgataaaaa gcattaaaaa gaataatgaa aagaagatta
    29641 tactcagtgg aggtatagct agcggcaaaa cgtatcttgc atgttatctt tttctcaaaa
    29701 gtttaattga aaataaaaag ctatattcta gcgatacgaa taatttcatt atagggaatt
    29761 cacaacgttc agttgaagtt aatgttttgg gacaatttga aaagctatgt aaacttctta
    29821 aaattcctta tattccaaga catacaaata attcatatat tttgattgat tcactacgta
    29881 ttaatctata tggtggagat aaggcaagtg attttgaaag atttagggga agtaattcag
    29941 cacttatttt tgtgaatgag gctacaactt tacacaagca aactttagag gaagtcttaa
    30001 aaagactaag gtgtgggcaa gaaactatta tttttgatac taaccccgat catccggaac
    30061 actattttaa aaccgattat attgataata tagcaacttt taagacatat aattttacaa
[truncated: 3,049,789 more chars]
