# Supplementary material for: Genome-wide screen identifies novel genes required for Borrelia burgdorferi survival in its Ixodes tick vector
Source: PLoS Pathog. 2019 May 14;15(5):e1007644. doi: 10.1371/journal.ppat.1007644 (PMC6516651; doi:10.1371/journal.ppat.1007644)
Supplement: S3 File — This is the fasta file used for TN-seq protocols. This file contains the entire DNA sequence used to assemble the genome for TN-seq analysis pipeline. (FA) [file ppat.1007644.s008.fa]

>plasmid_cp32-1
ATTTTATTGACAAAAATATTAGTTTTTGCTATCATACATCTAATTTAATAAAGAGAAGTAAAAAGGTGTG
TGATTTAAGAAAAACAAAACTAATAGATAAAATAAGTTCACTAGAACTATACAAATACTCAATATTTTTT
AGAAATTACATTGAAAATGTAGCAGAAGATTGTCTCAAGAACGGACTTATTCTTGAGAGTGCTGCCCACA
ATGTTAGTGAGGTTGAACTTGCTAGGTTAAAGGTACAGCTTAAGAATGCTCTGCTTAATTGTATTATAAG
CTACCGTTTTCATGGGATTGGCTATGTTTTAGTAAAAACCAAAGATACCCTAATAGATCTCGAACAACCC
GTTAATATAGAATTACCTATTGGTTTTGAATACCTTGATTATGAATATGTAAGAGATTTGGGAGTTGATT
TTGATCATATAACCTATAAAGTAAAATCCAACAATAAGAACAATTCTTTAGACGCAGTTAAAATACATAA
AAGTCGACTTATCATATATGAAAACTTTGATTATATCTTAAAAAGATATGTTCCGTGTTATACCGAAAGC
TTTTTACTAGATATTTATTTATTTGAAAAGATATACGTAGAAATAGAAAGACGTATTGAAAACCACAATT
TCTTGTTTTATAAAGATGAATCTTTAGTACAACTACAAGACGCACTCTCTAGTGCAACAACTTCTTTAAG
TGCACTTACTCAGAGCAATAATGATAGGGGAAGTGGCATTTTATCTTCTTTTTTGAGAAAACAAAATTCA
AACAATCATAGTAAAGATATTTCTAATTTAAGAAACCTTAATGACTCATTATCACAGGAGCTTGCTAGGC
TAAAAAGCAATCTAAATAATGAGGGAATGTTTTATACGGCCACCCCTAGTGCTAGTTTAGAGGTTATTAA
ATACGATCTTAGCTACTTAAAGGAGGCTTTAGCATTAATTAAGGCAAAAATTGGTGCAGATACTAAAGAG
CCCTTAACCAGAAGTTTTAATGAGCAGGCTAAAGGACTAGGAAATGATGGTAAAGGTGATAGGAGTAATT
ATTACGATTTTCTCAAAGGTGTACAAGAACAAGTTGAGAACTCTTGTAATTTAAAACTTACAAAGTATTT
TGGGCTTGATATGAAGTTTAATTCTCTGATTATGTTAAGTGAAGAACAAAAAGTGGAAAGAGATATAAAG
CTAATTGAGCTTTACAGTAAATATAACCAGCTTATACAAAGTAGCTCATTTAATAATGAGGAGCTAGCGA
TGTTAAAAGAGAAATTATTCTCATTTTGAGAAAAGGAGTTAAAAGATGACTGAGAAAGAAGAAAAAGAAG
ACCTGCAGGCACAAGATAAAGAAGAGCAGCAAATTAAGGCTGATACTAAAGTTATCAGTGTGCAGGAATT
TGAAGAGTACATGCGTTTTAAAGAGCAGGCAAATAGTAAATCCAAAGAGACAAGTCGAGATTTAAGTATA
AATGAACGAATAACAAAAGAACTTGCAGAAGTTGAAGAGCGGGAGCGTATTGAAAAGCAATTGTTACTAG
AGGCTGAGCGAATTAATGAAATTGATACACTTGCAAAAGCACATCTTAGCAATCATTTTAACAAAGAGGT
GCTACTTGCAAAAGGATATACATTAAAAGACATTATGCAAGCACAACGTAGAGAACTTGTACGCAAGTTC
GTTCCAATTGAGCAAATTAAAGCTATTGCCAAAGTATCAGACATAAGTCATATCGATGGAGAGATATTAG
AGCAACTTGTTTCTTTAGCAAAAGTGAATATTAAATTAAGAAAAAATGCGAGTAGCAGTTCTTCTTCTGT
TGACTCTATTAAGGGGAATATTGCTATTAAATCAGAAGAAAGAGCAAGTTTGCTTGATTCTAATTTTGTA
CCTATTAATTTCACAGAATTTGTACAAGCGATAAGTAATACATACAAGCAAAGACGAATTCAATTTTATG
AAAATCTAAAAAGACATAAAAGAACAAGTATTGCCTAAAGGAGTTTTTAAATGAGTGATATAACAAAAAT
TAAACAAGAATTTGATAAGAAAGTTGCAGAAATTCAAGCATTAATGAAAAATCCCCAACAAGACTCAGGA
TTGCTTAGCAATTCTATTGATTTTAGAGACCAAAATCTAATTTTTTCCAATTCTGGTGGGGTTTGCACTA
GCAGTAAAGACAAAATAGAGAATTACCCTGCTAAAGGGTATCCGTATAAACGGGGTGTTAAGCTTAGTTT
TGGAGATGGAACAACCGAACTAGAAGTTGAGGCTGGTGGTGGAGACGATTTATATGGAGTGTGTTCCGAT
ATAGATGAGTTTAGCGGTATGGCAACTGTTATACCAATTACAAATAACTTTACTGGGTATTTAACGCTAA
AGAAAGATGGACAAAATGGTGTAAATCCAGGAGATAAATTAAATTTTAACCAACATGGGGAACTTGAAAA
GGTCACTGGGGCTCAAAAATCTGTTAATGCAATAGCACTTTCAAAGGCACACAAATTAACTGAAGATTTA
TTTATAGTGCTTGCTAGTGTATTTGGGAATAGAGCAATAAAAGGGTAATAAATTATGGCTTTAAAAGGCA
ACATGCAAGTAGAAAATCTTGAGGCTGTTGAGGACCCACAGGTAGATTTAGGGGCACAAGTTTCCGCTGC
TCCTAGAGCTAAACGGCAAGCAAGACAAGCTGAGGACGTACAAGGGGAAGATCCCTATTTGGAGTCAATT
AGCGAGCTTGATGATGTTCTTTTAAAATTTAAAAAATATTCAAAATCAATGAGTTCAATTGAAAATAAGG
TTTTTAGCAGTTCAAGTGGCTGTTTTAAATCCAAGAATGAGCGAGTTGATGCATATTCATTTGCATGTTC
AAGTTATACAGACAAAATAGAGGAATACCTTTACGATCCAGCGAATAGTTTTCCATACAAACGCGGCGTT
AAACTTGTTCCAAAAGAGAACTCTATATATGTTGAAGTTGGAGCTGATACTGATATGTATGGGATATGTG
TAGATGTATGTGAGTTTAGTTGTACTGCATATGTATTGCCAATTACTAACAATTTTGAAGGGTATCTTGT
TACAAGGAATCCAAGTATAAAAATAGGAGAAATACTAGACATAAATAATAACGGTGTTATTATCAAGGCC
GGAGGTGGGCCACCAACCGCAATTAACATATATGCTCTATCTGATTCATTTACAATCAATTTTGCACCCG
AAGATGGAAATCAAGATCAAAATAGATATCCTAGGCAAGAGTATTCTATTAATTTGATAAAAGTTGCAAT
TTTTGGAAATAGAGGCCTTGAGAAAACAGTAAATCCTGATGGTGGTTAAACTTTGGGCGAATAAAAGGAG
GTAAATAAATGGGAGATACAACGCAATTAGTAAAAGAGTATCAAGAGAAAAGAAGTAAACTGGAAAAGTT
TATGAAAAATCCCCAACATGACGCTAGTTTGCTTAGCAATTCTAATGAATTTAGAGACAAAAATGTAGAA
TTTTTTGCTTCTGGAGGCACTAGAACTAGTAAGTTTGACAAATTGGAAAATCATCCATTTTTGGGGTATC
CGTACAAGCGTGGAGTAAAAAGAGTTATTCAAGAGGCTCAAGATAATCAAAGTCACTATGAGCCACATGT
TGAGGCTGGTGGAGGTGAAGACTTATATGGAATATGCATTGACATAGATGAGTTTAGTAAAACAGCTACT
ATTGTGCCAATTACCAATAATTTTGAGGGCTATTTAGTGGCAAAAGATTCTACGGTTAAAGTAAAAGATA
AACTTATTTTTAATAAAGACGGTGCTCTTGAAAAGGTGACTGGAGCACCAAATAAAGCAACTATTAATGC
AACAGCATTGACTGATGCAAAACAAATTAGCAATGAGGTTTATTTAGTAAAAGTAGCTGTATTTGGAAAT
AAAGCTATGAGTAGAAATTAATAATATTTGGGAGGATTTAATATGGAATTATTTGATGAAAATTATTATG
CAAAAGCTGTGGCAAATATCATAGGAGAAGTTAAAGATCCTATTATGTATAAATGGTTTTCGCCCGATCA
AATTGAAGATGTTGATCTACAAATGGGATATCAAAAAACCGTAAAATGGGACGCGTTTTTAAATGCTAAT
CCTACAACAATTGCCAATGAGGTTAATACTATCTCAACTATTGGATTTAGTTCTGAAGTGGTAAGACTTA
ATTATTTGAAATTACAGTATAAATTCAGACATTTAAAGCAGACTTCTGAGAAATTTTATACTTCAGATTC
ATATATTGGGGACATTAATAATAATTTACTTCCTTTTGCTCAAGCGTATAAGCTTGCAAGTAGTGAAATT
ATTAAACTTATTAATCACTTTGTATTAACCGGGACTGTTTCGATTCAAAAAGATGGGAAAAATCAAAAAC
GCCTGCTTCCAAATATGTATGGGCTGCTTAATATGCCCGAGCAGATAAAAGAAGAGGTTGCTAGTGGTGA
TAAAGATAAAATGGATAAAATCTTTGAAAAGATTGAGGCTGGACTTTCAAAGTTAGAACTGGGCGACGAA
TTTTCCACCCCGATGATGGTAATAGTTGACCCAGCAACGTCACTTAAACTAGTAAAACCATACGCAGCAG
CACAGGGTGCAGCAAGTAGTTGTGAAAAATGGGAAGATGTTTTAATTCAAACTATTAAGGCTATTAATAA
TAGAGAAGATGTTTACATTGAAACTTCAAACTTGCTGAAACATAAAATACTCATTTATCCACTAAATTCT
GAACTTATTAAATTTAAACCTAGCAAGTATATGCTACCTACACCGAATGAACAAGTTGATAAAGACTCAA
CCGATGTAGCTCATTCATACATTGATTTTGTTTTAGGCGGTCTACTTGCTACTAGAAAAACTATTTTGCA
AGTTAACATAAAGCAAAGTTAAAAGTATAAGGTAAGTGAAAATGAGTGAACAAGAAAGCTTACAAGCACA
AGTTGCAGGAGAAGAAGAACTTTTAGTAACAAAACTCCATTCAGAAGTGTTATTGCTATTAGGAATAGAC
AAATTTGCACTAAGCAGGCAAAATTTTCTACTTCATTTATCCTTACTTCAAGCTATTCTAGTAACACGCG
GTATTGATGCCAGTTCACTGACGTATGAACAAATATTTTTACTTACTTTCTACCATATGGGCTGCCAATT
AAGAAAACAGGGAGTTGTTCGAGAATTTGAATTTGATAGGATCAAAAAAGAGAAATTCAATGAACTTGAA
CTTGATTATTATCCTAGTAGCAGTGGAGGCGAAGAAGGCGGCGAGGGGAGTTGTGGCTCAAACAAGAATT
TTTGTTCACAACTTGATGCATTTTTAGAAAAACTAAAAAGAGAAACTTCAACGCCATCTTGTGTGGGGGT
TGTCTAATGAATGGTGTTAGGAAAAGACTTTCTGATATGTCATTTCGCATGATCAACGTATTTAAGGATC
CTAAACCCTTAAAGTTTTATAAAGGTACTGTTGTAAAGCTTGAAAATGATTCTTCTTATCAGAGAGTATT
TGATAAAACTAAGTACATTGAATTTGCAGGAGTTATTATTGACATAAAGCCACAAGAACTTGCAATTCTT
TATGATTCTGATATGTCTGATATTCAAGGATATTCCAAACTTTACACATATCAAGACCTTAACTATGAAC
CAAAAGACCGAATATCAATTGCAGATTTAGTTTACTTTGAAATATTTAGTATTGACTCTTCAATAGGATA
TTTTACTTTGGTTTTAAAGGAATTTATATGGACAAACTAGAATTTAAAATGGAATTGGAAATTGGGTGGT
TTGGTGGTCGTGCAGGTATTGCTAAAATGCATGAAAAAGGGAGTAGCAATTTACCAGCAAGAAAACATTT
AACCAAAATTGCTAGTAGTTCTGAGTTTAGAGAATATATCAATAATAGCTATATAAATTCTAAGTTTAAT
CTTGACCCTAAATCGGGAATGGAGGCTATTGGACAAGCTTTTATAAGATACTATGAAAATTATCTACTAT
CAGCACAAGTCACTCCAGCCTTAAAGGCTAATACAATCAAAAGTAAGTTTAAAAGGGGTAGTAACACTGC
AGCAATTCCACTTGTTGATACAGCCAAAATGTTATCAGAGATTACTTATAAGGTAACACTTGAATGATTT
TCACTTTAGATATGGTATTAAATCATTTAACCCAAATATTTAAAGGGTTTAAGGCATATGCAACTGAAAA
TAATTTTGAGTGCGATATCATAAATACCTACAATCATCCATATCTTTCAAAAATCACAGCTGCTAGCTCA
AATATAATAGCATTGAAATTTGATGGTACAGAAAATCTATTTGATCATAATTATAGAGCCGGTGTATTTT
ATGAAAATGCTTTGGAATTTAGTATAAATTTTCAAATATATATTATTGCAATAGTGTTAAACGCCAAAGA
CTTTGACGCTAATTCACGCATGTTAATGCTTTATAGTATGCTTAGTGACTTTCTACACAATAAAGCTCAT
AAGTATAATTTGCCCAGTCTACAACCCGACTATATTAATAAAATTAACTTCTACATTTACCCAACATCTA
ATATGCAAACAGTTGGACTGATTAATTTAGGCACAAAATATAGCAACCATGCATACAGTGCATCTATAGC
ATTTAATGCTAGTGTAAAAGCAATTGAAATTTTAAAGGAGGAATACGAAATTGCCGCAAGATACAATTAG
TGTAAGTTTGCTTGACTCTAGAATTCAAGCTAGTAGGCCTAATTATTATAATCCACTTTTGGTTTACAAA
ACAGCTAAAATCAAAGTTAATAAAGATGCTGCTAGCTATAAAATATTGAATTTAACCGTTAATAATTATG
AAAAACAAATTGAAACTTTAGAAAAAGAGAATGGAAATGGAGAAGATCAGTTTGGAAAAGAAAAAACACT
GCTTAAAACTGCAATGTCAAATTTTTTCAATTCAAGCGAAGAATCGTTAAAATCAGCCGATCTTTTCATT
TATAAGGATAAGCCTGAAGAGCTAAAAAATTATCTTAAAGTACATAGACACACTTTTGTTGTACTTATTA
ACACTGAGGGAGATGCGTCAGATGATGGACTTAAAATTTACAAAGATGACTATAATAAATTCAAAAAGCC
TTCAACTTTTTTTGTATTCTCGACTAAAGAACAAGAAATAAAAGAACTATTTAAAGATAAAGGCAATACT
GAAAAAGAAAGAAATATTGCTGTTTACAGCAACAATAAAGACAATTTACACCTTAAATTTATAAGTCAAT
ATCTCCATCAAGCTAGTATTTTCCATGCTGTAAATCCTTATGGCATGCCGCTGGCTGCTACACCACTTGT
TGATGATACTGTAATTGGAAAGTTGCGAACTGCAAAAATCAACTTTTATTCACTTCTTAATGAAACTGGG
CTTGATGGTGTACCTGCCTTTAAAGAAGGTGTTGACCTAGCTGGAGGTGCAATAGACGAACAATTTACAT
ACCACTATATAAAAAACGAAGCGATTATTGAGCTTATTAGAATTTGGAACAAAAACAATAGGCAAAATAG
CAAATTATCTGCACTACAACTTAGTGGAGCTAGAGACAATGCATATACTTCAGCAATTGAATGTTTACTG
AAAAGGTTTGTGGATAGAGGACTGATAATAGAGTATAAAAATTTAAGGCTTACTCTTTCTCCTACGCCAC
AACTTAAATTAGAACTTAGCGTGAATATTACTTATAACTTTAGCATTAATGCTGTTGCTTTAGTAATTAC
TACTCAAGATATAGTTGATTATCAAAACAGCTTAAGTGCTTAAAAGGGGGGCTAAAAATGCAATTTTATG
ATTTAAGAGAAGTTTATTTTTCAATTGGTGGTACGCAGTTACATAGTGGCAAGCTAGAGCTTACAAGCGA
ACCTACAACAAGAGCAGTGATTAGTAGTGAAGATAAAGGTATGCCTGTAATAAGCTTAAGAGATCCCAAA
ACAATAACTTATGTTTTCAACATTGAAGTGACACTAGGTAGTCATGACTACATTTTGTTAACTGAACTTT
CTGATGAACAGTTTTACAACATGGATGTGAGAAAAGAGGATAAAATGCTTGATTTAGCATTCAATGATAG
AATTGCTACCAAAATTATTTCTAACTATGCAATTTTTACTGAAGAGCCTTCAAGAAGTTATTCTGCTGAG
GCCGAAAAAGTATCTTTTGAAATTAGGGCTATTAATTGCCAAAAATCTAAACCAAACAACTCTTAAAAGG
AGATTCTTATTATGATAATGAGATATAAAATGAAAATTTTAACTAAAAATAAAACTTATGAATATCCGCT
GAGAGTACTTCCCGTCTATGAATGGGATAAAGTGCTAGGATTTAATCAAAGTGACGCTGTTTTAAAGCTT
AATGAGGTTAAATACTTAAGAGAAATCACAAGCTTAATGATAAGTCCAAAATTTTTAGACGAATTCTATG
TGATTTTGGATCAAAATAGAGAATTTATTTCTTATTATAAGGACTATCTTGTTGCAATAATTTACACTGC
ACAATTTAATACTTTTCATTTAGACAATGATCTAAAAAAGCCCGCTTTAGTATATTTGAGTGAGTATGAA
AATAATGTTGGTGATTTTGTTGCTTTTGACTATATTAATGAAAATTTTGATTATGAAAAAGTAGCCACTT
CACTTTCATCAAGTACATCAAATTCCAATGAGCTGGTTGCTAAATGAACAAAAGAAATAGAGATATTGAT
AAAGCTATTGCAAGTCTTGATGAGACTAGAAAAAAATATTTTAACTTGCTTGACGAGATTAAGAACGATA
AATACTATTTTCCAGTAATTATGAATATTTGCTCATACGACTCGGTTAAAAAATTGCCTTATGACGAGCT
TTTAGAAGTCAATAGACTTGCTGAGATTAAATTAGAAAAAGAATTGTATGAATTAATTTTAAGCAAGTGA
GGACTTAGTGAGCGACAAATTCACCATTAAATTTAAAGGTATTCTTGATCATGCTGCAACAAAAAAGGCC
ATTGAACAAGATATTTCTAAAATGGAAAAATATCTTAAACCTAAAAAATCTAGTTTGGGTAGCACTAAAG
ATATTGTAAAAAATAATTTGTCGGACAAGAAAAAAGAACTTAGTAGACAATCTAAATTTGAAAGCTTAAG
AGAGCGTGTTGAGAAATATAGACTTACACAAACTAAAAAACTTATAAAACAGGGCATGGGGTTTGAGAAA
GCTAGAAAAGAGGCTTTCAGAAGATCTTTAATGTCTGATAGAGACAAAAGGCGTCTTGAGTATAAAGAAC
TTGCAAAAGAATCAAAAGCAAAAAGTAAAATGTTAGCGGCCTCTCAAGGAAAAGGACTTGTTGCCAAAAT
TGCTATAGGTAGTGCCCTAGGGAATATCATTAGCAACGCTATGAGTAAAGTTGGAGGAGGCCTTTTAGGT
TTTGCTAAAAAAGCGGTTGAAGAAGACACCAAAACAAAAAGAACACAACTTCTCAATAAAGCGTTTTATG
GTGATCCAAAAGAGAAAGAGGGTCTTTTAAAGATTATTGGCGGAATGAAGGGATTTGAGCGCGACCTAGA
AAAAGAAGAATTCTTAAATCAAGCAAGTGTCTTTAAGGGTACTTTAAGGGATTTAGATATGTTAAATGAA
ACTAATTTGAAAAACGCAGTAGAATTTGCAGCTATGCTTAAATCCAGTGGTGCTATGAGCAGCGAAGATG
CAGTAAAGGCTGTTAATAGTGTTCTTGGGGGTGATGGAAGTGAGCTTTTTGATCTATTAAAGAAGTCAGG
TGTTGGAGACAAATATATAGAAGATGCCAAAATGGCCTGGCAAAGCGGGGCACAAGTAGATCTAGAGTCT
AGAATTACCAAGATGATGGAAATGTTCGAGGATTTTAAATCTTTCGGCCTTACAAAAAAAGTCAATAATG
CTGAGAGTATTCAAAGTAATTTGGCCTCAGCTGAGCAAACTCTTCAAAACTTAACCACTACTGTCTTGGA
CCCATTACTTGACCTCATTAATAAGATAACTAATTACTTTAAAGACTTTGCGTTTGAAACACACATTATT
AATCCCATAATTAATGGCATTAAAAGTATTTTTAATCTTAATTATTTCTTTGCAAAATTAAAATCGATGC
TACCTGGATGGATGGGCGGAGATGAGGGTGCGGCTCTAAAAAAACTACAAGAAGAAATTCAAAATCAAGA
CAATGCTAACAGCACACCATAATTTTTACAAAAGGTAATTACTTATGACAAGTAACAAAAAAATTGCTAA
CAATGCAGCTAACAAAATAGATATTAATAATAAAATTACTAACAATCATGATATTGAAAAGAAAAAAATC
AAGGAAAAAATTAATGATATTGAAAAGAAAGAAATCAGGGAGATTACTCGAATAATAAGAGATGTAATAA
CCCAAATATTTGCCCTTTTCGGAGCAGATAATTTTTTAGTGTTATTTCCTAGAATGGATCTAAAAGGTTT
TGGATATATTCCTCAATTGTTTTTTATAAAACCAAAAAATGAACTCATAACACGCACTTATAATACTAGT
TGTTCTAAAAGACCAGTTATCAATTATTATGATAGAAAAGCGGAATATGTAAGCTACAATCCGGTAATGA
CTGGTGAACATATATCATTAAACGGGGGAATACTAACATCCTTATATAAGGATATGATTTCTTTACTCAA
AATGACTGTTTTTGGCAATACTATGCTACGCTTTGACGCTCATCTTGTAAAAGAACAACTAGCCAATAGA
ATACAAGCACAAGTCCCTTTTAGTATATATAGTCCAACTTTTGGCCTTAAAGAATTAGCTGTAATTACAA
GTCTTTCGTTTAAAGATACTCCTTTCATTGACGAAGTTGAGGTTAGTTTATCAATAGAAATAGTAAAAAC
ATTTGCATTGGAAAAATATAAAGGATAAAAAATGCTGTTACTACAATATGATTTTAAAATTGAGTTCTAC
AATGTAGATACATCAAAAAAATCACCTGATGGAATTCCTTTCGCCGAAGAAATTCCTAAAATTATCATCA
ATACACAAGATGGAATTCATATTGATATTTCCATATCCAACGTGTATTCAAATATTCATACTATAAGTTC
CAAACAAGCAAAAGTCGTACTTTGGAATCTTCCCTTAGACTTCACCGACGACATTAAATTTGGAGATATA
GTAAAAATATATTATAAGAAATTTGCTCATGAAAAAAATTTTGATTTCATAATGGCAGGAACTTTAGGAC
CTCCTATGAGCACTGATTATCCGGGTGGGGATTTTAGTGTAGATCTTGATGTTCGTTTATTAACTAAAAG
CAATTTCTTCAATCGCGAATTGGCAGGCAAAGAAGGCAAAAACTTTAAAGGCAAAACGGTGAAGGAGGCA
ATAGAATCTGTATTTCCCAATCGCAATATCCTTAATATGGATGAAAAAGATTGTCTTAAAATTATTGACA
AAGATATTTATGCCACAACACCAAAAGAGTTTATTGACAAAATTAAAGGAACATATGTTCATAACGTAAT
AGCCGATATTGGTACTGGTTTACGGGGATATGAATGCTATCTGATATTTACTAATTATATAAAAAAGGGG
GAAAATGTCCACTACGAGGCATTAGAAGACTATGGGCTTGAATTTATACCACAACAAGAAATTACTTTGG
GCACAACACTCAAAAAAAATCTTATATTTTGGAACGCAAAAACATTTTTCACACATAAGTTAAATGTTGG
AGATAAAGTCTCATTTATTGATGGACTAGGGAAAATGATAAAAACCACTATAAAAGAAACAAGTGCAAGG
CTTAGCAATACAGGAGAGTGTTCATTAATATTAAAGTTAGAAGATGATTCTAATACAAAACGTAAAAAAT
AAAGGGGACTAGAATTAGAATGAATGAAGACTATGAAATTTACAGAATGAATCAACGCCTTTATGGCCAG
GCATTGGCTCAAGAAGACCTTAAAAATTGGATTTATTCAAACATTTTTATAATTAAAATTGGCACTGTAA
AGGAGTTTAAACATCAAACTCAAGAAGCTATTGTTACAATACCCGAATTTGAAGATTTAGAAATTCACAC
AAAAAATATCTCTAATATCAGTTTAGAACTATCAAAAGGTGATTGCGTTTTACTACTTCAATCAAGCATT
AATATTTTTGATAAAAATAACGATATTCACTTTGACAAACATCATTTTTATATACTTAGTGCAATTAGCC
CAAAGACTTTAAATCTAATCTCTGATACTGTTAAAATTAGAGCGAATAATAAAATTGAAATAGCAAACCA
AACAACTAGCTTAAAAAAAATTCTAGATAATATTGTTAGTGCTATCAATGGTATAAAAATTATAGGGGAC
TCAGTAATTGACGAATCAAGCTTAAAAATAGCAACCGCTCAAATTAATTCTGATATTAATAGTTTGTTTA
AGTAATTTTTGCTAAATATGGTATAATTACTAGTATGGATTTAAGATTAGGCAATAATTTTGAATTGGTA
TTTAATAACGATTTATCACTTGTTGATGGAATTGATGAACAAAAACAAAGATTTTTGATATTTTTAAAAA
CCTTAAGGGGTAGTTTAAGCTATGCTCCTCATTGGGGACTGGACTATTTCTTGCTTTTAAAGCTGTTAAA
AATTAACAATCTTCACGCTGTAAAAAATTATTTTCATGAAATATCTAAAGAGCTTAACTTAGATTTAATA
AATATTTCAACTACTATACAAGACAACAAAGCACATATATCCTTTTTTTTCTCGGGCGATGTTTTAAATA
TGGAGTTTAATTTATGAGCATAGTTTTTGATTCTGATTTTGGCATTTTAAAACGTACAATTAAGGATATT
GTAAGAGCTAAAAGAGAATATTTGCGTGTAAATTATGGTATTAATATTGACGACAATCAAAGCTCAATTT
ATAACATTATTGCGTCTTCTTTGGCATTAATTGAAGAAGAAATAATTAATGAGCTCAATCTCTTTTTTTC
TAAAATGAAACCTGGTGGTACTTATTGGGCTGCTATTGAAGAACACATTTCTTCTAAAAGCACAACTTAC
AGTGCTGTTCGCAATGCTTTACTTAATCTTGATGGGATTGAGTACACTAATATTAAAAGTGCAGCTGGTA
AAGCCAACATATATCTAATTCTAAAGGAAACTTTACTAGACACTAGTAAATCTAATATTAATAGTCCTGA
ATTTAAAGCAAAACTTTGGGAAACATTATATCTAACAACTCCTAGTGGTACTTTACTTGAGGGAGACATA
GAAATTGATGGTCTCAATTCAACTGGACAACGTAAATCCTATAAAATATCACTAGGGAAAAGAAAATATG
TTTACATGAAAGTAAAGTATAAACTTGACCTTAAAAACTATCTCTACTTAAACATAGACTCTCAAATTAG
GGACATTTATTCTAGGATTATTTCAAATAACTATTCTGATATGGGAATTAGCTTTGAATATCAAGACTTT
TTTGCTCCAGTTAATGAAGTTAAAGGAATTAAGTTTATGGAAATAAGTGCTTGTATTAAAGATACAGACA
CTGAGAGTATTACAAAAATTGGTGATAGCGATTTTAAAAAAAATCAAGATATTGCCATTAATGATGACAC
AATGCTACTTTTCAATATGACAGATAGATTGCTTATTGATATTGGATAGTTAACAAATATGAAAATACCC
AATCTTTTCAAAAACACCGAAATTCATAAATTTATACGTACAGAAACAGAATATGCACAAGCATTGCTTA
ATGAACTTAAGTCCCTTAATTCCAACTTCATATCCATTAATGTAATAGAAAATATAAAATCAAGATATAT
TGCAATATGGATATCTCAAGTTTTATCTATCTTTTATGCAAAAACTCAAACTTTACAAAGTATTACAAGC
AATATTAATAGTGTTATTTTTGCTTTACGTCATATTGGCACTGACGAGTCATTTAGACTGATTTTCAAGA
CCTTTTTAAATGTGGACATTGAAGTTACTACTCCTGAAGCTGGGGTTATTGATATCTCTTTAAAAGGGGT
AATAAAAACAAACTTTACTACATTTATTTCGCCTAGCACTAAGAAAGGAAAACGACTAAAAAAGATAATT
CTTAGAGAAAAGAAGCCGGGATATGCTGCATCTAAAAAGGCTTTAGTATTCAACTCACTTCCTAAGGGCT
ATGATCATTCAATTTATGCTTTTATTAAGAGAATTATTCCTATTGGTAGAGTTCTCAAAATTAATAATAC
AGATGGTAACAATATTATAACTTTTAACAACTAAGGAGGTTTTATGGCTGATGATCAAGAAAAATTACTA
ATTGATGAAGAAGAAACGGTTCAAATAAAAGATTTAAATAAGGTTACGACCGTTAACGATACTGATCTTT
TACTGCTTGATGATGGAGCTGCAAGCAGTAATGCTATCACCTTTAAAAACTTTTTAGATGCTTCTAAAGA
CAAAATATTTAAAGGAGAGGGATTAGACTATTTTAAGCAGATAATTAAGTCTACAATTGCCGAAGAACTT
GCAGCTGATAAAGATTTTGTAGAAAAAATTTATGCTAAAATAACGGACAAATTAATTAACAACGATTCTA
CTAATATTTCTAACCTTTTTAGTAAAATTAAATCACGCCTTACAGATAGCATATCATCAGCCACTTTATC
TAGAAGTGATCATCTTTTGATAATGCCTTCATCAGATACTATTCAAAAAACACCCGTTCCTAAACATATA
CTTGGAGTACCATCAAATCTTGCTTATGGCAGCATAACTAGAAGTACTACACTTTATCCTTCTGACTATG
AGAATAACGCGATATTTATTAATATGGAAGACAATGATGATGTAACTCTTATTTTTTCTAAAAGTTACGA
TAATTCTCCCGTTTATCTTGATATTGAAATTCAAGTAAAAATCAATGATAATAGGATGCAGAAAAAATCA
TTAAAACTTCAGTATTCTGATGAAACTACATACAATAGGGTTTATGAAATTGCGGGCCCCCGCGGACTAT
TCACCAGAATTCCCATTTATAAAGGATGGTATGTCCAAAAAAGAGCCTCCTTGTATGGAGATCCAGTCCC
AGATCTTTTAAAACTGTAAACTTTTTAGCAAAAATTATGATTTTGGTATATAATATACGTATAAAAATAA
AAAATTAAAATGAAGGATTAAAAAATGGATACTATTAAATTAACCGAACTTCTTATCAATTTAAACGAAA
TTAAACTTATAGCGGTAATGATTTTTGTAACAGTGCTGGTTTTAGGAGTATTAATTCTTCTCAAGCCTTT
ACTAAAAGACATATTGACTATTGTAATAGGCAAGATTTTTAAGAATGGTAATGGTAATGGCAAAAATCAC
ATTAAAAAAAGAGATTAACTTATGAAATTATCCAAAGATAATGTTGAGCTTGGACTTACGTCTTTATCAA
CCCTTATTGATATATTTTCTAAATTTGAAGATGAATTTGATGAAATTGCACATAAAGGATTCTTTTTGGT
TTATGAGCTGTATTCTCATTATAAATTAATCTATACAGCAAATATGGAAAGACTTGAGAGTGCATTAACC
CCAGCAATAAATAAAGCACTCGCTCCATTAAATGAAAAAATCAATCAATGCATTGACTTAGTTAATTCTG
ATGAAAAAAATCTCAAAATATCTAATGATCTGAAATTCAATCAGGAAGGAAAACCTATCTATAAGGAAAG
AACAAATAATGCAAAATAACACTATTGGTTTAGGACTTAATTTACTATCCAGCTTAACTAACATAGCTAA
AACTGATACAAACATAGATCATAATTACATTAATACTTTTAGTAAAGTAATAGATTTTTTCTACAAAACA
TATATAAGCACACTAAAATCTATGGAAACAGCTGAGTCAACTAAAATATTTGAAGAAATAAAAGACATTT
TAAAATACAATATTGAGATAATAGAGGCTATCTCTTATGACAAAAATAAAAAAATTATCACTTCACTTAA
AGCAAAACGCAACAAAATTATGAAAGAATACATCAAAATGCTTAAAAGGAGTGAAAATGCTTAAAAGATT
GCATTGTTTACTAATTGTTTTGTTGTTATGTTGCACCACTATTGCTAACCTACCAGAAGAACCAAAACCG
CCAATTATTCCAACGCTAAAATCTTTAGCTAAATATGAAACACAACTTTCAGAATATGTTATGTATCTTG
TAACATTTTTAGCTAAAACAAAAGTGAAAGTTAATGACCCCAATTATCCAGAATATCCTTATCCAGACTT
ATCAACACTAAAAGACGAACACTCTATACCTGCGGTAAAACATAACATCAAGATATATTTAGAGTACATT
AAAAAAGCAAAACCAATAGCGGAAAAAGTATATCATCAATATTCGAAGTTAAAAATGTAAATTACAAAAA
GGTTTTTCTTGCAAGAAATTCTAATTTATGATCAAATCGGCTTTTGCAACAAAAGAAAAATCTAGATATT
AGATTGACGCAGATTTAATATCTAGATTTTAACATTTTCAACAGGAATATTTGCTAATTAATTAGTGCCC
TCTTCGAGGAACTTTATTACTTTGTCTATCTGTTCTACAGCGTTTTTAGACATTTTATCCCCATTACCAG
AAGTATTGCTTCCAAGAAGTGGTACAGTTACTCCAACTAATTTTGCTTCTGACCATATTTTTCTTTTTGA
AATATCCTGATCCTTGTCAGTAATGTTTTCAATGGTATTTTTAGCTGCTTTTAACGCTGCTAATTTGGCC
GCTAATTTATCCTGAAAGGAATTTTGCAAATTTAATAGTTTTTCTTTAAGCTCCGCATTGCCTATATCTT
TTAAATTTTCTTTTAATTCATTTATTTTGTCTTTATAATCTTTAAATTTGCCTCCAGAAGAATCATTTAC
AAGAGCTAAAACATCCTCCATTAATGAATCTATTTCTTTCTTTTCTTCTACATATGCTTTACAAGCCATT
ACAAATAACATTGCTGCAAAAAATAATTTAAATATGTTTTTATTTCTCATTAGTTACTCCTATATTCAAT
AATAATGAGATAAAAGCTAGCACAACATTTGAAAAATATAAATCTCTCAATTAATATTTTTAAAGATTTT
TAAAAATAAGCTCTATAATTACAAGAATAAATTTTATTTTTACTCAACATATTGTACTGGAGATAAGGAA
AGGAAATAACAATGAAAATCATCAACATATTATTTTGTTTATTTTTACTACTACTAAATAGCTGCAATTC
TAATGATAATGACACTTTAAAAAACAATGCACAACAAACAAAAAGCAGGGGAAAGCGTGATTTAACCCAA
AAAGAAGCAACACCAGAAAAACCTAAATCTAAAGAAGAACTACTTAGAGAAAAGCTATCTGAAGACCAGA
AAACACACCTTGACTGGTTAAAAGAAGCTCTGGGTAATGATGGAGAATTTGATAAATTTTTAGGATATGA
TGAAAGTAAAATAAAAACAGCACTTGATCATATAAAAAGTGAACTTGATAAATGTAATGGAAATGATGCA
GACCAACAAAAAACCACTTTCAAACAAACAGTTCAAGGAGCTCTTAGTGGGGGGATAGATGGATTTGGTT
CAAATAATGCAGTTACTACCTGCGGCAATGGGTCCTAATAGTTAACAGCCCCCATATTGGGGGCTTTAAT
CTTGCTATGCTGCAAATATCTCATCAAACCGTTCGTATTCTTTTAAGATACTAAAGAATATTAATGGACT
AGGGCCATAAATAGGCCTCTTAAGCCCCATAAACCTTTCAAAATCTTGTAAATCCTTTAATCTATTATTT
TTCTTGAAATAGTTTTTTATAATCTCGGCCCAATAGTTTATGCTTTTAAAATCACTATTTTTCTCAAAAT
ACGAGATTAAATCAGATTCAATTTTCTTGATATCATCAAAATTATTGGGGTCTATATTCTGAATAAAGCT
TATTTTTTGAATAATTGAGTTTATATTATCTTTTGTTGTAGGGCTATTTACCCAGTCTTTTATATTAGAC
AAAGCTTCTTTAAAAACACCGTAATAATAAAGCCTATCTTTTTTTTGTTCTTGCTTAATATCTCTTTTCT
GGTTTTGAATAGTGTTATTTTTTTGAATTTGATTAATCTCTTGTTTTTGTTCTCTTTTTTGTTCTTGCTT
TTGATTAACACTAACTTGCTTGCTAGGCATAGAATTTTCGTTTTCGTGGTTATTGTAAATAGGAGCTGCA
TCAGTATCTATTTCACTTTCTATACCAAGAGCTGCAACTAAAGCATACCTTTTGACATAAGTAATGCCTG
AACCAAACATCTGATACACTGTATTTGTAACTTTAGACCCATTTTCATTGTTCCATTGTAAATTTTCTGT
AGGAATTCGCGTATCAAAAGAAAATTCATATCCAGTACTTGTACTGTAGAATGTAGTCCTAATATAATCA
ACTATGCCATATTGACCCTCTATAGAAATTGGATATTGCTCAATATCAAGCTCCAAATTGTGCTTTTTAA
TAACATTTTTAATTTCTCTAACTATTTCATTGAAATTTTGATATTTATATCCATATCCTTTAAGACTTTT
GTCAATCCCTGGTAAATTCATTTTTAGGGTTTTCATATCTTTTCGGAAGCTTATTTTTGCTTGAATATTA
TTTTGTATTTCTTGATTATTGTTTGAAAGATTTTCCATCTTTTTACTCCTATGGTTATTTATAAAAATAA
GTATATAGCAAAAACTATTTTTGCCAACTTTTTTACAAAAAATTTTACAAAAAAATAGGGCTTAGCTAAA
TTCTCTATTATCTACTAAAGAAATTAGTTAAGCCCGTGCTAAAAATTTTTTTGCAAATTACCATAGGTAG
TCAAAACTGAAAAATGTTTAAATAACTACGCTGTTTGTAGTGTAGCCCAATTTTAAATTAAAATCAATTT
ATATTTTCACTGAATTAAAAATTTCTATATTAATTTAACAAAATTAATAATTAAAATTTAATATTTTTTT
AGAAAAGTATTTACTTTTAAATCAAAATTTTGCATTATAATAATTAATTATTAATTACCATAGGAGAAAA
AACATGAAAGGTTTTTCAAATACCACAAAAAATCCCACTTGCCACAACAAACACCAACACAAGTTAATAT
ATCTAGCTTCAACACTAGATTTTCTAAACAAAAAAGATAAGAAATACACACAACAAAACATACTCTATTA
CTATAATGAAAATCTAAAAAGAAATGGTCTAGCTCCCACTACTCTAAGAACAATGCAAAATTATCTTTAC
AAATTAGAAAAAGTATTAAAAGTCACAACTAATTACTACCAACATATGGGTGTAAATTGTGGAACTGAAA
TTTACTATAAGCTAAAGTATCCTAAAAAAGAATGTTACCAGAAAATCAACAAGTACTTTAAAGAACGAAA
AAACTCTAGATTTAAATCTAGAGTTAATAACCATTTTAAAGACAATGTTTCCAAAAATAGTAGTGTAAAT
TCAGTGGAGTGTTTAAGTAATAAAAATAATATAAAAGAAGAAAGAAAGATTAACGAAATAGAAAAATATC
AAGTAATAAAGTACTTCAACAAAAGTAACTTCTTATGTAAAGAAATTCTTCCATTTTTATTAACATTAAA
TGTTGATAAAGATACTATGATTAAAATAATCAAAAACATAAAAAGAGTTGAAAATAAATTGCTAAAAAAC
ACAAATTTAAATAAATCTTGCTTTAAAGAAAAGCAAGAGAAACTAAAGAAAATTCTAAATAACACTCAGA
AAGAATTCGAACAAAATGGATATAATCCCGAACAATTAAAGACAAATTTACAAAAAGTATACGAAAATTA
CAAATTTAAGCCCCACTTTATTATTGAAAGGCATAAATATAACGATTTAAACAACATAAAACGTAAATTA
GAAAAGGCGATTGAAAGGGAAAAGCAAAATTCTCAACAAAATTATCAAAATTTAAAGGAAAATATTTTCA
ATATCCTTATTGAACAACTAAAAAAAGAAACAAATATTGAAATTCTAAAGCCAATTATCAAAAAATATTT
GAATAACCAAAAGAAAATAGAATACAATAAAGTATTTGGTATATATCATCTTGAATTATCAGAAATAATA
AAAAATGAAAAAAATTCTTTAACCACAGAAGAATTTAGCATAAAGGCCGTATGAGGATTTAACATGGAAA
ATGCACCAGAACCTATTGAAACTGTAAAAAAGGGTAAATGTAAGGTTGAATGCCAAAATAAAGAACGTTT
TATTTTGATTGAAAAAGAAAATGGTAAAGCAATGTACCATACAAAAATAATGATGGACATTTATAAATTT
GGAGTTTATGAGAAAAAACACGAATTTAGATTATCATTGAGGGCCTTATTTAACGGGGAAAGAATTGTTG
AAGAAACTCATTTATACCCAATTAAAGAAGGAGATAAGTTCATTGGTATTTTTTATGGCTACAGAAAACC
AATTAAAAAGCCGTTAATAAAGTATCAAATAAATGGGACTAAAAAAGCATATGCATTAGCAAGGGCATAT
TATATGGAATTTAGATTTAAAGCAGGAAGTGTTTTTTGCTATTTTAAAGGGCTATATCGATTATTAGATA
AAAAAAGAACAAATAATCACTACAACAAAGTTTTATTTAGTATGTTTACAGATTTAGAACAACAAGTATA
TAAATTTTATGGGAAAAAATACCCGGAGCAAGGACCGTTAATAAAATGGATACTAAAAAACCTAAAATAA
TAACAATAGCGTCAATTAAGGGCGGTGTTGGCAAAAGCACAAGTGCAATAATTTTAGCAACGCTATTATC
AAAAGACAACAAAGTACTTTTAATTGATATGGATACACAGGCTTCAGTTACTAGTTATTTTTATAAAACA
TTAGTAGAAAGTGAATTTGATTTACTTGAAAAAAATATATATGAAGTTTTAAAAGGAAATCAATTAATAA
ATGATGCAATTATCAATGTTGATCATAATTTTGATTTGTTGCCAAGTTACTTAAGCTTGCACACTTTTAG
TGAAGAGCCCTTGCCTTATAAGGAACATAGGTTAAAGGATAGCTTTAAATATTTAAAATTTAAATATAAT
TTTATTATACTTGATACTAATCCCCATTTAGATTCTACGTTATCCAATGCTTTAGTTGTTAGTAAACATG
TTATAGTTCCAATGACTGCAGAAAAGTGGACTATTGAGAGTTTGCAACTATTAGAGTTTTTTACGGATAA
ATTAAAGTTAAAACCCAAAGTATTTTTATTTGTAACAAAATTTAAAAAAAATAAAACTCATAAAGATTTA
TTAGAAATGTTGCAAAAAAAAGAAAAGTTTTTGGGGATAATATCAGAACGTGAGGATTTAAATAGGAGAA
TAGCAAAAAATGATAGATTTGATTTAGATAAAGATTATATAAAGGAGTATGTAAACGTTTTAAATAATTT
TATTTTGAAAATATGAAATTTGTCCGATAGTTGGATGAATTTTTTTAACAAAAAGGATAGGAGATTAATT
ATGGACGTGGGAATAAAAATAAACGATAGGGTAATATCAAAAAAGGAAATAAAAAAAGAATTAAGCAATA
AAGATGAAATATTAAAGCATTATAATTTGTTGAAGGAGCGCTTGAAATCTAATTTTCAAAAAGAAATCTA
TAATAAGATAGAGAGTATGAAAATTTTAAAAGAAATAAAAGATAATGAATACTATAAACTTGATGGTTAT
AAAAGTTTTGATGCTTTTATAAAAGATTATAAGTTAGCCAAAAGTCAAACTTATGAATATTTGAAGATAG
CATCAGCTATAGAAAATGGCGTAATAGAAGAACTTTTTTTATTAGAAAATGGAATTAAAGAAACTATAAT
CTTTTTAAGAAATAGTAATTCAGATACGGTTAAAAAATCAAAACAAAATCCAATAAAACCATTAAGATTT
CAACTTAAAAGCAAAGAAAGTTATGATTTTTACAAAAGTAATGCTAAATTCACGGGATTTTTATTAGATG
AACTTTTTGAAAGTCAAAAAGATTTGATTAATAAATTCTTAAGAAGATATAAGCAATTAAAAGGATAGTA
AAGGTATTTTATGACTAATTTAGCGTACAAAACGTATAACATAGAAAGCATAAAAAATGAGTTTTTAAAC
ATAGGATTTAGTGAAGAGGCAATAGATTTTGTTTTGCTTCATAATGAAAATTACAGCTTTGAGGTTTTAA
AAGAAAAATTGATTAATGTAGAGAAGAATTTGCAAAAAGATATATCTAGTTTGGACATTAAGATAGATAC
TGTAGAAAAGAATTTACAAAAGGATATATCTAATTTAGACATTAAGATTGATGCCGTGGAAAAGAATTTA
CAAAAGGATATATCTAATTTAGACATCAAGATTGATAATGTAGAAAAGAATTTGAAAAAAGATATATCTA
GTTTAGATACTAAGATTGATGTTGTAGAGAAGAATTTAAATCTAAAAATAGATTTTGTAGAAAAGAGTTT
AAATGCCAAAATAGATAGTTTAGACGTTAAAATAGATAATGTAAATAATAAAGTAGATTATATTAAAAGT
GAACTTATTGCCAAGATAGATAGTGTAGAAAAAGGGTTAAACGAAAAACTTAATACAGGAAATAGGCTAA
TACATTTTATGATATTAACAGCAGCGATTCTAGGCCCAGTTTTAAATGCCCTATTTATGAGATATTTACA
ATATATCAAATAATGATGTAATGCATAATTTGCTTTTTTCAAATAGTTTATTATCAATTAAAGCTTATTT
AAGCTTTTAAATAAAGTAACTTAAATAAGTTCTTTTATTTTAATAAATACAAATTGATTTTAATTCTAAA
TTGAACTGAATTTAATTGTTTAGTGAGTTCACCTAAAATAAATTAAGCTAAGCCCGCGGCTTTATTAAGC
TCTTTAACATGAGAATTTAATAAAGCTTTTATTTATTATAATAATTTCTGTAAAAAGCCTGACAAAAATA
GTTTTTGTTATACATATGTATATGTATAGCTAAAAAAATATATTGCTATCAAAAAAATCCAATTAAGTTG
GGTTTAGCTAAGTTCTTTAACAAGAGAATTTAGCTAAGCCCTATTTTTTTGTAAAATTTTTTGTAAAAAA
GTTGGCAAAAATAGTTTTTGCTATATACTTATTTTTATAAATAACCATAGGAGTAAAAAGATGGAAAATC
TTTCAAACAATAATAATCCACAAGAAAATATTCAAGGAGAGCTCAAAATGATAAGTGTTAATCAACAAAG
TTTTACTGGTTGTGAAATAATTGAGGAAAAATCTTCTCCCATTAAAGAAAAAAGTAAATTAAGTAAGATA
GGTAAGAAATTGCCAGGAATAAGCAGTCAAGAATGTTTTAGATTTAATCGAAATATTGATTTTAGTGTGC
AAAGAAACAAACTTGATAAATACGGTGCTAGTGAAGTAGGCAATATTCTTGTTGGAGGTGCTGGACTTAA
AGATTTAATGATAAACAGAGTGCTTAAATATTTTAGAATGAGCCTACCTTTTGAAGAGAATTTGTATATG
CTCAAGGGCAAAGAATTAGAGAATTTAGGATTTAGAGAATTTGTTAAAGCACATGGTGATAATATTGATA
TTTTGTATAAAAACAAATATGCTAACGGTGTTGATAAGTATAATTATTTCAAAAAAATGGGCAGTTCAGA
AACTTTAGTGGGCTCAACAATTGATGGCTGGTTTATTAATAATAATGGCGATTTAGAACTATTAGAGATT
AAAAGTAGCGACTCTAATTATATGAGTAGTGCTATTGCTGAGTACAATAAAAATGGCAATTTTTTAAGTA
GTAAATATTTTTTCAAATATTATATACAAGCACAAATGCAGCTAGCATGCACTGGGCTTGAGTATTGTAA
TTTGTTCTTTTTAATAGATGCTGCACCAATTAACTGTAAGATTAAAAGAGATGAGGCCTTAATATCAAAA
GTGTTTGAATTTGTTAATAAATGTGAATTAGAAATTATAAATTTAAAAAAAGATATTTATAGTAACTATA
GAGAGGAATACTTAATGGCACATAATTTTAACGAGGATACGTTTATAAAACTTGTTGAAGATTTAGTAGA
AAGGAGTGATTTTTATAGTTCTGGAGTTGAGTTTGATTGGGCAAGAGAATTTATAGAATATGTTGATTGT
GCAGACCTTGAAATTAAGGATAATCAATCTGCTGAAAATCTTGCGTATGATTTAATGGAGATTGATAGTC
TACAAAAAGAATTAAATAGAATCCAAAACGAAAATAAAAAAAGAGAAAAGCCCATTAAAGATAGGTTGAA
GATGCTAATTTACAATATTACAAATACATATCCACTAATTGAGCAGTTAAATTATAAATTTGGAGAGTTT
GTGTTTACTCTTGACTCTAAGAAAAGGGCAATATCAGATAGATTGAAGGGACTGCTACCAACAAGTGGTA
CAGTATTTTTCCCTAGCAATATAGCATTTACAAATAGTGTTAGTGTCCCCATGTGAATGGGTGCACTAAA
AAATTAAAAAAATAAATTTAATATAGGAGGATTAATTAATGCTTATTAATAAAATAAAACAAGATAATAG
AACTTTAAGACCAGAGATACAAAAATGGGGTTGTTACTTTTTGTGTCTGCATTATTATACAAGTCTATTT
AAGCAATGTGAATTTAATGTTTATGAGATAAATGCAGCGTATTATAGATTTATAGGACTTGGTTACATTA
AGAGTAATTGTTTTATTATAAATCCATGTATGATACTTAATTACTACGGAATTAGAAGCAGCGTGAGATA
TGAGTCTTTAAATTATTTGGGTGCAGCAAATGAATTTGAAATAAGTGAAGTTAAAATCGATAAGGTTAAT
GGATATCACTTTATAGCAACAAAGAATAAAGAAATATTATATGATTCACTTGATTTAAAGCCACGTGGGA
AAATATTTAAAGTAACTTCAAAGCGTATATTTAAACTGAAATAGCTTTACTAAAGTTTAAGGTTATTTTT
CATGCATTTATAAGCGTGAATTTTATTAGCAGCAGAGAGGCCGTAGATATTATCAATTTCGGAAGTTGAA
TGATATTTCATAAGTTCTTTAATTTGGAAAGAATTATAACCATTAGATTTTAAATATGAAATAAACAAAT
TTCTAAATAAATGGAGAGATTTATTGGCACGAAATCCTGATTTTTTGAGAAGATTTTTAAATTTTCTAGA
AATATTGATAATATCAATTTGGTTATCTTTAAATTTATGTTTGGTTTTTTGGAAAAGATAAGTACGCCGT
GAGTCAAGATTTTTTTCGTTAAAATAATTTTCGTGAGCTTTTTGAATAGCCTCAAATTCTTCAGATTTGA
TGACAATTTCTCTAATACAAGTGACATTTCTTTTTTTAGCTATATTAACTTTTATATTGTAAAAAGTTTC
TCCAGTTTTGTTTAATAGAGGAGTAATATCTTGCATTTTTACTTTTTGAATTTCGGCCCCCCTACACCCA
CTTATTGCGAGTAGATGTAGAAACCAACCAGAAATAGGGTCAATTTTTTTTAATATTTTAACGCATTTTT
CAATTATTTTGATAGCTTTTGGGGTCAAATAAAACTTAGGAGTTGGTTTTGAAGCTTTTTTAGTAGGCTT
AGAAGAAATTTTTAGTGAATTTTTAAGAATTTTATTTTCATTTAGCACATTTTGATAATCTTGAAATAGT
TTGAGCATAAAATCCATGTTGAAATTATTTAAATTAAAATAATTATTAGTGTTCATAAAATCCTCTCCTT
GAAGGTGTTACTTTTAAATTAAGTAAAAGTAATAAAAATAGATAAAAATAGTAATTTATATTGTACCAAA
AACGAAAAATTTTAGTCAAATTTTGTGAGTTCTCATTGCATGAGAAATTTGGGTTGTAGGGAGGCTGTTA
TAAATAGAATGGGCATTTTCTGAGGGTGTCGGCTAAGAAAGACTACATACTTTAGCTAATATATAGCAAA
GACTTTGAAATTTAATTTGTATGTGTTTTATAGTCTTTTGTAATGAGTAGTGCATTTGCAATGGAGAGAT
TTTGGGGAGTTGTTTAAAATTACATTTGCGTTTTGTTAAAATGTAACAGCTGAATGTAACAAAATTATAT
ATTTAAATCTTTGAAATATTGCATTTATTATGTATTGTGGTATGATTAGGACTTATGGAGAAATTTATGA
ATAAGAAAATGAAAATGTTTATTATTTGTGCTGTTTTTATACTTATAGGTGCTTGCAAGATTCATACTTC
ATATGATGAGCAAAGCAATGGAGAGGTAAAGGTCAAAAAAATAGAATTCTCTGAATTTACTGTAAAAATT
AAAAATAAGAATAATAGTAATAACTGGGCAGACTTAGGAGATTTAGTTGTAAGAAAAGAAAAAGATGGTA
TTGAAACGGGTTTAAACGCTGGGGGACATTCGGCTACATTCTTTTCATTAGAAGAGGAAGAAATTAATAA
CTTTATAAAAGCAATGACTGAAGGTGGATCATTTAAAACTAGTTTGTATTATGGATATAATGACGAAGAA
AGTGATAAAAATGTCATTAAGAATAAAGAGATAAAAACAAAGATAGAAAAAATTAATGATACTGAATATA
TTACATTTTTAGGAGATAAAATTAATAACAGTGCGGGGGGAGACAAAATAGCTGAATATGCAATATCACT
AGAAGAGCTTAAAAGAAATTTAAAATAGAAGTTAGAAATATAGGAGAGAGCGTATATGAATAAAAAAACA
ATTATTATTTGTGCAGTTTTTGCGCTGATACTTTCTTGTAAGAATTATGCAATTAAAGATTTAGAACAAA
ATGCAAAAGGGAAAATTAAAGGATTTATAGATAAGGCTTTGGATCCAGCAAAAGATAAAATTACTTCAAG
TAGTTCAAAAGTAGATGAATTAGCAAGAAAATTACAAGAAGAAGATAAAATAAAGGGTGTAGAAGAAAAC
AATAAAGATGAATTAATGCAGGGTGATGATCCTAATAGTGGTGTAATAAATTCGTCACCAGTATTGCCAG
AAAATAGTCAAGATAATACACCAATATTAAAAGCAGCGGAACAAAGTGATGGTCAACAAGAAGAGAAAGT
GAAAAAAGTAGAAGAATCCGAAGCTAAAGTTGAGGGAAAAGAAGAAAAACAAGAGAATACAGAAGAACGA
AACAAACAAGAATTAGCTAAACAAGAAGAAGAACAACAAAAACGAAAAGCAGAACAAGAAAAACAAAAAA
GAGAAGAAGAGCAAGAAAGACAAAAAAGAGAAGAAGAGCAAGAAAGAAAAGCTAAGGCAGAAAAAGAAGC
TAAAGAAAAAGCAGAAAGACAAAAACAAGAAGAACAACAAAAACGAAAAGCAGAAAAAGAAAGAGAAGAA
CAACGAAAAGAGGCAGAAAAAAGGCAAGTTGATAACGAAATTAGAACACTTACAGGCAAAATAGATGAAA
TCAATAGAAATATTGATGTTATAAAAGAGCAAACTAGTGTGGGGGCACAAGGTGTTATAGATAGAATTAC
AGGGCCTGTATATGATGATTTTACTGATGGGAATAAAGCTATATACAAAACTTGGGGGGATTTGGAAGAT
GATAACGACGAAGGATTAGGAAAGCTATTAAAAGAATTGAGTGATACTAGACATAATTTAAGAACCAAAT
TAAATGAGGGTAATAAAGCATATATTATTGATACTAGAAGCACTGAACCCCAATTAAAAGAAAATGTAAG
TGTTAGCGAAATTAAATCAGACTTAGATGAACTAAAATCAAAATTAGAAGAAGTTAAAGAATATCTTGAA
GATAAAGATAATTTTGAAGAAATTAAAGAATACGTTGCTGGTAGTGAGGATAATTATGATGAAGAAGATT
AATTTTAGATATAACTAAATTTTGTATACACAAAATAACAACTAGTAAAAAAATGACTAGTTGTTATTTT
TTTGTAGATTTCATTGTTATAAATATAGAAATGTTTTCTATCAAAACTTTCATTCAAAAAATGCCAAAAA
CTATTGCTCAAAATATTGTTTATTTATATACTCTCTAGAGTTATGATGAATATAAATGAGATTTCAGATT
TTTATGATAATTTATATAAGAGAACAAAAAAAGAAATAGATAAACTTATAAACAAGCTCTATTTAACTAG
CCAAATAACTCTAAAGCAAAAAAGACAAATATACAGTGCTGTTGAAAAAATGCAAAAGTACGTAATAAAA
ACCGGAAAAAGTGTTTTTTTAGAATCGGAAAAAGAATTTGTTAAAGACACTTTGAAAAGAAAAAATCTAA
CAAAAAAATTTCAAAGTTTCAAAGTTGATTTTAGCTACAAGGAAGGAATGCTAGAAAAATGTTTAGAAAG
ATTAGGAGAAGATAAATCTATCGAATTTTTGATTTTTGTTTGCCAAATTCTTAATGGGATAAGAGAAAAA
GTATCAGAATTAGACTTTCAAATAGATGCGATTAAAGAATTTAGAGATATTTTATTTTTGAGTATACACT
ATTATGATAAAAGACTTTTCACCAGTAAGAATCTTATGAATGAAATGAAATACTTTTTCGAAAAAGTAGA
GTTAATTTATAGTTATATGCAATAAATTAGTGAACTGCTATTTCTAAATCAAAAATTATAGAAATAGCAG
CGAACTAAATCAATAAAAGCTAACAGATATTCCCTGTTAAATATCAAGAAGTTATCAGTTTATGTTAACA
ATTAACAAATTGCTTTACTATTTAGAGTAACAAATTGTTACTTTTGTTATTTTAGAGGATTTTTTTGAAA
AAAGTTAAAAGATCTTTTGATGATTATGTTGCATATTTTAGAGAAGGATCGTTAAGTGATGTAGAAATAG
CGAAGAAATTAGGAGTTTCTAAAGTAAATGTGTGGAGAATGAGACAAAAGTGGGAAAGTGGAGAAAGTGT
TGTTAACGGGGACTCTAGAGTAACAATTAGTGAAGATACTTTTGAACACCTTTTGTCGCAAACCTTTAGA
TCAGAAGTTAACGCTAGGAAAGTTAGAAGCGAATTGGATGTAGAGCGGTCTAATTTAGAATTAGGATTTA
TAAATGCATTTAAGCAATATTCTAGTGTTGAGCTTTTTAGTATGCATACTAAAATAGAAAATTTAAGAGC
CGAAATTGACGCTTTAAATAAAGCAAGTAGTAAAAAAAACAAGCAAGTTGTTAATGGAGAAATTAATTCT
TTAAAAAGCGAGCTTGATGAATATATAAAAGAGTGTTCAATAAGAGAAATGGAGCTTTACTATGAATGTA
TGAAAAAACTTGCTACGGTTAATGGAGCTGAAAGCAAAAGTAACTACAAAAATAGTAAAGGGCACAAGTG
AACTTATATCAAACAAAACTTTTTACAACACTACAAAAGGAATACAAAAATAAATATGGAGTTGATATAT
CACAATTTGTAAAGCTAACAAATTCTTCAATTAATTTTGATAAGTTTGAAGAAGAACAGTTAACTTTAAA
ACAAAAAAATGTGATAAAAAGCATTAAAAAGAATAATGAAAAGAAGATTATACTCAGCGGAGGCATAGCT
AGTGGCAAAACGTATCTTGCATGTTATCTTTTTCTAAAAAGTTTAATTGAAATTAAAAAGTTATACTCTA
GTGATACTAATAATTTCATTATAGGGAATTCACAACGTTCAGTTGAAGTTAATGTTTTGGGGCAATTTGA
AAAGCTATGTAAACTTCTTAAAATTCCTTATATTCCAAGACATACAAATAATTCATATATTCTGATTGAT
TCACTACGTATTAATCTATATGGAGGAGATAAGGCAAGTGATTTTGAAAGATTTAGGGGAAGTAATTCGG
CACTTATTTTTGTTAATGAGGCTACAACTTTACACAAGCAAACTTTAGAGGAAGTCTTAAAAAGACTAAG
ATGCGGGCAAGAAACTATTATTTTTGATACTAATCCTGATCATCCAGAACACTATTTTAAAACCGATTAT
ATTGATAATATAGCGACCTTTAAGACATATAAGTTTACAACTTATGATAATGTGCTACTTAGTAAAGGAT
TTGTCGAAACACAAGAAAAGCTATATAAAGATATACCATCATATAAAGCAAGAGTTTTGTTAGGTGAGTG
GATAGCAAGCACTGATTCAATTTTTACACAAATAAATATTACTGATGATTATGTATTTACTAGCCCGATA
GCATATTTAGACCCAGCATTTAGTGTTGGCGGGGATAACACTGCATTATGTGTTATGGAGCGAGTTGATG
ATAAGTATTATGCTTTTGTATTTCAAGACCAAAGACCAGCTAATGATCCTTATATTATGAATATGGTAAA
GACTGTTATAGAAAATTTCAATGTGCATACACTGTATTTAGAGGATAGAGATAATACAAAAGGTGCTGGT
GGATTGACCCGTGAATACATCTTGCTAAGAAGTAATATAAGCCAATATTTTAGAATTGTTCCAGTTAAGC
CAAAGTCTAATAAATTTAGCAGAATAACAACGTTAATTACGCCGTTTACTTACAAAAAACTTTATATTAC
AAAGTACAGTAGTTCTTCCGTATTTAATGATATTTATTCGTATAAGGGGGATAATAAAACCCATGATGAC
GCTCTTGATGCAATATCTGCAGCATATTTGATGTTGTCTTTAGGATATAGAGAGCGAAGTGTTCACTTTG
GCAATCAAAGATTTTTGTAA
>plasmid_cp32-3
ATTTTATTGACAAAAATATTAGTTTTTGCTATCATGCATCTAATTTAATAAAGAGAAGTAAAAAGGTGTG
TGATTTAAGAAAAACAAAACTAATAGATAAAATAAGTTCACTAGAACTATACAAATACTCAATATTTTTT
AGAAATTACATTGAAAATGTAGCAGAAGATTGTCTCAAGAACGGACTTATTCTTGAGAGTGCTGCCCACA
ATGTTAGTGAGGTTGAACTTGCTAGGTTAAAGGTACAGCTTAAGAATGCTCTGCTTAATTGTATTATAAG
CTACCGTTTTCATGGGATTGGCTATGTTTTAGTAAAAACCAAAGATACCCTAATAGATCTCGAACAACCC
GTTAATATAGAATTACCTATTGGTTTTGAATACCTTGATTATGAATATGTAAGAGATTTGGGAGTTGATT
TTGATCATATAACCTATAAAGTAAAATCCAACAATAAGAACAATTCTTTAGATGCAGTTAAAATACATAA
AAGTCGACTTATCATATATGAAAACTTTGATTATATCTTAAAAAGATATGTTCCGTGCTATACCGAAAGC
TTTTTACTAGATATTTATTTATTTGAAAAGATATACGTAGAAATAGAAAGACGTATTGAAAACCACAATT
TTTTGTTTTACAAAGATGAATCTTTAGTACAACTACAAGACGCACTTTCTAGTGCAACAACTTCTTTAAG
TGCACTTACTCAGAGCAATAATGATAGGGGAAGTGGCATTTTATCTTCTTTTTTGAGAAAACAAAATTCA
AACAATCATAGTAAAGATATTTCTAATTTAAGAAACCTTAATGACTCATTGTCACAGGAGCTTGCCAGGC
TAAAAAGCAATCTAAATAATGAGGGAATGTTTTATACAGCTACTCCTAGTGCTAGTTTAGAGGTTATTAA
ATACGATCTTAGTTACTTAAAGGAGGCTTTAGCATTAATTAAGGCAAAAATTGGTGCAGATACTAAAGAG
CCCTTAACCAGAAGTTTTAATGAACAGGCTAAAGGACTGGGAAATGATGGTAAAGGTGATAGGAGTAATT
ATTACGATTTTCTCAAAGGTGTACAAGAACAAGTTGAGAACTCTTGTAATTTAAAACTTACAAAGTATTT
TGGACTTGATATGAAGTTTAATTCGCTGATTATGTTAAGTGAAGAACAAAAAGTAGAAAGAGATATAAAG
CTAATTGAGCTTTACAGTAAATATAACCAGCTTATACAAAGTAGCTCATTTAATAATGAGGAGCTAGCGA
TGTTAAAAGAGAAATTATTCTCATTTTGAGAAAAGGAGTTAAAAGATGACTGAGAAAGAAGAAAAAGAAG
ACCTGCAGGCACAAGATAAAGAAGAGCAGCAAATTAAGGCTGATACTAAAGTTATCAGTGTGCAGGAATT
TGAAGAGTACATGCGTTTTAAAGAGCAGGCAAATAGTAAATCTAAAGAGACAAGTCGAGATTTAAGTATA
AATGAACGAATAACAAAAGAACTTGCAGAAGTTGAAGAGCGGGAGCGTATTGAAAAGCAATTGTTACTAG
AGGCTGAGCGAATTAATGAAATTGATACACTTGCAAAAGCACATCTTAGCAATCATTTTAACAAAGAGGT
GCTACTTGCAAAAGGATATACATTAAAAGACATTATGCAAGCACAACGTAGAGAACTTGTACGCAAGTTC
GTTCCAATTGAGCAAATTAAAGCTATTGCCAAAGTATCAGACATAAGTCATATCGATGGAGAGATATTAG
AGCAACTTGTTTCTTTAGCAAAAGTGAATATTAAATTAAGAAAAAATGCGAGTAGCAGCTCTTCTTCTGT
TGACTCTATTAAGGGGAATATTGCTATTAAATCAGAAGAAAGAGCAAGTTTGCTTGATTCTAATTTTGTA
CCTATTAATTTCACAGAATTTGTACAAGCGATAAGTAATACATACAAGCAAAGACGAATTCAATTTTATG
AAAATCTAAAAAGACATAAAAGAACAAGTATTGCCTAAAGGAGTTTTTAAATGAGTGATATAACAAAAAT
TAAACAAGAATTTGATAAGAAAGTTGCAGAAATTCAAGCATTAATGAAAAATCCCCAACAAGACTCAGGA
TTGCTTAGCAATTCTATTGATTTTAGAGACCAAAATCTAATTTTTTCCAATTCTGGTGGGGTTTGCACTA
GCAGTAAAGACAAAATAGAGAATTACCCTGCTAAAGGGTATCCGTATAAACGGGGTGTTAAGCTTAGTTT
TGGAGATGGAACAACCGAACTAGAAGTTGAGGCTGGTGGTGGAGACGATTTATATGGAGTGTGTTCCGAT
ATAGATGAGTTTAGCGGTATGGCAACTGTTATACCAATTACAAATAACTTTACTGGGTATTTAACGCTTA
AGAAAGAAGGACAAAATGGTGTAAATCCAGGAGATAAATTAAATTTTAACCAACATGGGGAACTTGAAAA
GGTCACTGGGGCTCAAAAATCTGTTAATGCAATAGCACTTTCAAAGGCACACAAATTAACTGAAGATTTA
TTTATAGTGCTTGCTAGTGTATTTGGGAATAGAGCAATAAAAGGGTAATAAATTATGGCTTTAAAAGGCA
ACATGCAAGTAGAAAATCTTGAGGCTGTTGAGGACCCACAGGTAGATTTAGGGGCACAAGTTTCCGCTGC
TCCTAGAGCTAAACGGCAAGCAAGACAAGCTGAGGATGCACAAGGGGAAGATCCCTATTTGGAGGCAATT
AACGAGCTTGATGATGTCCTTTTGAAATTCAAGAAATATGTAAAATCGATGAGTTCAATTGAAAATAAGG
TTTTTGGCGGTTTAAGTAGTTGTTTTAAATCTAAGAATGAGCGAGTTGATGCATATTCATTTGCATGTTC
AAGTTATACAGACAAAATAGAGGAATACCTTTACGACCCAGCAAATAGTTTTCCATACAAGCGTGGGGTT
AAACTTGTTCCAAAAGAGAACTCTATATATGTAGAAGTTGGAGCTGATACTGATATGTATGGGATATGTG
TAGATGTATGTGAGTTTAGTTGTACCGCGTATGTATTGCCAATTACTAACAATTTTGAAGGGTACCTTGT
CACAAGGAATCCAAGTATAAAAATAGGAGAAATCCTAGACATAAATAATAACGGTGTTATTATCAAGGCT
GGAGGTGGGCCACCAACCGTAATTAACATATATGCTCTATCTGATTCATTTACAATCAATTTTGCACCCG
AAGATGGAAATCAAGATCAAAATAGATATCCTAGGCAAGAGTATTCTATTAATTTGATAAAAGTTGCAAT
TTTTGGAAATAGAGGCCTTGAGAAGATAGTAATACCTGATGGTGGTTAAACTTTGGGCGAATAAAAGGAG
GTAAATAAATGGGAGATACAACGCAATTAGTAAAAGAGTATCAAGAGAAAAGAAGTAAACTGGAAAAGTT
TATGAAAAATCCCCAACATGACGCTAGTTTGCTTAGCAATTCTAATGAATTTAGAGACAAAAATGTGAAA
TTTTTTGCTTCTGGAGGCACTAGAACTAGTAAGTTTGATAAATTGGAAAATCATCCATTTTTGGGGTATC
CGTACAAGCGTGGAGTAAAAAGAGTTATTCAAGAGGCTCAAGATAATCAAAGTCACTATGAGCCACATGT
TGAGGCTGGTGGAGGTGAAGACTTATATGGAATATGCATTGACATAGATGAGTTTAGTAAAACAGCTACT
ATTGTGCCAATTACCAATAATTTTGAGGGATATTTAGTGGCAAAAGATTCTACGGTTAAAGTAAAAGACA
AACTTGTTTTTAATAAAGACGGTGCTCTTGAAAAGGTGACTGGAGCACCAAATAAAGCAACTATTAATGC
AACAGCATTGACTGATGCGAAACAAATTAGCAATGAGGTTTATTTAGTAAAAGTAGCTGTATTTGGGAAT
AAAGCTATGAGTAGAAATTAATAATATTTAGGAGGATTTAATATGGAATTATTTGATGAAAATTATTATG
CAAAAGCTGTGGCAAATATCATAGGAGAAGTTAAAGATCCTATTATGTATAAATGGTTTTCGCCCGATCA
AATTGAAGATGTTGATCTACAAATGGGATATCAAAAAACCGTAAAATGGGACGCGTTTTTAAATGCTAAT
CCTACAACAATTGCCAATGAGGTTAATACTATCTCAACTATTGGATTTAGTTCTGAAGTGGTAAGACTTA
ATTATTTGAAATTACAGTATAAATTCAGACATTTAAAGCAGACTTCTGAGAAATTTTATACTTCAGATTC
ATATATTGGGGACATTAATAATAATTTACTTCCTTTTGCTCAAGCGTATAAGCTTGCAAGTAGTGAAATT
ATTAAACTTATTAATCACTTTGTATTAACCGGGACTGTTTCGATTCAAAAAGATGGGAAAAATCAAAAAC
GCCTGCTTCCAAATATGTATGGGCTGCTTAATATGCCCGAGCAGATAAAAGAAGAGGTTGCTAGTGGTGA
TAAAGATAAAATGGATAAAATCTTTGAAAAGATTGAGGCTGGACTTTCAAAGTTAGAACTGGGCGACGAA
TTTTCCACCCCGATGATGGTAATAGTTGACCCAGCAACGTCACTTAAACTAGTAAAACCATACGCAGCAG
CACAGGGTGCAGCAAGTAGTTGTGAAAAATGGGAAGATGTTTTAATTCAAACTATTAAGGCTATTAATAA
TAGAGAAGATGTTTACATTGAAACTTCAAACTTGCTGAAACATAAAATACTCATTTATCCACTAAATTCT
GAACTTATTAAATTTAAACCTAGCAAGTATATGCTACCTACACCGAATGAACAAGTTGATAAAGACTCAA
CCGATGTAGCTCATTCATACATTGATTTTGTTTTAGGCGGTCTACTTGCTACTAGAAAAACTATTTTGCA
AGTTAACATAAAGCAAAGTTAAAAGTATAAGGTAAGTGAAAATGAGTGAACAAGAAAGCTTACAAGCACA
AGTTGCGGGAGAAGAAGAACTTTTAGTAACAAAACTCCATTCAGAAGTGTTATTGCTATTAGGAATAGAC
AAATTTGCACTAAGCAGGCAAAATTTTCTACTTCATTTATCCTTACTTCAAGCTATTCTAGTAACACGCG
GTATTGATGCCAGTTCACTGACGTATGAACAAATATTTTTACTTACTTTCTACCATATGGGCTGCCAATT
AAGAAAACAGGGAGTTGTTCGAGAATTTGAATTTGATAGGATCAAAAAAGAGAAATTCAATGAACTTGAA
CTTGATTATTATCCTAGTAGCAGTGGAGGCGAAGAAGGCGGCGAGGGGAGTTGTGGCTCAAACAAGAATT
TTTGTTCACAACTTGATGCATTTTTAGAAAAACTAAAAAGAGAAACTTCAACGCCATCTTGTGTGGGGGT
TGTCTAATGAATGGTGTTAGGAAAAGACTTTCTGATATGTCATTTCGCATGATCAACGTATTTAAGGATC
CTAAACCCTTAAAGTTTTATAAAGGTACTGTTGTAAAGCTTGAAAATGATTCTTCTTATCAGAGAGTATT
TGATAAAACTAAGTACATTGAATTTGCAGGAGTTATTATTGACATAAAGCCACAAGAACTTGCAATTCTT
TATGATTCTGATATGTCTGATATTCAAGGATATTCCAAACTTTACACATATCAAGACCTTAACTATGAAC
CAAAAGACCGAATATCAATTGCAGATTTAGTTTACTTTGAAATATTTAGTATTGACTCTTCAATAGGATA
TTTTACTTTGGTTTTAAAGGAATTTATATGGACAAACTAGAATTTAAAATGGAATTGGAAATTGGGTGGT
TTGGTGGTCGTGCAGGTATTGCTAAAATGCATGAAAAAGGGAGTAGCAATTTACCAGCAAGAAAACATTT
AACCAAAATTGCTAGTAGTTCTGAGTTTAGAGAATATATCAATAATAGCTATATAAATTCTAAGTTTAAT
CTTGACCCTAAATCGGGAATGGAGGCTATTGGACAAGCTTTTATAAGGTACTATGAAAATTATCTACTAT
CAGCACAAGTCACTCCAGCCTTAAAGGCTAATACAATCAAAAGTAAGTTTAAAAGGGGTAGTAACACTGC
AGCAATTCCACTTGTTGATACAGCCAAAATGTTATCAGAGATTACTTATAAGGTAACACTTGAATGATTT
TCACTTTAGATATGGTATTAAATCATTTAACCCAAATATTTAAAGGGTTTAAGGCATATGCAACTGAAAA
TAATTTTGAGTGCGATATCATAAATACCTACAATCATCCATATCTTTCAAAAATCACAGCTGCTAGCTCA
AATATAATAGCATTGAAATTTGATGGTACAGAAAATCTATTTGATCATAATTATAGAGCCGGTGTATTTT
ATGAAAATGCTTTGGAATTTAGTATAAATTTTCAAATATATATTATTGCAATAGTGTTAAACGCCAAAGA
CTTTGACGCTAATTCACGCATGTTAATGCTTTATAGTATGCTTAGTGACTTTCTACACAATAAAGCTCAT
AAGTATACTTTGCCCAGTCTACAACCCGACTATATTAATAAAATTAACTTCTACATTTACCCAACATCTA
ATATGCAAACAGTTGGACTGATTAATTTAGGCACAAAATATAGCAACCATGCATACAGTGCATCTATAGC
ATTTAATGCTAGTGTAAAAGCAATTGAAATTTTAAAGGAGGAATACGAAATTGCCGCAAGATACAATTAG
TGTAAGTTTGCTTGACTCTAGAATTCAAGCTAGTAGGCCTAATTATTATAATCCACTTTTGGTTTACAAA
ACAGCTAAAATCAAAGTTAATAAAGATGCTGCTAGCTATAAAATATTGAATTTAACCGTTAATAATTATG
AAAAACAAATTGAAACTTTAGAAAAAGAGAATGGAAATGGAGAAGATCAGTTTGGAAAAGAAAAAACACT
GCTTAAAACTGCAATGTCAAATTTTTTCAATTCAAGCGAAGAATCGTTAAAATCAGCCGATCTTTTCATT
TATAAGGATAAGCCTGAAGAGCTAAAAAATTATCTTAAAGTACATAGACACACTTTTGTTGTACTTATTA
ACACTGAGGGAGATGCGTCAGATGATGGACTTAAAATTTACAAAGATGACTATAATAAATTCAAAAAGCC
TTCAACTTTTTTTGTATTCTCGACTAAAGAACAAGAAATAAAAGAACTATTTAAAGATAAAGGCAATACT
GAAAAAGAAAGAAATATTGCTGTTTACAGCAACAATAAAGACAATTTACACCTTAAATTTATAAGTCAAT
ATCTCCATCAAGCTAGTATTTTCCATGCTGTAAATCCTTATGGCATGCCGCTGGCTGCTACACCACTTGT
TGATGATACTGTAATTGGAAAGTTGCGAACTGCAAAAATCAACTTTTATTCACTTCTTAATGAAACTGGG
CTTGATGGTGTACCTGCCTTTAAAGAAGGTGTTGACCTAGCTGGAGGTGCAATAGACGAACAATTTACAT
ACCACTATATAAAAAACGAAGCGATTATTGAGCTTATTAGAATTTGGAACAAAAACAATAGGCAAAATAG
CAAATTATCTGCACTACAACTTAGTGGAGCTAGAGACAATGCATATACTTCAGCAATTGAATGTTTACTG
AAAAGGTTTGTGGATAGAGGACTGATAATAGAGTATAAAAATTTAAGGCTTACTCTTTCTCCTACGCCAC
AACTTAAATTAGAACTTAGCGTGAATATTACTTATAACTTTAGCATTAATGCTGTTGCTTTAGTAATTAC
TACTCAAGATATAGTTGATTATCAAAACAGCTTAAGTGCTTAAAAGGGGGGCTAAAAATGCAATTTTATG
ATTTAAGAGAAGTTTATTTTTCAATTGGTGGTACGCAGTTACATAGTGGCAAGCTAGAGCTTACAAGCGA
ACCTACAACAAGAGCAGTGATTAGTAGTGAAGATAAAGGTATGCCTGTAATAAGCTTAAGAGATCCCAAA
ACAATAACTTATGTTTTCAACATTGAAGTGACACTAGGTAGTCATGACTACATTTTGTTAACTGAACTTT
CTGATGAACAGTTTTACAACATGGATGTGAGAAAAGAGGATAAAATGCTTGATTTAGCATTCAATGATAG
AATTGCTACCAAAATTATTTCTAACTATGCAATTTTTACTGAAGAGCCTTCAAGAAGTTATTCTGCTGAG
GCCGAAAAAGTATCTTTTGAAATTAGGGCTATTAATTGCCAAAAATCTAAACCAAACAACTCTTAAAAGG
AGATTCTTATTATGATAATGAGATATAAAATGAAAATTTTAACTAAAAATAAAACTTATGAATATCCGCT
GAGAGTACTTCCCGTCTATGAATGGGATAAAGTGCTAGGATTTAATCAAAGTGACGCTGTTTTAAAGCTT
AATGAGGTTAAATACTTAAGAGAAATCACAAGCTTAATGATAAGTCCAAAATTTTTAGACGAATTCTATG
TGATTTTGGATCAAAATAGAGAATTTATTTCTTATTATAAGGACTATCTTGTTGCAATAATTTACACTGC
ACAATTTAATACTTTTCATTTAGACAATGATCTAAAAAAGCCCGCTTTAGTATATTTGAGTGAGTATGAA
AATAATGTTGGTGATTTTGTTGCTTTTGACTATATTAATGAAAATTTTGATTATGAAAAAGTAGCCACTT
CACTTTCATCAAGTACATCAAATTCCAATGAGCTGGTTGCTAAATGAACAAAAGAAATAGAGATATTGAT
AAAGCTATTGCAAGTCTTGATGAGACTAGAAAAAAATATTTTAACTTGCTTGACGAGATTAAGAACGATA
AATACTATTTTCCAGTAATTATGAATATTTGCTCATACGACTCGGTTAAAAAATTGCCTTATGACGAGCT
TTTAGAAGTCAATAGACTTGCTGAGATTAAATTAGAAAAAGAATTGTATGAATTAATTTTAAGCAAGTGA
GGACTTAGTGAGCGACAAATTCACCATTAAATTTAAAGGTATTCTTGATCATGCTGCAACAAAAAAGGCC
ATTGAACAAGATATTTCTAAAATGGAAAAATATCTTAAACCTAAAAAATCTAGTTTGGGTAGCACTAAAG
ATATTGTAAAAAATAATTTGTCGGACAAGAAAAAAGAACTTAGTAGACAATCTAAATTTGAAAGCTTAAG
AGAGCGTGTTGAGAAATATAGACTTACACAAACTAAAAAACTTATAAAACAGGGCATGGGGTTTGAGAAA
GCTAGAAAAGAGGCTTTCAGAAGATCTTTAATGTCTGATAGAGACAAAAGGCGTCTTGAGTATAAAGAAC
TTGCAAAAGAATCAAAAGCAAAAAGTAAAATGTTAGCGGCCTCTCAAGGAAAAGGACTTGTTGCCAAAAT
TGCTATAGGTAGTGCCCTAGGGAATATCATTAGCAACGCTATGAGTAAAGTTGGAGGAGGCCTTTTAGGT
TTTGCTAAAAAAGCGGTTGAAGAAGACACCAAAACAAAAAGAACACAACTTCTCAATAAAGCGTTTTATG
GTGATCCAAAAGAGAAAGAGGGTCTTTTAAAGATTATTGGCGGAATGAAGGGATTTGAGCGCGACCTAGA
AAAAGAAGAATTCTTAAATCAAGCAAGTGTCTTTAAGGGTACTTTAAGGGATTTAGATATGTTAAATGAA
ACTAATTTGAAAAACGCAGTAGAATTTGCAGCTATGCTTAAATCCAGTGGTGCTATGAGCAGCGAAGATG
CAGTAAAGGCTGTTAATAGTGTTCTTGGGGGTGATGGAAGTGAGCTTTTTGATCTATTAAAGAAGTCAGG
TGTTGGAGACAAATATATAGAAGATGCCAAAATGGCCTGGCAAAGCGGGGCTCAAGTAGATCTAGATTCC
AGAATTACCAAGATGATGGAAATGTTCAAGGATTTTAAATCTTTCGGCCTTACAAAAAAAGTCAATAATG
CTGAGAGTATTCAAAGTAATTTGGCCTCAGCTGAGCAAACTCTTTCAAATTTGACCACTACTGTTTTGGA
CCCATTACTTAATATCATTAACTGGATCACCGCTAAAATTAAAAATTTTGATTTTACCAAAGATATTATC
AATCCCATAATTAATGGCATTAAAAGTATTTTTAATCTTAATTATTTCTTTGCCAAATTAAAATCGGTTC
TACCTACAATGTTCGGCGGAGATGGCGGCGAAGCTTTAAAAAAACTGCAAGAACAGGCTGAGAATCAAGA
CAATGCTAACAACACTCCATAATTTTGGTAAAAGGTAATTACTTATGACAAGTAACAAAAAAATTGCTAA
CAATGCAGCTAACAAAATAGATATTAATAATAAAATTACTAACAATCATGATATTGAAAAGAAAAAAATC
AAGGAAAAAATTAATGATATTGAAAAGAAAGAAATCAGGGAAATTACTCGAATAATAAGAGATGTAATAA
CCCAAATATTTGCTCTTTTTGGAGCAGATAATTTTTTAGTGTTATTTCCTAGAATGGATCTAAAAGGTTT
TGGATATATTCCTCAATTGTTTTTTATAAAACCAAAAAATGAACTCATAACACGCACTTATAATACTAAT
TGTTCTAAAAGACCAGTTATCAATTATTATGATAGAAAAGCGGAATATGTAAGCTACAATCCGGTAATGA
CTGGTGAACATATCTCATTAAACGGTGGAATACTAACATCCTTATATAAGGATATGCTTTCTTTACTTAA
AATGACTGTTTTTGGCAATACTATGCTACATTTTGACGCGCATCTTGTAAAAGAACAACTAGCCAATAGA
ATACAAGCACAAGTCCCTTTTAGTATATATAGTCCAACTTTTGGCCTTAAAGAATTAGCTGTAATTACAA
GTCTTTCGTTTAAAGATACTCCTTTCATTGACGAAGTTGAGGTTAGTCTATCAATAGAAATAGTAAAAAC
ATTCGCATTAGAAAAATATAAAGGATAAAAAATGCTGTTACTACAATATGATTTTAAAATTGAGTTCTAC
AATGTAGATACATCAAAAAAATCCCCTGATGGAATTCCTTTCGCCGAAGAAATTCCTAAAATTATCATCA
ATACACAAGATGGAATTCATATTGATATTTCCATATCCAACATGTATTCAAATATTCATACTATAAGTTC
CAAACAAGCAAAAGTCGTACTTTGGAATCTTCCCTTAGACTTCACCGACGACATTAAATTTGGAGATATA
GTAAAAATATATTATAAGAAATTTGCTCATGAAAAAAATTTTGATTTCATAATGGCAGGAACTTTAGGAC
CTCCTATGAGCACTGATTATCCGGGTGGGGATTTTAGTGTAGATCTTGATGTTCGTTTATTAACTAAAAG
CAATTTCTTCAATCGCGAATTGGCAGGCAAAGAAGGCAAAAACTTTAAAGGCAAAACGGTGAAGGAGGCA
ATAGAATCTGTATTTCCCAATCGCAATATCCTTAATATGGATGAAAAAGATTGTCTTAAAATTATTGACA
AAGATATTTATGCCACAACACCAAAAGAGTTTATTGACAAAATTAAAGGAACATATGTTCATAACGTAAT
AGCCGATATTGGTACTGGTTTACGGGGATATGAATGCTATCTGATATTTACTAATTATATAAAAAAGGGG
GAAAATGTCCACTACGAGGCATTAGAAGACTATGGGCTTGAATTTATACCACAACAAGAAATTACTTTGG
GCACAACACTCAAAAAAAATCTTATATTTTGGAACGCAAAAACATTTTTCACACATAAGTTAAATGTTGG
AGATAAAGTCTCATTTATTGATGGACTAGGGAAAATGATAAAAACCACTATAAAAGAAACAAGTGCAAGG
CTTAGCAATACAGGAGAGTGTTCATTAATATTAAAGTTAGAAGATGATTCTAATACAAAACGTAAAAAAT
AAAGGGGACTAGAATTAGAATGAATGAAGACTATGAAATTTACAGAATGAATCAACGCCTTTATGGCCAG
GCATTGGCTCAAGAAGACCTTAAAAATTGGATTTATTCAAACATTTTTATAATTAAAATTGGCACTGTAA
AGGAGTTTAAACATCAAACTCAAGAAGCTATTGTTACAATACCCGAATTTGAAGATTTAGAAATTCACAC
AAAAAATATCTCTAATATCAGTTTAGAACTATCAAAAGGTGATTGCGTTTTACTACTTCAATCAAGCATT
AATATTTTTGATAAAAATAACGATATTCACTTTGACAAACATCATTTTTATATACTTAGTGCAATTAGCC
CAAAGACTTTAAATCTAATCTCTGATACTGTTAAAATTAGAGCGAATAATAAAATTGAAATAGCAAACCA
AACAACTAGCTTAAAAAAAATTCTAGATAATATTGTTAGTGCTATCAATGGTATAAAAATTATAGGGGAC
TCAGTAATTGACGAATCAAGCTTAAAAATAGCAACCGCTCAAATTAATTCTGATATTAATAGTTTGTTTA
AGTAATTTTTGCTAAATATGGTATAATTACTAGTATGGATTTAAGATTAGGCAATAATTTTGAATTGGTA
TTTAATAACGATTTATCACTTGTTGATGGAATTGATGAACAAAAACAAAGATTTTTGATATTTTTAAAAA
CCTTAAGGGGTAGTTTAAGCTATGCTCCTCATTGGGGACTGGACTATTTCTTGCTTTTAAAGCTGTTAAA
AATTAACAATCTTCACGCTGTAAAAAATTATTTTCATGAAATATCTAAAGAGCTTAACTTAGATTTAATA
AATATTTCAACTACTATACAAGACAACAAAGCACATATATCCTTTTTTTTCTCGGGCGATGTTTTAAATA
TGGAGTTTAATTTATGAGCATAGTTTTTGATTCTGATTTTGGCATTTTAAAACGTACAATTAAGGATATT
GTAAGAGCTAAAAGAGAATATTTGCGTGTAAATTATGGTATTAATATTGACGACAATCAAAGCTCAATTT
ATAACATTATTGCGTCTTCTTTGGCATTAATTGAAGAAGAAATAATTAATGAGCTCAATCTCTTTTTTTC
TAAAATGAAACCTGGTGGTACTTATTGGGCTGCTATTGAAGAACACATTTCTTCTAAAAGCACAACTTAC
AGTGCTGTTCGCAATGCTTTACTTAATCTTGATGGGATTGAGTACACTAATATTAAAAGTGCAGCTGGTA
AAGCCAACATATATCTAATTCTAAAGGAAACTTTACTAGACACTAGTAAATCTAATATTAATAGTCCTGA
ATTTAAAGCAAAACTTTGGGAAACATTATATCTAACAACTCCTAGTGGTACTTTACTTGAGGGAGACATA
GAAATTGATGGTCTCAATTCAACTGGACAACGTAAATCCTATAAAATATCACTAGGGAAAAGAAAATATG
TTTACATGAAAGTAAAGTATAAACTTGACCTTAAAAACTATCTCTACTTAAACATAGACTCTCAAATTAG
GGACATTTATTCTAGGATTATTTCAAATAACTATTCTGATATGGGAATTAGCTTTGAATATCAAGACTTT
TTTGCTCCAGTTAATGAAGTTAAAGGAATTAAGTTTATGGAAATAAGTGCTTGTATTAAAGATACAGACA
CTGAGAGTATTACAAAAATTGGTGATAGCGATTTTAAAAAAAATCAAGATATTGCCATTAATGATGACAC
AATGCTACTTTTCAATATGACAGATAGATTGCTTATTGATATTGGATAGTTAACAAATATGAAAATACCC
AATCTTTTCAAAAACACCGAAATTCATAAATTTATACGTACAGAAACAGAATATGCACAAGCATTGCTTA
ATGAACTTAAGTCCCTTAATTCCAACTTCATATCCATTAATGTAATAGAAAATATAAAATCAAGATATAT
TGCAATATGGATATCTCAAGTTTTATCTATCTTTTATGCAAAAACTCAAACTTTACAAAGTATTACAAGC
AATATTAATAGTGTTATTTTTGCTTTACGTCATATTGGCACTGACGAGTCATTTAGACTGATTTTCAAGA
CCTTTTTAAATGTGGACATTGAAGTTACTACTCCTGAAGCTGGGGTTATTGATATCTCTTTAAAAGGGGT
AATAAAAACAAACTTTACTACATTTATTTCGCCTAACACTAAGAAAGGAAAACGACTAAAAAAGATAATT
CTTAGAGAAAAGAAGCCGGGATATGCTGCATCTAAAAAGGCTTTAGTATTCAACTCACTTCCTAAGGGCT
ATGATCATTCAATTTATGCTTTTATTAAGAGAATTATTCCTATTGGTAGAGTTCTCAAAATTAATAATAC
AGATGGTAACAATATTATAACTTTTAACAACTAAGGAGGTTTTATGGCTGATGATCAAGAAAAATTACTA
ATTGATGAAGAAGAAACGGTTCAAATAAAAGATTTAAATAAGGTTACGACCGTTAACGATACTGATCTTT
TACTGCTTGATGATGGAGCTGCAAGCAGTAATGCTATCACCTTTAAAAACTTTTTAGATGCTTCTAAAGA
CAAAATATTTAAAGGAGAGGGATTAGACTATTTTAAGCAGATAATTAAGTCTACAATTGCCGAAGAACTT
GCAGCTGATAAAGATTTTGTAGAAAAAATTTATGCTAAAATAACGGACAAATTAATTAACAACGATTCTA
CTAATATTTCTAACCTTTTTAGTAAAATTAAATCACGCCTTACAGATAGCATATCATCAGCCACTTTATC
TAGAAGTGATGATCTTTTGATAATGCCTTCATCAGATACTATTCAAAAAACACCCGTTCCTAAACATATA
CTTGGAGTACCATCAAATTTTGCTTATGGCAGAACTAGAAGTACTACACTTTATCCTTCTGACTATGAGA
ATAACGCGATATCTATTAATATGGAATACAATGATGATGTAACTCTTATTTTTTCTAAAAGTTACGATAA
TTCTCCCGTTTATCTTGATATTGAAATTCAAGTAAAAATCAATGATAATAGGATGCAGAAAAAATCATTA
AAACTTCAGTATTCTGATGAAACTACATACAATAGGGTTTATGAAATTGCGGGCCCCCGCGGACTATTCA
CCAGAATTCCCATTTATAAAGGATGGTATGTCCAAAAAAGAGCCTCCTTGTATGGAGATCCATTCCCAGA
TCTTTTAAAACTGTAAACTTTTTAGCAAAAATTATGATTTTGGTATATAATATACGTATAAAAATAAAAA
ATTAAAATGAAGGATTAAAAAATGGATACTATTAAATTAACCGAACTTCTTATCAATTTAAACGAAATTA
AACTTATAGCGGTAATGATTTTTGTAACAGTGCTGGTTTTAGGAGTATTAATTCTTCTCAAGCCTTTACT
AAAAGACATATTGACTATTGTAATAGGCAAGATTTTTAAGAATGGTAATGGTAATGGCAAAAATCACATT
AAAAAAAGAGATTAACTTATGAAATTATCCAAAGATAATGTTGAGCTTGGACTTACGTCTTTATCAACCC
TTATTGATATATTTTCTAAATTTGAAGATGAATTTGATGAAATTGCACATAAAGGATTCTTTTTGGTTTA
TGAGCTGTATTCTCATTATAAATTAATCTATACAGCAAATATGGAAAGACTTGAGAGTGCATTAACCCCA
GCAATAAATAAAGCACTCGCTCCATTAAATGAAAAAATCAATCAATGCATTGACTTAGTTAATTCTGATG
AAAAAAATCTCAAAATATCTAATGATCTGAAATTCAATCAGGAAGGAAAACCTATCTATAAGGAAAGAAC
AAATAATGCAAAATAACACTATTGGTTTAGGACTTAATTTACTATCCAGCTTAACTAACATAGCTAAAAC
TGATACAAACATAGATCATAATTACATTAATACTTTTAGTAAAGTAATAGATTTTTTCTACAAAACATAT
ATAAGCACACTAAAATCTATGGAAACAGCTGAGTCAACTAAAATATTTGAAGAAATACAAGACATTTTAA
AATACAACATTGAGATAATAGAGGCTATCTCTACTGACAAAAGCAAAAGAATTATCACTTCACTTAAATC
AACACGTAACAAAATCATGAAAGAATATATCAAAATACTTAAAAGAGGTGAAAATGCTTAAAAGATTGCA
TTGTCTGCTAATTGTTTTGTTGTTATGTTGCACCACTATTGCTAACCTACCAGAAGAGCCAAAACCTCCA
ATTATTCAAACACTAAAATCTTTAGCTAAATATGAAACACAACTTTCAGAGTATGTTATGTACCTAGTAA
CATTTTTAGCTAAAACAAAAGTTAAAGTTAATGATCCAAATTATCCAGAATATCCTTATCCAGATTTATC
AACACTAAAAGACGAACACTCCATAACTGCTGTAAAACATAATATCAACATATATTTAGAGTACATTAAA
AAAACAAAACCAATAGCGGAAAAAGTCTATAATAAATATTCTCAATTAAAAATGTAAATTACAAAAAGGT
TTTTCTTGCAAGAAATTCCCATTTATATTCTTAAAGTCGTTTATTACTGCTATATTTTAATAAAATTTTA
TATTTTAGGGCAAATCTTAATAAAGATATAATATTGTTAATATTCTATTTATTAAGGAACACAATGTGCA
AAAAATTAATTTATTAATGTTATTTATGTTTATTATCAGTATTGGTAATTTAATTTCATATGAAATTAAA
AAAGATGAAATTATAAAAGTTAAAACTTTAATAGCTTTAGATCAAGGCGGTGATGATCATAAGCATAACA
TTAACTTTCCTATAAAAAAAGAAGATAAAAACAAAACTCTATTCGAAATTATAGGGATAGGGTTAGAAAA
TTTTATTAACCAAATAGGTGCCGAAAATATTCTTGAGGTTAAATCACTAAACCATTTAGTGGGTTTTGGA
GTTATTGTAGTATACAAAGAAAAGAAAAAGTAATCTAAGAGTTTTTGCAATACTGTTTTTGTAAAAAATC
TACAGTAAAAAATTTAAAACTGATATCTGAAGTTAAAAATGTAAATTACAAAAAGGTTTTTCTTGCAAGA
AATTCTACTTTACATATAAAAATCTCTAAAGCCAATTAATCTAAAATAGTATATAATATGACCATAAGGG
AAAATTTTATGGAAACAGTGTCAACAAATATTGCAAGTGTAACTCAAGAACAAATATATAAAGAATTTAT
TAGACTGGGCATGGAACAATTAATAGCACAAGATTTATCTAAAAGATATTATCACAATGAACTAACATAT
AGAGATTTAGAAAATTTAGAAAAACAATTTGATATAAAATTTGATAATCTTGTTTCTAAAATAGATACTG
TAGAAAAGAATTTAAATGTTAAGATTGATGCTGTTAAAAGTGAACTTAATACCAAGATAGATAATGTAGA
AAAGAATTTACAAAAAGATATATCTAATTTAGATACTAAGATTGATAATGTAGAGAAGAATTTACAAAAA
GATATATCTAATTTAGATACTAAGATTGATAATGTAGAGAAGAATTTACAAAAAGATATATCTAATTTAG
ATACTAAGATTGATAATGTAGAGAAGAATTTAAATGCCAAAATAGATACTGTAGAAAAGAATTTAAATGC
CAAAATAGACAATGTTGAAAAGAATTTAATGTCTCTTTCAGAAATGCTTAAATGGGTATTGGGAATTATG
GGGGCAATGTCTATCACAATGATAGCCGGGCTAATATTTGCTTTCATTTCTAAATAGCTACTACCTCACT
TAAAGAATATCAATTCAAATAATAATTGTTTATCCAATATTTAGTATTAATACTTAGTTAAGTGAATATT
AATAATAAAAAAAGGAGTAACAATGAAAATCATCAACATATTATTTTGTTTATTTTTACTAATGCTAAAC
GGCTGTAATTCTAATGATAATGACACTTTAAAAAACAATGCCCAACAAACAAAAAGACGGGGAAAGCGTG
ATTTAACCCAAAAAGAAACAACACAAGAAAAACCAAAATCTAAAGAAGAACTACTTAGAGAAAAGCTATC
TGACGATCAAAAAACACATCTTGACTGGTTAAAACCCGCTTTAACTGGTGCTGGAGAATTTGACAAATTC
TTAGAAAATGATGATGATAAAATAAAATCAGCACTTGATCATATAAAAACTCAACTTGATAGTTGTAATG
GTGATCAAGCAGAACAACAAAAAACCACTTTCAAAACTGTGGTTACAGAATTCTTTAAAAATGGTGATAT
AGATAATTTTGCAACTGGAGCGGTTAGTAACTGCAATAATGGTGGCTAATAATCTAACAGCCCCCTATTT
GGGGGCTTTAATATTGCTACACTGCAAATATATAATTAAATTGTCTTTCTTTTTTTAACATGCAAAAGAA
TTTTAATACTTTTGTTTTATAAACATCCCGATTATCAGACATAAATACTTTAAGCTTATTTAGATCATCA
AATCTATTGGTTTTATTGAAATATTTTTTTAGAATATTTACCCAATATTCTATACTCTTAAGCTCAGCAT
TCTTTTCAAAAAGATCCTCTAAAGCATCATCATTATCAGTACATAATGCCCGAATAAGAGCATTTATATT
ATTTTTTTCTTCACCTTCATTTACCCAATTTTTTATATTAAACAGTGCGTCTCTAAAAATTTCATAGCAA
TAAGCCTTGCCAGATTTTAAGTTTTTATTAAAGTTGTTTAGTTGATTTTTTTCTTGTTTTTGTTCTCTTT
TTTGTTCTTGCTTTTGATTAACACTAACTTGCTTGCTAGGCATAGAATTTTCGTTTTCGTGGTTATTGTA
AATAGGAGCTGCATCAGTATCTATTTCACTTTCTATACCAAGAGCTGCAACTAAAGCATACCTTTTGACA
TAAGTAATGCCTGAACCAAACATCTGATACACTGTATTTGTAACTTTAGACCCATTTTCATTGTTCCATT
GTAAATTTTCTGTAGGAATTCGCGTATCAAAAGAAAATTCATATCCAGTACTTGTACTGTAGAATGTAGT
CCTAATATAATCAACTATGCCATATTGACCCTCTATAGAAATTGGATATTGCTCAATATCAAGCTCCAAA
TTGTGCTTTTTAATAACATTTTTAATTTCTCTAACTATTTCATTGAAATTTTGATATTTATATCCATATC
CTTTAAGACTTTTGTCAATCCCTGGTAAATTCATTTTTAGGGTTTTCATATCTTTTCTGAAGCTTATTTT
TGCTTGAATATTTTCTTGTGGATTATTATTGTTTGAAAGATTTTCCATCTTTTTTCTCCTTATATTTGTA
TAAAAATAAATATATAGCAAAAACTATTTTTGCCAACTTTTTTACAAAAATCTTTACAAAAAGGTGCGGG
CTTAGCTACGTTCTCTTGTTAAAGAACTTAGCTAAGCCCATATCTTTTTTTCTTGTAAATTCAAATATAA
GGTAGAAAAAATGAAGATATTTTTCTACACTGTTTGTAGTATAGCCTAACTTTGGATTAAAATCAATTTA
TATTTTCACTGAATTAAAAATTTCTATATTAATTTAACAAAATTAATAATTAAAATTTAATATTTTTTTA
GAAAAGTATTTACTTTTAAATCAAAATTTTGCATTATAATACTAAGCATTAATACAAATATAAGGAGAAA
AAACATGAAAGGTTTTTCAAATACCACAAAAAATCCCACTTGCTACAACAAACACCAACACAAATTAATA
TATCTTACATCAACAGTAGATTTTCTAAACAAAAAAGATAAGAAATATACACAACAAAACATACTCTATT
ACTATAATAAAAATCTAAAAAGAAATGGTTTGGCTCCCACTACACTGAGAACAATGCAAAATTATCTTTA
TAAATTAGAAAAAGTATTAAAAGTCACAACGAATTACTACCAACATATGGGTGTAAATTGTGGGACTGAA
ATTTATTATAAACTAAAGTATCCTAAAAAAGAATGTTACCAGAAAATCAACAAGTACTTTAAAGAACGAA
AAAACTCTAGATTTAAATCTAGAGTTAATAACCATTTTAAAGACAATGTTTCTAAAAATAGTAGTGTAAA
TTCAGTGGAGTGCTTAAGTAATAAAAATAATATAAAAGAAGAAAGAAAGATTAAAGAAATAGAAAAATAT
CAAGTAATAAAGTACTTCAACAAAAGTAACTTCTTATGTAAAGAAATTCTTCCATTTTTATTAACATTAA
ATGTTGACAAAGATACTATGATTAAAATAATAAAAAACACAAAAAGAGTTGAAAATAAATTGCTAAAAAA
CACAAATTTAAATAAATCTTGCTTTAAAGAAAAGCAAGAGAAACTAAAGAAAATTCTAAATAACACTCAG
AAAGAATTCGAACAAAATGGATATAATCCCGAACAATTAAAGACAAATTTACAAAAAGTATACGAAAATT
ACAAATTTAAGCCCCATTTTATTATTGAAAGGCATAAATATAGCGATTTAAACAACATAAAACGTAAATT
AGAAAAGTCGATTGAAAGGGAAAAGCAAAATTCTCAACAAAATTATCAAAATTTAAAGGAAAATATTTTC
AATATCCTTATTGAACAACTAAAAAAAGAAACAAATATTGAAATTCTAAAGCCAATTATCAAAAAATATT
TGAATAACCAAAAGAAAATAGAATACAATAAAGTATTTGGTATATATCATCTTGAATTATTAGAAATAAT
AAAAAATGAAAAAAATTCTTTAACCACAGAAGAATTTAGCATAAAGGCCGTATAAGGATTTAACATGGAA
AATGCACCAGAACCTATTGAAACTGTAAAAAAAGGTAAATGTAAAGTTGAATGCCAAAATAAAGAACGCT
TTATTTTAATTGAAAAAGAAAATGGTAAAGCAATGTACCATACAAAAATAATGATGGATATTTATAAATT
TGGAGTTTATGAGAAAAAACACGAATTTAGATTATCATTGAGGGCCTTATTTAATGGAGAAAGAATTGTT
GAAGAAACTCATTTGTACCCAATTAAAGAAGGAGATAAATTTATTGGTATTTTTTATGGCTATAGAAAGC
CGATTAAAAAGCCGTTAATAAAGTATCAAATAAACGGGGCTAGAAAAGCATATGCATTAGCAAGGGCATA
TTATATGGAATTTAGATTTAAAGCAGGAAGTGTTTTTTGCTATTTCAAGGGATTATATCGTTTATTAGAT
AAAAAAAGAACAAACAATCACTACAACAAAGTGTTATTTAGTATGTTTACAGATTTAGAACAACAAGTAT
ATAAATTTTATGGGAAGAAATACCCGGAACAAGGACCACTAATAAAATGGATAATAAAAAACCTAAAATA
ATAACAATAGCGTCAATTAAGGGCGGTGTAGGTAAAAGCACAAGTGCGATAATTTTGGCTACTTTATTAT
CAAAAAATAATAAAGTTCTTTTAATTGATATGGATACTCAAGCATCTATTACTAGTTATTTTTACGAAAA
AATAGAAAAACTAGGTATTAATTTTACCAAATTTAATATTTATGAGATTTTGAAAGAAAATGTAGATATC
GATAGTACCATTATAAATGTAGATAATAATCTTGATCTTATACCTAGCTATCTTACGCTACATAATTTTA
GTGAAGATAAAATCGAACATAAAGATTTTTTGTTAAAAACCAGCCTGGGAACTTTGTATTATAAATATGA
CTATATAGTAATCGATACAAATCCCAGTTTAGATGTTACGTTAAAAAATGCTCTTTTATGTAGTGACTAT
GTAATAATTCCAATGACGGCTGAAAAGTGGGCAGTGGAAAGTTTAGATTTATTTAATTTCTTTGTAAGAA
AATTAAATTTATTTTTACCTATATTTTTGATAATAACAAGATTTAAAAAAAATAGAACACATAAAACATT
ATTTGAAATATTAAAAACAAAAGATAGATTTTTAGGAACAATATCTGAAAGAGAAGACTTAAATAGACGA
ATAGCAGAAAATAATAATTTTGATTTAAATAAAGATTATATAAAAGAATATGAAAATATTTTAGAAATTT
TTTTAAAAAAAATATAAAGTCTAATAATTAGACAGTTTAATGTAAAAGGAGTTTAAATTGGATATTAAGG
TTAATAAAAGAGATTTAAGTGATAATGAAAATTATATTATTACTGATAGTGTATTAAATCATTATAATTC
TTTAAAAGAAAAGTTAAAAATTAATTCTAAAAAGGAAATCTATTGTAAGTTAGAAACTTTAAAAATTTTA
AAAGAAATTAAAGACAATCATTATTATAGGTTTGATGGTTATAAAAGTTTTGAAGCTTTTTCTAAAGATT
ATAGACTTGCAAGAGCACAGGTCTATAATTACTTAAAAATTGCTAATGCAATAGAAGATGGGATTATACA
AGAAGAATTTCTAATAAAAAATGGTATACTGGAAACGTTAATTGTATTAAGAAATAAAGAGAGCAAAACA
ATAAAAAAATCAAAACAAAACCCGATAAAGCCCTTAAGATTTCAGCTTAAAAGACAAGAAAGCTATGATT
TTTATAAAAGTAATGCTAAATTTACAGGATTTATGTTAGATAAATTATTTAGTGATGGAAAAGAAATAAT
TAAAAAACTTATGAAAGAATATAAAGAATTAAAAGGATAATATGGAAATTTTATGAATAGTTTGACTTAC
AGAACATACAATATAGAAAGTATAAAAAATGAATTTTTAAAGATAGGATTTAGTGAAGAAGCAATAGATT
TTGTTTTTCTGCATAATGATAATTACAACTTTGAATTTTTAAAAGAAAAATTGATTAATGTAGAAAAGAA
TTTACAAAAGGATATATCTAATTTAGACATTAAGATTGATACTGTAGAAAAGAATTTAAACACTAAAATA
GACAATGTTGAAAAGAATTTAAATCTAAAAATAGATAATTTAGACTCTAAAATAGATACTGTAGAAAAGA
ATTTAAACACTAAAATAGACAATGTTGAAAAGAATTTAAACCTAAAAATGGATAATTTAGACTCTAAAAT
AGATACTGTAGAAAAGAATTTAAACACTAAAATAGACAATGTTGAAAAGAATTTAAACCTAAAAATGGAT
GGCTTGAATATCAAAATAGACAATGTAGAAAAGAGTTTAAATCAAAAACTTAGCATGGGTAACAGACTAG
TACATTTTATGATAATAACAGCAGCAATTCTAGGGCCAATTTTGAATGCCCTATTTATGAAATATTTACA
AGGTGGCAAATAATAATGTATTGTAAAATTTGATTTTTTAAAATGGCACATTATAATATTGATGAAGAGT
ATTATTAATTAACACTTAATTTTTGCTTTTTCATAAATTAGAACTTATTTGAATTTTTTAACAAGAGAAT
TTAAATAGGTTCTTTTATTTTAACAAATACAAATTGATTTTAATTCTAAATTATAATATATTCAATTATT
GAAAAGCTTATTTAAATTATTTTAATAAGCAAATTTGATTAAACCCTAACTTTATTAAAATAATTTATGT
AAAAAGTTGTCAAAAATAGTTTTTGTTATACATATATATACATATATATATGTATGTAAATAGCTAAAAA
AGTTTATTGCTATCAAAACAATCCAATCAAGTTGGGTTTAGCTAAGTTCTTGGATAAGAGAATTTAAATA
AACCCAACTATTTTTTTACAAAAATTTTTGTAAAAAAAAAAGTTGGCAAAAATAGTTTTTGCTATATATT
TATTTTTATACAAATATAAGGAGAAAAAAGATGGAAAATCTTTCAAACAATAATAATCCACAAGAAAATA
TTCAAGGAGATCTCAAAATGATAAGTGTTAATCAACAAAGTTTTACTGGTTGTGAAATAATTGAGGAAAA
ATCTTCTCCCATTAAAGAAAAAAGTAAATTAAGCAAGATAGGTAAGAAATTACCAGGAATAAGTAGTCAA
GAATGTTTTAGATTTAATCGAAATATTGATTTTAGTGTGCAAAGAAACAAGTTAGATAAATACGGTGCTA
GTGAAGTAGGCAATATTCTTGTTGGAGGTGCTGGGCTGAAAGATTTAATGATAAACAGAGTGCTTAAATA
TTTTAATATGAGACTACCTTTTGAAGAGAATTTATATATGCTCAAGGGCAAAGAGTTAGAGAATTTAGGA
TTTAGAGAGTTTGTTAAAGCATACGGTGATAATATTGATATTTTATATAAAAATAAATATGCCAACGGTG
TTGATAAGTATAATTATTTCAAAAAAATGGGCAGTTCAGAAACTTTAGTGGGCTCAACAATTGATGGCTG
GTTTATTAATAATAATGGCGATTTAGAACTATTAGAGATTAAAAGTAGCGACTCTAATTATATGAGTAGT
GCTATTGCTGAGTACAATAAAAATGGCAATTTTTTAAGTAGTAAATATTTTTTCAAATATTATGTACAAG
CACAAATGCAGCTAGCATGTACTGGACTTGAGTATTGTAATTTGTTCTTTTTAATAGATGCTGCACCAAT
TAACTGTAAGATTAAAAGAGATGAGGCCTTAATATCAAAAGTGTTTGAATTTGTTAATAAATGTGAATTA
GAAATTATAAATTTAAAAAAAGATATTTATAGTAACTATAGAGAGGAATACTTAATGGCACATAATTTTA
ACGAGGATACGTTTATAAAACTTGTTGAAGATTTAGTAGAAAGGAGTGATTTTTATAGTTCTGGAGTTGA
GTTTGATTGGGCAAGAGAATTTATAGAATATGTTGATTGTGCAGATCTTGAAATTAAGGATAATCAATCT
GCTGAAAATCTTGCGTATGATTTAATGGAGATTGATAGTCTACAAAAAGAATTAAATAGAATCCAAAACG
AAAATAAAAAAAGAGAAAAGCCCATTAAAGATAGGTTGAAGATGCTAATTTACAATATTACAAATACATA
TCCACTAATTGAGCAGTTAAATTATAAATTTGGAGAGTTTGTGTTTACTCTTGACCCTAAGAAAAGGGCA
ATATCAGATAGATTAAAGGGACTACTACCAACAAGTGGTACAGTATTTTTCCCTAGCAATATAGCATTTA
CAAATAGTGTTAGTGTCCCCATGTGAATGGGTGCACTAAAAAATTAAAAAAATAAATTTAATATAGGAGG
ATTAATTAATGCTTATTAATAAAATAAAACAAGATAATAGAACTTTAAGACCGGAGATACAAAAATGGGG
TTGTTACTTTTTGTGTCTGCATTATTATACAAGTCTATTTAAGCAACGTGAATTTAATGCATATGAAATA
AATACAGCGTATTATAGATTTATAGGACTTGGTTATATCAAGAGCAATTGTTTTATTATAAATCCATGTA
TGATACTTAATTATTACGGAATTAGAAGTAGCGTGAGATATGAAACTGCAAATTATTTGGGTGCAGCAAA
TGAATTTGAAATAAGTGAAGTTAAAATCGATAAGGTTAATGGATATCACTTTATATCAACAAAAAATAAA
GAAATATTATATGATTCACTTGATTTAAAGCCACGTGGAAAAATATTTAAAGTAACTTCAAAACGTATAT
TTAAACTGAAATAGTTTTACTAAAGTTTAAGGCACTTTTTAGCACATTCATAAGCTTGAATTTTATTAGC
AGAAGATAGGCCGTAGATATTATCAATTTCATTGGTTGAAGAATATTTCATAAGTTCTTTAATTTGAAAA
GAATTGTAGCCGTTAGATTTCAAATTTGAAATAAATAAATTTCGACATAGATGGAGAGATTTATTTACAC
GAAACCCCGACTTTTTAAGAAGATTTTTGAATTTTTTAGAAATATGGACAATATCAATTTGGTTATCTTT
AAACTTATGTTTGCTCTTTTGGAAAAGATAAGTACGCCTTGAGTCAAGAGTTTTTTCTTGGAAATGATTT
TTATGTGCTGTTTGGATAGCCTCGAACTCTTCTGAGTTGATGACAATTTCTCTAATACAAGAGGTATTTC
TTTTTTTTGCCACATTTACTTTAATAGTATATAAAGTTTTTCCGGTTTTGCTTAAAAAAGTTGAAATATC
TTGCATTTTTACTTTTTGCATTTCAGTGCCTCTACATCCACTTATTAAGAGTAGATGCACAAACCAACCA
GAAATTGGGTCAATTTGTTTTAAGGTTTTGGCACATTTTAGAATTAATTTAATACTTTTAGGGGTTAAAT
AAAACTTAGGAGTTGGTTTTGAATTTTCTTTTTTACTTTTAGATGAATTTTTTAGTGAATTTTTAAGAAT
TTTGTTTTCATTTATTAGTTTTTGGTATTCTTGAAATAGTTTGAGCGTAAAATCCATATTGAAATTATTT
AAATTAAAAGAATTATTATTGTCCATAAAATCCTCTCCTTGAAGTTGTTACTTTTAAATTAAGTAAAAGT
AATAAAAATAGATAAAAAATGTAAATTATATTTTACTAAAAACGAAAAATTTTAGTCAAATTTGGAGTGT
TCTCATTGCATGCAAAATCTGGGCTGTAGAGTGGGTGTAATAAACAGAAGTAGTGATTTTTGAGGGTGGT
ACACAAGAAAGATAGTATACTTTGTGTAATATATAGCAAAGACTTGAAAATTTAATTTGTATGTATTTTA
TAATCTTTTGTAATGAGTAGAGCATTTGCAATGGAGAGATTTTGGCGAGTTGGTTAAAATTACATTTGTG
TTTTGTTAAAATGTAACAGCTGAATGTAACAAAATTATATATTTAAATCTTTGAAATATTGCAATTATTT
GGTGTTGTGGTAATATTAGTACTTTATGGAGTAACTTATGAATAAGAAAATGAAAAATTTAATTATTTGT
GCAGTTTTTGTTTTGATAATTTCTTGCAAGATTGATGCGAGTAGTGAAGATTTAAAACAAAATGTAAAAG
AAAAAGTTGAAGGATTTTTAGATAAAGAGTTAATGCAAGGTGACGATCCTAATAACAGTCTGTTTAATCC
ACCACCAGTATTGCCGGCAAGTTCCCACGATAACACACCCGTATTAAAAGCGGTGCAAGCAAAAGATGGT
GGTCAACAAGAAGGAAAAGAAGAGAAAGAAAAAGAAATTCAAGAATTAAAGGATAAAATAGATAAAAGAA
AAAAAGAATTAGAAGAGGCTAGAAAGAAATTTCAAGAATTTAAAGAACAAGTTGAATCTGCAACTGGAGA
AAGTACTGAGAAAGTTAAAAAACAAGGAAATATTGGACAAAAAGCTTTAAAGTATGCTAAAGAATTGGGT
GTAAATGGAAGTTATTCTGTTAATGATGGTACTAATACTAATGATTTTGTAAAAAAGGTTATAGATGATG
CTCTTAAAAATATTGAGGAAGAACTTGAAAAGCTAGCAGAGCCTCAAAATATAGAAGATAAAAAATAATA
AAAAATGGGTTTTGATAGTAAAAATTATAAACAACAAGACTAACAATCAGTCTTATTGTTTATTAGCATT
TACATTGCTGAAATTTAGGCAATAAAGCTAGGAGGGGATATGAAAAAAATTAGTCTGTTAATATTTTTGT
TTTTATTTGTAGTAAGTTTAAGTGCAAATATAGAAGAAAATTATACAGAAACTAAAAGAGCTTTTTCTAA
AGAAGATTTTAACCTAATAAATAAAAGACTAGATAATTATGATTTTAAAAATGAGTATGAAAAAAGTCAT
GTTTTTTCCGATGCTCCTAGAATTAGAGGAGATTTAAGAAAAATTGGAATTAAAGAAAAAAGTGTTTTTT
TGGACGCTCTTGAGGCTATTGAATATCTTATAAAAATTAAGATAAGTACTGATAGTATTTTCCTGTCTGA
GGATATGATTAGACTTATAGGGAGTTATCCAGATTCGATTTTTAATTATTTGATACAATTAAATTCGGAT
AAAATTGATTATGCTGAGAAATATGGAGATAACGCCAGAAATAATTTTAAAAAAGATTATTCTGAAGATA
AAGCAAATACAGTTAAACAAATTTTAAAACAAATTTTGGCTGATTTGCCCAAAGATTAGATTTTAATTTG
AAAAAAGAATCTTATAAGATATTTATTAAGAAAAGCTAAAAAAGATTTCGAAATAAAATAAATGGTTTTT
ATAAGCATAAATTATGAATAACAAGATTAGCTACTAGTCTTGTTATTTTATTAATATTGGAGAATCATGA
TAAATAAAAAGAATTTATATTATTTTATATTTGCTTTATTTTCTTTAAATGCTAACGAATTTATGAGGGG
TCTTCTTAATGGCGACAATAATGATACTGGTTCATGTTTAATAAGAATTGTAAAGATAGATCTGTGGTCA
ATAGATATCAACAAGACAATAGTTAATGTTAACAATTGATAAATTGCTTTACTATTTAGAGCAACAATTT
GTTAATTTTGTTATTTTAGAGGATTTTTTGAAAAAAGTTAAAAGGTCTTTTGATGATTATGTTGCATATT
TTAGAGAAGGATTGTTAGATGATAGGGAAATAGCGGATAAATTGGGGGTTTCTAGGGTAAATGTGTGGAG
GATGAGGAAAAAATGGGAAAGTGGGGAAAATTCTGTTAGCGATGACTCTAGATTATCAATTAGTGAAGAC
ACTTTTGAACACCTTTTGTCGCAAACTTTTAAATCAGAAGTTAACGCTAGGAAAGTTAGAAGCGAATTGG
ATTTAGAGCGGGCTAATTTAGAATTAGGATTTATAAATGCATTTAAGCAATATTCTAGTGTTGAGCTTTT
TAGTATGCATACTAAAATAGAAAATTTAAGAGCTGAAATTGACGCTTTAAATAAAGCAAGTAGTAAAAAA
AATAAGCAAGTTGTTAATGGAGAAATTAATTCTTTAAAAAGCGAGCTTGATGAATATATAAAGGAGTGTT
CAATAAGAGAAATGGAGCTTTACTATGAATGTATGAAAAAACTTGCAACTGCTAATGAAGCTGAAAGTAA
AAGCAACTACAAAAATAGTAAAGGGCACAAGTGAACTTATATCAAACAAAACTTTTTACAACACTACAAA
AGGAATACAAAAATAAATATGGAGTTGATATATCACAATTTGTAAAGCTAACAAATTCTTCAATTAATTT
TGATAAGTTTGAAGAAAAACAGTTAACTTTAAAACAAAAAAATGTGATAAAAAGTATTAAAAAGAATAAT
GAAAAAAAGATTATATTCAGCGGCGGCATAGCTAGCGGCAAAACGTATCTTGCATGCTATCTTTTTCTCA
AAAGTTTAATTGAAAATAAAAAGTTATATTCTAGCGATACGAATAATTTTATTATTGGGAATTCACAACG
CTCAGTTGAAGTTAATGTTTTGGGACAATTTGAAAAGCTATGTAAACTTCTTAAAATTCCTTATATTCCA
AGACATACAAATAATTCATATATTCTGATTGATTCACTACGTATTAATCTATATGGTGGAGATAAGGCAA
GTGATTTTGAAAGATTTAGGGGAAGTAATTCGGCACTTATTTTTGTTAATGAGGCTACAACTTTACACAA
GCAAACTTTAGAGGAGGTCCTAAAAAGACTAAGATGCGGGCAAGAAACTATTATTTTTGATACTAATCCT
GATCATCCAGAACACTATTTTAAAACCGATTATATTGATAATATAGCGACATTTAAGACATATAATTTTA
CAACTTATGATAATGTTCTACTTAGTAAAGGATTTATCGAAACACAAGAAAAACTCTATAAAGATATACC
ATCATATAAAGCAAGAGTTTTGCTAGGTGAGTGGATAGCAAGCACTGATTCAATTTTTACACAAATAAAT
ATTACTGATGATTATGTATTTACTAGTCCAATAGCATATTTAGACCCAGCATTTAGTGTTGGAGGAGATA
ACACTGCATTATGTGTTATGGAGCGAGTTGATGATAAGTATTATGCTTTTGTATTTCAAGACCAACGACC
AGCCAATGATCCTTATATTATGAATATGGTAAAGACCGTTATAGAAAATTTCAATGTGCATACACTGTAT
TTAGAGGATAGAGATAATACAAAAGGTGCTGGTGGATTGACCCGCGAATACATCTTACTAAGAAATAATA
TAAGCCAATATTTTAGAATTGTTCCAGTTAAGCCAAAGTCTAATAAATTTAGCAGAATAACAACGTTAAT
TACGCCGTTTACTTATAAGAAACTTTACATTACAAAGTACAGTAGTTCTTCTGTATTTAATGATATTTAT
TCGTATAAGGGGGATAGCAAAACCCATGATGATGCTCTTGATGCAATGTCTGCAGCATATTTGATGTTGT
CTTTAGGATATAGAGAGCGAAGTGTTCACTTTGGCAATCAAAGATTTTTGTAA
>plasmid_cp32-4
ATTTTATTGACAAAAATATTAGTTTTTGCTATCATGCATCTAATTTAATAAAGAGAAGTAAAAAGGTGTG
TGATTTAAGAAAAACAAAACTAATAGATAAAATAAGTTCACTAGAACTATACAAATACTCAATATTTTTT
AGAAATTACATTGAAAATGTAGCAGAAGATTGTCTCAAGAACGGACTTATTCTTGAGAGTGCTGCCCACA
ATGTTAGTGAGGTTGAACTTGCTAGGTTAAAGGTACAGCTTAAGAATGCTCTGCTTAATTGTATTATAAG
CTACCGTTTTCATGGGATTGGCTATGTTTTAGTAAAAACCAAAGATACCCTAATAGATCTCGAACAACCC
GTTAATATAGAATTACCTATTGGTTTTGAATACCTTGATTATGAATATGTAAGAGATTTGGGAGTTGATT
TTGATCATATAACCTATAAAGTAAAATCCAACAATAAGAACAATTCTTTAGACGCAGTTAAAATACATAA
AAGTCGACTTATCATATATGAAAACTTTGATTATATCTTAAAAAGATATGTTCCGTGTTATACCGAAAGC
TTTTTACTAGATATTTATTTATTTGAAAAGATATACGTAGAAATAGAAAGACGTATTGAAAACCACAATT
TTTTGTTTTACAAAGATGAATCTTTAGTACAACTACAAGACGCACTTTCTAGTGCAACAACTTCTTTAAG
TGCACTTACTCAGAGTAATAATGATAGGGGAAGTGGCATTTTATCTTCTTTTTTGAGAAAACAAAATTCA
AACAATCATAGTAAAGATATTTCTAATTTAAGAAACCTTAATGACTCATTATCACAGGAGCTTGCTAGGC
TAAAAAGTAATCTAAATAATGAGGGAATGTTTTATACGGCCACCCCTAGTGCTAGTTTAGAGGTTATTAA
ATACGACCTTAGTTACTTAAAGGAGGCTTTAGCATTAATTAAGGCAAAAATTGGTGCAGATACTAAAGAG
CCCTTAACCAGAAGTTTTAACGAACAGGCTAAAGGGCTAGGAAATGATGGTAAAGGGGATAGGAGTAATT
ATTACGATTTTTTAAAGGGTGTGCAAGAACAAGTTGAGAACGCTTGTAACTTGAAACTTACAAAGTATTT
CGGGCTTGATATGAAGTTTAATTCTCTGATTATGTTAAGTGAAGAGCAAAAAGTGGAAAGAGATATAAAG
CTAATTGAGCTTTACAGTAAATATAACCAGCTTATACAAAGTAGCTCCTTTGATAATGAGGAGCTAGCGA
TTTTAAAAGAGAAATTATTCTCATTTTGAGAAAAGGAGTTAAAAGATGACTGAGAAAAAAGAAAAAGAAG
ACCTGCAAGCACAAGATAAAGAAGAGCAGCAAAATAAGGCTGATACTAAAGTTATAAGTGCGCAGGAATT
TGAAGAGTACATGCGCTTTAAAGAGCAAACAGACAATGTAAACCCCCTAAAGAGGTAAGGCGTGATGAGT
ATAAATGAGCGAATAACAAAAGAACTTGCAGAAGTTGAAGATCGAGAGCGTGTTGAAAAGCAATTGTTAC
TAGAGGCTGAGCGAATTAATGAAATTGATACACTTGTAAAAGCGCATCTTAGCAACCATTTTAACAAGGA
AGTGTTACTTGCAAAAGGATACACCCTAAAAGACATTATGCAGGCACAACGTAGAGAGCTTGTTCGTAAG
TTTGTTCCAATTGAGCAAATTAAAGCTATTGCTAAAGCGTCAGATATAAGTCATATCGATGGAGAGATAC
TAGAACAACTTGTTTCTTTAGCAAAAGTGAATATTAAATTAAGAAAAACTGGGAGTAGCAATTCTTCTTC
TGTTGACTCTGTCAGAGGCAATATTGTTGTTAAATCAGAAGAGAGAGCAAGTTTGCTTGATTCTAATTTT
GTGCCCATTAATTTCACGGAGTTTGTACAAGCGATAAGTAATACTTACAAGCAAAGACGAGCTCAATTTT
ATGAGAATCTAAAAAGACATAAAAGAACAAGTATTGCTTAAAGGAGTTTTTAATGAGCGATGGTATTACA
AAAATAAAAGAAGATTTTGATAAAAAAGTTGCAGAAATTAAAGCATTAATGAAAAATCCTCAGCAAGATG
CTGGTTTGCTTAGTAATTCTGTAGATTTTAGAGATAAAAATCTAATTTACTCCAATTCGGATGGAGTTTT
TACTAGTAGTAAAGATAAAATAGAAAATTATCCTGCTAAAGGGTATCCATACAAGCGTGGAGTCAAGCTT
AGTTTTAGTGCAGATAGTACTACAGAGCTAGAAGTTGAGGCTGGTGGTGGGGATGACTTGTACGGAATAT
GCACTGATATAGATGAGTTTACTGGCATGGCAACTGTAGTTCCAATTACAAATAACTTCACGGGGTATTT
AACATTTAAGAAAAATGGAAATGGTGTAAACCCAGGTGATAAGCTGCATTTTAATGCACAAGGAGAGCTT
GAAAAGAATGGGGGAAATGATAAATCTGTTAATGCTATAGCACTTTCAAAAGTACATAAATTAACCGAAG
AGTTATCTATAGTGCTTGCTAGTGTTTTTGGGAATAGAGCTTTAAAAGGTAATTAAATTATGGCTTTAAA
AGGCAAAGGGCAAGCTAAATCTCCTAATGTTGATGATAATCCACAATTAGGGTTAGAATCAGAAATTCCA
GTTGCTCCTAGATCTAAACGTCAAACAAGACAGGCTGAAGAAGTACAAGCAAAAGATCCTTATTTAGATT
CGGTTAAAGAACTTGACGATGTTCTTTTAAAATTTAAAAAATATTCAAAATCAATGAGTTCGATTGAAAA
TAAGGTTTTTAGTAGTTCGGGCGGTTGTTTTAAATCAAAGAATGAGCGAGTTAATGCTTATTCTTTTACA
TGTTCAAGCTTTGCAGACAAAATAGAAGAATATTCTTACGACCCAGCAAATAGTTTTCCATATAAGCGTG
GGGTTAAACTTGTTCTAAAAGAGAGCTCTATATATGTTGAAGTTGGTGCTGATACTGATATGTATGGGAT
ATGTGTAGATGTATGTGAGTTTAGTAGTACTGCGTATGTATTGCCAATTACGAATAACTTTGAAGGGTAT
CTTGTTACAAGAAATCCGAGTATAAAAATGGGAGAAATATTGGATATAAATAACAATGGGGTTATTATCA
AGGCTGGTGGTGGGCCACCAACCGTAATTAATGCATATGCCCTCTCTGATTCATTTACAATCAATTTTGC
ACCCGAAGATGAACATCAAGATCAAGCTAGATATCCCAAACAAGAGTATTCTATTAATTTGATAAAAGTT
GCAATTTTTGGCAATAGAGGCCTTGAGAAAACAGTAACACCTGAAGCTGGTGGTTAAGCCTTGGGCAATA
AAAGGAGTTAAACAAATGGCAGACACAACGCAATTATTAAAAGATTATCAAGAGAAGAGAAGTAAACTTG
AAAAGTTTATGAAAAATCCCCAGCATGACGCTGGTTTGCTTAGCAATTCTGTAGAGTTTAGAGATAAAAA
CATACAATTTTTTGCCTCTGGAGGCACTAGAACCAGCAAATTTGACAAATTAGAAAATCATCCATTTTCT
GGGTATCCATACAAGCGTGGGGTAAAAAGAGTTATTCAAGAGGAAAAAGCTGATCAAATTCACTATGAAC
CCCACGTTGAGGCTGGTGGTAAAGATGATTTATACGGAATATGCATTGATATAGATGAGTTTAGCAAAAC
AGCCACTATTGTTCCAATTACAAATAATTTTGAGGGTTATTTAGTAGCAAAAGATTCTACGCTTAAAGTA
AAAGACAAACTTGTTTTTAATAAAGACGGTGCTCTTGAAAAGGTGACTGGAGCACCACCAAATAAGGCAA
CTATTAATGCGATAGCGTTGTCTGATGCAAAACAAATTAGTAACGATGTTTTTTTAATAAAAGTAGCAGT
ATTTGGAAATAAAGCTGTAAGTAAAAATTAATGATATTTGGGAGGATTTAATATGGAATTATTTGATGAA
AATTATTATGCAAAAGCTGTGGCTAATATTATAGGGGAAGTTAAAGATCCTATAATGTATAAATGGTTTT
CGCCTGATCAAATTGAAGATGTTGATCTTCAGATGGGCTACCAAAGAACTGTAAAGTGGGATGCGTTTTT
AAATGCTAATCCTACAACGATTGCTAATGAAGTTAATACTATTTCAACTATTGGATTTAGTTCTGAAGTG
GTAAGACTTAATTACTTAAAATTACAGTACAAATTTAGGCACTTAAAGCAGGCGTCTGAAAAATTTTACA
CTTCAGACTCATATCTTGGTGACATTAATAACAACTTACTTCCTTTCTCTCAAGCCTATAAGCTTGCAAG
TAGCGAGATTATTAAACTTATTAATCACTTTGTACTAACAGGCACTGTTTCAATTCAAAAAGATGGAAAA
AATCAAAAACGTCTACTTCCCAATATGTATGGACTTCTTAATATGCCACATCAAGTAAAAGAAGAGGTTG
AAAGTGCTAATAAGGACAAAATGGATAAAATATTTGAAAAAATTGAGGCGGGACTTTCAAAGTTAGAGCT
AGGAGACGAATTTTCTACACCTATGATGGTAATAGTTGACCCTACAACTTCGCTCAAACTCGTAAAGCCC
TACGCAGCAGCACAGGGTGCAGCAAGTAGCTGCGAAAAATGGGAGGATGTTTTGATTCAAACTATTAAGG
CTATTAATAATAGAGAAGATGTCTACATTGAAACTTCAAACTTGCTAAAACATCAAATACTTATTTACCC
ATTAAACCCAGAGCTTATTAAGTTTAAACCTAGCAAGTATATGTTGCCTACACCAAATGAACAAGTGGAT
AAAGATTCAACTGATATTGCTCATTCATACATTGATTTTGTTTTAGGAGGGCTACTTGCTACTAGAAAAA
CTATTTTGCAAGTACATATTAAACAAAGTTAAAAACATAAGGTAAATCGAAGTGAGCGAACAAAAAAACT
TACAAACACAAGTTGAGGCTGAAGAAGAACTTTTGGTAACAAAACTTCATTCTGAAGTGTTATTGTTACT
AGGAATAGACAAACTTGCATTAAGTAGGCAAAATTTTCTACTTCATTTATCTTTACTTCAAGCTATTCTA
GTAACACGTGGGATTGATGCTAGCTCACTTACATATGAACAAATATTTTTACTTACCCTTTACCATATGG
GTTGTCAATTAAGAAAACAGGGAGTTGTTCAAGAATTTGAATTTGATAGGATCAAAAAAGAGAAATTCAA
TGAACTTGAACTTAATTATTATCCTAGTAGCAGTGGAGGCGAAGAAGGTGGCGAGGGGGGTTGTGGCTCA
AACAAGAATTTTTGTTCACAACTTGATGCATTTTTAGAAAAATTAAAAAGAGAAACTTCAACGCCATCTT
GTGTGGGAGTTGTCTAATGAATGGTGTTAGAAAAAGACTTTCTGATATGTCATTTCGTATGATCAACGTA
TTTAAGGATCCTAAACCCTTAAAGTTTTATAAAGGTACTGTTGTAAAGCTTGAAAATGATTCTTCTTATC
AGAGAGTATTTGATAAAAATAAGTACACTGAATTCGCAGGAGTTATTATTGACATAAAGCCACAAGAACT
TGCAATTCTTTATGATTCTGATATGTCTGATATTCAAGGATATTCCAAACTTTACACATATCAAGACCTT
AACTATGAACTAAAAGACCGAATATCAATTGCAGATTTAGTTTACTTTGAAATATTTAGTATTGACTCTT
CAATCGGATATTTTACTTTGGTTTTAAAGGAATTTATATGGACAAACTAGAATTTAAAATGGAATTGGAA
ATTGGGTGGTTTGGTGGTCGTGCAGGTATTGCTAAAATGCATGAAAAAGGGAGTAGCAATTTACCAGCAA
GAAAACATTTAACCAAAATTGCTAGTAGTTCTGAGTTTAGAGAATATATCAATAATAGCTATATAAATTC
TAAGTTTAATCTTGACCCTAAATCGGGAATGGAGGCTATTGGACAAGCTTTTATAAGATACTATGAAAAT
TATCTACTATCAGCACAAGTCACTCCAGCCTTAAAGGCTAATACAATCAAAAGTAAGTTTAAAAGGGGTA
GTAACACTGCAGCAATTCCACTTGTTGATACAGCCAAAATGTTATCAGAGATTACTTATAAGGTAACACT
TGAATGATTTTCACTTTAGATATGGTATTAAATCATTTAACTAAAATATTTAAAGGGTTTAAGGCGTATG
CAACTGAAAATAATTTTGAGTGCGATATCATAAATACCTACAATCATCCATATCTTTCAAAAATCACAGC
TGCTAGCTCAAATATAATAGCATTGAAATTTGCTGGTACAGAAAATCTATTTGATCATAATTCTAGAGCA
GGTGTATTTTATGAGAATGCTTTGGAATTTAGTATAAATTTTCAAATATATATTATTGCAATAGTGTTAA
ACGCCAAAGACTTTGATGCTAATTCACGCATGTTAATGCTTTATAGTATGCTTAGTGACTTTCTACACAA
TAAAGCTCATAAGTATACTTTGCCCAGTCTACAACCCGAATATATTAATAAAATTAACTTCTACATTTAC
CCAACATCTAATATGCAAACAGTTGGACTGATTAATTTAGGCACAAAATATAGCAACCATGCATACAGTG
CATCTATAGCATTCAATGCTAGTGTAAAAGCAATTGAAATTTTAAAGGAGGAATACGAAATTGCCGCAAG
ATACAATTAGTGTAAGTTTTATTGACTCTAGGATTCAGACTAGTAGGCCCAATTATTATAATCCACTTTT
GGTTTACAAAACAGCTAAAATCAAAGTTAACAAAGATACTGCTAGCTATAAAATATTGAATTTAACCGTT
AATAATTATGAAAAACAAATTGAAACTTTAGAAAAAGAGAATGGAAATGGAGAAGATCAGTTTGGAAAAG
AAAAAACACTGCTTAAAACTGCAATGTCAAATTTTTTCAATTCAAGCGAAGAATCGTTAAAATCAGCCGA
TCTTTTCATTTATAAGGATAAGCCTGAAGAGCTAAAAAATTATCTTAAAGTACATAGACACACTTTTGTT
GTACTTATTAACACTGAGGGGGATGCGTCAGATGATGGACTTAAAATTTACAAAGATGACTATAATAAAT
TCAAAATGCCTTCAACTTTTTTTGTATTCTCGACTAAAGAACAAGAAATAAAAGAACTATTTAAAGATAA
AGGCAATACTGAAAAAGAAAGAAATATTGCTGTTTACAGTAACAATAAAGACAATTTACACCTTAAATTT
ATAAGTCAATATCTCCATCAAGCTAGTATTTTTCATGCTGTAAATCCTTATGGTATGCCGCTGGCTGCTA
CACCACTTGTTGATGATACTGTAATTGGAAAGTTGCGAACTGCAAAAATCAACTTTTATTCACTTCTTAA
TGAAACTGGGCTTGATGGTGTACCTGCCTTTAAAGAAGGTGTTGACCTAGCTGGAGGTGCAATAGACGAA
CAATTTACATACCACTATATAAAAAACGAAGCGATTATTGAGCTTATTAGAATTTGGAACAAAAACAATA
GGCAAAATAGCAAATTATCTGCACTGCAGCTTAGTGGAGCTAGAGACAATGCATATACTTCAGCAATTGA
ATGTTTACTGAAAAGGTTTGTGGATAGAGGACTGATAATAGAGTATAAAAATTTAAGTCTTACTCTTTCT
CCTACACCACAACTTAAATTAGAACTTAGCGTGAATATTACTTATAACTTTAGCATTAATGCTGTTGCTT
TAGTAATTACTACTCAAGATATAGTTGATTATCAAAACAGCTTAAGTGCTTAAAAGGGGGTCTAAAAATG
CAATTTTATGATTTAAGAGAAGTTTATTTTTCAATTGGTGGTACGCAGTTACATAGTGGCAAGCTAGAGC
TTACAAGCGAACCTACAACAAGAGCAGTGATTAGTAGTGAAGATAAAGGTATGCCTGTAATAAGCTTAAG
AGATCCCAAAACAATAACTTATGTTTTCAATATTGAAGTGACACTAGGTAGTCATGACTACATTTTGTTA
ACTGAACTTTCTGATGAACAGTTTTACAATATGGACGTGAGAAAAGAGGATAAAATGCTTGATTTAGCAT
TCAATGATAGAATTGCTACCAAAATTATTTCTAACTATGCAATTTTTACTGAAGAGCCTTCAAGAAGTTA
TTCTGCTGAGGCCGAAAAAGTATCTTTTGAAATTAGGGCTATTAATTGCCAAAAATCTAAACCAAACAAC
ACTTAAAAGGAGGGTCTTATTATGATAATGAGATATAAAATGAAAATTTTAACTAAAAATAAAACTTATG
AATATCCGCTGAGAGTACTTCCGGTCTATGAATGGGATAAAGTGCTAGGATTTAATCAAAGTGACGCTGT
TTTAAAGCTTAATGAGGTTAAATACTTAAGAGAAATCACAAGCTTAATGATAAGTCCAAAATTTTTAGAC
GAATTCTATGTGATTTTGGATCAAAATAGAGAATTTATTTCTTATTATAAGGACTATCTTGTTGCAATAA
TTTACACTGCACAATTTAATACTTTTCATTTAGACAATGATCTAAAAAAGCCCGCTTTAGTATATTTGAG
TGAGTATGAAAATAATGTTGGTGATTTTGTTGCTTTTGACTATATTAATGAAAATTTTGATTATGAAAAA
GTAGCCACTTCGCTTTCATCAATTACATCAAATTCCAATGAGCTGGTTGCTAAATGAGCAAAAGAAATAG
AGATATTGATAAAGCTATTGCAAGTCTTGATGAGACTAGAAAAAAATATTTTAACTTGCTTGACGAGATT
AAGAACGATAAATACTTTTTCCCAGTAATTATGAATATTTGCTCATACTACTCGGTTAAAAAATTGCCTT
ATGACGAGCTTTTAGAAGTCAATAGACTTGCTGAGATTAAATTAGAAAAAGAATTGTATGAATTAATTTT
AAGCAAGTGAGGACTTAGTGAGCGACAAATTCACCATTAAATTTAAAGGTATTCTTGATCATGCTGCAAC
AAAAAAGGCCATTGAACAAGATATTTCTAAAATGGAAAAATATCTTAAACCTAAAAAATCTAGTTTGGGT
AGCACTAAAGATATTGTAAAAAATAATTTGTCGGACAAGAAAAAAGAACTTAGTAGACAATCTAAATTTG
AAAGCTTAAGAGAGCGTGTTGAGAAATATAGACTTACACAAACTAAAAAACTTATAAAACAGGGCATGGG
ATTTGAGAAAGCTAGAAAAGAGGCTTTCAGAAGATCTTTAATGTCTGATAGAGACAAAAGGCATCTTGAG
TATAAAGAACTTGCAAAAGAATCAAAAGCAAAAAGTAAAATGTTAGCGGCCTCTCAAGGAAAAGGACTTG
TTGCCAAAATTGCAATAGGTAGTGCCCTAAGGAATATCATTAGCAACGCTATGAGTAAAGTTGGAGGAGG
CCTTTTAGGTTTTGCTAAAAAAGCAGTTGAAGAAGACACCAAAACAAAAAGAACAAAACTTCTCAATAGT
GCATTTTTTACAGATAACGAACGAAATATGATTATGGGAAATAAAGACAAGAATACTAAGGGAATTCTTG
ACGGAATGAAGGGATTTGAGCGCGACTTAGAAAAAGAAGAATTCTTAAATCAAGCAAGTGTCTTTAAGGG
TACTTTAAGGGACTTAGATATGTTAAATGAAACTAATTTGAAAAACGCAGTAGAATTTGCAGCTATGCTT
AAATCCAGTGGTGCTATGAGCAGCGAAGATGCAGTAAAGGCTGTTAATAGTGTTCTTGGGGGTGATGGAA
GTGAGCTTTTTGATCTATTAAAGAAGTCAGGTGTTGGAGACAAATATATAGAAGATGCCAAAATGGCCTG
GCAAAGCGGGGCTCAAGTAGATCTAGATTCCAGAATTACCAAGATGATGGAAATGTTCAAGGATTTTAAA
TCTTTCGGCCTTACAAAAAAAGTCAATAATGCTGAAAGTATTCAAAGTAATTTGGCTTCAGCTGAGCAAA
CTCTTCAAAACTTAACCACCACTGTCTTAGACCCAATACTTGGCCTCGTTAATAAGATAACTAAATACTT
TGAAGGCTTTAAGTTTGAAACACACATTATTAATCCCATAATTGATGGCATTAAAAGTATTTTTAATCTT
AATTATTTCTTTGCAAAATTAAAATCGATGCTACCTGGATGGATGGGCGGAGATGAGGGTGCGGCTCTAA
AAAAACTACAAGAAGAAGTTCAAAATCAAGACAATGCTAACAACACTCCATAATTTTGGTAAAAGGTAAT
TACTTATGGATATTAACAATAAAAATACTAACAATAAAACAATGTTACCCCAGGAGATTTCTCAAATAAT
AAGAGATGTAATAACCCAAATATTTGCTCTTTTTGGAGCAGATAATTTTTTAGTGTTATTTCCTAGAATG
GATCTAAAAGGTTTTGGATATGTTCCTCAATTGTTTTTTATAAAACCAAAAACCGAACTCATAACACGCA
CTTACAATACTAGTTGTTCTAAAAGACCGGTCATCAATTATTATGATAGAAAAGCGGAATATGTCAGCTA
CAATCCGGTAATGACTGGTGAACATATATCATTAAACGGTGGAATACTAACATCCTTATATAAGGATATG
CTTTCTTTACTCAAAATGACTGTTTTTGGCAATACTATGCTACGCTTTGACGCTCATCTTGTAAAAGAAC
AACTAGCCAATAGAATACAAGCACAAGTCCCTTTTAGTATATATAGTCCAACTTTTGGCCTTAAAGAATT
AGCTGTAATTACAAGTCTTTCGTTTAAGGACACTCCTTTCATTGACGAAGTTGAGGTTAGTTTATCAATA
GAAATAGTAAAAACATTTGCATTGGAAAAATATAAAGGATAAAAAATGCTGTTACTACAATATGATTTTA
AAATTGAGTTCTACAATGTAGATACATCAAAAAAATCACCTGATGGAATTCCTTTCGCCGAAGAAATTCC
TAAAATTATCATCAATACACAAGATGGAATTCATATTGATATTTCAATATCCAACGTGTATTCAAATATT
CATACTATAAGTTCCAAACAAGCAAAAGTCGTACTTTGGAATCTTCCCTTAGACTTCACCGACGACATTA
AATTTGGAGATATAGTAAAAATATATTATAAGAAATTTGCTCATGAAAAAAATTTTGATTTCATAATGGC
AGGAACTTTAGGACCTCCTATGAGTACTGATTATCCGGGTGGGGATTTTAGTGTAGATCTTGATGTTCGT
TTATTAACTAAAAGCAACTTCTTCAATCGTAAGTTGGCAGGCAAAGAAGGCAAAAACTTTAAAGGCAAAA
CGGTGCAGGAGGCAATAGAATCTGTATTTCCCAATCGCAATATCCTTAATATGGATGAAAAAGATTGTCT
TAAAATTATTGACAAAGATATTTATGCCACAACACCAAAAGAGTTTATTGACAAAATAAAAGGAACATAT
GTTCATAACGTAATAGCCGATATTGGTACTGGGTTACGGGGATATGAATGCTATCTGATATTTACTAATT
ATATAAAAAAGGGGGAAAATGTCCACTACGAGGCATTAGAAGACTATGGACTTGAATTTATACCACAACA
AGAAATTACTTTGGGCACAACACTCAAAAAAAATCTTATATTTTGGAACGCAAAAACATTTTTCACACAT
AAGTTAAATGTTGGAGATAAAGTCTCATTTATTGATGGACTAGGGAAAATGATAAAAACCACTATAAAAG
AAACAAGTGCAAGGCTTAGCAATACAGGAGAGTGTTCATTAATATTAAAGTTAGACGATGATTCTAATAC
AAAACGTAAAAAATAAAGGGGACTAGAATTAGAATGAATGAAGACTATGAAATTTACAGAATGAATCAAC
GCCTTTATGGCCAGGCATTGGCTCAAGAAGACCTTAAAAATTGGATTTATTCAAACATTTTTATAATTAA
AATTGGCACTGTAAAGGAGTTTAAACATCAAACTCAAGAAGCTATTGTTACAATACCCGAATTTGAAGAT
TTAGAAATTCACACAAAAAATATCTCTAATATCAGTTTAGAACTATCAAAAGGTGATTGCGTTTTACTAC
TTCAATCAAGCATTAATATTTTTGATAAAAATAACGACATTCACTTTGACAAACATCATTTTTATATACT
TAGTGCAATTAGCCCAAAGACTTTAAATCTAATCTCTGATACTGTTAAAATTAAAGCAAACAATAACATT
GAAATAGCTAACCAAACAACTAGCTTAAAAACAATTCTCAAAAATATTGTAAGTGCTATTGAGGGTATAA
AAGTCGTACCCGCACAAGGAGGCCCAGTAATTGAATCAGTCAGTCTAAAAATAGCAACCACTAAAATTAA
TTCTGATATTAATAGCTTGTTTAAGTAATTTTTGCTAAATATGGTATAATTACTAGTATGGATTTAAGAT
TAGGCAATAATTTTGAATTGGTATTTAATAACGATTTATCACTTGTTGATGGAATTGATGAACAAAAACA
AAGATTTTTGATATTTTTAAAAACCTTAAGGGGTAGTTTAAGCTATGCTCCTCATTGGGGACTGGACTAT
TTCTTGCTTTTAAAACTGTTAAAAATTAACAATCTTCACGCTGTAAAAAATTATTTTCACGAAATATCTA
AAGAACTTAACTTAGATTTAATAAATATTTCAACTACTATACAAGACAACAAAGCACACATATCCTTTTT
TTTCTCAGGCGATGTTTTGAATATGGAGTTTAATTTATGAGTATAGTTTTTGATTCTGATTTTGGCATTT
TAAAACGTACAATTAAGGATATTGTAAGATCGAAAAGAGAATATTTGCGTGTAAATTATGGGATTAATAT
TGATGATAACCAAAGCTCAATTTATAACATTATTGCGTCTTCTTTAGCATTAATTGAAGAAGAAATAATT
AATGAGCTTAATCTCTTTTTTTCTAAAATGAAACCGGGTGGCACTTATTGGGCTGCTATTGAAGAACACA
TTTCTTCTAAAAGCACAACTTACAGCGCGGTTCGCACGGCTTTACTTAATCTTGATGGGGTTGAGTACAC
TAATATTAAAAGTGCAGCTGGTAAAGCCAACATATATCTAATTTTAAAGGAAACTTTACTAGACGATAGT
AAATCTAACATTAATAGTCCTGAATTTAAAGCAAAACTTTGGGAAACATTATATCTAACAACTCCTAGTG
GGACTTTACTTGAGGGAGACATCGAAATTGATGGCCTCAATTCAACTGGACAACGGAAATCCTATAAAAT
ATCGCTAGGGAAAAGAAAATATGTTTATATGAAAGTAAAGTATAAACTTGACCTTAAAAACTACCTCTAC
TTAAATATTGACTCTCAAATTAGGGATATATATTCTAGGATTATTTCAAATAACTATTCTGATATGGGAA
TTAGCTTTGAATATCAAGACTTTTTTGCTCCAGTTAATGAAGTTAAAGGAATTAAGTTTATGGAAATAAG
TGCTTGTATTAAAGATACAGACACTGAGAGTATTACAAAAATTGGTGATAGCGATTTTAAAAAAAATCAA
GATATTGCCATTAATGATGACACAATGCTACTTTTCAATATGACAGATAGATTGCTTATTGATATTGGAT
AGTTAACAAATATGAAAATACCCAATCTTTTCAAAAACACCGAAATTCATAAATTTATACGTACAGAAAC
AGAATATGCACAAGCATTGCTTAATGAACTTAAGTCCCTTAATTCCAACTTCATATCCATTAATGTAATA
GAAAATATAAAATCAAGATATATTGCAATATGGATATCTCAAGTTTTATCTATCTTTTATGCAAAAACTC
AAACTTTACAAAGTATTACAAGCAATATTAATAGTGTTATTTTTGCTTTACGTCATATTGGCACTGACGA
GTCATTTAGACTGATTTTCAAGACCTTTTTAAATGTAGACATTGAAGTTACTACTCCTGAAGCTGGGGTT
ATTGATATCTCTTTAAAAGGGGTAATAAAAACAAACTTTACTACATTTATTTCGCCTAGCACTAAGAAAG
GAAAACGACTAAAAAAGATAATTCTTAGAGAAAAGAAGCCGGGATACGCTGCATCTAAAAAAGCTTTAGT
ATTTAACTCACTTCCTAAAGGCTATGATCATTCAATTTATGCTTTTATTAAGAGAATTATTCCTATTGGT
AGAGTTCTCAAAATTAATAATACAGATGGTAACAATATTATTACTTTCAATAACTAAGGAGGTTTTATGG
CTGATGATCAAGAAAAATTACTGATTGATGAAGAAGAAACGGTTCAAATTAAAGATTTAAATAAGGTTAC
GACCGTTAACAATACTGATCTTTTACTGCTTGATGATGGAGCTGCAAGCAGCAATGCTATCACCTTTAAA
AACTTCTTAAAAACCGTTAATCACCAAACATTTAAAGGCGAAGAGCTAGGCTATTTTAAAGAGATAATTA
AATCTACAATCGCTACTGAACTTGCAGCTGATAAAGATTTTATAAAAAGCATTTACGATTTAATCGTTGA
CAAGCTAATTGAGAATGAATCTAGTAAACTTTCAAATCTTTTTAGTAAAATCAAATCGCGCCTTACAGAT
AGCATATCATCAGCCACTTTATCTAGAAGTGATGATCTTTTGATAATGCCTTCATCAGATACTATTCAAA
AAACACCCGTTCCTAAACATATACTTGGAGTACCATCAAATTTTACTTATGGCAGCATAACTAGAAGTAC
TACACTTTATCCTTCTGACTATGAGAATAAAGCGATATCTATTAATATGGAAGACAATGATGATGTAACT
CTTATTTTTTACAAAAATTACGATAATGATCCCATTTATCTTGATATTGAGATTCAAGTAAAAATCAATG
ATAATAGGATGCAGAAAAAATCATTAAAACTTATGTATTCTGATGAAATTACATACAATTGGGTTTATGA
AATTACGGGCCCTCGCGGACTATTCACCAGAACTCCCATTTATAACGGATGGTATATCCAAAAAAGAGCC
TCCTTGTATGGAGATTCAGTCCCAGATCTTTTAAAACTGTAAGCTTTTTTAGCAAAAATTACGATTTTGA
TATATAATGTATATACAAATAAAAAATTAAAATAAAGGATTAAAAAATGGATACTATTAAATTAACAGAA
CTTCTTATCAATTTAAACGAAATTAAACTTATAGCCGTAATGATTTTTGTAACAGTGTTGGTTTTAGGAG
TATTAATTCTTCTCAAGCCTTTACTAAAAGACATATTGACTATTGTAATAGGCAAGATTTTTAAGAATGG
TAATGGTAATGGCAAAAATCACATTAAAAAAAGAGATTAACTTATGAAATTATCCAAAGATAATGTTGAG
CTTGGACTTACGTCTTTATCAACCCTTATTGATATATTTTCTAAATTTGAAGATGAATTTGATGAAATTG
CACATAAAGGATTCTTTTTGGTTTATGAGCTGTATTCTCATTATAAATTAATCTATACAGCAAATATGGA
AAGACTTGAGAGTGCATTAACCCCAGCAATAAATAAAGCACTCGCTCCATTAAATGAAAAAATCAATCAA
TGCATTGACTTAGTTAATTCTGATGAAAAAAATCTCAAAATATCTAATGATCTGAAATTCAATCAGGAAG
GAAAACCTATCTATAAGGAAAGAACAAATAATGCAAAATAACACTATTGGTTTAGGACTTAATTTACTAT
CCAGCTTAACTAACATAGCTAAAACTGATACAAACATAGATCATAATTACATTAATACTTTTAGTAAAGT
AATAGATTTTTTCTACAAAACATATATAAGCACACTAAAATCTATGGAAACAGCTGAGTCAACTAAAATA
TTTGAAGAAATACAAGACATTTTAAAATACAACATTGAGATAATAGAGGCTATCTCTACTGATAAAAGCA
AAAGAATTATCACTTCACTTAAAGCAACACGTAACAAAATCATGAAAGAATATATCAAAATACTTAAAAG
AGGTGAAAATGCTTAAAAGATTGCATTGTCTACTAATTGCTTTGCTACTATGTTGCACCACTATTGCCAA
CCTACCAGAAGAGCCAAAACCGCCAATTATTCCAACACTAAAATCTTTAGCTAAATATGAAACACAACTT
TCAGAGCATGTTATGTACCTAGTAACATTTTTAGCTAAAACAAAAGTCAAAGTTAATGACCCAAATTATC
CAGAATATCCTTATCCAGACTTATCAACACTAAAAGACGAACACTCCATAACTGCAGTAAAACATAATAT
CAACATATATTTAGAGTACATTAAAAAAACAAAACCAATAGCGGAAAAAGTCTATAATAAATATTCCCAA
TTAAAAATGTAAATTACAAAAAGGTTTTTCTTGCAAGAAATTCTATTTTACATATAAAAATCTCTAAAGC
CAATTAATCTAAAATAGTGTATAATATGACCATAAGGGAAAATTTTATGGAAACAGTGTCAACAAATATT
GCAGGTGTAACTCAAGAACAAATATATAAAGAATTTATTAGACTGGGCATGGAACAACTAATAGCACAAG
ATTTATCTAAAAGATATTATCACAATGAACTAACATATAGAGATTTAGAAAATTTAGAAAAACAATTTGA
TATAAAATTTGATAATCTTATTTCTAAAATAGATACTGTAGAAAAGAATTTAAATGTTAAGATTGATGCT
GTTAAAAGCGAACTTAATACTAAGATTGACAATGTGGAAAAGAATTTAAATCTAAAAATAGATAGTTTAG
ATACTAAGATAGATACTGTAGAAAAGAATTTAAATTTAAAAATAGATAGTGTTAAAAATGAACTTACTGC
TAAAATAGACAATGTGGAAAAGAATTTAATGTCTCTTTCAGAAATGCTTAAATGGGTATTAGGAATTATG
GGAGCAATGTCTATAACAATGATAGCCGGGCTAATATTTGCTTTCATTTCTAAATAGCTACTACCTCACT
TAAAGAATATCAATTCAAATAATAATTGTTTATCCAATATTTAGTATTAATAATTGATTAAGTGAATATT
AATAATAAAAAAAGGAATAATAATGAAAATTATCAACATATTATTTTGTTTATTTTTACTAATGCTAAAC
GGCTGTAATTCTAATGATACTAATAATAGCCAAACAAAAAGTAGACAAAAACGTGATTTAACCCAAAAAG
AAGCAACACAAGAAAAACCTAAATCTAAAGAAGAACTTCTTAGAGAAAAGCTAAATGATAATCAAAAAAC
ACACCTTGACTGGTTAAAAGAAGCTCTGGGCAATGATGGAGAATTTAATAAATTTTTAGGATATGATGAA
AGCAAAATAAAATCTGCACTTGATCATATAAAGAGTGAACTTGACAGTTGTACTGGAGATAAGGTTGAAA
ATAAAAATACCTTCAAGCAGGTCGTTCAGGAGGCCCTTAAAGGGGGCATAGACGGCTTTGAAAATACTGC
AAGTAGTACGTGCAAAAATTCATAATATATAGCAGCCCCCAAATAGGGGGGCTTTACCATGTAAGAATCT
TGCTATGCTGCAAATATCTCATCAAACCGTTCATATTCTTTTAAGACACTAAAGAATATTAATGGGCTAG
GACCATAAGCAGTCCTCTTAAACACCACAAACTTTTCAAAATCTTGTAAATCCTTTAATTTATTATTTTT
CTTGAAATAGTTTTTTATAATCTCCGCCCAATAGTTTATACTCTTAAAATCACTATTTTTCTCAAAATAC
GAGATTAAATCAGATTCAATTTTCTTGATATCATCAACATTATTGGGGTCTATATTCTGAATAAAGCTTA
TTTTTTGAATAATTGAGTTTATATTATCTTTTATTGTAGGGCTATTTACCCAATCTTTTATATTAGACAA
CGCTTCTTTAAAAACACCGTAATAATAAAACCTATCTTTTTTTTGTTCTTGCTTAATGTCTCTTTTCTGG
TTTTGAATAGTGTTATTTTTTTGATTTTGATTAATCTCTTGTTTTTGCTCTCTTTTTTGTTCTTGCTTTT
GATTAACACTAGATTGTTTGCTAGGCATAGAATTTCTGTTTTCATAATTATTGTAAATAGGTGCTGCATC
AGTATCCATTTCGCTTCTTATGCAAAGATGCCCTACTAAAGCGTACCTTTTGAAATAAGTAATAGCTGAT
CCAACAAATTGTGGCATCGTATTCATATTTTTAGACCCATTTTCACTGTTCCATTGTAATTTATCTGTAT
GAATTCGCGTATCAAATGAGTATTTGTACACAGTGCTTGTACTGTAGAATGTAGTCCTAATATAATCAAC
TATGCCATATTGCCCCTCTACAGAAATTGGGGCTTGCGTAAAAAAAAGATCCAAATTATGCTTATCAATA
ACACTATAAATTACTTCTACTATGTCATTGAAATCTTGATACTTATACCCATACCCTTTAAGACTTTTGT
CAATACGCGGCAAGTTTCTGATTAGGGTGCTCATATCTTTTCTGAATTTAATTTCTCCTTGAATATTTTC
TTGTGGATTATTATTGTTTGAAAGATTTTCCATCTTTTTCCTCCTTATTTTGTAATAAATAATTATATAG
CAAAAACTATTTTTGCCAACTTTTTTACAAAAAATTTTACACAAAAGAAGTGGGACTTAACCAAATTCCC
TTTAAAAAGAATTTCGCCAAGTTCCCACTATGATTTTAGAAAACTACAAAATAAGGTAGGTAAAAATATG
AAGATATTTTCCTACGCTATTTGCAGTATAGTCTAATTTGTGATTAAAATCAATAAATCTTTTTACCAAA
TTACAAAAAGTGTATTTAATTAATAAGATTAATAATTAAAATTTAATATTTTTTTAGAAAAGTATTTACT
TTTAAATCAAAATTTTGCATTATAATAGTAATTGTTAATAACAAAATAAGGAGTAAAAAATGAAAGATTT
TTTAATCACCACAAAAAATCCCACTTGCCACAACAAACACCAACACAAGTTAATATATCTTACATCAACA
GTAGATTTTCTAAACAAAAAAGATAAGAAATATACACAACAAAACATACTCTATTACTATAATAAAAATC
TAAAAAGAAATGGTTTGGCTCCCACTACACTGAGAACAATGCAAAATTATCTTTATAAATTAGAAAAAGT
ATTAAAAGTCACAACGAATTACTACCAACACATGGGTGTAAATTGTGGAACTGAAATTTACTATAAGCTA
AAGTATCCTAAAAAAGAATGTTACCAGAAAATCAACAAGTACTTTAAAGAACGAAAAAACTCTAGATTTA
AATCTAGAGTTAATAACCATTTTAAAGACAATGTTTCTAAAAATAGTAGTGTAAATTCAGTGGAGTGTTT
AAGTAATAAAAATAATATAAAAGAAGAAAGAAAGATTAAAGAAATAGAAAAATATCAACTAAGAAATTAT
TTCAATAATTGTAACTTTAAAACGGAAGAAGCTCTTTCTATTTTGTATTTAAATACTGATAAAGATACTA
AGATTGAGGCAATAAATATCTTAAAACAAAATGAAATTGCCCTAATAAAAAAATTCAATATAAAAAAATC
TTGCATGAAAGAAAAACAAAAAAAATTAAAAGAAATTCTATACAACACTAGGAAAAAATTAGAAGAAAAC
GGGTACAATCCCAAACAATTAGAAATAAATTTACAAAAAGTATACGAAAATTACAAATACAAGCCCCATT
TTATTATTGAAAATCATAAATATAATGATTTAGGTTACATAAAACGTAAATTAGAAAAGTCGATTGAAAG
AAAAAAAGAAAATTCTCAACAAAATTATCAAAATTTAAAGGAAAATATTTTCAATATCCTTATTGAACAA
CTAAAAAAAGAAGTAAATATTGAAATTCTAAAGCCAATTATAAAAGAATATTTGAATAACCAAAAGAAAA
TAGAATACAATAAAGTATTTGGTATATATCATCTTGAATTATTAGAAATAATAAAAAATGAAAAAAATTC
TTTAACCACAGAAGAATTTAGCATAAAGGCCGTATGAGGATTTAACATGGAAAATGCACCAGAACCTATT
GAAACTGTAAAAAAGGGTAAATGTAAGGTTGAATGCCAAAATAAAGAACGCTTTATTTTAATTGAAAAAG
AAAATGGTAAAGCAATGTATCATACAAAAATAATGATGGATATTTATAAATTTGGAGTTTATGAGAAAAA
ACACGAATTTAGATTATCATTGAGGGCCTTATTTAATGGGGAAAGGATTGTTGAAGAAACTCATTTGTAC
CCAATTAAAGAAGGAGATAAGTTTATTGGTATTTTTTATGGCTACAGAAAACCAATAAAAAAGCCATTAA
TAAAGTATCAAATAAACGGAACTAGAAAAGCATATGCATTAGCAAGGGCATATTATATGGAATTTAGATT
TAAAGCCGGAAGTGTATTTTGCTATTTCAAGGGATTATATCGATTATTAGATAAAAAAAGAACAAATAAT
CATTACAACAAAGTTTTATTTAGTATGTTTACAGATTTAGAACAACAAGTATATAAATTTTATGGGAAAA
AATACCCAGAACAAGGACCGTTAATAAAATGGATAATAAAAAACCTAAAATAATAACAATAGCGTCAATT
AAGGGCGGTGTTGGCAAAAGCATGTTGTCAATTATATTTTCATATATTTTAAGCGAAATGAACAATAAAG
TGTTGATTGTAGATTTAGATCCTCAAAATAGTTTAACCAGTTATTTTTTACAATATATCAGAAATATTGA
ATTGAATAATGTTTATTATCTTTTAAAAAGAGATCAAAACATTGCTTTTAATGAATATATAAATTCAATA
AATAATAATATGTATATTATTCCGGCCCATCCAATTTTATGTAAATTTGAAAAAGGAGATATTCCTTATA
AAGAGCTTATGTTAGAACATATATTTGATAAAAATTTACATTATTATAATTTTGATTATGTAGTAATTGA
TACTCCCCCTAGTTTAAGTTCTTTATTGTTTAATGCGTTAAACATTACACATAAAGTTATAATACCTATT
CAAGCAGAAAGGTGGTCTGTAGAGTCTTTGCCAATATTAATGAATGAAATAAAGGAAGTTGAAATAATAA
GAAAGAAAAATATTGATGTGTTAATAATAGAAAATCAATTTATAAAAAATAGAAATACGTATAAAGATAT
TGAAAGTATTTTGCAGTCAGAATACAAAGATCTTATTAAAGGAAGAGTTCATTTTTATAATTCAATTAAG
GTTTTTATAAATGAATTGAAAGAGCCTAATAATAAAGAAATTTATTATCAAGAAATAAAAAAAATATTAA
ACAATATGTTTTAAAAGTCTTCCGGAAGACTTTTAAAAATAAATCAGAAACTTAGGAGGATTAAGTGTCA
AAGTTAAAAGTAAAAAAAATATTATTAAATAATAGAATTGAGGATGTTCAAGAATTTGAAAATGAGGAAC
TTGAATATAAAAGCTATAAGGATCAACTTCGTAGAATTACTGTTGATGATGTTGAGAATAAAATTAAAAC
AATGAAAATCCTATATAAAATAAGAGAAAAAAAACTTTATTTGATTGATGGTTATAAAAAATTTGAAGAC
TTTTTGTCAGAATTTATAATATCTAGAAGTCAGGCTTTTTTATACCTTAAAATTTATAGAAAAGTATTAG
AGGGGAGCATATCAATAAATGATATTAAAGAAAAAGGCTTAAAGGGTGTATATAGAAATATATTAAACGT
AGAAATTAAAGAGGATAAGTCAAAGCAAAATCCAATAAAACCCCTAAGATTTCAACTTAAAAAACAGGAA
AGTTATAATTTTTATAAAAAAAATGCCAAATTTACTAGTTTTATGATGGACGAGATTTTTGAAAATCAAA
AAGATTTGATTAATAAACTTTTAAAAAAATATAAAGAATTAAAAGGATAATAAAGGGGATTTTATGAGTA
ATTTAGCCTACAATGCTCTTAAAATAGAAAATATAAGGTTAGAATTTTTAAATAAGGGGTTTAGTGAAGA
GGCAATAGATTTTGTTTTACTTCAGAACGACAATTACAACTTTGAAGTTTTAAAGGAGAAAATGAATTCT
TTAGAACAACAAATAATTAATGTAGAAAAGAATTTTCAAAAAGATATAGATAGTGTAAATACTAAAATAG
ATAGTGTAGAAAAAACTTTGCAAAAAGATATATCTAGTCTAGACAATAAAATAGATATTTAAAAAAATGA
ACTTAATGCAAGCAATAGAACAATACAAGTAATTCTAATAATGGGAATAACGTTTGCCCCAATTATCTAT
TCTATATTTAATAAGTGTTTTTTCAATTGAAAATGATTAAAATTTTATAAAGTAATAAGTTAGTATATAG
CTCTAAAGTAGAACTTATTTGAATTTTTTAACAAGATAATTTAAATAGGTTCTTTTATTTTAATAAATAC
AAAATAATTTTAATTCTAAATTGAACTGAATTTAATTGTTTAGTGAGTTTATCTAAAATAAATTAAGCTA
AGCCCGCGGCTTTATTAAGCTCTTTAACATGAGAATTTAATAAAGCTTTTATTTATTATAATAATTTCTG
TAAAAAGCCTGACAAAAATAGTTTTAGTTATACATATGTATATGTATAACTAAAAAAATATATTGCTATC
AAAAAAATCCAATTAAGTTGGGTTTAGCTAAGTTCTTTAACAAGAGAATTTAAATAAGCCCAACTAATTT
TTTGTAAAATTTTTTGTAAAAAAGTTGGCAAAAATAGTTTTTGCTATATAATTATTTATTACAAAATAAG
GAGGAAAAAGATGGAAAATCTTTCAAACAATAATAATCCACAAGAAAATATTCAAGGAGATCTCAAAATG
ATAAGTGTTAATCAACAAAGTTTTACTGGATGCGAAATATTTGAGGAAAAATCTTCTCCCATTAAAGAAA
AAAGTAAATTAAGTAAGATAGGTAAGAAATTACCCGGAATAAGCAGTCAAGAATGTTTTAGATTTAATCG
AAATATTGATTTTAGTCTTCAAAGAAACAAGTTAGATAAATACGGTGCTAGTGAAGTAGGTAATATTCTT
GTTGGAGGTGCTGGGCTGAAAGATTTAATGATAAACAGAGTGCTTAAATATTTTGATATGAGTCTACCTT
TTGAAGAGAATTTATATATGCTCAAGGGCAAAGAGTTAGAGAATTTAGGATTTAGAGAATTTGTTAAAGC
ACATAGTGATAATATTAATGTTTTGTATAAAAACAAATATGCCAATGGAGTTGATAAGTATAACTATTTC
AAAAAAATGGGTAGTTCACAAACTTTAGTGGGCTCAACAATTGATGGCTGGTTTATTAATAATAATGGCG
ATTTAGAACTATTAGAGATTAAAAGTAGCGACTCTCATTATATGAGTAGTGCTATTGCTGAGTACAATAA
AAATGGCAATTTTTTAAGCAGTAAATATTTTTTCAAATATTATGTACAAGCACAAATGCAGCTAGCATGC
ACTGGGCTTGAGTATTGTAATTTGTTCTTTTTAATAGATGCTGCACCAATTAACTGTAAGATTAAAAGAG
ATGAGGCCTTAATATCAAAAGTGTTTGAATTTGTTAATAAATGTGAATTAGAAATTATAAATTTAAAAAA
AGATATTTATAGTAACTATAGAGACGATTACTTAATGGCACATAATTTTAATGAGGATACGTTTATAAAA
CTTGTTGAAGATTTAGTAGAAAGGAGTGATTTTTATAGTTCTGGAGTTGAGTTTGATTGGGCAAGAGAAT
TTATAGAATATGTTGATTGTACAGACCTTGAAATTAAGGATAATCAATCTGCTGAAAATCTTGCGTATGA
TTTAATGGAGATTGATAGTCTACAAAAAGAATTAAATAGAATCCAAAACGAAAATAAAAAAAGAGAAAAG
CCCATTAAAGATAGGTTGAAGATGCTAATTTACAATATTACGAATACATATCCACTAATTGAGCAGTTAA
ATTATAAATTTGGAGAGTTTGTGTTTACTCTTGACCCTAAGAAAAGGGCAATATCAGATAGATTAAAGGG
ACTACTACCAACAAGTGGTGCAGTATTTTTCCCTAGCAATATAGCATTTGCAAATAGTGTTAGTGTCCCC
ATGTGAATGGGTGCACTAAAAAATTAAAAAAAATAAATTTAATATAGGAGGATTAATTAATGCTTATTAA
TAAAATAAAACAAGACAATAGAACTTTACGCCCAGAGATACAAAGGTGGGGCTGTTACTTTTTGTGTCTA
CATTATTATACAAGTCTATTTAAGAAACGTGAATTTAATGTTTATGAGATAAATGCAGCGTATTATAGAT
TTATAGGACTTGGATATATTAAGAGCAATTGTTTTATTATAAATCCATGTATGATACTTAATTACTACGG
AATTAGAAGTAGTGTGAGATATGAGTCTTTAAATTATTTAGGTGCAGCCAATGAATTTGAAATAAGCGAA
GTTAAAATCGATAAGGTTAATGGATATCACTTTATAGCAACAAAAAATAAAGAAATATTATATGATTCAC
TTGACTTGAAACCTCGTGGAAAAATATTTAAAGTAACTTCAAAGCGTATATTTAAACTGAAATAGTTTTA
CTAAAGTTTAAGGCACTTTTTAGCACATTCATAAGCTTGAATTTTATTAGCAGAAGAGAGTCCGTAGATA
TTATCAATTTCATTGGTTGAAGAATATTTCATAAGTTCTTTAATTTGAAAAGAATTGTAGCCGTTAGATT
TCAAATTTGAAATAAATAAATTTCGACATAGATGGAGAGATTTATTTACACGAAATCCCGATTTTTTAAG
AAGATTTTTGAATTTTTTAGAAATATGGACAATATCAATTTGGTTATCTTTAAACTTATGTTTGTTCTTT
TGAAAAAGATAAGTACGTCGCGAGTCAAGAGTTTTTTCTTGGAAATGATTTTTATGTGCTGTTTGGATAG
CCTCGAACTCTTCTGAGTTGATGACAATTTCTCTAATACAAGAGGTATTTCTTTTTTTTGCCACATTTAC
TTTAATAGTATATAAAGTTTTTCCGGTTTTGCTTAAAAAAGTTGAAATATCTTGCATTTTTACTTTTTGC
ATTTCAGTGCCTCTACATCCACTTATTAAGAGTAGATGCACAAACCAACCAGAAATTGGGTCAATTTGTT
TTAGGGTTTTGGCACATTTTAGAATTAATTTAATACTTTTAGGGGTCAAATAAAACTTAGGAGTTGGTTT
TGAATTTTTTTTCTTACGTTTAGGTGAATTTTCTAGAGATTTAAGAATTTTATTTTCATTTTCTAGAATT
TTGTTTTTATTTAATGCATTTTGGTATTCTTGAAATAGTTTGAGCGTAAAATCCATATTGAAATTATTTA
AATTAAAAGAATTATTAGTATCCATAAGACAAGCTCCTTATAAGTGTTACTTTTAAATTAAGTAAAAGTA
ATAAAAATAGATGAAAAATGTAATTTATATTGTACCAAAAACTAAAAATTTTAGTCAAATTTTGTGAGTT
CTCATTGCATGCAAAATCTGGGCTGTAGAGCAGGTGGGATAAACAGAAGAGGCAATTTTTAAGGGTGGTA
CACAAGAAAGATACAATACTTTGTGTAATATATAGCAAAGACTTTGAAATTTAATTTGTATGTGTTTTGT
AGTCTCTTATAATGAGTAGTGCATTTGCAATGGAGAGATTTTATGAGTTTGATTAAAATTACATTTTAGT
TTTGTAACAATGTAATTCGAAATGTAACAAAATTATATATTTAAATCTTTGAAATATTGCAATTATTAGC
TGTTGTGGTAATATTGGGACTTATGGAGTAACTTATGAATAAGAAAATGAAAAATTTAATTATTTGTGCA
GTTTTTGTTTTGATAATTTCTTGTAAAAATAATACTTTATCTTTATATGATGAGCAAAGTATTGGCTAGG
TAAAATTTTGAAAAATAATTAGAAGGGGAACCCCATGAACAATGTTTCAGAAAAAAATCAAGAAATGCAA
AATAATATTCAAGCAAAAATAAGCTTCAGAAAAGATATGAAAACCCTAAGAATGAATTTATCAGGGATTA
ATAAGAATTCTAAGGGGTACGAGTATAATTATCGAAGTTTAGATGACATAGTTAGAGAAATTAAAAACGT
TATTGATAAGCATAATTTGGATCTTTTTTTTACGCAAGATCCAATTTCTGTAGAGGGGCAATATGGCATA
GTTGATTATATTAGGACGACATTCTACAGTACAAGCACTGTGTACAAATACTCATTTGATACGCCAACTT
TTACAGAAAAATTACAATGGACCAATGAAAACAGCTCTAAAAATGGAAAGACCGTACCCCAAATGGTTGG
AGCAGCTATTACTTATTTCAGAAGGTGCGCTTTAGTTGGATATCTTCGCATAAAAACTGACGAATTTTTT
GATTTTAATGTATATATTAAATATAAAAAAACAAATATCGGCAATTGGATAGATTTAGGAACTTTAGATC
TAATAAAAGAAGAATATAGTATTGTAACAGATTTAAATGTTGGGGGGCACACGGCTAGATTATTTTCAGT
AAAAGAGTCAGAAATTAACAACTTTGTAAATTCAATGATTAGAGGAGGAGCATTTAATGCGGATTATTAT
GGTTATCAAGAAGGAGAAGATTATAAAATCAAAAACATAGAAACAAAAATAGAAACTATTAATGACTCTC
AATTTATTACATTTTTAGGAAGAGATAATACATATGCAATTTTATTAGAGGAATTTAAGATGAATTTAAA
AAGAATTTGAAATAAACGCTTACAACATAGGAGACAATCTTTATGAATAAAAAAATAAAAATGTTTATTA
TTTGTGCTATTTTTATGCTGATAAGTTCTTGTAAGAATGATGTAACTAGTAAAGATTTAGAAGGGGCGGT
GAAAGATTTAGAAAGTTCAGAACAAAATGTAAAAAAAACAGAACAAGAGATAAAAAAACAAGTTGAAGGA
TTTTTAGAAATTTTAGAGACAAAAGATTTAAACACATTAGATACAAAAGAAATTGAAAAACAAATTCAAG
AATTAAAGAATAAGATAGAAAAATTAGACTCTAAAAAAACTTCTATTGAAACATATTCTGGGTATGAAGA
AAAAATAAACAAAATAAAAGAAAAATTAAACGGAAAAGGACTTGAAGATAAATTAAATGAACTTTCAGAG
AGCTTAAAAAAGAAAAAAGAGGAGAGAAAAAAAGCTTTACAAGAGGCTAAAAAGAAATTTGAAGAGTATA
AAAACCAAGCTGAATCTGCAACTGGAGTAACGCATGGTTCTCAAGTCCAAAGACAAGGTGGTGTTGGATT
ACAAGCTTGGCAGTGTGCTAATAGTTTGGGGTTTAAAAATATGACTAGTGGTAATAATACTAGCGATATG
ACCAATGAAGTTATAACTAATTCGCTTAAAAAGATTGAAGAAGAACTTAAAAATATTGGAGAAACTGTAG
AAGGTAAAAAAGAATAAAGAAAAAGTTTTTATTGTTAATCGAATTTAGAAAAACAAGGCCAATTGATAGT
CTTGTTTTTCTATTTAAGCTATATCACTTATGAAGTGAAAATGCCAAAAACTATTGTTAAAAATATTGTT
TATTTATATACTCTCTAGAGTTTTGATGTATATAAATGAAATTTCAGATTTTTATGATTGTTTGAGCCCA
GGCACAAAAAAGGAAATAAGCAAACTTTATGGAGTTAAGCAATTAACTCTGGAACAAAAAAAGGATTTTT
ATAGAGGTTTTGTATCAATACAAGAATACAAAAGAAAAACCGGAAAAAGTATTGATGAAATTATAAATGG
TATTATAAACCCTGCAAAAAATTTTATTAAAGATGTTCTGAAAGATAAGCATATAATAGAAAAGTATAAA
AATTTCCAAAATATGAAGTTTGATTGTAGCTATAAGAAAGGAATGCTAGAAAAATGTTTGAAAAAAATGG
GAGAGAAATATTCCGACCGGTTTTTGAGTATTGTTTCTGATATTATGGATGAGATTGGTAGAAAAGATCC
AAAACGAGAATCAATAGACGGGGTTCTTAACTTTGTAGATATATTATTTATAATCATGCACTACTATGAT
AAGGGAATTTGCACAAGGAAGTATCTTATAAAAACAATAAAAGATTTTTCCAAATTGGTATAGTCAAGTT
GTAGCAAAATTTAATAAATTAGTTAATCGCTATTTCTAAATCAATAAAAGTCAATAAATATCAAACATCT
GTCAATAGATATCAATAAGATAATAGTTAATGTTAATAATTAATAAATTGAATTACTATTTAGAGTAATA
AGTTGTTAATTTTGTTATTTTAGGAGAATTTTCTTGAAAAGAGCCAAAAGGTCTTTTAATGATTATGTTG
CATACTTTAGAGAAGGATCGTTAAGTGATAAAGAAATAGCAGCTAAACTAAGGGTTTCTAAAGTAAATGT
GTGGAGAATGAGACAAAAGTGGGAAAGTGGAGAAACTTCTGTTAGCGAGGACTCTAGACTAACAATTAGT
GAAGATACTTTTGAACACCTTTTGTCGCAAACCTTTAGATCAGAAGTTAACGCTAGGAAAGTTAGAAGCG
AATTGGATTTAGAGCGAGCCAATTTAGAATTAGGGTTTATACATGCATTTAAGCGATATTCTAGTGTTGA
GCTTTTTAGTATGCATACTAAAATAGAAAATTTAAGAGCCGAAATTGATGCTTTAAATAAAGCAAGTAGT
AAAAAAAACAAGCAAGTTGTTAATGGAGAAATTAATTCTTTAAAAAGTGAGCTTGATGAATATGTAAAGG
AGTGCTCAATAAGAGAAATGGAGCTTTACTATGAATGTATGAAAAAACTTTCTTCTGCTCATGAAGTTGA
GAATAAAGGCAATTACAAAAGTTATAAAGGGTACAAGTGAACTTATATCAAACAAAACTTTTTACAACAC
TACAAAAGGAATACAAAAATAAATATGGAGTTGACATATCACAATTTGTAAAGCTAACAAATTCTTCAAT
TAATTTTGATAAGTTTGAAAAAGAACAGTTAACCATAAAACAAAAAAATGTTATAAAAAGTATTCAAAAA
AATAATGAAAAGAAGATTATACTCAGCGGCGGCATAGCTAGCGGCAAAACGTATCTTGCATGTTATCTTT
TTCTCAAAAGTTTAATTGAAAATAAAAAGTTATACTCTGGTGATATTAATAATTTTATTATTGGGAATTC
ACAACGCTCAGTTGAAGTTAATGTTTTGGGACAATTTGAAAAGCTATGTAAACTTCTTAAAATTCCTTAT
ATCCCAAGACATACAAATAATTCATATATATTAATTGATTCACTTCGTATTAATCTATATGGAGGAGATA
AGGCAAGTGATTTTGAAAGATTTAGAGGCAGTAATTCGGCACTTATTTTTGTTAATGAGGCTACTACTTT
ACACAAGCAAACTTTAGAGGAGGTCTTAAAAAGACTTAGGTGCGGACAAGAAACTATTATTTTTGATACT
AATCCTGATCATCCAGAACACTATTTTAAAACCGATTATATTGATAATATAGCGACATTTAAGACATATA
ATTTTACAACTTATGATAATGTGCTACTTAGTAAAGGATTTATCGAAACACAAGAAAAACTCTATAAAGA
TATACCATCATATAAAGCAAGAGTTTTGCTAGGTGAGTGGATAGCAAGCACCGATTCAATTTTTACACAA
ATAAATATTACTAATGATTATGTATTTACTAGCCCGATAGCATATTTAGACCCAGCATTTAGTGTTGGAG
GGGATAACACTGCATTATGTGTTATGGAGCGAGTTGATGATAAGTATTATGCTTTTGTATTTCAAGACCA
ACGACCAGCCAATGATCCTTATATTATGAATATGGTAAAGACCGTTATAGAAAATTTCAATGTGCATACA
CTGTATTTAGAGGATAGAGATAATACAAAAGGTGCTGGTGGATTGACCCGCGAATACATCTTGCTAAGAA
ATAATATAAGCCAATATTTTAGAATTGTTCCAGTTAAGCCAAAGTCTAATAAATTTAGCAGAATAACAAC
GGTAATTACGCCGTTTACTTATAAGAAACTTTACATTACAAAGTACAGTAGTTCTTCTGTATTTAATGAT
ATTTATTCGTATAAGGGGGATAGCAAAACCCATGATGATGCTCTTGATGCAATGTCTGCAGCATATTTGA
TGTTGTCTTTAGGATATAGAGAGCGAAGTGTTCACTTTGGCAATCAAAGATTTTTGTAA
>plasmid_cp32-6
ATTTTATTGACAAAAATATTAGTTTTTGCTATCATACATCTAATTTAATAAAGAGAAGTAAAAAGGTGTG
TGATTTAAGAAAAACAAAACTAATAGATAAAATAAGTTCACTAGAACTATACAAATACTCAATATTTTTT
AGAAATTACATTGAAAATGTAGCAGAAGATTGTCTCAAGAACGGACTTATTCTTGAGAGTGCTGCTCACA
ATGTTAGTGAGGTTGAACTTGCTAGGTTAAAGGTACAGCTTAAGAATGCTCTGCTTAATTGTATTATAAG
CTACCGTTTTCATGGGATTGGCTATGTTTTAGTAAAAACCAAAGATACCCTAATAGATCTCGAACAACCC
GTTAATATAGAATTACCTATTGGTTTTGAATACCTTGATTATGAATATGTAAGAGATTTGGGAGTTGATT
TTGATCATATAACCTATAAAGTAAAATCCAACAATAAGAACAATTCTTTAGACGCAGTTAAAATACATAA
AAGTCGACTTATCATATATGAAAACTTTGATTATATCTTAAAAAGATATGTTCCGTGTTATACCGAAAGC
TTTTTACTAGATATTTATTTATTTGAAAAGATATACGTAGAAATAGAAAGACGTATTGAAAACCACAATT
TTTTGTTTTACAAAGATGAATCTTTAGTACAACTACAAGACGCACTTTCTAGTGCAACAACTTCTTTAAG
TGCACTTACTCAGAGCAATAATGATAGGGGAAGTGGCATTTTATCTTCTTTTTTGAGAAAACAAAATTCA
AACAATCATAGTAAAGATATTTCTAATTTAAGAAACCTTAATGACTCATTATCACAGGAGCTTGCTAGGC
TAAAAAGCAATCTAAATAATGAGGGAATGTTTTATACGGCCACCCCTAGTGCTAGTTTAGAGGTTATTAA
ATACGATCTTAGCTACTTAAAGGAGGCTTTAGCATTAATTAAGGCAAAAATTGGTGCAGATACTAAAGAG
CCCTTAACCAGAAGTTTTAATGAGCAGGCTAAAGGGCTAGGAAATGATGGTAAAGGTGATAGGAGTAATT
ATTACGATTTTCTCAAAGGTGTACAAGAACAAGTTGAGAACTCTTGTAATTTAAAACTTACAAAGTATTT
TGGGCTTGATATGAAGTTTAATTCGCTGATTATGTTAAGTGAAGAACAAAAAGTAGAGAGAGATATAAAG
CTAATTGAGCTTTACAGTAAATATAACCAGCTTATACAAAGTAGCTCATTTAATAATGAGGAGCTAGCGA
TGTTAAAAGAGAAATTATTCTCATTTTGAGAAAAGGAGTTAAAAGATGACTGAGAAAGAAGAAAAAGAAG
ACCTGCAAGCACAAGATAAAGAAGAGCAGCAAATTAAGGCTGATACTAAAGTTATCAGTGTGCAGGAATT
TGAAGAGTACATGCGTTTTAAAGAGCAGGCAAATAGTAAATCTAAAGAGACAAGTCGAGATTTAAGTATA
AATGAACGAATAACAAAAGAACTTGCAGAAGTTGAAGAGCGGGAGCGTATTGAAAAGCAATTGTTACTAG
AGGCTGAGCGAATTAATGAAATTGATACACTTGCAAAAGCACATCTTAGCAATCATTTTAACAAAGAGGT
GCTACTTGCAAAAGGATATACATTAAAAGACATTATGCAAGCACAACGTAGAGAACTTGTACGCAAGTTC
GTTCCAATTGAGCAAATTAAAGCTATTGCCAAAGTATCAGACATAAGTCATATAGATGGGGAGATATTAG
AGCAACTTGTTTCTTTAGCAAAAGTGAATATTAAATTAAGAAAAAATGCGAGTAGCAATTCTTCTTCTGT
TGACTCTATTAAGGGGAATATTGCTATTAAATCAGAAGAAAGAGCAAGTTTGCTTAATTCTAATTTTGTA
CCTATTAATTTCACAGAATTTGTACAAGCGATAAGTAATACTTACAAGCAAAGACGAATTCAATTTTATG
AAAATCTAAAAAGACATAAAAGAACAAGTATTGCTTAAAGGAGTTTTTAATGAGCGATGGTATTACAAAA
ATAAAAGAAGAGTTTGATAAAAAAGTTGCAGAAATTAAAGCATTAATGAAAAATCCTCAGCAAGATACTG
GTTTGCTTAGTAATTCTGTAGATTTTAGAGATAAAAATCTAATTTACTCCAATTCGGATGGAGTTTTTAC
TAGTAGTAAAGACAAAATAGAAAATTATCCTGCTAAAGGGTATCCATACAAGCGTGGAGTCAAGCTTAGT
TTTAGTGCAGATGGTACAACAGAACTAGAAGTTGAGGCTGGTGGTGGGGATGACTTGTACGGAATATGCA
CTGATATAGATGAGTTTACTGGCATGGCAACTGTAGTTCCAATTACAAATAACTTCACGGGGTATTTAAC
ATTTAAGAAAAATGGAAATGGTGTAAACCCAGGTGATAAGCTGCATTTTAATGCACAAGGAGAGCTTGAA
AAGAATGGGGGAAATGATAAATCTGTTAATGCTATAGCACTTTCAAAAGTACATAAATTAACCGAAGAGT
TATCTATAGTGCTTGCTAGTGTTTTTGGGAATAGAGCTTTAAAAGGTAATTAAATTATGGCTTTAAAAGG
CAAAGGGCAAGCTAAAGCTCCTAATGTTGATGATAATCCACAATTAGGGCTAGAATCAGAAATTCCAGTT
GCTCCTAGATCTAAACGTCAAACAAGACAGGCTGAAGAAGTACAGGCAAAAGATCCTTATTTAGATTCAG
TTAAAGAACTTGACGATGTTCTTTTAAAATTTAAAAAATATTCAAAATCAATGAGTTCGATTGAAAATAA
GGTTTTTAGTAGTTCGGGTGGTTGTTTTAAATCAAAGAATGCGCGAGTTAATGCTTATTCTTTTACATGT
TCAAGCTTTGCAGACAAAATAGAAGAATACCTTTATGATCCAGCAAATAGTTTTCCATATAAGCGTGGGG
TTAAACTTGTTCCAAAAGAGAACTCTATATATGTTGAAGTTGGTGCTGATACTGATATGTATGGGATATG
TGTAGATGTATGTGAGTTTAGTAGTACTGCGTATGTATTACCAATTACGAATAACTTTGAAGGGTATCTT
GTTACAAGAAATCCGAGTATAAAAATGGGAGAAATATTGGATATAAATAACAATGGGGTTATTATCAAGG
CTGGTGGTGGGCCACCAACCGTAATTAATGCATATGCCCTCTCTGATTCATTTACAATCAATTTTGCACC
CGAAGATGAATATCAAGATCAAGCTAGATATCCCAAACAAGAGTATTCTATTAATTTGATAAAAGTTGCA
ATTTTTGGCAATAGAGGCCTTGAGAAAACAGTAACACCTGAAGCTGGTGGTTAAGCCTTGGGCAATAAAA
GGAGTTAAACAAATGGCAGACACAACGCAATTAGTAAAAGATTATCAAGAGAAGAGAAGTAAACTTGAAA
AGTTTATGAAAAATCCCCAGCATGACGCTGGTTTGCTTAGCAATTCTGTAGAGTTTAGAGATAAAAACAT
ACAATTTTTTGCCTCTGGAGGCACTAGAACCAGCAAATTTGACAAATTAGAAAATCATCCATTTTCTGGG
TATCCATATAAGCGTGGGGTAAAAAGAGTTATTCAAGAGGAAAAAGCTGATCAAATTCACTATGAACCCC
ACGTTGAGGCTGGTGGTGAAGATGATTTATACGGAATATGCATTGATATAGATGAGTTTAGCAAAACAGC
CACTATTGTTCCGATTACAAATAATTTTGAGGGTTATTTAGTAGCAAAAGATTCTACGCTTAAAGTAAAA
GACAAACTTGTTTTTAATAAAGACGGTGCTCTTGAAAAGGTGACTGGAGCACCACCAAATAAGGCAACTA
TTAATGCAATAGCGTTGTCTGATGCAAAACAAATTAGTAACGATGTTTATTTAATAAAAGTAGCAGTATT
TGGAAATAAAGCTGTAAGTAAAAATTAATGATATTTGGGAGGATTTAATATGGAATTATTTGATGAAAAT
TATTATGCAAAAGCTGTGGCAAATATTATAGGAGAAGTTAAAGATCCTATAATGTATAAATGGTTTTCGC
CTGATCAAATTGAAGATGTTGATCTTCAGATGGGCTACCAAAGAACTGTAAAGTGGGATGCGTTTTTAAA
TGCTAATCCTACAACGATTGCTAATGAGGTTAATACTATTTCAACTATTGGATTTAGTTCTGAAGTGGTA
AGACTTAATTACTTAAAATTACAGTACAAATTTAGGCACTTAAAGCAGGCGTCTGAAAAATTTTACACTT
CAGACTCATATCTTGGTGACATTAATAACAATTTACTTCCTTTCTCTCAAGCCTATAAGCTTGCAAGTAG
CGAGATTATTAAACTTATTAATCACTTTGTACTAACAGGCACTGTTTCAATTCAAAAAGATGGAAAAAAT
CAAAAACGTCTACTTCCCAATATGTATGGACTTCTTAATATGCCACATCAAGTAAAAGAAGAAGTTGCTA
GTGGTGATAAAGATAAAATGGATAAAATATTTGAAAAAATTGAGGCGGGACTTTCAAAGTTAGAGCTAGG
AGACGAATTTTCTACACCTATGATGGTAATAGTTGACCCTACAACTTCGCTCAAACTCGTAAAGCCATAC
GCAGCAGCACAGGGTGCAGCAAGTAGCTGCGAAAAATGGGAGGATGTTTTGATTCAAACTATCAAGGCTA
TTAATAATAGAGAAGATGTCTACATTGAAACTTCAAACTTGCTAAAACATCAAATACTTATTTACCCATT
AAACCCAGAGCTTATTAAGTTTAAACCTAGCAAGTATATGTTACCTACACCAAATGAACAAGTGGATAAA
GATTCAACTGATATTGCTCATTCATACATTGATTTTGTTTTAGGAGGGTTACTTGCTACTAGAAAAACTA
TTTTGCAAGTACATATTAAACAAAGTTAAAAACATAAGGTAAATCGAGGTGAGCGAACAAAAAAACTTAC
AAACACAAGTTGAGGCTGAAGAAGAACTTTTGGTAACAAAACTTTATTCTGAAGTGTTATTGTTACTAGG
AATAGACAAACTTGCATTAAGCAGACAAAATTTTCTACTTCATTTATCTTTACTTCAAGCTATTCTAGTA
ACACGTGGTATTGATGCTAGTTCACTTACATATGAACAAATATTTTTACTTACCTTTTACCATATGGGTT
GTCAATTAAGAAAACAGGGAGTTGTTCGAGAATTTGAATTTGATAGGATCAAAAAAGAGAAATTCAATGA
ACTTGAACTTGATTATTATCCTAGTAGCAGTGGAGGCGAAGAAGGCGGCGAGGGGGGTTGTGGCTCAAAC
AAGAATTTTTGTTCACAACTTGATGCATTTTTAGAAAAACTAAAAAGAGAAACTTCAACGCCATCTTGTG
TGGGGGTTGTCTAATGAATGGTGTTAGAAAAAGACTTTCAGATATGTCTTTCCGCATGATCAACGTATTT
AAGGATCCTCAACCTTTAAGGTTTTATAAAGGCACTGTTGTTAAACTTGAAAACGATTCTTCTTATCAGA
GAGTTTTTGATAAAAATAAGTACACTGAATTTGCAGGAGTTATTATTGACATAAGGCCACAAGAACTTGC
AGTGCTTTATGACTCTGATATGTCTGATATTCAAGGATATTCCAAACTTTACACATATCAAGACCTTAAC
TATGAACTAAAAGACCGCATATCAATTTCGGATTTAATTTACTTTGAAATATTTAGTATTGACTCTTCAA
TCGGATATTTTACTTTGGTTTTAAAGGAGTTTATATGGACAAACTAGAGTTTAAAATGGAATTGGAAATT
GGGTGGTTTGGTGGTCGTGCAGGGATTGCTAGAATGCATGAAAAAGGGGGTAGCAATTTACCAGCAAGAA
AACATTTAACCAAAATTGCTGGTAGTTCTGAATTTAGAGAATATATCAATAATAGTTATATAAATTCTAA
GTTTAATCTTGACCCCAAATCGGGAATGGAGGCTATTGGACAAGCTTTTATAAGGTACTATGGAAATTAT
CTATTATCAGCACAAGTCTCTCCAGCCTTAAAGGCTAATACAATCAAAAGTAAGTTTAAAAAGGGTAGTA
ACACCGCAGCAATTCCACTTGTTGATACAGCCAAAATGTTATCCGAGATTACTTATAAGGTAACACTTGA
ATGATTTTTACTTTAGATATGGTTTTAAACCATTTAACTCAAATATTCAAAGGGTTTAAGGCGTATGCAA
CTGAAAATAATTTTGAGTGCGATATCATAAATACTTACAATCACCCGTACCTTTCAAAAATCACAGCTGC
TAGCTCAAATATAATAGCATTGAAATTTGATGGTACAGAAAATCTATTTGATCATAATTCTAGAGCCGGT
GCATTTTATGAAAATGCTTTGGAATTCAGTTTAAATTTTCAAATATATATTATTGCTATAGTGTTAAACG
CTCAAGATTTTGACGCTAATTCACGTATGTTAATGCTTTATGGTATGCTTAGCAATTTTCTACACAATAA
AGCCCATAAGTATACTTTAGAAAGTCAATCCCAACCCGAATATATTAGTAAAGTTAACTTTTACATTTAT
CCAATATCTAATATGCAAACAGTTGGGCTTATTAATTTAGGCACAAAATATAGCAACCATGCATACAGTG
CATCTATAGCATTTAATGCTAGTGTAAAAGCAATTGAAATTTTAAAGGAGGAATACAAAATTGCCGCAAG
ATACAATTAGTGTAAGTTTGCTTGACTCTAGAATTCAAGCTAGTAGGCCCAATTATTATAATCCACTTTT
GGTTTACAAAACAGCCAAAATTAAAGTTAATAAAGATGCTGCTAACTATAAAATATTGAATTTAACCGTT
AATAACTATGAAAAACAAATTGAAACTTTAGAAAAAGATAATGGGAATGGACAAGATCAGTTTGGAAAAG
AAAAAACACTGCTTAAAACCGCAATGTCGAATTTTTTCAATTCAAGTGAAGAATCATTAAAATCAGCCGA
TCTTTTTATTTATAAGGATAAACCCGAAGAGTTAAAAAAATATCTTAAAGTACATAGACACACTTTTGTT
GTACTTATTAATACTGAGGGTGATAATTCCGATGATGGACTTAAGATTTATAAAGATGATTATGATAAGT
TTAAAACACCTTCAATTTTTTTTGTATTCTCAACTAAAGAACAAGAAATAAAAGAACTATTTAAAGATAA
AGGCAATACTGAAAAAGAAAGAAATATTGCTGTTTACAGCAATAATAAAGACAATTTACACCTCAAATTT
ATAAGTCAATATTTACATCAAGCTAGTATTTTTCATGCTGTAAATCCTTATGGCATGCCGCTGGCTGCTA
CACCACTTGTTGATGATACTGTAATTGGAAAGTTGAGAACTGCAAAAATCAACTTTTATTCACTTCTTAA
TGAAACTGGGCTTGATGGTGTACCCGCATTTAAAGAAGGTGTTGACCTAGCTGGAGGTGCAATAGACGAA
CAATTTACATACCACTATATAAAAAATGAAGCGATTATTGAGCTTATTAGAATTTGGAACAAAAACAATA
GACAAAATAGCAAATTATCTGCACTACAACTTAGTGGAGCTAGAGACAATGCATATACTTCAGCAATTGA
ATGTTTACTGAAAAGGTTTGTGGATAGAGGACTGATAATAGAGTATAAAAATTTAAGGCTTACTCTTTCT
CCTACGCCACAACTTAAATTAGAACTTAGCGTGAATATTACTTATAACTTTAGCATTAATGCTGTTGCTT
TAGTAATTACTACTCAAGATATAGTTGATTATCAAAACAGCTTAAGTGCTTAAAAGGGGGGCTAAAAATG
CAATTTTATGATTTAAGAGAAGTTTATTTTTCAATTGGTGGTACGCAGTTACATAGTGGCAAGCTAGAGC
TTACAAGCGAACCTACAACAAGAGCAGTGATTAGTAGTGAAGATAAAGGTATGCCTGTAATAAGCTTAAG
AGATCCCAAAACAATAACTTATGTTTTCAACATTGAAGTGACACTAGGTAGTCATGACTACATTTTGTTA
ACTGAACTTTCTGATGAACAGTTTTACAACATGGATGTGAGAAAAGAGGATAAAATGCTTGATTTAGCAT
TCAATGATAGAATTGCTACCAAAATTATTTCTAACTATGCAATTTTTACTGAAGAGCCTTCAAGAAGTTA
TTCTGCTGAGGCCGAAAAAGTATCTTTTGAAATTAGGGCTATTAATTGCCAAAAATCTAAACCAAACAAC
TCTTAAAAGGAGATTCTTATTATGATAATGAGATATAAAATGAAAATTTTAACTAAAAATAAAACTTATG
AATATCCGCTGAGAGTACTTCCCGTCTATGAATGGGATAAAGTGCTAGGATTTAATCAAAGTGACGCTGT
TTTAAAGCTTAATGAGGTTAAATACTTAAGAGAAATCACAAGCTTAATGATAAGTCCAAAATTTTTAGAC
GAATTCTATGTGATTTTGGATCAAAATAGAGAATTTATTTCTTATTATAAGGACTATCTTGTTGCAATAA
TTTACACTGCACAATTTAATACTTTTCATTTAGACAATGATCTAAAAAAGCCCGCTTTAGTATATTTGAG
TGAGTATGAAAATAATGTTGGTGATTTTGTTGCTTTTGACTATATTAATGAAAATTTTGATTATGAAAAA
GTAGCCACTTCACTTTCATCAAGTACATCAAATTCCAATGAGCTGGTTGCTAAATGAGCAAAAGAGATAG
AGATATTGATAAAGCTATTGCAAGTCTTAATGAGACTAGAAAAAAATATTTTAACTTGCTTGACGAGATT
AAGAACGACAAATATTATTTTCCAGTAATTATGAATATTTGCTCGTACGACAATGTAAAGAAATTGCCTT
ATGACGAGCTTTTAGAGGTCAATAGACTTGCTGAGATTAAATTAGAAAAAGAATTGTATGAATTAATTTT
AAGCAAGTGAGGGCTTAGTGAGCGACAAATTCACCATTAAATTTAAAGGGATTCTTGATCATGCTGCAAC
AAAAAAGGCCATTGAACAAGATATTTCTAAAATGGAAAAATATCTTAAACCCAGAAACTCCAGTTTGGGA
AGCACTAAAGATATTGTAAAAAATAATTTGTCGAACAAGAAAAAAGAACTTAGCAAACAATCTAAATTTG
AAAGCTTAAGAGAGCGTGTTGAGAAATATAGACTTACACAAACTAAAAAGCTTATAAAACAGGGCATGGG
GTTTGAGAAAGCCAGAAAAGAGGCTTTCAGAAGATCTTTAATGTCTGATAAAGACAAAAGACGCCTTGAG
TATAAAGAACTTGCAAAAGAATCAAAAGCAAAAAGTAAAATGTTAGCGGCCTCTCAAGGAAAAGGACTTG
TTGCCAAAATTGCAATAGGCAGTGCCCTAGGTAATATCATTAGCAACGCTATGAGTAAAGTTGGGGGCGG
CCTTTTGGGTTTTGCTAAAAAAGCGGTTGAAGAAGACACCAAAACTAAAAGAACACAACTTCTCAATAAA
GCGTTTTATGATGATCCAAAAGAGAAAGAGGGTCTTTTAAAGATTATTGGCGGAATGAAGGGATTTGAGC
GCGACTTAGAAAAAGAAGAATTCTTAAATCAAGCAAGTGTCTTTAAGGGGACTTTAAGGGATTTAGATAT
GTTAAATGAAACTAATTTGAAAAACGCAGTAGAATTTGCAGCTATGCTTAAATCCAGTGGTGCTATGAGC
AGCGAAGATGCAGTAAAGGCTGTTAATAGTGTTCTTGGGGGTGATGGAAGTGAGCTTTTTGATCTATTAA
AGAAGTCAGGTGTTGGAGACAAATATATAGAAGATGCCAAAATGGCCTGGCAAAGCGGGGCACAAGTAGA
TCTAGAGTCTAGAATTACCAAGATGATGGAAATGTTCGAGGATTTTAAATCTTTCGGCCTTACAAAAAAA
GTCAATAATGCTGAGAGTATTCAAAGTAATTTGGCCTCAGCTGAGCAAACTCTTCAAAACTTAACCACTA
CTGTCTTGGACCCATTACTTGACCTCATTAATAAGATAACTAATTACTTTAAAGACTTTGCGTTTGAAAC
ACACATTATTAATCCCATAATTAATGGCATTAAAAGTATTTTTAATCTTAATTATTTCTTTGCAAAATTA
AAATCGATGCTACCTGGATGGATGGGCGGAGATGAGGGTGCGGCTCTAAAAAAACTACAAGAAGAAATTC
AAAATCAAGACAATGCTAACAGCACACCATAATTTTTACAAAAGGTAATTACTTATGACAAGTAACAAAA
AAATTGCTAACAATGCAGCTAACAAAATAGATATTAATAATAAAATTACTAACAATCATGATATTGAAAA
GAAAAAAATCAAGGAAAAAATCAATGATATTGAAAAGAAAGAAATCAGGGAGATTACTCGAATAATAAGA
GATGTAATAACCCAAATATTTGCCCTTTTCGGAGCAGATAATTTTTTAGTGTTATTTCCTAGAATGGATC
TAAAAGGTTTTGGATATATTCCTCAATTGTTTTTTATAAAACCAAAAAATGAACTCATAACACGCACTTA
TAATACTAGTTGTTCTAAAAGACCAGTTATCAATTATTATGATAGAAAAGCGGAATATGTAAGCTACAAT
CCGGTAATGACTGGTGAACATATCTCATTAAACGGGGGAATACTAACATCCTTATATAAGGATATGATTT
CTTTACTCAAAATGACTGTTTTTGGCAATACTATGCTACGCTTTGACGCTCATCTTGTAAAAGAACAACT
AGCCAATAGAATACAAGCACAAGTCCCTTTTAGTATATATAGTCCAACTTTTGGCCTTAAAGAATTAGCT
GTAATTACAAGTCTTTCGTTTAAAGATACTCCTTTCATTGACGAAGTTGAGGTTAGTCTATCAATAGAAA
TAGTAAAAACATTTGCATTGGAAAAATATAAAGGATAAAAAATGCTGTTACTACAATATGATTTTAAAAT
TGAGTTCTACAATGTAGATACATCAAAAAAATCACCTGATGGAATTCCTTTCGCCGAAGAAATTCCTAAA
ATTATCATCAATACACAAGATGGAATTCATATTGATATTTCCATATCCAACGTGTATTCAAATATTCATA
CTATAAGTTCCAAACAAGCAAAAGTCGTACTTTGGAATCTTCCCTTAGACTTCACCGACGACATTAAATT
TGGAGATATAGTAAAAATATATTATAAGAAATTTGCTCATGAAAAAAATTTTGATTTCATAATGGCAGGA
ACTTTAGGACCTCCTATGAGTACTGATTATCCGGGTGGGGATTTTAGTGTAGATCTTGATGTTCGTTTAT
TAACTAAAAGCAACTTCTTCAATCGTAAGTTGGCAGGCAAAGAAGGCAAAAACTTTAAAGGCAAAACGGT
GCAGGAGGCAATAGAATCTGTATTTCCCAATCGCAATATCCTTAATATGGATGAAAAAGATTGTCTTAAA
ATTATTGACAAAGATATTTATGCCACAACACCAAAAGAGTTTATTGACAAAATAAAAGGAACATATGTTC
ATAACATAATAGCCGATATTGGTACTGGTTTACGGGGATATGAATGCTATCTGATATTTACTAATTATAT
AAAAAAGGGGGAAAATGTCCACTACGAGGCATTAGAAGACTATGGGCTTGAATTTATACCACAACAAGAA
ATTACTTTGGGCACAACACTCAAAAAAAATCTTATATTTTGGAACGCAAAAACATTTTTCACACATAAGT
TAAATGTTGGAGATAAAGTCTCATTTATTGATGGACTAGGGAAAATGATAAAAACCACTATAAAAGAAAC
AAGTGCAAGGCTTAGCAATACAGGAGAGTGTTCATTAATATTAAAGTTAGAAGATGATTCTAATACAAAA
CGTAAAAAATAAAGGGGGCTAGAATTAGAATGAATGAAGACTATGAAATTTACAGAATGAATCAACGCCT
TTATGGCCAGGCATTGGCTCAAGAAGACCTTAAAAATTGGATTTATTCAAACATTTTCATAATTAAAATT
GGCACTGTAAAGGAGTTTAAACATCAAACTCAAGAAGCTATTGTTACAATACCCGAATTTGAAGATTTAG
AAATTCACACAAAAAATATCTCTAATATCAGTTTAGAACTATCAAAAGGTGATAACGTTTTACTGCTTCA
ATCAAGCGTTAATATTTTTGATAAAAATAACGATATTCACTTTGACAAACATCATTTTTATATACTTAGT
GCAATTAGCCCAAAGACTTTAAATCTAATCTCTGATACTGTTAAAATTAAAGCAAACAATAACATTGAAA
TAGCTAACCAAACAACTAGCTTAAAAACAATTCTCAAAAATATTGTAAGTGCTATTGAGGGTATAAAAGT
CGTACCCGCACAAGGAGGCCCAGCAATTGAACCAGTCAGCCTAAAAATAGCAACCACTAAAATTAATTCT
GATATTAATAGTTTGTTTAAGTAATTTTTGCTAAATATGGTATAATTACTAGTATGGATTTAAGATTAGG
CAATAATTTCGAATTGGTATTTAATAACGATTTATCACTTGTTGATGGAATTGATGAACAAAAACAAAGA
TTTTTGATATTTTTAAAAACCTTAAGGGGTAGTTTAAGCTATGCTCCTCATTGGGGACTGGACTATTTCT
TGCTTTTAAAACTGTTAAAAATTAACAATCTTCACGCTGTAAAAAATTATTTTCACGAAATATCTAAAGA
ACTTAACTTAGATTTAATAAATATTTCAACTACTATACAAGACAACAAAGCACACATATCCTTTTTTTTC
TCAGGCGATGTTTTGAATATGGAGTTTAATTTATGAGTATAGTTTTTGATTCTGATTTTGGCATTTTAAA
ACGTACAATTAAGGATATTGTAAGATCGAAAAGAGAATATTTGCGTGTAAATTATGGTATTAATATTGAT
GATAACCAAAGCTCAATTTATAACATTATTGCGTCTTCTTTAGCATTAATTGAAGAAGAAATAATTAATG
AGCTTAATCTCTTTTTTTCTAAAATGAAACCGGGTGGCACTTATTGGGCTGCTATTGAAGAACACATTTC
TTCTAAAAGCACAACTTACAGCGCGGTTCGCACTGCTTTACTTAATCTTGATGGGGTTGAGCATACTAAT
ATTAAAAGTGCAGCTGGTAAAGCCAACATATATCTAATTTTAAAGGAAACTTTACTAGACGATAGTAAAT
CTAATATTAATAGTCCTAAATTTAAAGCAAAACTTTGGGAGACATTATATCTAACAACTCCTAGTGGGAC
TTTACTTGAGGGAGACATCGAAATTGATGGCCTCAATTCAACTGGACAACGGAAATCCTATAAAATATCG
CTAGGGAAAAGAAAATATGTTTATATGAAAGTAAAGTATAAACTTGACCTTAAAAACTACCTCTACTTAA
ATATTGACTCTCAAATTAGGGATATATATTCTAGGATTATTTCAAATAACTATTCTGATATGGGAATCAG
CTTTGAATATCAAGACTTTTTTGCTCCAGTTAATGAAGTTAAAGGAATTAAGTTTATGGAAATAAGTGCT
TGTATTAAAGATACAGACACTGAGAGTATTACAAAAATTGGTGATAGCGATTTTAAAAAAAATCAAGATA
TTGCCATTAATGATGACACAATGCTACTTTTCAATATGACAGATAGATTGCTTATTGATATTGGATAGTT
AACAAATATGAAAATACCCAATCTTTTCAAAAACACCGAAATTCATAAATTTATACGTACAGAAACAGAA
TATGCACAAGCATTGCTTAATGAACTTAAGTCCCTTAATTCCAACTTCATGTCCATTAATGTAATAGAAA
ATATAAAATCAAGATATATTGCAATATGGATATCTCAAGTTTTATCTATCTTTTATGCAAAAACTCAAAC
TTTACAAAGTATTACAAGCAATATTAATAGTGTTATTTTTGCTTTACGTCATATTGGCACTGACGAGTCA
TTTAGACTGATTTTCAAGACCTTTTTAAATGTGGACATTGAAGTTACTACTCCTGAAGCTGGGGTTATTG
ATATCTCTTTAAAAGGGGTAATAAAAACAAACTTTACTACATTTATTTCGCCTAGCACTAAGAAAGGAAA
ACGACTAAAAAAGATAATTCTTAGAGAAAAGAAGCCGGGATACGCTGCATCTAAAAAAGCTTTAGTATTT
AACTCACTTCCTAAAGGCTATGATCATTCAATTTATGCTTTTATAAAGGGAATTATTCCTATTGGTAGAG
TTCTCAAAATTAATAATACAGATGGTAACAATATTATAACTTTTAACAACTAAGGAGGTTTTATGGCTGA
TGATCAAGAAAAATTACTAATTGATGAAGAAGAAACGGTTCAAATAAAAGATTTAAATAAGGTTACGACC
GTTAACGATACTGATCTTTTACTGCTTGATGATGGAGCTGCAAGCAGTAATGCTATCACCTTTAAAAACT
TTTTAGATGCTTCTAAAGACAAAATATTTAAAGGAGAAGGATTAGACTATTTTAAGCAGATAATTAAGTC
TACAATTGCCGAAGAACTTGCAGCTGATAAAGATTTTGTAGAAAAAATTTATGCTAAAATAACGGACAAA
TTAATTAACAACGATTCTACTAATATTTCTAACCTTTTTAGTAAAATTAAATCACGCCTTACAGATAGCA
TATCATCAGCCACTTTATCTAGAAGTGATGATCTTTTGATAATGCCTTCATCAGATACTATTCAAAAAAC
ACCCGTTCCTAAACATATACTTGGAGTACCATCAAATTTTGCTTATGGCAGAACTAGAAGTACTACACTT
TATCCTTCTGACTATGAGAATAACGCGATATCTATTAATATGGAATACAATGATGATGTAACTCTTATTT
TTTCTAAAAGTTACGATAATTCTCCCGTTTATCTTGATATTGAAATTCAAGTAAAAATCAATGATAATAG
GATGCAGAAAAAATCATTAAAACTTCAGTATTCTGATGAAACTACATACAATAGGGTTTATGAAATTGCG
GGCCCCCGCGGACTATTCACCAGAATTCCCATTTATAAAGGATGGTATGTCCAAAAAAGAGTCTCCTTGT
ATGGAGATCCATTCCCAGATCTTTTAAAACTGTAAACTTTTTAGCAAAAATTATGATTTTGGTATATAAT
ATACGTATAAAAATAAAAAATTAAAATGAAGGATTAAAAAATGGATACTATTAAATTAACCGAACTTCTT
ATCAATTTAAACGAAATTAAACTTATAGCGGTAATGATTTTTGTAACAGTGCTGGTTTTAGGAGTATTAA
TTCTTCTCAAGCCTTTACTAAAAGACATATTGACTATTGTAATAGGCAAGATTTTTAAGAATGGTAATGG
TAATGGCAAAAATCACATTAAAAAAAGAGATTAACTTATGAAATTATCCAAAGATAATGTTGAGCTTGGA
CTTACGTCTTTATCAACCCTTATTGATATATTTTCTAAATTTGAAGATGAATTTGATGAAATTGCACATA
AAGGATTCTTTTTGGTTTATGATCTGTATTCTCATTACAAATTAATCTATACAGCAAATATGGAAAGACT
TGAGAGTGCATTAACCCCAGCAATAAATGCGGCACTCGCTCCATTAAATGAAAAAATCAATCAATGCATT
GACTTAGTTAATTCTGATGAAAAAAATCTCAAAATATCTAATGATCTGAAATTCAATCAGGAAGGAAAAC
CTATCTATAAGGAAAGAATAAATAATGCAAAATAACACTATTGGTTTAGGACTTAATTTACTATCCAGCT
TAACTAACATAGCTAAAACTGATACAAACATAGATCATAATTACATTAATACTTTTAGTAAAGTAATAGA
TTTTTTCTACAAAACATATATAAGCACACTAAAATCTATGGAAACAGCTGAGTCAACTAAAATATTTGAA
GAAATACAAGACATTTTAAAATACAACATTGAGATAATAGAGGCTATCTCTACTGATAAAAGCAAAAGAA
TTATCACTTCACTTAAAGCAACACGTAACAAAATCATGAAAGAATATATCAAAATACTTAAAAGAGGTGA
AAATGCTTAAAAGATTGCATTGTCTACTAATTGCTTTGCTGCTATGTTGCACCACTATTGCTAACCTACC
AGAAGAGCCAAAACCGCCAATTATTCAAACACTAAAATCTTTAGCTAAATATGAAACACAACTTTCAGAG
TATGTTATGTACCTTGTAACATTTTTAGCTAAAACAAAAGTCAAAGTTAATGACCCAAATTATCCAGAAT
ATCCTTATCCAGACTTATCAACACTAAAAGACGAACACTCCATAACTGCAGTAAAACACAATATCAACAT
ATATTTAGAGTACATTAAAAAAACAAAACCAATAGCGGAAAAAGTCTATAATAAATATTCCCAATTAAAA
ATGTAAATTACAAAAAGGTTTTTCTTGCAAGAAATTCTACTTTATAATTAAATTGGCTTTTACAACAGAA
GAAAATCTAGATATTAAATTTACTTTAATCTAATATCTAGATTTTAACATTTTCAACATGAATATTTACT
AATTAATTAGTGCCCTCTTCGAGGAACTTTATTACTTTGTCTATCTGTTCTACAGCGTTTTTAGACATTT
TATCCCCATTACCAGAAGTATTGCTTCCAAGAAGTGGTACAGTTACTCCAACTAATTTTGCTTCTGACCA
TATTTTTCTTTTTGAAATATCCTGATCCTTGTCAGTAATGTTTTCAATGGTATTTTTAGCTGCTTTTAAC
GCTGCTAATTTGGCCGCTAATTTATCCTGAAAGGAATTTTGCAAATTTAATAGTTTTTCTTTAAGCTCTG
CATTGCCTATATCTTTTAAATTTTCTTTTAATTCATTTATTTTGTCTTTATAATCTTTAAATTTGCCTCC
AGAAGAATCATTTACAAGAGCTAAAACATCCTCCATTAATGAATCTATTTCTTTCTTTTCTTCTACATAT
GCTTTACAAGCCATTACAAATAACATTGATGCAAAAAATAATTTAAATATGTTTTTATTTCTCATTAGTT
ACTCCTATATTCAATAATAATGAAATAAAAGCTAGCACAACATTCGAAAAATATAAATCTCTCAATTAAT
ATTTTTAAAGATTTTTAAAAATAAGCTCTATAATTACAAGAATAAATTTTATTTTTACTCAACATATTGT
ACTGGAGATAAGGAAAGGAAATAACAATGAAAATCATCAACATATTATTTTGTTTATTTTTACTACTACT
AAATAGCTGCAATTCTAATGATAATGACACTTTAAAAAACAATGCACAACAAACAAAAAGCAGGGGAAAG
CGTGATTTAACCCAAAAAGAAGCAACACCAGAAAAACCTAAATCTAAAGAAGAACTACTTAGAGAAAAGC
TATCTGAAGACCAGAAAACACACCTTGACTGGTTAAAAGAAGCTCTGGGTAATGATGGAGAATTTGATAA
ATTTTTAGGATATGATGAAAGCAAAATAAAATCTGCACTTAATCATATAAAGAGTGAACTTGATAAGTGT
ACTGGGGATAATTCTGAACAACAAAAAAGCACCTTCAAACAAACAGTTCAGGGTTTCTTTAGCGGCGGCA
ATATAGATAATTTTGCAAACAATGCGGTTAGTAACTGCAACAATGGTGGTTCCTAATAGCTAACAGCCCC
CTATTTGGGGGCTTTAATATTGCTATGCTGCAAATATATAATTAAATTGTCTTTCTTTTTTCAACATGCA
AAAGAATTTTAATACTTTTGTTTTATAAACGTCTCGATTATCAGACATAAATACTTTAAGCTTATTTAGA
TCATCAAATCTATTAGTTTTATTGAAATATTTTTTTAAAATATTTACCCAATATTCTATACTCTTAAGCT
CAGCATTCTTTTTAAAAAGATCTTCTAAAGCATCATCATTATCAGTACATAATGCCCGAATAAGAGCATT
TATATTATTTTTTTCTTCACCTTCATTTACCCAATTTTTTATATTAAACAGTGCGTCTCTAAAAATTTCA
TAGCAATAAGCCTTGCCAGATTTCAAGTTTTTATTAAAGCTGTTTAGTTGATTTTTTTCTTGATTTATGT
CCTTTTTTTGTTCTTGTTTTTGATTAACACTAACTTGCTTGCTAGGCATAGAATTTTCGTTTTCGTGATT
ATTGTAAATAGGTGCTGCATCAGTATCAAATTCACTTTTTATGTCAAGATACGCAACTAAAGCATACCTT
TTAAAATAAGTAATAGCTGCACCAACAAGTTGTGGCATTGTATTCAAATTTTTAGACCCATTTTCACCGT
TCCATTGTAATTTATCTGTATGAATTAATGTATCAAGCGACTCTTTGTATCCAGTACTTTTACTGTAAAA
TGTAGTCCTAACAACAGGAACTTCACCATTTTTACCATACACAAAAGTTGGAAATTGCCAAAAACCAAGC
TTTAAATTGTGATTTTTTATAACATTTTGAATTACTTCTACTATGACATTGAAATCTTGATACTTATATC
CGTATCCTTTAAGACTTTTGTCAATACGTGGCAAGTTCATTCTTAAAGTATCCATATCATTTAAAAAGTC
TATTTCTGCTTGAATATTATTTTGTATTTCTTGATTATTATTGTTTGAAACATTGTTCATGTTTTCCTCC
TTTATTTAGTAATAAATAAGTATATAGCAAAAACTATTTTTGTCAGGCTTTTTACAAAAATTTTTACAAA
AAAGAAGTGGGACTTAACCAAACTCTTTTCTTAAAGAATCTCGTTAAGTCCCCACTATATTATTATTTTT
TGCAAATTACTAAATAAAGGTAGTCAAACTGAAATATGTTCAAATAACTACGCTGTTTGTAGTGTAGCCC
AATTTTTAATTAAAATCAATCAATCTTTTTACTAAGTTATAAAAAGTATATTAATTTAACAAAATTAATA
ATTAAAATTTAATATTTTTTTAGAAAAGTATTTACTTTTAAATCAAAATTTTGCATTATATTATTTGTAA
TTATTAATAACTAAATAAAGGAGAAAATATGAAAGATTTTCTAAATAACATAAAAAGTCTAACTTGCTAC
AACAAACACCAACACAAATTAATATCTCTTACTTCAACACTAGACTTTCTAAACAAAAAAGATAAGAAAT
ACACGCAACAAAACATACTTTATTATTTTAATGAAAATCTAAAAAGAAATGGTCTAGCTCCCACTACTCT
AAGAACAATGCAAAATTATCTTTATAAATTAGAAAAAGTATTAAAAGTTACAACTAATTACTACCAACAC
ATGGGTGTAAATTGTGGGACTGAAATTTATTATAAACTAAAGTATCCTAAAAAAGAATGTTACCAGAAAA
TCAACAAGTACTTTGAAGAGCGAAAAAACTCTAGATTTAAATCTAGAGTTAATAACCATTTTAAAGACGA
TATTTCTAAAAATGGTAGTGTAAATTCAGTGGAGTGTTTAAGTAATAAAAATAATATAAAAGAAGAAAGA
AAGATTAAAGAAATAGAAAAATATCAAGTAATAAAGTATTTCAATAAAAGCAACTTGTTATGTAAAGAAA
TTCTTCCGTTTTTATTAACATTAAATGTTGATAAAGATACTATGATTAAAATAATCAAAAACATAAAAAG
AGTTGAAAATAAATTGCTAAAAAACACAAATTTAAATAAATCTTGCTTTAAAGAAAAGCAAGAGAAACTA
AAAAGAATTTTAAATAACACTCAGAAAGAATTCAAACAAAATGGATATAACCCCGAACAATTAAAGATAA
ATTTACAAAAAGTATACGAAAGTTACAAATTTAAGCCCCATTTTATTATTGAAAATCATAAATATAGCGA
TTTAAACAATATAAAGAGTAAATTAGAAAAGTCGATTGAAAGAAAAAAAGAAAATCCTCAACAAAATTAT
CAAAATTTAAAGGAAAACATTTTCAATATCCTTATTGAACAACTAAAAAAAGAAACAAATATTGAAATTC
TAAAGCCAATTATCAAAAAATATTTGAATAACCAAAAGAAAATAGAATACAATAAAGTATTTGGTACATA
TCATCTTGAATTATTAGAAATAATAAAAAATGAAAAAAATTCTTTAACCACAGAAGAATTTAACATAAAG
GCCGTATGAGGATTTAACATGGAAAATGCACCAGAACCTATTGAAGCTGTAAAAAAAGGCAAATGTAAAG
TTGAATGCCAAAATAAAGAACGCTTTATTTTAATTGAAAAAGAAAATGGTAAAGCAATGTACCATACAAA
AATAATGATGGATATTTATAAATTTGGAGTATATGAGAAAAAACACGAATTTAGATTATCATTGAGGGCC
TTATTTAATGGAGAAAGAATTGTTGAAGAAACTCATTTATACCCAATTAAAGAAGGAGATAAGTTTATTG
GTATTTTTTATGGCTACAGAAAACCAATAAAAAAGCCATTAATAAAGTATCAAATAAACGGGGCTAGAAA
AGCATATGCATTAGCAAGGGCATATTATATGGAATTTAGATTTAAAGCCGGAAGTGTCTTTTGCTATTTC
AAGGGATTATATCGATTATTAGATAAAAAAAGAACAAATAATCATTACAACAAAGTTTTATTTAGTATGT
TTACGGATTTAGAACAACAAGTGTATAAATTTTATGGGAAAAAATACCCGGAACAAGGACCGTTAATAAA
ATGGATAATAAAAAACCTAAAATAATAACAATAGCGTCAATCAAGGGCGGTGTTGGTAAAAGCACAAGTG
CAATTATATTTGCAACCTTATTGGCTCAAAAATATAAGGTATTATTAATAGATATAGATACTCAAGCATC
CACCACTAGTTATTATTATGATGATATACAAAAATCCAGTATAGATTTAAGAAAAAATAATATATATGAA
GTTTTAATAGAAAAATTAGATATTAATCGATCAATCGTTAATGTAGCGAATAATTTAGATTTAATACCTA
GTTATTTGACTTTACATAGTATAAATGCTTTTGGTTATAAGCACACTTTTGATGAATTTAGATTAAAAAA
AGAGCTTAAACATATAGATGTTGGATATAATTTTATTATAATTGATACTCCCCCAAGTTTGGATTTTACT
TTAACTAATGCTTTAGTTTGTTGTAACAATGTAATTGTCCCCTTGACAGCAGAAAAATGGACAATTGAAA
GTTTTGACCTTTTGAAATTTTTTATGGAAAAAATAGGTGTAGAATTGCCTACTTATTTTATAATAACGAG
ATTTAAAAAAAATAATACACATAAGCAATTGTTGGAAATGCTGAACTCCAAAGAAAATTTTTTAGGAATG
ATATCAGAAAGAGAAGATTTAAATAGAAGAATTGCTAGTAATTCTTCTTTTGATTTTCAAATGGATTATA
TAAAAGAGTATAAAAATTCATTAATGAATTTTTATGCAAAATTAAAATAATTATAATTATAAGTTCGACG
CGTTGAACTTATAATTAAGGAGGCTTGTTATGAAAAATAATACAAAATTAATAATCAATAAAAGGGATAT
TGATTCTGAGGGGAATGCATTACTTGTAGATTCTTCTAATGTTAGTAAAAATGGTGTTGAAACAGATCGT
TATAATACTTTGAAAAAGAAATTGTATGTAAACCTTAGAGAAGGAGTTTCTAATAGAGTAGAATGTATGA
AAATCTTAAAAGAAATTAAAGATAATGAATACTATAAACTTGATGGATACAAAAGTTTCGATGCTTTTAT
AAAGGATTATGATGTTGCAAAAACTCAAGCGTATAACTATTTAAAAATTGCCAATGCAATAGAAGCAGGA
GTTATTGAGGAACAATATGTATTAGATAATGGATTTAGATTAATATTAAGTGTATTGAAAGATAAAGAAA
GTCCAGTATTGAAAAAATCTAAACAAAACTCAATAAAACCATTGAGATTTCAACTTAAAACTCAAGAAAG
TTATGATTTTTACAAAAGCAATGCTAAATTTACAAGTTTTATGATGCAAGAGATTTTTGAAAATCAAAAA
GATTTGATTAGTAAACTTTTAAAAATGTATAAACAATTAAAAGGATAATCTATGAACAATTTAGCATACA
AAACATATAACATAGAAAGTATAAAAAACGAATTTTTAAATATAGGGTTTAGCAAGGAAGCAATAGATTT
TGTTTTTCTGCATAATGATAATTACAACTTTGAATTTTTAAAAGAGAAAATAATTGATATAGAGAAGAAT
TTGCAAAAAGACATATCTAATTTAGATGCCAAAATAGACAATGTGGAAAAGAATTTAAATTTAAAAATAG
ATGGTTTGAATATCAAAATAGACAATGTAGAAAAGAGCTTAAATGCCAAAATAGATAGTTTAGATACTAA
GATAGATAATGTAGAGAAGAATTTAAATATTAAAATAGATAGTGTTAAAAATGAACTTAATTCTAAAATA
GATAGTTTAGACGCCAAAATAGACAATGTAGAAAAGAGCTTAAATGCCAAAATAGATAGTTTAGATACTA
AGATAGATAATGTAGAAAAAACTTTGCAAAAAGATATATCTAGCTTGAATACTAAAATAGATAGTGTAGA
AAAAACCTTACAAAAGGATATATTTAACCTAGATAATAAAATAAATGTTTTAAAAAACGAACTTACTGCA
AGTAATAGAACAATACAAGTAATTTTAATAATGGGAATAACACTTGCTCCAATTATTTATTCTATATTCA
ATAAGTATTTTTTAAATTAAGAATGATTAAAATTTTATAAAGTAATAAGTTAGTATATAGCTTTAAAGTA
GAAATTATTTGAATTTTTTAACAAGAGAATTTAAATAGGTTCTTTTATTTTAACAAATACAAAATAATTT
TAATTCTAAATTGAACTGAATTTAATCGTTTAGTGAGTTTATCTAAAATAAATTGAGCTAAGCCCGCGGC
TTTATTAAGCTCTTTAACATGAGAATTGAATAAAGCTTTTATTTATTATAATAATTTCTGTAAAAAGCCT
GACAAAAATAGTTTTTGTTATACATATGTATATGTATAGCTAAAAAAATATATTGCTATCAAAAAAATCC
AATTAAGTTGGGTTTAGCTAAGTTCTTTAACAAGAGAATTTAAATAAGCCCAACTATTTTTTTGTAAAAA
TTTTTGTAAAAAAGTTGGCAAAAATAGTTTTTGCTATATACTTATTTATTACTAAATAAAGGAGGAAAAC
ATGAACAATGTTTCAAACAATAATAATCCACAAGACAATATTCAAGGAGAGCTCAAAATGATAAGTATTA
ATCAACAAAGTTTTACTGGTTGTGAAATATTTGAGGAAAAATCTTCTCCCATTAAAGAAAAAAGTAAATT
AAGTAAGATAGGTAAGAAATTACCAGGAATAAGCAGTCAAGAATGTTTTAGATTTAATCGAAATATTGAT
TTTAGTGTGCAAAGAAACAAGTTAGATAAATACGGTGCTAGTGAAGTAGGCAGTATTCTTGTTGGAGGTG
CTGGGCTGAAAGATTTAATGATAAACAGAGTGCTTAAATATTTTGATATGAGCCTACCTTTTGAAGAGAA
TTTATATATGCTCAAGGGCAAAGAGTTAGAGAATTTAGGATTTAGAGAGTTTGTTAAAGCATACGGTGAT
AATATTGATATTTTATATAAAAATAAATATGCCAACGGTGTTGATAAGTATAATTATTTCAAAAAAATGG
GCAGTTCAGAAACTTTAGTGGGCTCAACAATTGATGGCTGGTTTATTAATAATAATGGCGATTTAGAACT
ATTAGAGATTAAAAGTAGCGACTCTAATTATATGAGTAGTGCTATTGCTGAGTACAATAAAAATGGCAAT
TTTTTAAGCAGTAAATATTTTTTCAAATATTATGTACAAGCACAAGTGCAGCTAGCGTGCACTGGGCTTG
AGTATTGTAATTTGTTCTTTTTAATAGATGCTGCACCAATTAACTGTAAGATTAAAAGAGATGAGGCCTT
AATATCAAAAGTGTTTGAATTTGTTAATAAATGTGAATTAGAAATTATAAATTTGAAAAAAGATATTTAT
AGTAACTATAGAGAGGAATACTTAATGGCACATAATTTTAACGAGGATACGTTTATAAAACTTGTTGAAG
ATTTAGTAGAAAGGAGTGATTTTTATAGTTCTGGAGTTGAGTTTGATTGGGCAAGAGAATTTATAGAATA
TGTTGATTGTGCAGACCTTGAAATTAAGGATAATCAATCTGCTGAAAATCTTGCGTATGATTTAATGGAG
ATTGATAGTCTACAAAAAGAATTAAATAGAATCCAAAACGAAAATAAAAAAAGAGAAAAGCCCATTAAAG
ATAGGTTGAAGATGCTAATTTACAATATTACGAATACATATCCACTAATTGAGCAGTTAAATTATAAATT
TGGAGAGTTTGTGTTTACTCTTGACCCTAAGAAAAGGGCAATATCAGATAGATTAAAGGGACTGCTGCCA
ACAAGTGGTACAGTATTTTTCCCTAGCAATATAGCATTTGCAAATAATGTTAGTGTCCCCATGTGAATGG
GTGCACTAAAAAATTAAAAAAATAAATTTAATATAGGAGGATTAATTAATGCTTATTAATAAAATAAAAC
AAGATAATAGAACTTTAAGACCGGAGATACAAAAATGGGGTTGTTACTTTTTGTGTCTACATTACTATAC
AAGTCTATTTAAGCAACGTGAATTTAATGCGTATGAGATAAATGCAGCGTATTATAGATTTATAGGACTT
GGATATATTAAGAGCAATTGTTTTATTATAAATCCATGTATGATACTTAATTATTACGGAATTAGAAGTA
GCGTGAGATATGAATCTTTAAATTATTTAGGTGCAGCCAATGAATTTGAAATAAGTGAAGTTAAAATCGA
TAAGGTTAATGGATATCACTTTATAGCAACAAAAAATAAAGAAATATTATATGATTCACTTGACTTGAAA
CCTCGTGGAAAAATATTTAAAGTAACTTCAAAGCGCATATTTAGACTAAAGTAGTTTTTTTAAAGTTTAA
GGTTATTTTTCATGCATTTATAAGCGTGAATTTTGTTAGCAGCAGAGAGTCCATAAATATTATCAATTTC
ATTGGTTGAATGATATTTCATAAGTTCTTTAATCTGGAAAGAGTTATAGCCATTAGATTTTAAATTTGAA
ATAAATAAATTTCTAAATAAATGAAGAGATTTATTAGCACGAAAGCCTGATTTTTTAAGAAGAATTTTAA
ATTTTTTAGAAATATTGATAATGCTAATTTGATTATCTTTAAATTTATGTTTGGTTTTTTGGAAAAGGTA
GGTACGCCTTGAGTCGAGATTTTTGTCATTAAAGTAATTTTCGTGAGCTTTTTGAATAGCCTCAAATTCT
TCAGATTTGATGACAATTTCTCTAATGCAAGTGATATTTCTTTTTTTAGCTACATTTACTTTTATATTGT
AGAAAGTTTCTCCAGTTTTGCTTAGTAGCGGGGTAATATCTTGCATTTTAACTTTTTGAATTTCTGCACC
CCTGCACCCACTTATTGCGAGTAGATGTAGAAACCAACCAGAAATTGGGTCAGTTTGTTTTAATGTTTTG
ACGCATTTTTCAATTATTTTGCTACTTTTTGAGGTTAAATAAAACTTAGGAGTTGGTTTTGAAGATTTTT
TAGTAGGCTTAGAAGAAATTTTTAGTGAATTTTTAAGAATTTTATTTTCATTTACCACATTTTGATAATC
TTGAAATAGTTTGAGCATAAAATCCATATTGAAATTATTTAAATTAAAATAATTATTCATATCTATAAAA
TCCTCTCCTTAGAAGTGTTACTTTTAAATTAAGTAAAAGTAATAAAAATTTAATAAAAATGTAATTTATA
TTTTATCAAAAACCTAAAATTTTAGTCAAATTTTGGGTGTTCTCATTGCATGCGAAATTTGGGTTGTGGA
GTGGCTGTGATAAACAGAATAGGCATTTTTTGAGGGTGTCGGATAAGAAAGACAGTATACTTTATCTAAT
ATATAGCAAAGACTTTGAAATTTAAGTTGTATGGATTTTGTAGTCTTTTGTAATGAGTGGTGCATTTGCA
ATGGAGAGATTTTGGGGAGTTGGTTAAAATTATATTTGCGTTTTGTTAATATGTAATAGCTGAATGTAAC
AAAATTATATATTTAAATCTTTGAAAAATTGTAATTATTCGGTGTTGCGTTAGATTTAAGACTTATGGAG
CAACTTATGAATAAGAAAATGTTTATTATTTGTGCTATTTTTGCGCTGATAGTTTCTTGCAAGAATTACG
CAAGTGGTGAAGATGTAAAAAAAAGTTTAGAACAAGATTTAAAAGGAAAAGTTAAGGGATTTTTAGATAC
AAAAAAAGAAGAGTTTTTTGGAGATTTTAAAAAACCAGAAGCAAAAGTTCAACCAAAGGATGAAGAATCT
ATGCAAGCTGATGAGCCTCAGGAGCAGGGCGAAGATCAAGTGGTTCAAGGTGTTGCTGAAGATCAAAAAT
TAAAAGAAGAAATTGAACAAAAAATAAAAGAATTAAAGGATAAGATAGAGAAGTCGGATCCTAAAAGTGT
TTCTCTTAAAACATATTCTGATTATGAAAAGGAAATAGAAGAATTAAAGGAAAAACTAAAAGATAAAGAA
AAGTTTGAAAAAGAATTAGAAATCCTTGAGAAAGCTTTAAATGAAAAAATAGAGAAAAGAAAAAAAGAAT
TAGAAGAGTCTCAAAAAAAATTTGAAGAACTTAAGGGTCAAGTTGAATCTGCAATTGGAATAACTGATGG
AGAAAGGGCTAAAAATCAAGGGAAAGTTGGAATAGAAGCCTTGCGGCATGCTCGGGGTTTGGGCTTTAAA
AATATTTCTAGTGGTAATAGTACTAGCGATATAGCTAAAGAAATAATAGTAAGCTCGCTTAAAAAGATTG
AAGAAGAGCTTGAAGAGCTTAAAAAGTTAGAGAAAGAATCTAAAGATTCTAATAAAAAAGAATAGAAAAA
TTTTTTTTACAATCATAAATTATAATATAACAAGACTCACAGCGAGTCTTGTTATATTATTTAAAATACG
TACTATATTTCTTGTATAGTTTTTGAAAGCTATCAAGATCAAAAGTTATAGAACTAGTTAATTTCTCAGG
ATCTTCACTTTCAGGAATTTCAATTGTTATTGTTACGGTTTTATGTTTTAATAATTTTGGCAGTAAATTT
TCTATGCCCGGATCAGAGGTTCTTAGATTAATCCTAATATATTCTGAAAGCTTATTATATGAATTATTCC
AAATTTCCCACATAACTCTATTATTTACAAATTTTTGATTTAATTCTCTTATTATTTTTTCGGGGCCATT
ATCAAAAAAAAATTTAACTTTCACTTTACTAATGTTTGCACGTATATCATTTAACATAGGGTATGGATTG
TTAAACTTTGCTTTGTAATGGTATTCTAAGTTAAAACCCATATAAGAGGTTTCTTTGCCGTCTTTAATAT
CCTTTAAAGTGGTAAAACTAAGACGACTTAATTGTTCATCTTCTCCTATAAAGATAGTAGAAAAACCCCC
TTCATCAGCACTAAGAGTTTGAAAAAAGGATATGTGCGTATCTGTTTTGCCTTTCTTATGATAATATTTT
TCCATATATCCCTTGTATTGAGATTGATCATAAGAAAAACTTATTGTTACTTTTAAAAATAATAAAAATA
ATAAAAATATTTGTTTTTGATTCATATAAATGCTCCTTTTTGGATATTTGAAATGTTTGGTTTTTATATT
AATAAATATTGTAAATATAGGGCAGTTGTTAATAGGTATAAAGAAATTAATAATTTATGTTAATTGAATT
AACAAATTGCTTTACTATTTAGAGTAACAATTTGTTAATTTTGTTATTTTAGGAGAATTTTCTTGAAAAG
AGCCAAAAGGTCTTTTGATGATTATGTTGCATATTTTAGAGAAGGATTGTTAGATGATAGGGAAATAGCG
GATAAATTGGGGGTTTCTAGGGTAAATGTGTGGAGGATGAGGAAAAAATGGGAAAGTGGAGAAAGTGTTG
TTAACCAAGACTCTAGAGTAACAATTAGTGAAGATACTTTAGAACACCTTTTATCACAAACTTTTAAATC
AGAAGTTAACGCTAGGAAAGTTATAAGTGAATTAGATATAGAGTGTGCTAATTTAAAATTAGGATTTATA
CGTGCATTTAAGCAATATTCTAGTGTTGAACTTACTGGTATGCGAACTAAAATAGAAAATTTAAGAGCCG
AAATTGATGCTTTAAATAAAGCAAGTAGTAAAAAAAACAAGCAAGTTGTTAATGGAGAAATTAATTCTTT
AAAAAGCGAGCTTGATGAATATATAAAGGAGTGTTCAATAAGAGAAATGGAGCTTTACTATGAATGTATG
AAAAAACTTACAACTGCTAATGAGGCTGAAAGCAAAAGCAACTACAAAAATAGTAAAGGGCACAAGTGAA
CTTATATCAAACAAAACTTTTTACAACACTACAAAAGGAATACAAAAATAAATATGGAGTTGATATATCA
CAATTTGTAAAGCTAACAAATTCTTCAATTAATTTTGATAAGTTTGAAGAAAAACAGTTAACTTTAAAAC
AAAAAAATGTGATAAAAAGTATTAAAAAGAATAATGAAAAAAAGATTATACTCAGCGGCGGCATAGCTAG
CGGCAAAACGTATCTTGCATGCTATCTTTTTCTCAAAAGTTTAATTGAAAATAAAAAGTTATATTCTAGC
GATACGAATAATTTTATTATTGGGAATTCACAACGCTCAGTTGAAGTTAATGTTTTGGGACAATTTGAAA
AGCTATGTAAACTTCTTAAAATTCCTTATATTCCAAGACATACAAATAATTCATATATTCTGATTGATTC
ACTACGTATTAATCTATATGGTGGAGATAAGGCAAGTGATTTTGAAAGATTTAGGGGAAGTAATTCGGCA
CTTATTTTTGTTAATGAGGCTACAACTTTACACAAGCAAACTTTAGAGGAGGTCTTAAAAAGACTAAGAT
GCGGGCAAGAAACTATTATTTTTGATACTAATCCCGATCATCCAGAACACTATTTTAAAACCGATTATAT
TGATAATATAGCGACCTTTAAGACATATAATTTTACAACTTATGATAATGTGCTACTTAGTAAAGGATTT
GTCGAAACACAAGAAAAGCTATATAAAGATATACCATCATATAAAGCAAGAGTTTTGCTAGGTGAGTGGA
TAGCAAGCACTGATTCAATTTTTACACAAATAAATATTACTGATGATTATGTATTTACTAGCCCGATAGC
ATATTTAGACCCAGCATTTAGTGTTGGCGGGGATAACACTGCATTATGTGTTATGGAGCGAGTTGATGAT
AAGTATTATGCTTTTGTATTTCAAGACCAAAGACCAGCTAATGATCCTTATATTATGAATATGGTAAAGA
CTGTTATAGAAAATTTCAATGTGCATACACTGTATTTAGAGGATAGAGATAATACAAAAGGTGCTGGTGG
ATTGACCCGTGAATACATCTTGCTAAGAAGTAATATAAGCCAATATTTTAGAATTGTTCCAGTTAAGCCA
AAGTCTAATAAATTTAGCAGAATAACAACGTTAATTACGCCGTTTACTTACAAAAAACTTTACATTACAA
AGTACAGTAGTTCTTCTGTATTTAATGATATTTATTCGTATAAGGGGGATAGCAAAACCCATGATGATGC
TCTTGATGCAATGTCTGCAGCATATTTGATGTTGTCTTTAGGATATAGAGAGCGAAGTGTTCACTTTGGC
AATCAAAGATTTTTGTAA
>plasmid_cp32-7
ATTTTATTGACAAAAATAATAGTTTTTGCTATCATACATCTAATTTAATAAAGAGAAATAAAAGGTGTGT
GATTTAAGAAAAACAAAATTAATAGATAAGATAAGTTCACTAGAACTATATAAATACTCAATATTTTTTA
GGAATTATATAGAAAATGTAGCAGAAGATTGTCTCAAGAACGGACTTGTTCTTGAGAGTTCTGACCGCAA
TGTTAGTGAATTTGAACTTGCTAGGTTAAAGGTACAACTTAAAGATGCTCTGCTTAATTGTATTATAAGC
TACCGTTTTCATGGGATTGGCTATGTTTTAGTAAAAACCAAAGATACCCTAATAGATCTTGAACAACCCG
TTAATATAGAATTACCTATTGGTTTTGAATACCTTGATTATGAATATGTAAGAGATTTGGGAGTTGATTT
TGATCATATAACCTATAAAGTAAAATCCAACAATAAGAACAATTCTTTAGACGCAGTTAAAATACATAAA
AGTCGACTTATCATATATGAAAACTTTGATTATATCTTAAAAAGATATGTTCCGTGTTATACCGAAAGCT
TTTTACTAGATATTTATTTATTTGAAAAGATATACGTAGAAATAGAAAGACGTATTGAAAACCACAATTT
TTTGTTTTACAAAGATGAATCTTTAGTACAACTACAAGACGCACTTTCTAGTGCAACAACTTCTTTAAGT
GCACTTACTCAAGGCAATAATGATAGAGGAAGTGGCATTTTATCTTCTTTTTTAAGAAAACAAAATTCAA
ACAATCATAGTAAAGATATTTCTAATTTACGTAGTCTTAATGACTCATTGGCACAGGAACTTGCTAGGTT
AAAAAGCAATCTAAATAATGAGGGAATGTTTTATACAGCTACTCCGAGTGCTAGTTTAGAGGTTATTAAA
TACGATCTTAGCTATTTAAAGGAGGCTTTAGCATTAATTAAGGCAAAAATTGGTGCAGATACTAAAGAAC
CCCTAACTAGAAGTTTTAATGAGCAGGCTAAAGGACTAGGGAATGATGGTAAAGGAGATAGGAGCAATTA
TTACGATTTTCTAAAAGGTGTACAAGAACAAGTTGAGAACTCTTGTAATTTAAAACTTACAAAGTATTTT
GGACTTGATATGAAGTTTAATTCGCTGATTATGTTAAGTGAAGAACAAAAAGTGGAAAGAGATATAAAGC
TAATTGAGCTTTACAGTAAATATAACCAGCTTATACAAAGTAGCTCCTTTGATAATGAGGAGTTAGCGAT
TTTAAAAGAGAAATTATTCTCATTTTGAGAAAAGGAGTTAAAAAGTGACTGAGAAAGAAGAAAAAGAAGA
CCTGCAGGCACAAGATAAAGAAGAGCAGCAAATTAAGGCTGATACTAAAGTTATAAGTGCGCAGGAATTT
GAAGAGTACATGCGTTTTAAAGAGCAGGCAAATAGTAAATCTAAAGAGACAAGTCGAGATTTAAGTATAA
ATGAACGAATAACAAAAGAACTTGCAGAAGTTGAAGAGCGGGAGCGTATTGAAAAGCAATTGTTACTAGA
GGCTGAGCGAATTAATGAAATTGATACACTTGCAAAAGCACATCTTAGCAATCATTTTAACAAAGAGGTG
CTACTTGCAAAAGGATATACATTAAAAGACATTATGCAAGCACAACGTAGAGAACTTGTACGCAAGTTCG
TTCCAATTGAGCAAATTAAAGCTATTGCCAAAGTATCAGACATAAGTCATATCGATGGAGAGATATTAGA
GCAACTTGTTTCTTTAGCAAAAGTGAATATTAAATTAAGAAAAAATGCGAGTAGCAGTTCTTCTTCTGTT
GACTCTATTAAGGGGAATATTGCTATTAAATCAGAAGAAAGAGCAAGTTTGCTTGATTCTAATTTTGTAC
CTATTAATTTCACAGAATTTGTACAAGCGATAAGTAATACATACAAGCAAAGACGAATTCAATTTTATGA
AAATCTAAAAAGACATAAAAGAACAAGTATTGCCTAAAGGAGTTTTTAAATGAGTGATATAACAAAAATT
AAACAAGAATTTGATAAGAAAGTTGCAGAAATTCAAGCATTAATGAAAAATCCCCAACAAGACTCAGGAT
TGCTTAGCAATTCTATTGATTTTAGAGACCAAAATCTAATTTTTTCCAATTCTGGTGGGGTTTGCACTAG
CAGTAAAGACAAAATAGAGAATTACCCTGCTAAAGGGTATCCGTATAAACGGGGTGTTAAGCTTAGTTTT
GGAGATGGAACAACCGAACTAGAAGTTGAGGCTGGTGGTGGAGACGATTTATATGGAGTGTGTTCCGATA
TAGATGAGTTTAGCGGTATGGCAACTGTTATACCAATTACAAATAACTTTACTGGGTATTTAACGCTTAA
GAAAGAAGGACAAAATGGTGTAAATCCAGGAGATAAATTAAATTTTAACCAACATGGGGAACTTGAAAAG
GTCACTGGGGCTCAAAAATCTGTTAATGCAATAGCACTTTCAAAGGCACACAAATTAACTGAAGATTTAT
TTATAGTGCTTGCTAGTGTATTTGGGAATAGAGCAATAAAAGGGTAATAAATTATGGCTTTAAAAGGCAA
CATGCAAGTAGAAAATCTTGAGGCTGTTGAGGACCCACAGGTAGATTTAGGGGCACAAGTTTCCGCTGCT
CCTAGAGCTAAACGGCAAGCAAGACAAGCTGAGGATGCACAAGGGGAAGATCCCTATTTGGAGGCAATTA
ACGAGCTTGATGATATCCTTTTGAAATTCAAGAAATATGTAAAATCTATGAGTTCAATTGAAAATAAGGT
TTTTGGCGGTTTGAGTAGTTGTTTTAAATCTAAGAATGAGCGAGTTGATGCATATTCATTTGCATGTTCA
AGTTATACAGACAAAATAGAGGAATACCTTTACGACCCAGCAAATAGTTTTCCATACAAGCGTGGGGTTA
AACTTGTTCCAAAAGAGAACTCTATATATGTGGAAGTTGGAGCTGATACTGATATGTATGGGATATGTGT
AGATGTATGTGAGTTTAGTTGTACCGCGTATGTATTGCCAATTACTAACAATTTTGAAGGGTACCTTGTC
ACAAGGAATCCAAGTATAAAAATAGGAGAAATCCTAGACATAAATAATAACGGTGTTATTATCAAGGCTG
GAGGTGGGCCACCAACCGCAATTAACATATATGCTCTATCTGATTCATTTACAATCAATTTTGCACCCGA
AGATGGAAATCAAGATCAAAATAGATATCCTAGGCAAGAGTATTCTATTAATTTGATAAAAGTTGCAATT
TTTGGAAATAGAGGCCTTGAGAAGATAGTAATACCTGATGGTGGTTAAACTTTGGGCGAATAAAAGGAGG
TAAATAAATGGGAGATACAACGCAATTAGTAAAAGAGTATCAAGAGAAAAGAAGTAAACTGGAAAAGTTT
ATGAAAAATCCCCAACATGACGCTAGTTTGCTTAGCAATTCTAATGAATTTAGAGACAAAAATGTAGAAT
TTTTTGCTTCTGGAGGCACTAGAACTAGTAAGTTTGATAAATTGGAAAATCATCCATTTTTGGGGTATCC
GTACAAGCGTGGAGTAAAAAGAGTTATTCAAGAGGCTCAAGATAATCAAAGTCACTATGAGCCACATGTT
GAGGCTGGTGGAGGTGAAGACTTATATGGAATATGCATTGACATAGATGAGTTTAGTAAAACAGCTACTA
TTGTGCCAATTACCAATAATTTTGAGGGATATTTAGTGGCAAAAGATTCTACGGTTAAAGTAAAAGACAA
ACTTGTTTTTAATAAAGACGGTGCTCTTGAAAAGGTGACTGGAGCACCAAATAAAGCAACTATTAATGCA
ACAGCATTGTCTGATGCAAAACAAATTAGCAATGAGGTTTATTTAGTAAAAGTAGCTGTATTTGGGAATA
AAGCTATGAGTAGAAATTAATAATATTTAGGAGGATTTAATATGGAATTATTTGATGAAAATTATTATGC
AAAAGCTGTGGCAAATATCATAGGAGAAGTTAAAGATCCTATTATGTATAAATGGTTTTCGCCCGATCAA
ATTGAAGATGTTGATCTACAAATGGGATATCAAAAAACCGTAAAATGGGACGCGTTTTTAAATGCTAATC
CTACAACAATTGCCAATGAGGTTAATACTATCTCAACTATTGGATTTAGTTCTGAAGTGGTAAGACTTAA
TTATTTGAAATTACAGTATAAATTCAGACATTTAAAGCAGACTTCTGAGAAATTTTATACTTCAGATTCA
TATATTGGGGACATTAATAATAATTTACTTCCTTTTGCTCAAGCGTATAAGCTTGCAAGTAGTGAAATTA
TTAAACTTATTAATCACTTTGTACTAACAGGAACTGTTTCGATTCAAAAAGATGGAAAAAATCAAAAACG
CCTGCTTCCAAATATGTATGGGCTGCTTAATATGCCCGAGCAGATAAAAGAAGAGGTTGCTAGTGGTGAT
AAAGATAAAATGGATAAAATATTTGAAAAAATTGAGGCTGGACTTTCAAAGTTGGAACTGGGCGACGAAT
TTTCCACACCGATGATGGTAATAGTTGACCCAGCAACGTCACTTAAACTAGTAAAACCATACGCAGCAGC
ACAGGGTGCAGCAAGTAGTTGTGAAAAATGGGAAGATGTTTTAATTCAAACTATTAAGGCTATTAATAAT
AGAGAAGATGTTTACATTGAAACTTCAAACTTGCTAAAACATAAAATACTCATTTATCCACTCAATTCAG
AACTTATTAAATTTAAACCTAGTAAGTATATGCTACCTACACCGAATGAACAAGTTGATAAAGACTCAAC
CGATGTAGCTCATTCATACATTGATTTTGTTTTAGGCGGTCTACTTGCTACTAGAAAAACTATTTTGCAA
GTTAACATAAAGCAAAGTTAAAAGTATAAGGTAAGTGAAAATGAGTGAACAAGAAAGCTTACAAGCACAA
GTTGCGGGAGAAGAAGAACTTTTAGTAACAAAACTCCATTCAGAAGTGTTATTGCTATTAGGAATAGACA
AATTTGCACTAAGCAGGCAAAATTTTCTACTTCATTTATCCTTACTTCAAGCTATTCTAGTAACACGCGG
TATTGATGCCAGTTCACTGACGTATGAACAAATATTTTTGCTTACTTTCTACCATATGGGCTGCCAATTA
AGAAAACAGGGAGTTGTTCGAGAATTTGAATTTGATAGGATCAAAAAAGAGAAATTCAATGAACTTGAAC
TTGATTATTATCCTAGTAGCAGTGGAGGCGAAGAAGGCGGCGAGGGGAGTTGTGGCTCAAACAAGAATTT
TTGTTCACAACTTGATGCATTTTTAGAAAAACTAAAAAGAGAAACTTCAACGCCATCTTGTGTGGGGGTT
GTCTAATGAATGGTGTTAGAAAAAGACTTTCAGATATGTCTTTCCGCATGATCAACGTATTTAAGGATCC
TCAACCTTTAAGGTTTTATAAAGGCACTGTTGTTAAACTTGAAAACGATTCTTCTTATCAGAGAGTTTTT
GATAAAAATAAGTACACTGAATTTGCAGGAGTTATTATTGACATAAGGCCACAAGAACTTGCAGTGCTTT
ATGACTCTGATATGTCTGATATTCAAGGATATTCCAAACTTTACACATATCAAGACCTTAACTATGAACT
AAAAGACCGCATATCAATTTCGGATTTAATTTACTTTGAAATATTTAGTATTGACTCTTCAATCGGATAT
TTTACTTTGGTTTTAAAGGAGTTTATATGGACAAACTAGAGTTTAAAATGGAATTGGAAATTGGGTGGTT
TGGTGGTCGTGCAGGGATTGCTAGAATGCATGAAAAAGGGGGTAGCAATTTACCAGCAAGAAAACATTTA
ACCAAAATTGCTGGTAGTTCTGAATTTAGAGAATATATCAATAATAGTTATATAAATTCTAAGTTTAATC
TTGACCCCAAATCGGGAATGGAGGCTATTGGACAAGCTTTTATAAGGTACTATGGAAATTATCTATTATC
AGCACAAGTCGCTCCAGCCTTAAAGGCTAATACAATCAAAAGTAAGTTTAAAAAGGGTAGTAACACCGCA
GCAATTCCACTTGTTGATACAGCCAAAATGTTATCCGAGATTACTTATAAGGCAACACTTGAATGATTTT
TACTTTAGATATGGTTTTAAACCATTTAACTCAAATATTCAAAGGGTTTAAGGCGTATGCAACTGAAAAT
AATTTTGAGTGCGATATCATAAATACTTACAATCATCCGTACCTTTCAAAAATCACAGCTGCTAGCTCAA
ATATAATAGCATTGAAATTTGATGGTACAGAAAATCTATTTAATCATAATTCTAGAGCCGGTGTATTTTA
TGAAAATGCTTTGGAATTTAGTTTAAATTTTCAAATATATATTATTGCAATAGTGTTAAACGCCAAAGAC
TTTGACGCTAATTCACGCATGTTAATGCTTTATGGTATGCTTAGTGACTTTCTACACAATAAAGCCCATA
AGTATACTTTAGAAAGTCAATCCCAACCCGAATATATTAGTAAAGTTAACTTTTACATTTATCCAATATC
TAATATGCAAACAGTTGGGCTTATTAATTTAGGCACAAAATATAGCAACCATGCATACAGTGCATCTATA
GCATTTAATGCTAGTGTAAAAGCAATTGAAATTTTAAAGGAGGAATACAAAATTGCCGCAAGATACAATT
AGTGTAAGTTTGCTTGACTCTAGAATTCAAGCTAGTAGGCCCAATTATTATAATCCACTTTTGGTTTACA
AAACAGCTAAAATCAAAGTTAATAAAGATGCTGCTAACTATAAAATATTGAATTTAACCGTTAATAACTA
TGAAAAACAAATTGAAACTTTAGAAAAAGATAATGGGAATGGACAAGATCAGTTTGGAAAAGAAAAAACA
CTGCTTAAAACCGCAATGTCGAATTTTTTCAATTCAAGTGAAGAATCATTAAAATCAGCCGATCTTTTTA
TTTATAAGGATAAACCCGAAGAGTTAAAAAAATATCTTAAAGTACATAGACACACTTTTGTTGTACTTAT
TAATACTGAGGGTGATAATTCCGATGATGGACTTAAGATTTATAAAGATGATTATGATAAGTTTAAAACA
CCTTCAATTTTTTTTGTATTCTCAACTAAAGAACAAGAAATAAAAGAACTATTTAAAGATAAAGGCAATA
CTGAAAAAGAAAGAAATATTGCTGTTTACAGCAATAATAAAGACAATTTACACCTCAAATTTATAAGTCA
ATATTTACATCAAGCTAGTATTTTTCATGCTGTAAATCCTTATGGCATGCCGCTGGCTGCTACACCACTT
GTTGATGATACTGTAATTGGAAAGTTGAGAACTGCAAAAATCAACTTTTATTCACTTCTTAATGAAACTG
GGCTTGATGGTGTACCCGCATTTAAAGAAGGTGTTGACCTAGCTGGAGGTGCAATAGACGAACAATTTAC
ATACCACTATATAAAAAATGAAGCGATTATTGAGCTTATTAGAATTTGGAACAAAAACAATAGGCAAAAT
AGCAAATTATCTGCACTACAACTTAGTGGGGCTAGAGACAATGCATATACTTCAGCAATTGAATGTTTAC
TGAAAAGGTTTGTGGATAGAGGACTTATTATACAGTATAAAAATTTAAGTCTTACTCTTTCTCCTACACC
ACAACTTAAATTAGAACTTAGCGTGAATATTACTTATAACTTTAGCATTAATGCTGTTTCTTTAGTAATT
ACTACTCAAGATATAGTTGATTATCAAAACAGCTTAAGTGCTTAAAAGGAGGGCTAAAAATGCAATTTTA
TGATTTAAGAGAAGTTTATTTTTCAATTGGTGGTACACAGCTACATAGTGGCAAACTAGAACTTACAAGC
GAACCCACAACAAGAGCAGTGATTAGTAGTGAAGATAAAGGTATGCCTGTAATAAGCTTAAGAGATCCCA
AAACGATAACTTATGTTTTCAACATTGAAGTTACTTTGGGTAGTCATGACTACATTTTGTTAACTGAACT
TTCTGATGAACAGTTTTACAACATGGATGTGAGAAAAGAGGATAAAATGCTTGATTTAGCATTCAATGAT
AGAATTGCTACCAAAATTATTTCTAACTATGCAATTTTTACTGAAGAGCCTTCAAGAAGTTATTCTGCTG
AGGCCGAAAAAGTATCTTTTGAAATTAGGGCTATTAATTGCCAAAAATCTAAACCAAACAACTCTTAAAA
GGAGAGTCTTATTATGATAATGAGATATAAGATGAAAATTTTAACTAAAAATAAAACTTATGAATATCCA
CTAAAAGTATTGCCGGTCTATGAATGGGATAGAGTACTCGGATTTAATCAAAGTGACGCTGTTTTAAAGC
TTAATGAGGTTCAATACTTAAGAGAAATCACAAGTTTAATGATAAGTCCAAAATTTTTAGACGAATTCTA
TGTGATTTTGGATCAAAATAGAGAATTTATTTCTTATTATAAAGACTATCTTGTTGCAATAATTTACACC
GCACAATTTAATACTTTTCATTTAGACAATGATCTAAAAAAACCCGCTTTGGTATATTTGAGTGAGTATG
AAAATAATGTTGGGGACTTTGTTACTTTTGACTATATCAATGAAAACTTTGATTATGAAAAAGTAGCCAC
TTCGCTTTCATCAAGTACATCAAATTCCAATGAGCTGGTTGCTAAATGATCAAAAGAAATAGAGATATTG
ATAAAGCCATTGCAAGTCTTAATGAGACTAGAAAAAAGTATTTTAACTTGCTTGACGAAATTAAGAACGA
CAAATACTATTTTCCAGTAATTATGAATATTTGCTCATACGACTCGGTAAAGAAATTGCCTTATGACGAG
CTTTTAGAGGTAAATAGACTTGCTGATATTAAATTAGAAAAAGAATTGTATGAATTAATTTTAAGCAAGT
GAGGGCTTAATGAGCGACAAATTCACCATTAAATTTAAAGGGATTCTTGATCATGCTGCAACAAAAAAGG
CTATTGAACAAGATATTTCCAAAATGGAAAAATATCTTAAACCCAAAAAATCTAGTTTGGGTAGCACTAA
AGATATTGTAAAAAATAATTTGTCGGACAAGAAAAAAGAACTTAGCAAACAATCTAAATTTGAAAGCTTA
AGAGAGCGTGTTGAGAAATATAGACTTACACAGACTAAAAAGCTTATGAAACAGGGCATGGGGTTTGAGA
AAGCAAGAAAAGAAGCTTTCAAAAGATCTTTGATGTCTGATAGAGACAAAAGACGCCTTGAGTATAAAGA
GCTTGCAAAAGAATCAAAAGCAAAAAGTAAAATGCTCGCAGCTTCTCAAGGAAAAGGACTTGTTGCCAAA
ATTGCAATAGGTAGTGCTTTAGGAAATGTCATTGGCAACGCTGTAAGTAAAGTTGGTGGCGGGCTTATTG
GATTTATGTATGGATTTGCTAAAAAAGCAGTTGAAAATAAATCTAAAGAAGAACAACTAAAACAACTTAA
TAAAGTGTTTTACAGTGAAAAAGAACGTGAAAATATTTTGGGTGCTATTAAGGGAATGAAAGGATTTGAG
CGGAAATTAGAACAACAAGACTTTCTGCGAACATCGAGTGTGCTTAAAGGCCACATCAGGGAATTAAAAA
TTAATGATGAAGAGGGAGAGAATGTATTAAATGCAACAAAACTAGCAGCTATGTTTAGAAGTACGGGGCT
TGTTGGTGATAACGAAAGTGCTGTTGAAGTTGTTTCAAAAATACTTAAAGGGGAACTTACAGAAGCTTTC
AATATATTGAAACCTATAGACAAATTTGGAGAAAAATATCTAGAAGCCATGAAAAACAAGTTAGAGTTTC
TAACTCAAGAGGGAGGGAAAAAAAAGCTAAGGCCAGAGATAATTAAAGACTTAATAAAAGATATATCATC
TTTGAATATAATGGGTCATTCTGATGAAGTTGCTTTAGCTAAAAGTAATTTAGCTAAAATAGAGCAAAAT
CTTGAAGACGTAACTAATAATGTTTTGATGCCAGTAATTGGCAAAATTTCTGGTATTCTTGAAAAGATTA
TGAACCTTAATTTTGAACAAATCTTAAAACAAATCGTTGATGCCATAACAGGCGGTATAAAGGGTGCTTT
TGACGGAATAAAAAACATTGGCAGCTCATTATATAATACCGCTAGTAATGTTGTTGGTAATACTTATAAC
TTCGCGACTGGTTGGATTAATAATACGATTTTTGGAAAGAACAACAATAACACCGGGGGTGATGATTTAG
GAAATTTCAAATAAAAAGGAAATTCTATGGATATTAACAATAAAAATATTATCAATAATAATCTTGAAAA
GAAAAAATTCGAGGAAAAAATCAAAGATGTTGAAAAGAAAGAATTCTGGGAGATTACTCGAATAATAAGA
GATGTAATAACCCAAATATTTGCTCTTTTCGGAGCAGATAATTTTTTAGTGTTATTTCCAAGAATGGATT
TAAAAGGTTTTGGATATGTTCCTCAATTGTTTTTTATAAAACCAAAAACCGAACTCATAGCACGCACTTA
CAATACCAGTTGTTCCAAAAGACCAGTTATCAACTATTACGATAGAAAAGCGGAATATGTAAGCTACAAT
CCAGTAATGATTGGTGAAAATATCTCATTAAATGGTGGGGTATTAACCTCACTATATAAAGAAATGCTTT
CTTTGCTCAAAATGACTGTTTTTGGCAATACTATGCTACGTTTTGACGTGCATCTTGCAAAAGAACAACT
AGCAAATAGAATACAAGCTCAAGTTCCCTTTAGTATCTACAGTCCAACTTTTGGCCTAAAAGAATTAGCT
GTAATTACAAGTCTTTCGTTTAAGGATGTTCCTTTCATTGATGAAGTTGAAGTTAGTCTATCAATAGAAA
TTGTAAAAACATTTGAATTGGAAAAATATAAAGGATAATTAATGTTGCTACTACAATATGATTTTAAAAT
TGAATTTTACAAAGCAAAACAATCCTTAGAAAAGGATACAAGCTCTGGAGATTCTTTAATTGAAGAAACT
CCCAAAATTATAATAAATACACAACATGGAATTCATATTGATATTACCATATCTAATGAGTTTTCAAATT
ATAATTTTGTAAAATCTAAACGAACAAAAATTGTACTTTGGAATTTGCCCTTAGACTTCACCAACGACAT
TGAAGTAGGAGATATAGTAAAAATACACTATAAAAAATTTGCTCATGAAAAAAATTTTGATTTCATAATG
TCGGGGTATTTAGGAACTCCTATGAGCACTGATTATCCTGGTGGTGATTTTAGTGTTGAGCTTGACGTTC
GGTTAGCAATTAGTAGCAACTTCTTTGATCGAAAATTAGAGAACAAAAACTTCAAGGGGAAAACGGTGCA
AGAGGCAATAGAATCTGTGTTTCCTAATCGCAATATTATTAATATGGACAAAGAAGATCGTCTTAAAATC
ATTGAAAAAGATATTTATGCCACAACACCAAAAGAATTTGTTGACAAAATAAAAGGAATATATATTCATG
ACGTAATAGCTGATGTTGGTGGTGACAGCTTTGATGTTGAATGTAATTTTATATTTACTAATGATATAAC
AACTGAAGCAGATGAAAATTACAAAGCTTTAGAAGATTATGGACTTGAATTCATTCCACAACAAGAAATT
GCTATTGAAGGTGAATACAAGATAAAACGTGTATATTGGAACGCACAAACATTTTACACACATAAATTAA
AAATTGGCGATAAAGTTTCATTTATTGATGGATTAGGAAAAATGATAAAAACCACCATAAAAGAAACAAG
TGCAAGACTTAGCAACGCAGGAGAGTGTTCATTAATACTTAAATTAAAGGATGATTCTGATGATTCTGAT
TAAATGCATAAAGTAAAGGGGATTAAAATGACTAAAGACTATAAAATTTACAGAATGAACCAGCGTCTTT
ATGGTCATGCTTTAGCACAAGAGGACGTTAAAAATTGGATTTATTCAAACATTTTTATAATTAAAATTGG
CACTGTAAAGGAGTTTAAACAACAAACTCAAGAGGCTATTGTTACAATACCCGAATTTGAAGATTTAGAA
ATTCACACAAAAAATATCTCTAATATCAGTTTAGAATTATCAAAAGGTGATAACGTATTGCTACTTCAAT
CAAGCGTTAATATTTTTGATAAAAATAACGATATCCACTTTGACAAACATCATTTTTATATACTTAGTGC
AATTAGCCCAAAGACTTTAAATCTAATTTCTGATACTGTTAAAATTAAAGCAAACAATAAAATTGAAATA
GCCAATGAAATAACTTCCTTAAAATCAATTCTAGAGAGTATTGTAAGTGCTATTAATGGAATTACTGTAA
AAGGACAAGCGGTCGTTGACTATGCAAGCTTACAAATAGCAACATCTAGAATTAGCAATAATATTAATAG
TTTGTTTAAGTAATTTTTGCTAATTATGGTATAATTACTAGTATGGATTTAAGATTAGGCAATAATTTTG
AATTGGTATTTAATAAAGATATATCACTTGTTGATGGAATTGATGAACAAAAACAAAGATTTTTGATATT
TTTAAAAACCTTAAGGGGTAGTTTAAGCTATGCTCCTCATTGGGGATTGGACTATTTCTTACTTTTAAAA
CTGTTAAAAATTAACAATCTTCACGCTGTAAAAAATTATTTTCATGAAATATCTAAAGAGCTTAACTTAG
ATTTAATAAATATTTCAACTACTATACAAGACAACAAAGCACATATATCCTTTTTTTTCTCGGGCGATGT
TTTAAATATGGAGTTTAATTTATGAGCATAGTTTTTGATTCTGATTTTGGCATTTTAAAACGTACAATTA
AGGATATTGTAAGAGCTAAAAGAGAATATTTGCGTGTAAATTATGGTATTAATATTGACGACAATCAAAG
CTCAATTTATAACATTATTGCGTCTTCTTTGGCATTAATTGAAGAAGAAATAATTAATGAGCTCAATCTC
TTTTTTTCTAAAATGAAACCTGGTGGTACTTATTGGGCTGCTATTGAAGAACATATTTCTTCAAAAAGCA
CAACTTACAGTGCAGTTCGCAATGCTTTACTTAATCTTGAGGGGGTTGAGTATACTAATATTAAAAGTGC
CGCTGGTAAAGCCAACATATATCTAATTCTAAAAGAAACTTTACTAGACGCTAGTAAATCTACTATTAAT
AGTTCCGAATTTAAAGCCAAACTTTGGGAAACATTATATCTAACAACCCCTAGTGGTACTTTACTTGAGG
GGGACATAGAAATTGATGGCCTCAATTCAACTGGACAACGAAAATCCTACAAAATATCGCTAGGAAAAAG
AAAATATGTTTATATGAAAGTAAAGTATAAACTTGACCTTAAAAACTATCTCTACTTAAACATAGACTCT
CAAATTAGAGACATTTATTCTAGGATTATTTCAAATAACTATTCTGATATGGGAATTAGCTTTGAATATC
AAGACTTTTTTGCTCCAGTTAATGAAGTTAAAGGAATTAAATTTATGGAAATAAGTGCCTGTATTAAAGA
CACAGACACTGAGAGTATTGCAAAAATTACTGATAGCGATTTTAAAAAAAATCAAGATATTACTATTACT
GATGATACAATGCTCCTTTTCAATACTACAGATAGATTGCTTATTGATATTGATAGTTAACAAATATGAA
AATACCTAATTTATTCAATGGCACTGAAGTTCATAAATTTATACTTACAGAAACAGAATATGCACAAGCA
TTGCTTAATGAACTCAAGTCTCTTAATTCTAACTTCCTATCCATTAATGTAATAGAAAATATAAAATCAA
GATATATTGCAATATGGATATCTCAAGTTTTATCTATCTTTTATGCAAAAACTCAAACTTTACAAAGTAT
TACAAGCAATATTAATAGCGTTATTTTTGCTTTACGCCATATTGGTACTGATGAGTCGTTTAGACTAATT
TTCAAGGCCTTTTTAAATGTGGACATTGAAGTTACTACTCCTGAAGCTGGGGTTATTGATATCTCTTTAA
AAGGGGTAATAAAAACAAACTTTACTACATTTATTTCGCCTAGCACTAAGAAAGGAAAACGACTAAAAAA
GATAATTCTTAGAGAAAAGAAGCCGGGATATGCTGCATCTAAAAAGGCTTTAGTATTCAACTCACTTCCT
AAGGGCTATGATCATTCAATTTATGCTTTTATTAAGAGAATTATTCCTATTGGTAGAGTTCTCAAAATTA
ATAATACAGATGGTAACAATATTATAACTTTTAACAACTAAGGAGGTTTTATGGCTGATGATCAAGAAAA
ATTACTAATTGATGAAGAAGAAACGGTTCAAATAAAAGATTTAAATAAGGTTACGACCGTTAACGATACT
GATCTTTTACTGCTTGATGATGGAGCTGCAAGCAGTAATGCTATCACCTTTAAAAACTTTTTAGATGCTT
CTAAAGACAAAATATTTAAAGGAGAGGGATTAGACTATTTTAAGCAGATAATTAAGTCTACAATTGCCGA
AGAACTTGCAGCTGATAAAGATTTTGTAGAAAAAATTTATGCTAAAATAACGGACAAATTAATTAACAAC
GATTCTACTAATATTTCTAACCTTTTTAGTAAAATTAAATCACGCCTTACAGATAGCATATCATCAGCCA
CTTTATCTAGAAGTGATCATCTTTTGATAATGCCTTCATCAGATACTATTCAAAAAACACCCGTTCCTAA
ACATATACTTGGAGTACCATCAAATCTTGCTTATGGCAGCATAACTAGAAGTACTACACTTTATCCTTCT
GACTATGAGAATAACGCGATATTTATTAATATGGAAGACAATGATGATGTAACTCTTATTTTTTCTAAAA
GTTACGATAATTCTCCCGTTTATCTTGATATTGAAATTCAAGTAAAAATCAATGATAATAGGATGCAGAA
AAAATCATTAAAACTTCAGTATTCTGATGAAACTACATACAATAGGGTTTATGAAATTGCGGGCCCCCGC
GGACTATTCACCAGAATTCCCATTTATAAAGGATGGTATGTCCAAAAAAGAGCCTCCTTGTATGGAGATC
CAGTCCCAGATCTTTTAAAACTGTAAACTTTTTAGCAAAAATTATGATTTTGGTATATAATATACGTATA
AAAATAAAAAATTAAAATGAAGGATTAAAAAATGGATACTATTAAATTAACCGAACTTCTTATCAATTTA
AACGAAATTAAACTTATAGCGGTAATGATTTTTGTAACAGTGCTGGTTTTAGGAGTATTAATTCTTCTCA
AGCCTTTACTAAAAGACATATTGACTATTGTAATAGGCAAGATTTTTAAGAATGGTAATGGTAATGGCAA
AAATCACATTAAAAAAAGAGATTAACTTATGAAATTATCCAAAGATAATGTTGAGCTTGGACTTACGTCT
TTATCAACCCTTATTGATATATTTTCTAAATTTGAAGATGAATTTGATGAAATTGCACATAAAGGATTCT
TTTTGGTTTATGAGCTGTATTCTCATTATAAATTAATCTATACAGCAAATATGGAAAGACTTGAGAGTGC
ATTAACCCCAGCAATAAATGCGGCACTCGCTCCTTTAAATGCAAAAATCAATACGGTTATTGATTTGGTT
AATTCTAATGATAAAAATCTAAAAATATCCAATGATCTAAAATTCAATAAAGACGGAAAACCTATCTACA
AAGAGAGAGCAAATAATGCAAAAGAACACTATTGAATTGGGACTTAATTTACTATCTAGCTTAACTAACA
TAGCTAAAACTGATACAAACATAGATCATAATTACATTAATACTTTTAGTAAAGTAATAGATTTTTTCTA
TAAAACATATATAAGCACACTAAAATCTATGGAAACAGCTGAATCAACTAAAATATTTGAAGAAATAAAA
GACATTTTAAAATACAATATTGAGATAATAGAGGCTATCTCTTATGACAAAAATAAAAAAATTATCACTT
CACTTAAAGCAAAACGCAACAAAATTATGAAAGAATACATCAAAATGCTTAAAAGGAGTGAAAATGCTTA
AAAGATTGCATTGTTTACTAATTGTTTTGTTGTTATGTTGCACCACTATTGCTAACCTACCAGAAGAACC
AAAACCGCCAATTATTCCAACGCTAAAATCTTTAGCTAAATATGAAACACAACTTTCAGAGTATGTTATG
TACCTAGTAACATTTTTAGCTAAAACAAAAGTTAAAGTTAATGATCCAAATTATCCAGAATATCCTTATC
CAGATTTATCAACACTAAAAGACGAACACTCCATAACTGCTGTAAAACATAATATCAACATATATTTAGA
GTACATTAAAAAAACAAAACCAATAGCGGAAAAAGTCTATAATAAATATTCCCAGTTAAAAATGTAAATT
ACAAAAAGGTTTTTCTTGCAAGAAATTCTCCTTTACATATAAAAATCTCTAAAGCCAATCAATCTAAAAT
AGTGTATAATATGACCATAAGGGAAAATTTTATGGAAACAGTGTCAACAAATATTGCAAGTGTAACTCAA
GAACAAATATATAAAGAATTTATTAGGCTGGGCATGGAACAACTAATAGCACAAGATTTATCTAAAAGAT
ATTATCACAATGAGCTAACATATAGAGATTTAGAAAATTTAGAAAAACAATTTGATATAAAATTTGATAA
TCTTATTTCTAAAATAGATAGTGTCAAAAGCGAACTTAATACTAAGATTGACAATGTGGAAAAGAATTTA
AATCTAAAAATAGATAGTTTAGATACTAAGATAGATACTGTAGAAAAGAATTTACAAAAGGATATATCTA
ATTTAGACATCAAGATTGATGCCGTAGAGAAGAATTTACATGTTAAGATTGATGCTATTAAAAGCGAACT
TAATACTAAGATTGACAATGTGGAAAAGAATTTAAATGCCAAAATAGATACTGTAGAAAAGAATTTAAAC
ACTAAAATAGACAATGTTGAAAAGAATTTAATGTCTCTTTCAGAAATGCTTAAATGGGTATTAGGAATCA
TGGGAGCAATGTCTATCACAATGATAGCCGGGCTAATATTTGCTTTCATTTCTAAATAGCTACTACCTCA
CTTAAAACATATCAATTCAAATAATAATTGTTTATCCCATATTTAGTATTAATACTTAGTTAAGTGAATA
TTAATAATAAAAAAAGGAGTAACAATGAAAATTATCAACATATTATTTTGTTTGTTTTTACTAATGCTAA
ACGGCTGTAATTCTAATGATACAAATACCAAGCAGACAAAAAGCAGACAAAAGCGTGATTTAACCCAAAA
AGAAGCAACACAAGAAAAACCTAAATCTAAATCTAAAGAAGACCTGCTTAGAGAAAAGCTATCTGATGAT
CAAAAAACACAACTTGACTGGTTAAAAACCGCTTTAACTGGTGTTGGAAAATTTGATAAATTCTTAGAAA
ATGATGAAGGCAAAATTAAATCAGCACTTGAACATATAAAGACTGAACTTGATAAATGTAATGGAAATGA
TGAAGGAAAAAACACCTTCAAAACTACCGTTCAAGGGTTTTTTAGCGGCGGCAATATAGATAATTTTGCA
GATCAAGCAACTGCTACCTGCAATTAATCTAGCAGCCCCCATAATGGGGGCTTTAACATGTAAGAATCTT
GCTATGCTGCAAATATCTCATCAAACCGTTCGTATTCTTTTAAGATACTAAAGAATATTAATGGACTAGG
GCCATAAGCAGTCCTCTTAAACGACACAAACTTTTCAAAATCTTGTAAATCCTTTAATCTATTATTTTTC
TTGAAATAGTTTTTTATAATCTCCGCCCAATAGTTTACACTCTTAAAATCACTATTTTTCTCAAAATACA
AGATTAAATCAGATTCAATTTTCTTGATATCATCAAAATTATTGGAGTCTATATTCTGAATAAAGCTTAT
TTTTTGAATAATTGAGTTTATATTATCTTTTGTTGTAGGGCTATTTACCCAATCTTTTATATTAGACAAA
GCTTCTTTAAAAACACCGTAATAATAAAGCCTATCTTTTTTTTGTTCTTGTTTAATATCTCTTTTCTGGT
TTTGAATAGTGTTATTTTTTTGAATTTGATTAATCTCTTGTTTTTGTTCTCTTTTTTGTTCTTGCTTTTG
ATTAACACTAGATTGTTTGCTAGGCATAGAATTTTCGTTTTCGTGATTATTGTAAATAGGAGCTGCATCA
GTATCTATTTCACTTTCTATACCAAGAGCTGCAACTAAAGCATACCTTTTGACATAAGTAATGCCTGAAC
CAAACATCTGATACACTGTATTTGTAACTTTAGACCCATTTTCATTGTTCCATTGTAAATTTTCTGTAGG
AATTCGCGTATCAAAAGAAAATTCATATCCAGTACTTGTACTGTAGAATGTAGTCCTAATATAATCAACT
ATGCCATATTGACCCTCTATAGAAATTGGATATTGCTCAATATCAAGCTCCAAATTGTGCTTTTTAATAA
CATTTTTAATTTCTCTAACTATTTCATTGAAATTTTGATATTTATATCCATATCCTTTAAGACTTTTGTC
AATCCCTGGTAAATTCATTTTTAGGGTTTTCATATCTTTTCTGAAGCTTATTTTTGCTTGAATATTATTT
TGTATTTCTTGATTATTATTGTTTGAAAGATTTTCCATCTTTTTACTCCTTTTATAGTAATAAATATAAG
TATATAGCAAAAACTATTTTTGCCAACTTTTTTACAAAAATTTTTGTAAAAAAGAAGTGGGACTTAACCA
AACTCTTTTCTCAAAGAATCTCGTTAAGTCCCCACTATATTATTATTTTTTGCAAATTACTATAAAAGGT
AGTTAAAACTGAAAAATGTTCAAATAACTACGCTGTTTGTAGTATAGCCCAACTTAGAATTAAAATCAAT
TTGTATTTTTACTAAGTTACAAAAAGTGTATTAATTTAACAAAATTAATAATTAAAATTTAATATTCTTT
TAGAAAAGTATTTACTTTTAAATCAAAATTTTGCATTATAATAGTAATTATTAATAACTATAAAAGGAGT
AAAAAATTGAAAGGTTTTCCTAAAAATACAAAAAGTCCAACTTGCCACAACAAACACCAACATAAATTAA
TATCTCTTACTTCAACACTAGATTATCTAAACAAAAAAGATAAAAAATATAACCAAAAAAACATACTCTA
TTACTATAATGAAAATTTAAAAAGAAATGGTCTAGCTCCAACTACACTAAGAACAATGCAAAATTATCTT
TACAAATTAGAAAAAGTATTAAAAGTTACAACTAATTACTACCAACACATGGGTGTAAATTGTGGAACTG
AAATTTACTATAAGCTAAAGTATCCTAAAAAAGAATGTTACCAGAAAATCAACAAGTACTTTAAAGAACG
AAAAAACTCTAGATTTAAATCTAGAGTTAATACCCATTTTAAAGACAATGTTTCCAAAAATAGTAGTGTA
AATTCAGTGGAGTGTTTAAGTAATAAAAATAATATAAAAGAAGAAAGAAAGATTAAAGAAATAGAAAAAT
ATCAACTAAGAAATTATTTCAATAATTGTAACTTTAAAACGGAAGAAGCTCTTTCTATTTTGTATTTAAA
TATTGATAAAGATACTAAGATTGAGGCAATAAATATCTTAAAACAAAATGAAATTGCCCTAATAAAAAAA
TTCAATATAAAAAAATCTTGCATGAAAGAAAAACAAAAAAAATTAAAAGAAATTCTATACAACACTAGGA
AAAAATTAGAAGAAAACGGGTACAATCCCAAACAATTAGAAATAAATTTACAAAAAGTATACGAAAATTA
CAAATATAAGCCCCACTTTATTATTGAAAATCATAAATATAGCGATTTAAACAATATAAAGCGTAAATTA
GAAAAGTCGATTGAAAGAAAAAAAGAAAATTCTCAACAAAATTATCAAAATTTAAAGGAAAATATTTTCA
ATATCCTTATTGAACAACTAAAAAAAGAAACAAATATTGAAATTCTAAAGCCTATTGTAAAAGAATATTT
GAATAACCAAAAGAAAATAGAATACAATAAAGTATTTGGTACATATCATCTTGAATTATCAGAAATAATA
AAAAATGAAAAAAATTCTTTAACCACAGAAGAATTTAGCATAAAGGCCGTATAAGGATTTAACATGGAAA
GTGCACCAGAACCTATTGAAACTGTAAAAAAAGGTAAATGTAAAGTTGAATGCCAAAATAAAGAACGCTT
TATTTTAATTGAAAAAGAAAATGGGAAAGCAATGTACCATACAAAAATAATGATGGATATTTATAAATTT
GGAGTTTATGAGAAAAAACACGAATTTAGATTATCATTGAGGGCCTTATTTAATGGAGAAAGAATTGTTG
AAGAAACTCATTTATACCCAATTAAAGAAGGAGATAAATTTATTGGTATTTTTTATGGCTACAGAAAACC
AATAAAAAAGCCATTAATAAAGTATCAAATAAACGGGGCTAGAAAAGCATATGCATTAGCAAGGGCATAT
TATATGGAATTTAGATTTAAAGCCGGAAGTGTTTTTTGCTATTTTAAAGGGCTATATCGTTTATTGGATA
AAAAAAGAACAAATAATCATTACAACAAAGTTTTATTTAGTATGTTTACGGATTTAGAACAACAAGTATA
TAAATTTTATGGGAAAAAATACCCGGAACAAGGACCGTTAATAAAATGGATAATAAAAAACCTAAAATAA
TAACAATAGCGTCAATTAAGGGCGGTGTTGGCAAAAGCACAAGTGCAATTATATTTACAACTCTATTGTC
TCAAGATTGGAAAGTGCTTTTAATTGATATGGATACACAGGCATCAGTAACTAGTTATTTTTACAAAAAA
ATAATAGAAGATAATTTTAATTTATTGGAAAAAAATATATATGAAGTTTTGAAGGGGAATGTATTAATTG
ATAATTCAGTTATAAATATTAGTAATAATTTAGACTTGATACCTAGTTATATAAGTTTACACAAATTTAA
TAAAGAGGCTATAACATTTAAGGAAATTAAACTTCAAAAACAGCTATTAAATTTACAATCCAATTATGAT
TACATAATAATTGATACAAATCCCAGCCTAGATTATACGCTAACCAATGCTTTAGTATGTAGTGATTATA
TAATAGTTCCAATAACAGCAGAGAAATGGGCTGTTGAAAGTTTAGAACTTTTAAAGTTCTCAATTAGTGA
TTTAGCCATTGATATTCCAATTTTTTTAATAATAACTAGATTTAAAAAAAATAATACCCATAAGGCACTA
TTTAGTTCGCTTAAAGACAATAAGAATTTTTTGGGGTTAATTTATGAAAGAGAAGATTTAAATAAAAAGA
TAGCAAAAAATGATCTATTTAATTTAAATAGAGATTATATGCTAGAGTACAAAAATATATTAAGTAAATT
TATAACAATAATCATGTCCAGGTAACTGGACATGATTGCCATTTTAAATGAAAGGAGTCCATATATGGAG
ATAATATTGAACAAAAGAAACCTAGAAGTGCTAAATGAAGCCGAAGAACATTACAAGAAGTTAAAGCAAA
GATTAAAATCTAGTTTTCAACAAGAAATTTATTATAAGATGGAAGTTATTAAGATATTAAAAGAAATAAA
AGATAACGAATATTATAAATTAGATGGATACAGAACATTTGAAGATTTTATCAAAGATTATCATTTAGCA
AGGAGTCAAGCATATGACTATTTGAAAATAGCAAATGCAATTAAAGATGGCATTTTAGAAGAAGCTTATG
TAATAGAAAATGGTGTTACAAAAACTCTTGAGTTCTTAAGAAAATCGCCAAATGTTTTGAAAAAATCTAA
ACAAAATCCAATAAAACCCTTAAGATTTCAACTTAAGAGTCAAGAAAGTTACGACTTTTATAAAAGTAAT
GCTAAATTTACTGGATATCTTTTAGACAAATTATTTAATAATGAAAAGGAAATGATTAAAAAAATTATGA
AGGAATATAAACAACTGAAAGGATAGTAAGAAGTTTTATGACTAATTTAGCGTACAGAACATATAACATA
GAAAGCATAAAAAATGAATTTTTAAACATAGGGTTTAGTGAGGAGGCAATAGATTTTGTTTTTCTTCATA
ATGATAATTTCAATTTTGAATTTTTAAAAGAGAAAATAATCGATTTAGAAAAGAATTTGAGAAAAGATAT
ATCTAATTTAGATATAAAAATAGATACTGTAGAAAAAAGTTTAAATCTAAAAATAGATACTATAGAAAAA
AGTTTAAATCTAAAAATAGATTTTGTAGAAAAGAGTTTAAATGCCAAAATAGATAGTTTAGATACCAAGA
TAAATAATGTAGAAAAAACTTTACAAAAAGATATATCCAGTTTAGATACTAAAATAGATAGTGTAAAAAA
CGAACTTAATTCTAAAATAGATAGTATAGAAAAAACCTTGCAAAAGGATATATCTAGTCTAGATAATAAA
ATAGATGTTTTAAAAAATGAACTTAATGCAAGCAATAGAACAATACAAGTAATTCTAATAATGGGAATAA
CACTTGCTCCAATTATCTATTCTATATTTAATAAGTATTTCTTTAATTGAGAATGATTAAAATTTTTTAA
AATATTAAGGGAGTATATAGCGTATTTTTTAAATAGAATACTATAATCTTGATTTAAATTCTTTAAAAGA
AACATTTTATTTTTACTTTCTTTTAAATTTAGAACTTATTTGAATTTTTTAACAAGAAAATCTAAATAAG
TTCTTTTATTTTAACAAATACAAATTGATTTTAATTCTAAATTAAACTATATTCAATTGTTGAAAAGCGT
TTATTTATTATAATAATTTCTGTAAAAAGCCTGACAAAAATAGTTTTTGTTATATATATGTATGTGTATA
GCTAAATAAGTATATTGCTATCAAAAAAATCCAATTAAGTTGGGTTTAGCTAAGTTCTCTAACAAGAGAA
TTTAAATAAGCCCAACTAATTTTTTGTAAAATTTTTTGTAAAAAAGTTGGCAAAAATAGTTTTTGCTATA
TACTTATATTTATTACTATAAAAGGAGTAAAAAGATGGAAAATCTTTCAAACAATAATAATCCACAAGAA
AATATTCAAGGAGAGCTCAAAATGATAAGTATTAATCAACAAAGTTTTACTGGTTGTGAAATATTTGAGG
AAAAATCTTCTCCCATTAAAGAAAAAAGTAAATTAAGTAAGATAGGCAAGAAATTGCCAGGAATAAGTAG
TCAAGAATGTTTTAGATTTAATCGCAATATTGATTTTAGTGTGCAAAGAAACAAGTTAGATAAATACGGT
GCTAGTGAAGTAGGCAATATTCTTGTTGGAGGTGCTGGGCTGAAAGATTTAATGATAAACAGAGTGCTTA
AATATTTTAATATGAGTCTACCTTTTGAAGAGAATTTATATATGCTCAAGGGCAAAGAGTTAGAGAATTT
AGGATTTAGAGAGTTTGTTAAAGCATACGGTGATAATATTGATATTTTATATAAAAATAAATATGCCAAC
GGAGTTGATAAGTATAATTATTTCAAAAAAATGGGCAGTTCAGAAACTTTAGTGGGCTCAACAATTGATG
GCTGGTTTATTAATAATAATGGCGATTTAGAACTATTAGAGATTAAAAGTAGCGACTCTAATTATATGAG
TAGTGCTATTGCTGAGTACAATAAAAATGGCAATTTTTTAAGCAGTAAATATTTTTTCAAATATTATATA
CAAGCACAAATGCAGCTAGCATGCACTGGGCTTGAGTATTGTAATTTGTTCTTTTTAATAGATGCTGCAC
CAATTAACTGTAAGATTAAAAGAGATGAGGCCTTAATATCAAAAGTGTTTGAATTTGTTAATAAATGTGA
ATTAGAAATTATAAATTTGAAAAAAGATATTTATAGTAACTATAGAGAGGAATACTTAATGGCACATAAT
TTTAACGAGGATACGTTTATAAAACTTGTTGAAGATTTAGTAGAAAGGAGTGATTTTTATAGTTCTGGAG
TTGAGTTTGATTGGGCAAGAGAATTTATAGAATATGTTGATTGTGCAGACCTTGAAATTAAGGATAATCA
ATCTGCTGAAAATCTTGCGTATGATTTAATGGAGATTGATAGTCTACAAAAAGAATTAAATAGAATCCAA
AACGAAAATAAAAAAAGAGAAAAGCCCATTAAAGATAGGTTGAAGATGCTAATTTACAATATTACAAATA
CATATCCACTAATTGAGCAGCTAAATTATAAATTTGGAGAGTTTGTGTTTACTCTTGACCCTAAGAAAAG
GGCAATATCAGATAGATTGAAGGGACTACTACCAACAAGTGGTACAGTATTTTTCCCTAGCAATATAGCA
TTTACAAATAGTGTTAGTGTCCCCATGTGAATGGGTGCACTAAAAAATTAAAAAAATAAATTTAATATAG
GAGGATTAATTAATGCTTATTAATAAAATAAAACAAGATAATAGAACTTTAAGACCGGAGATACAAAAAT
GGGGTTGTTACTTTTTGTGTCTACATTATTATACAAGCCTATTTAAGAAACGTGAATTTAATGCTTATGA
GATAAATGCAGCGTATTATAGATTTATAGGACTTGGATACATTAAGAGTAATTGTTTTATTATAAATCCA
TGTATGATACTTAATTATTACGGAATTAGAAGTAGCGTGAGATATGAATCTTTAAATTATTTAGGTGCAG
CCAATGAATTTGAAATAAGTGAAGTTAAAATCGATAAGGTTAATGGATATCACTTTATAGCAACAAAAAA
TAAAGAAATATTATATGATTCACTTGACTTGAAGCCTCGTGGGAAAATATTTAAAGTAACTTCAAAGCGT
ATATTTAGACTAAAGTAGTTTTTTTAAAGTTTAAGGTTATTTTTCATGCATTTATAAGCGTGAATTTTGT
TAGCAGCAGAGAGTCCATAAATATTATCAATTTCATTGGTTGAATGATATTTCATAAGTTCTTTAATCTG
GAAAGAGTTATAGCCATTAGATTTTAAATTTGAAATAAATAAATTTCTAAATAAATGAAGAGATTTATTA
GCACGAAAGCCTGATTTTTTAAGAAGAATTTTAAATTTTTTAGAAATATTGATAATGCTAATTTGATTAT
CTTTAAATTTATGTTTGGTTTTTTGGAAAAGGTAGGTACGCCTTGAGTCGAGATTTTTGTCATTAAAGTA
ATTTTCGTGAGCTTTTTGAATAGCCTCAAATTCTTCAGATTTGATGACAATTTCTCTAATGCAAGTGATA
TTTCTTTTTTTAGCTACATTTACTTTTATATTGTAGAAAGTTTCTCCAGTTTTGCTTAGTAGCGGGGTAA
TATCTTGCATTTTAACTTTTTGAATTTCTGCACCCCTGCACCCACTTATTGCGAGTAGATGTAGAAACCA
ACCAGAAATTGGGTCAGTTTGTTTTAATGTTTTGACGCATTTTTCAATTATTTTGCTACTTTTTGAGGTT
AAATAAAACTTAGGAGTTGGTTTTGAAGCTTTTTTAGTAGGCTTAGAAGAAATTTTTAGTGAATTTTTAA
GAATTTTATTTTCATTTACCACATTTTGATAATCTTGAAATAGTTTGAGCATAAAATCCATATTGAAATT
ATTTAAATTAAAATAATTATTAATATCCATAAAATCCTCTCCTTAGAAGTGTTACTTTTAAATTAAGTAA
AAGTAATAAAAATTTAATAAAAATGCAATTTATATTTTATCAAAAACCTAAAATTTTAGTCAAATTTTGG
GTGTTCTCATTGCATGCGAAATTTGGGTTGTGGAGTGGCTGTGATAAACAGAATAGGCATTTTTTGAGGG
TGTCGGATAAGAAAGACAGTATACTTTATCTAATATATAGCAAAGACTTTGAAATTTAAGTTGTATGGAT
TTTGTAGTCTTTTGTAATGAGTGGTGCATTTGCAATGGAGAGATTTTGGGGAGTTGGTTAAAATTATATT
TGCGTTTTGTTAATATGTGATAGCTGAATGTAACAAAATTATATATTTAAATCTTTGAAAAATTGTATTT
ATTAGGCATTGCGTTAGACTTAAGGATTTTAGGAGTAACTTATGAATAAGAAAATGAAAATGTTTATTAT
TTGTGCTGTTTTTGCATTGATGATTTCTTGCAAGAATTATGCAAGTGGTGAAAATCTAAAAAATTCAGAA
CAAAATCTAGAAAGTTCAGAACAAAATGTAAAAAAAACAGAACAAGAGATAAAAAAACAAGTTGAAGGAT
TTTTAGAAATTCTAGAGACAAAAGATTTATCTAAATTAGATGAAAAAGATACAAAAGAAATTGAAAAACA
AATTCAAGAATTAAAGAATAAAATAGAAAAATTAGATTCTAAAAAAACTTCTATTGAAACATATTCTGAG
TATGAAGAAAAAATAAACAAAATAAAAGAAAAATTGAAAGGAAAAGGACTTGAAGATAAATTTAAGGAGC
TTGAAGAGAGTTTAGCAAAGAAAAAGGGGGAGAGAAAAAAAGCTTTACAAGAGGCCAAACAGAAATTTGA
AGAATATAAAAAACAAGTAGATACTTCAACTGGGAAAACTCAAGGCGACAGGTCTAAAAACCGAGGTGGT
GTTGGAGTGCAAGCTTGGCAGTGTGCCAATGAATTAGGTTTGGGTGTAAGTTATTCTAATGGCGGCAGTG
ACAACAGCAATACTGATGAATTAGCAAACAAAGTTATAGATGATTCTCTTAAAAAGATTGAAGAAGAACT
TAAGGGAATAGAAGAAGATAAAAAAGAATAACAGTGGTATCTTTTAAGATAGAAATTCAAAACAAAGGAG
AAAACAAAAAGTATGAATAAAAAAATATTGATTATTTTTGCTGTTTTTGCACTTATAATTTCTTGTAAAA
ATTATGCAACTGGTAAAGATATAAAACAAAATGCAAAAGGGAAAATTAAAGGATTTTTAGATAAGGTTTT
AGATCCAGCAAAAGATAAAATTACTTCAAGTAGTTCAAAAGTAGATGAATTAGCAAAAAAATTACAAGAA
GAAGATGAAGATAATGAATTAATGCAGGGCGATGATCCTAATAACAGAGCAATAGCACTGTTACCAGTAT
TGCCGGAAAATAGTCATGACAATCCACCAGTACCAAAAGTAAAAGCAGCAGCACAAAGTGGTGGTCAACA
AGAAGACCAAAAAGCAAAAGAATCTAAAGATAAAGTTGAGGAAGAAAAAGAAGTTGTAGAGGAGAAAAAA
GAAGAACAAGATAGTAAAAAAGAAAAAGTGGAGAAGCAAAGTCAAAAGCAAAAAGAAGAAGAGAGAAACT
CTAAAGAAGAACAACAAAAACAAGAAGAAGCAAAAGCTAGAGCAGATAGAGAAAGAGAAGAACGACTAAA
ACAACAAGAACAAAAAAGACAACAGGAAGAAGCTAGGGTTAAAGCAGAAAAAGAAAAACAAGAAAGAGAG
GAACAACAAAAACAAGAAGAAGAAAAGAAAGTTAAATATAAAATTAAAACACTTACAGACAAAATAGATG
AAATAAATAAGGATATTGATGGTATAAATGGTAAAACAATTGTAGGAGCAGAAGAAGTTATAGATAAAAT
TACGGGGCCTGTATATGATGATTTTACTGATGGGAATAAAGCTATATACAAAACTTGGGGAGATTTAGAG
GATGAAGAAGGCGAAGAATTAGGAAAATTATTGAAAGAATTGAGTGATACTAGACATAATTTAAGAACCA
AATTAAATGAGGGTAATAAAGCATATATTGTTCTAGAAAAGGAGCCTAATTTAAAAGAAAATGTAAATGT
TAGTGATATTCAATCAGATTTAGAAAAATTAAAATCAGGATTAGAAGAAGTTAAAAAATATTTTGAAAAT
GAAGATAATTTTGAAGAAATTAAAGGATACATTGAGGATAGTAATTCATATTGATAAAGAACTTTAAATG
TAACTAAATTTTATATACACAAAATAGCAGCTGGTTATTTTTTAAACTAGCCGCTATTTTTTTGTAGATT
TCATTGTTGTGAATATAAAAATGTTTTCTATAAAAATTTTCATTCAAAAAGTGCCAAAAACTATTGTTTA
AAATATTGTTTATTTATATACTCTCTAGAGTTATGATGAATATAAATGAGATTTCAGATTTTTATGATTG
CTTGAGTCCAGGCACAAAAAAGGAAATAAGCAAACTTTATGGAGTTAAACAATTAACTCTGAAACAAAAA
AAGGATTTTTATAGAGGTTTTGTATCAATACAAGAATACAAAAGAAAAACCGGAAAAAGTATTGATGAAA
TCGCAGATTATATTATAGATCCTGCAAAAAATTTTATTAAAGACGTTCTGAAAGATAAGCATATAATAGA
AAAGTATAAAAATTTCCAAAATAGGAAGTTTGATTGTAGCTACAAGAAAGGAATGCTAGAAAAATGTTTG
GAAAAGATGGGTGAGAAGTATTCTACCCGGTTTTTGAGTATTGTTTCTAATATTATGGATGAGATTGGTA
ATAAAGATCCAGAACGAGAATCAATAAATGTGGTTCTCGACTTTGTAGAGATATTATTTATAATCATGCA
CTATTATGATAAGGGAATTTGCACAAGGAAGTATCTTCTAAAAACAATAAAAGATTTTTCCAAATTAGTA
TAATCAGGTTATTCCAAAATTCAATAAACTAGGTAATTGCTATTTCTAAATTAATAAAAGACAATAAATA
TCAAATATCTATCAATAAACATCAAAAATATAATAGTTTATGTTAACAATTAACAAATTGATTTACTATT
TAGAGTAACAAGTTGTTAATTTTGTTATTTTAGGAGAAATTGTTTTGAAAAAAGTTAAAAGGCCTTTTGA
TGATTATGTTGTGTATTTTAGAGAAGGATCGTTAAATGATAGAGAAATAGCGGATAAATTGGGAGTTTCT
AAAGTAAATGTGTGGAGAATGAGACAAAAATGGGAAAGTGGAGAAAGTGTTGTTAACCAAGACTCTAGAC
TAACAATTAGTGAAGATACTTTAGAACACCTTTTATCACAAACTTTTAAATCAGAAGTTAACGCTAGGAA
AGTTATAAGTGAATTAGATATAGAGTGTGCTAATTTAAAATTAGGATTTATACGTGCATTTAAGCAATAT
TCTAGTGTTGAACTGACTGGTATGCGAACTAAAATAGAAAATTTAAGAGCCGAAATTGACGCTTTAAATA
AAGCAAGTAGTAAAAAAAACAAGCAAGTTGTTAATGGAGAAATTAATTCTTTAAAAAGCGAGCTTGATGA
ATATATAAAGGAGTGTTCAATAAGAGAAATGGAGCTTTACTATGAATGTATGAAAAAACTTACAACTGCT
AATGAGGCTGAAAGCAAAAGCAACTACAAAAATAGTAAAGGGCACAAGTGAACTTATATCAAACAAAACT
TTTTACAACACTACAAAAGGAATACAAAAATAAATATGGAGTTGATATATCGCAATTTATAAAGCTAACA
AATTCTTCAATTAATTTTGATAAGTTTGAAGAAGAACAGCTAACTTTAAAACAAAAAAATGTGATAAAAA
GCATTAAAAAGAATAATGAAAAGAAGATTATACTCAGTGGAGGTATAGCTAGCGGCAAAACGTATCTTGC
ATGTTATCTTTTTCTCAAAAGTTTAATTGAAAATAAAAAGCTATATTCTAGCGATACGAATAATTTCATT
ATAGGGAATTCACAACGTTCAGTTGAAGTTAATGTTTTGGGACAATTTGAAAAGCTATGTAAACTTCTTA
AAATTCCTTATATTCCAAGACATACAAATAATTCATATATTTTGATTGATTCACTACGTATTAATCTATA
TGGTGGAGATAAGGCAAGTGATTTTGAAAGATTTAGGGGAAGTAATTCAGCACTTATTTTTGTGAATGAG
GCTACAACTTTACACAAGCAAACTTTAGAGGAAGTCTTAAAAAGACTAAGGTGTGGGCAAGAAACTATTA
TTTTTGATACTAACCCCGATCATCCGGAACACTATTTTAAAACCGATTATATTGATAATATAGCAACTTT
TAAGACATATAATTTTACAACTTATGATAATGTTCTACTTAGCAAAGGATTTATCGAAACTCAAGAAAAG
CTATATAAAGATATACCATCATATAAAGCAAGAGTTTTGCTAGGTGAATGGATAGCAAGCACCGATTCAA
TTTTTACACAAATAAATATTACTAATGATTATGTATTTACTAGCCCGATAGCATATTTAGACCCAGCATT
TAGTGTTGGAGGGGATAACACTGCATTATGTGTTATGGAGCGAGTTGATGATAAGTATTATGCTTTTGTA
TTTCAAGACCAAAGACCAGCCAATGACCCGTATATTATGAATATGGTTAAGACCGTTTTAGAGAATTTTA
ATGTACATACACTTTATTTAGAAGATAGAGACAATACAAAAGGTGCTGGTGGATTGACTCGTGAATACAT
GTTGCTAAGAAATAATATGGGTCAATATTTTAGAATTGTTCCAGTTAAGCCAAAGTCTAATAAATTTAGC
AGAATAACAACGTTAATTACGCCGTTTACTTATAAGAAACTTTACATTACAAAGTACAGCAGTTCTTCTG
TATTTAATGATATTTATTCGTATAAAGGAGATAACAAAACCCATGATGATGCTCTTGATGCAATATCTGC
AGCATATTTGATGTTGTCTTTAGGGTATAGAGAGAGAAGTGTTCACTTTGGCAATCAAAGATTTTTGTAA
>plasmid_cp32-8
ATTTTATTGACAAAAATATTAGTTTTTGCTATCATACATCTAATTTAATAAAGAGAAGTAAAAAGGTGTG
TGATTTAAGAAAAACAAAACTAATAGATAAAATAAGTTCACTAGAACTATACAAATACTCAATATTTTTT
AGAAATTACATTGAAAATGTAGCAGAAGATTGTCTCAAGAACGGACTTATTCTTGAGAGTGCTGCCCACA
ATGTTAGTGAGGTTGAACTTGCTAGGTTAAAGGTACAGCTTAAGAATGCTCTGCTTAATTGTATTATAAG
CTACCGTTTTCATGGGATTGGCTATGTTTTAGTAAAAACCAAAGATACCCTAATAGATCTCGAACAACCC
GTTAATATAGAATTACCTATTGGTTTTGAATACCTTGATTATGAATATGTAAGAGATTTGGGAGTTGATT
TTGATCATATAACCTATAAAGTAAAATCCAACAATAAGAACAATTCTTTAGACGCAGTTAAAATACATAA
AAGTCGACTTATCATATATGAAAACTTTGATTATATCTTAAAAAGATATGTTCCGTGTTATACCGAAAGC
TTTTTACTAGATATTTATTTATTTGAAAAGATATACGTAGAAATAGAAAGACGTATTGAAAACCACAATT
TCTTGTTTTATAAAGATGAATCTTTAGTACAACTACAAGACGCACTCTCTAGTGCAACAACTTCTTTAAG
TGCACTTACTCAGAGCAATAATGATAGGGGAAGTGGCATTTTATCTTCTTTTTTGAGAAAACAAAATTCA
AACAATCATAGTAAAGATATTTCTAATTTAAGAAACCTTAATGACTCATTATCACAGGAGCTTGCTAGGC
TAAAAAGCAATCTAAATAATGAGGGAATGTTTTATACGGCCACCCCTAGTGCTAGTTTAGAGGTTATTAA
ATACGATCTTAGCTACTTAAAGGAGGCTTTAGCATTAATTAAGGCAAAAATTGGTGCAGATACTAAAGAG
CCCTTAACCAGAAGTTTTAATGAGCAGGCTAAAGGACTAGGAAATGATGGTAAAGGTGATAGGAGTAATT
ATTACGATTTTCTCAAAGGTGTACAAGAACAAGTTGAGAACTCTTGTAATTTAAAACTTACAAAGTATTT
TGGGCTTGATATGAAGTTTAATTCTCTGATTATGTTAAGTGAAGAACAAAAAGTGGAAAGAGATATAAAG
CTAATTGAGCTTTACAGTAAATATAACCAGCTTATACAAAGTAGCTCATTTAATAATGAGGAGCTAGCGA
TGTTAAAAGAGAAATTATTCTCATTTTGAGAAAAGGAGTTAAAAGATGACTGAGAAAGAAGAAAAAGAAG
ACCTGCAGGCACAAGATAAAGAAGAGCAGCAAATTAAGGCTGATACTAAAGTTATCAGTGTGCAGGAATT
TGAAGAGTACATGCGTTTTAAAGAGCAGGCAAATAGTAAATCCAAAGAGACAAGTCGAGATTTAAGTATA
AATGAACGAATAACAAAAGAACTTGCAGAAGTTGAAGAGCGGGAGCGTATTGAAAAGCAATTGTTACTAG
AGGCTGAGCGAATTAATGAAATTGATACACTTGCAAAAGCACATCTTAGCAATCATTTTAACAAAGAGGT
GCTACTTGCAAAAGGATATACATTAAAAGACATTATGCAAGCACAACGTAGAGAACTTGTACGCAAGTTC
GTTCCAATTGAGCAAATTAAAGCTATTGCCAAAGTATCAGACATAAGTCATATCGATGGAGAGATATTAG
AGCAACTTGTTTCTTTAGCAAAAGTGAATATTAAATTAAGAAAAAATGCGAGTAGCAGTTCTTCTTCTGT
TGACTCTATTAAGGGGAATATTGCTATTAAATCAGAAGAAAGAGCAAGTTTGCTTGATTCTAATTTTGTA
CCTATTAATTTCACAGAATTTGTACAAGCGATAAGTAATACATACAAGCAAAGACGAATTCAATTTTATG
AAAATCTAAAAAGACATAAAAGAACAAGTATTGCCTAAAGGAGTTTTTAAATGAGTGATATAACAAAAAT
TAAACAAGAATTTGATAAGAAAGTTGCAGAAATTCAAGCATTAATGAAAAATCCCCAACAAGACTCAGGA
TTGCTTAGCAATTCTATTGATTTTAGAGACCAAAATCTAATTTTTTCCAATTCTGGTGGGGTTTGCACTA
GCAGTAAAGACAAAATAGAGAATTACCCTGCTAAAGGGTATCCGTATAAACGGGGTGTTAAGCTTAGTTT
TGGAGATGGAACAACCGAACTAGAAGTTGAGGCTGGTGGTGGAGACGATTTATATGGAGTGTGTTCCGAT
ATAGATGAGTTTAGCGGTATGGCAACTGTTATACCAATTACAAATAACTTTACTGGGTATTTAACGCTAA
AGAAAGATGGACAAAATGGTGTAAATCCAGGAGATAAATTAAATTTTAACCAACATGGGGAACTTGAAAA
GGTCACTGGGGCTCAAAAATCTGTTAATGCAATAGCACTTTCAAAGGCACACAAATTAACTGAAGATTTA
TTTATAGTGCTTGCTAGTGTATTTGGGAATAGAGCAATAAAAGGGTAATAAATTATGGCTTTAAAAGGCA
ACATGCAAGTAGAAAATCTTGAGGCTGTTGAGGACCCACAGGTAGATTTAGGGGCACAAGTTTCCGCTGC
TCCTAGAGCTAAACGGCAAGCAAGACAAGCTGAGGACGTACAAGGGGAAGATCCCTATTTGGAGTCAATT
AGCGAGCTTGATGATGTTCTTTTAAAATTTAAAAAATATTCAAAATCAATGAGTTCAATTGAAAATAAGG
TTTTTAGCAGTTCAAGTGGCTGTTTTAAATCCAAGAATGAGCGAGTTGATGCATATTCATTTGCATGTTC
AAGTTATACAGACAAAATAGAGGAATACCTTTACGATCCAGCGAATAGTTTTCCATACAAACGCGGCGTT
AAACTTGTTCCAAAAGAGAACTCTATATATGTTGAAGTTGGAGCTGATACTGATATGTATGGGATATGTG
TAGATGTATGTGAGTTTAGTTGTACTGCATATGTATTGCCAATTACTAACAATTTTGAAGGGTATCTTGT
TACAAGGAATCCAAGTATAAAAATAGGAGAAATACTAGACATAAATAATAACGGTGTTATTATCAAGGCC
GGAGGTGGGCCACCAACCGCAATTAACATATATGCTCTATCTGATTCATTTACAATCAATTTTGCACCCG
AAGATGGAAATCAAGATCAAAATAGATATCCTAGGCAAGAGTATTCTATTAATTTGATAAAAGTTGCAAT
TTTTGGAAATAGAGGCCTTGAGAAAACAGTAAATCCTGATGGTGGTTAAACTTTGGGCGAATAAAAGGAG
GTAAATAAATGGGAGATACAACGCAATTAGTAAAAGAGTATCAAGAGAAAAGAAGTAAACTGGAAAAGTT
TATGAAAAATCCCCAACATGACGCTAGTTTGCTTAGCAATTCTAATGAATTTAGAGACAAAAATGTAGAA
TTTTTTGCTTCTGGAGGCACTAGAACTAGTAAGTTTGACAAATTGGAAAATCATCCATTTTTGGGGTATC
CGTACAAGCGTGGAGTAAAAAGAGTTATTCAAGAGGCTCAAGATAATCAAAGTCACTATGAGCCACATGT
TGAGGCTGGTGGAGGTGAAGACTTATATGGAATATGCATTGACATAGATGAGTTTAGTAAAACAGCTACT
ATTGTGCCAATTACCAATAATTTTGAGGGCTATTTAGTGGCAAAAGATTCTACGGTTAAAGTAAAAGATA
AACTTATTTTTAATAAAGACGGTGCTCTTGAAAAGGTGACTGGAGCACCAAATAAAGCAACTATTAATGC
AACAGCATTGACTGATGCAAAACAAATTAGCAATGAGGTTTATTTAGTAAAAGTAGCTGTATTTGGAAAT
AAAGCTATGAGTAGAAATTAATAATATTTGGGAGGATTTAATATGGAATTATTTGATGAAAATTATTATG
CAAAAGCTGTGGCAAATATCATAGGAGAAGTTAAAGATCCTATTATGTATAAATGGTTTTCGCCCGATCA
AATTGAAGATGTTGATCTACAAATGGGATATCAAAAAACCGTAAAATGGGACGCGTTTTTAAATGCTAAT
CCTACAACAATTGCCAATGAGGTTAATACTATCTCAACTATTGGATTTAGTTCTGAAGTGGTAAGACTTA
ATTATTTGAAATTACAGTATAAATTCAGACATTTAAAGCAGACTTCTGAGAAATTTTATACTTCAGATTC
ATATATTGGGGACATTAATAATAATTTACTTCCTTTTGCTCAAGCGTATAAGCTTGCAAGTAGTGAAATT
ATTAAACTTATTAATCACTTTGTATTAACCGGGACTGTTTCGATTCAAAAAGATGGGAAAAATCAAAAAC
GCCTGCTTCCAAATATGTATGGGCTGCTTAATATGCCCGAGCAGATAAAAGAAGAGGTTGCTAGTGGTGA
TAAAGATAAAATGGATAAAATCTTTGAAAAGATTGAGGCTGGACTTTCAAAGTTAGAACTGGGCGACGAA
TTTTCCACCCCGATGATGGTAATAGTTGACCCAGCAACGTCACTTAAACTAGTAAAACCATACGCAGCAG
CACAGGGTGCAGCAAGTAGTTGTGAAAAATGGGAAGATGTTTTAATTCAAACTATTAAGGCTATTAATAA
TAGAGAAGATGTTTACATTGAAACTTCAAACTTGCTGAAACATAAAATACTCATTTATCCACTAAATTCT
GAACTTATTAAATTTAAACCTAGCAAGTATATGCTACCTACACCGAATGAACAAGTTGATAAAGACTCAA
CCGATGTAGCTCATTCATACATTGATTTTGTTTTAGGCGGTCTACTTGCTACTAGAAAAACTATTTTGCA
AGTTAACATAAAGCAAAGTTAAAAGTATAAGGTAAGTGAAAATGAGTGAACAAGAAAGCTTACAAGCACA
AGTTGCAGGAGAAGAAGAACTTTTAGTAACAAAACTCCATTCAGAAGTGTTATTGCTATTAGGAATAGAC
AAATTTGCACTAAGCAGGCAAAATTTTCTACTTCATTTATCCTTACTTCAAGCTATTCTAGTAACACGCG
GTATTGATGCCAGTTCACTGACGTATGAACAAATATTTTTACTTACTTTCTACCATATGGGCTGCCAATT
AAGAAAACAGGGAGTTGTTCGAGAATTTGAATTTGATAGGATCAAAAAAGAGAAATTCAATGAACTTGAA
CTTGATTATTATCCTAGTAGCAGTGGAGGCGAAGAAGGCGGCGAGGGGAGTTGTGGCTCAAACAAGAATT
TTTGTTCACAACTTGATGCATTTTTAGAAAAACTAAAAAGAGAAACTTCAACGCCATCTTGTGTGGGGGT
TGTCTAATGAATGGTGTTAGGAAAAGACTTTCTGATATGTCATTTCGCATGATCAACGTATTTAAGGATC
CTAAACCCTTAAAGTTTTATAAAGGTACTGTTGTAAAGCTTGAAAATGATTCTTCTTATCAGAGAGTATT
TGATAAAACTAAGTACATTGAATTTGCAGGAGTTATTATTGACATAAAGCCACAAGAACTTGCAATTCTT
TATGATTCTGATATGTCTGATATTCAAGGATATTCCAAACTTTACACATATCAAGACCTTAACTATGAAC
CAAAAGACCGAATATCAATTGCAGATTTAGTTTACTTTGAAATATTTAGTATTGACTCTTCAATAGGATA
TTTTACTTTGGTTTTAAAGGAATTTATATGGACAAACTAGAATTTAAAATGGAATTGGAAATTGGGTGGT
TTGGTGGTCGTGCAGGTATTGCTAAAATGCATGAAAAAGGGAGTAGCAATTTACCAGCAAGAAAACATTT
AACCAAAATTGCTAGTAGTTCTGAGTTTAGAGAATATATCAATAATAGCTATATAAATTCTAAGTTTAAT
CTTGACCCTAAATCGGGAATGGAGGCTATTGGACAAGCTTTTATAAGATACTATGAAAATTATCTACTAT
CAGCACAAGTCACTCCAGCCTTAAAGGCTAATACAATCAAAAGTAAGTTTAAAAGGGGTAGTAACACTGC
AGCAATTCCACTTGTTGATACAGCCAAAATGTTATCAGAGATTACTTATAAGGTAACACTTGAATGATTT
TCACTTTAGATATGGTATTAAATCATTTAACCCAAATATTTAAAGGGTTTAAGGCATATGCAACTGAAAA
TAATTTTGAGTGCGATATCATAAATACCTACAATCATCCATATCTTTCAAAAATCACAGCTGCTAGCTCA
AATATAATAGCATTGAAATTTGATGGTACAGAAAATCTATTTGATCATAATTATAGAGCCGGTGTATTTT
ATGAAAATGCTTTGGAATTTAGTATAAATTTTCAAATATATATTATTGCAATAGTGTTAAACGCCAAAGA
CTTTGACGCTAATTCACGCATGTTAATGCTTTATAGTATGCTTAGTGACTTTCTACACAATAAAGCTCAT
AAGTATAATTTGCCCAGTCTACAACCCGACTATATTAATAAAATTAACTTCTACATTTACCCAACATCTA
ATATGCAAACAGTTGGACTGATTAATTTAGGCACAAAATATAGCAACCATGCATACAGTGCATCTATAGC
ATTTAATGCTAGTGTAAAAGCAATTGAAATTTTAAAGGAGGAATACGAAATTGCCGCAAGATACAATTAG
TGTAAGTTTGCTTGACTCTAGAATTCAAGCTAGTAGGCCTAATTATTATAATCCACTTTTGGTTTACAAA
ACAGCTAAAATCAAAGTTAATAAAGATGCTGCTAGCTATAAAATATTGAATTTAACCGTTAATAATTATG
AAAAACAAATTGAAACTTTAGAAAAAGAGAATGGAAATGGAGAAGATCAGTTTGGAAAAGAAAAAACACT
GCTTAAAACTGCAATGTCAAATTTTTTCAATTCAAGCGAAGAATCGTTAAAATCAGCCGATCTTTTCATT
TATAAGGATAAGCCTGAAGAGCTAAAAAATTATCTTAAAGTACATAGACACACTTTTGTTGTACTTATTA
ACACTGAGGGAGATGCGTCAGATGATGGACTTAAAATTTACAAAGATGACTATAATAAATTCAAAAAGCC
TTCAACTTTTTTTGTATTCTCGACTAAAGAACAAGAAATAAAAGAACTATTTAAAGATAAAGGCAATACT
GAAAAAGAAAGAAATATTGCTGTTTACAGCAACAATAAAGACAATTTACACCTTAAATTTATAAGTCAAT
ATCTCCATCAAGCTAGTATTTTCCATGCTGTAAATCCTTATGGCATGCCGCTGGCTGCTACACCACTTGT
TGATGATACTGTAATTGGAAAGTTGCGAACTGCAAAAATCAACTTTTATTCACTTCTTAATGAAACTGGG
CTTGATGGTGTACCTGCCTTTAAAGAAGGTGTTGACCTAGCTGGAGGTGCAATAGACGAACAATTTACAT
ACCACTATATAAAAAACGAAGCGATTATTGAGCTTATTAGAATTTGGAACAAAAACAATAGGCAAAATAG
CAAATTATCTGCACTACAACTTAGTGGAGCTAGAGACAATGCATATACTTCAGCAATTGAATGTTTACTG
AAAAGGTTTGTGGATAGAGGACTGATAATAGAGTATAAAAATTTAAGGCTTACTCTTTCTCCTACGCCAC
AACTTAAATTAGAACTTAGCGTGAATATTACTTATAACTTTAGCATTAATGCTGTTGCTTTAGTAATTAC
TACTCAAGATATAGTTGATTATCAAAACAGCTTAAGTGCTTAAAAGGGGGGCTAAAAATGCAATTTTATG
ATTTAAGAGAAGTTTATTTTTCAATTGGTGGTACGCAGTTACATAGTGGCAAGCTAGAGCTTACAAGCGA
ACCTACAACAAGAGCAGTGATTAGTAGTGAAGATAAAGGTATGCCTGTAATAAGCTTAAGAGATCCCAAA
ACAATAACTTATGTTTTCAACATTGAAGTGACACTAGGTAGTCATGACTACATTTTGTTAACTGAACTTT
CTGATGAACAGTTTTACAACATGGATGTGAGAAAAGAGGATAAAATGCTTGATTTAGCATTCAATGATAG
AATTGCTACCAAAATTATTTCTAACTATGCAATTTTTACTGAAGAGCCTTCAAGAAGTTATTCTGCTGAG
GCCGAAAAAGTATCTTTTGAAATTAGGGCTATTAATTGCCAAAAATCTAAACCAAACAACTCTTAAAAGG
AGATTCTTATTATGATAATGAGATATAAAATGAAAATTTTAACTAAAAATAAAACTTATGAATATCCGCT
GAGAGTACTTCCCGTCTATGAATGGGATAAAGTGCTAGGATTTAATCAAAGTGACGCTGTTTTAAAGCTT
AATGAGGTTAAATACTTAAGAGAAATCACAAGCTTAATGATAAGTCCAAAATTTTTAGACGAATTCTATG
TGATTTTGGATCAAAATAGAGAATTTATTTCTTATTATAAGGACTATCTTGTTGCAATAATTTACACTGC
ACAATTTAATACTTTTCATTTAGACAATGATCTAAAAAAGCCCGCTTTAGTATATTTGAGTGAGTATGAA
AATAATGTTGGTGATTTTGTTGCTTTTGACTATATTAATGAAAATTTTGATTATGAAAAAGTAGCCACTT
CACTTTCATCAAGTACATCAAATTCCAATGAGCTGGTTGCTAAATGAACAAAAGAAATAGAGATATTGAT
AAAGCTATTGCAAGTCTTGATGAGACTAGAAAAAAATATTTTAACTTGCTTGACGAGATTAAGAACGATA
AATACTATTTTCCAGTAATTATGAATATTTGCTCATACGACTCGGTTAAAAAATTGCCTTATGACGAGCT
TTTAGAAGTCAATAGACTTGCTGAGATTAAATTAGAAAAAGAATTGTATGAATTAATTTTAAGCAAGTGA
GGACTTAGTGAGCGACAAATTCACCATTAAATTTAAAGGTATTCTTGATCATGCTGCAACAAAAAAGGCC
ATTGAACAAGATATTTCTAAAATGGAAAAATATCTTAAACCTAAAAAATCTAGTTTGGGTAGCACTAAAG
ATATTGTAAAAAATAATTTGTCGGACAAGAAAAAAGAACTTAGTAGACAATCTAAATTTGAAAGCTTAAG
AGAGCGTGTTGAGAAATATAGACTTACACAAACTAAAAAACTTATAAAACAGGGCATGGGGTTTGAGAAA
GCTAGAAAAGAGGCTTTCAGAAGATCTTTAATGTCTGATAGAGACAAAAGGCGTCTTGAGTATAAAGAAC
TTGCAAAAGAATCAAAAGCAAAAAGTAAAATGTTAGCGGCCTCTCAAGGAAAAGGACTTGTTGCCAAAAT
TGCTATAGGTAGTGCCCTAGGGAATATCATTAGCAACGCTATGAGTAAAGTTGGAGGAGGCCTTTTAGGT
TTTGCTAAAAAAGCGGTTGAAGAAGACACCAAAACAAAAAGAACACAACTTCTCAATAAAGCGTTTTATG
GTGATCCAAAAGAGAAAGAGGGTCTTTTAAAGATTATTGGCGGAATGAAGGGATTTGAGCGCGACCTAGA
AAAAGAAGAATTCTTAAATCAAGCAAGTGTCTTTAAGGGTACTTTAAGGGATTTAGATATGTTAAATGAA
ACTAATTTGAAAAACGCAGTAGAATTTGCAGCTATGCTTAAATCCAGTGGTGCTATGAGCAGCGAAGATG
CAGTAAAGGCTGTTAATAGTGTTCTTGGGGGTGATGGAAGTGAGCTTTTTGATCTATTAAAGAAGTCAGG
TGTTGGAGACAAATATATAGAAGATGCCAAAATGGCCTGGCAAAGCGGGGCACAAGTAGATCTAGAGTCT
AGAATTACCAAGATGATGGAAATGTTCGAGGATTTTAAATCTTTCGGCCTTACAAAAAAAGTCAATAATG
CTGAGAGTATTCAAAGTAATTTGGCCTCAGCTGAGCAAACTCTTCAAAACTTAACCACTACTGTCTTGGA
CCCATTACTTGACCTCATTAATAAGATAACTAATTACTTTAAAGACTTTGCGTTTGAAACACACATTATT
AATCCCATAATTAATGGCATTAAAAGTATTTTTAATCTTAATTATTTCTTTGCAAAATTAAAATCGATGC
TACCTGGATGGATGGGCGGAGATGAGGGTGCGGCTCTAAAAAAACTACAAGAAGAAATTCAAAATCAAGA
CAATGCTAACAGCACACCATAATTTTTACAAAAGGTAATTACTTATGACAAGTAACAAAAAAATTGCTAA
CAATGCAGCTAACAAAATAGATATTAATAATAAAATTACTAACAATCATGATATTGAAAAGAAAAAAATC
AAGGAAAAAATTAATGATATTGAAAAGAAAGAAATCAGGGAGATTACTCGAATAATAAGAGATGTAATAA
CCCAAATATTTGCCCTTTTCGGAGCAGATAATTTTTTAGTGTTATTTCCTAGAATGGATCTAAAAGGTTT
TGGATATATTCCTCAATTGTTTTTTATAAAACCAAAAAATGAACTCATAACACGCACTTATAATACTAGT
TGTTCTAAAAGACCAGTTATCAATTATTATGATAGAAAAGCGGAATATGTAAGCTACAATCCGGTAATGA
CTGGTGAACATATATCATTAAACGGGGGAATACTAACATCCTTATATAAGGATATGATTTCTTTACTCAA
AATGACTGTTTTTGGCAATACTATGCTACGCTTTGACGCTCATCTTGTAAAAGAACAACTAGCCAATAGA
ATACAAGCACAAGTCCCTTTTAGTATATATAGTCCAACTTTTGGCCTTAAAGAATTAGCTGTAATTACAA
GTCTTTCGTTTAAAGATACTCCTTTCATTGACGAAGTTGAGGTTAGTTTATCAATAGAAATAGTAAAAAC
ATTTGCATTGGAAAAATATAAAGGATAAAAAATGCTGTTACTACAATATGATTTTAAAATTGAGTTCTAC
AATGTAGATACATCAAAAAAATCACCTGATGGAATTCCTTTCGCCGAAGAAATTCCTAAAATTATCATCA
ATACACAAGATGGAATTCATATTGATATTTCCATATCCAACGTGTATTCAAATATTCATACTATAAGTTC
CAAACAAGCAAAAGTCGTACTTTGGAATCTTCCCTTAGACTTCACCGACGACATTAAATTTGGAGATATA
GTAAAAATATATTATAAGAAATTTGCTCATGAAAAAAATTTTGATTTCATAATGGCAGGAACTTTAGGAC
CTCCTATGAGCACTGATTATCCGGGTGGGGATTTTAGTGTAGATCTTGATGTTCGTTTATTAACTAAAAG
CAATTTCTTCAATCGCGAATTGGCAGGCAAAGAAGGCAAAAACTTTAAAGGCAAAACGGTGAAGGAGGCA
ATAGAATCTGTATTTCCCAATCGCAATATCCTTAATATGGATGAAAAAGATTGTCTTAAAATTATTGACA
AAGATATTTATGCCACAACACCAAAAGAGTTTATTGACAAAATTAAAGGAACATATGTTCATAACGTAAT
AGCCGATATTGGTACTGGTTTACGGGGATATGAATGCTATCTGATATTTACTAATTATATAAAAAAGGGG
GAAAATGTCCACTACGAGGCATTAGAAGACTATGGGCTTGAATTTATACCACAACAAGAAATTACTTTGG
GCACAACACTCAAAAAAAATCTTATATTTTGGAACGCAAAAACATTTTTCACACATAAGTTAAATGTTGG
AGATAAAGTCTCATTTATTGATGGACTAGGGAAAATGATAAAAACCACTATAAAAGAAACAAGTGCAAGG
CTTAGCAATACAGGAGAGTGTTCATTAATATTAAAGTTAGAAGATGATTCTAATACAAAACGTAAAAAAT
AAAGGGGACTAGAATTAGAATGAATGAAGACTATGAAATTTACAGAATGAATCAACGCCTTTATGGCCAG
GCATTGGCTCAAGAAGACCTTAAAAATTGGATTTATTCAAACATTTTTATAATTAAAATTGGCACTGTAA
AGGAGTTTAAACATCAAACTCAAGAAGCTATTGTTACAATACCCGAATTTGAAGATTTAGAAATTCACAC
AAAAAATATCTCTAATATCAGTTTAGAACTATCAAAAGGTGATTGCGTTTTACTACTTCAATCAAGCATT
AATATTTTTGATAAAAATAACGATATTCACTTTGACAAACATCATTTTTATATACTTAGTGCAATTAGCC
CAAAGACTTTAAATCTAATCTCTGATACTGTTAAAATTAGAGCGAATAATAAAATTGAAATAGCAAACCA
AACAACTAGCTTAAAAAAAATTCTAGATAATATTGTTAGTGCTATCAATGGTATAAAAATTATAGGGGAC
TCAGTAATTGACGAATCAAGCTTAAAAATAGCAACCGCTCAAATTAATTCTGATATTAATAGTTTGTTTA
AGTAATTTTTGCTAAATATGGTATAATTACTAGTATGGATTTAAGATTAGGCAATAATTTTGAATTGGTA
TTTAATAACGATTTATCACTTGTTGATGGAATTGATGAACAAAAACAAAGATTTTTGATATTTTTAAAAA
CCTTAAGGGGTAGTTTAAGCTATGCTCCTCATTGGGGATTGGACTATTTCTTGCTTTTAAAGCTGTTAAA
AATTAACAATCTTCACGCTGTAAAAAATTATTTTCATGAAATATCTAAAGAGCTTAACTTAGATTTAATA
AATATTTCAACTACTATACAAGACAACAAAGCACATATATCCTTTTTTTTCTCCGGCGATGTTTTGAATA
TGGAGTTTAATTTATGAGCATAGTTTTTGATTCTGATTTTGGCATTTTAAAACGTACAATTAAGGATATT
GTAAGATCGAAAAGAGAATATTTGCGTGTAAATTATGGGATTAATATTGATGATAATCAAAGCTCAATTT
ATAACATTATTGCGTCTTCTTTAGCATTAATTGAAGAAGAAATAATTGATGAGCTTAATCTCTTTTTTTC
TAAAATGAAACCAGGTGGTACTTATTGGGCTGCTATTGAAGAACACATTTCTTCTAAAAGCACAACTTAC
AGTGCGGTTCGCACGGCTTTACTTAATCTTGATGGGATTGAGTACACTAATATTAAAAGTGCAGCTGGTA
AAGCCAACATATATCTAATTCTAAAGGAAACTTTACTAGACACTAGTAAATCTAATATTAATAGTCCTGA
ATTTAAAGCAAAACTTTGGGAAACATTATATCTAACAACTCCTAGTGGTACTTTACTTGAGGGAGACATA
GAAATTGATGGTCTCAATTCAACTGGACAACGTAAATCCTATAAAATATCACTAGGGAAAAGAAAATATG
TTTACATGAAAGTAAAGTATAAACTTGACCTTAAAAACTATCTCTACTTAAACATAGACTCTCAAATTAG
GGACATTTATTCTAGGATTATTTCAAATAACTATTCTGATATGGGAATTAGCTTTGAATATCAAGACTTT
TTTGCTCCAGTTAATGAAGTTAAAGGAATTAAGTTTATGGAAATAAGTGCTTGTATTAAAGATACAGACA
CTGAGAGTATTACAAAAATTGGTGATAGCGATTTTAAAAAAAATCAAGATATTGCCATTAATGATGACAC
AATGCTACTTTTCAATATGACAGATAGATTGCTTATTGATATTGGATAGTTAACAAATATGAAAATACCC
AATCTTTTCAAAAACACCGAAATTCATAAATTTATACGTACAGAAACAGAATATGCACAAGCATTGCTTA
ATGAACTTAAGTCCCTTAATTCCAACTTCATATCCATTAATGTAATAGAAAATATAAAATCAAGATATAT
TGCAATATGGATATCTCAAGTTTTATCTATCTTTTATGCAAAAACTCAAACTTTACAAAGTATTACAAGC
AATATTAATAGTGTTATTTTTGCTTTACGTCATATTGGCACTGACGAGTCATTTAGACTGATTTTCAAGA
CCTTTTTAAATGTGGACATTGAAGTTACTACTCCTGAAGCTGGGGTTATTGATATCTCTTTAAAAGGGGT
AATAAAAACAAACTTTACTACATTTATTTCGCCTAGCACTAAGAAAGGAAAACGACTAAAAAAGATAATT
CTTAGAGAAAAGAAGCCGGGATATGCTGCATCTAAAAAGGCTTTAGTATTCAACTCACTTCCTAAGGGCT
ATGATCATTCAATTTATGCTTTTATTAAGAGAATTATTCCTATTGGTAGAGTTCTCAAAATTAATAATAC
AGATGGTAACAATATTATAACTTTTAACAACTAAGGAGGTTTTATGGCTGATGATCAAGAAAAATTACTA
ATTGATGAAGAAGAAACGGTTCAAATAAAAGATTTAAATAAGGTTACGACCGTTAACGATACTGATCTTT
TACTGCTTGATGATGGAGCTGCAAGCAGTAATGCTATCACCTTTAAAAACTTTTTAGATGCTTCTAAAGA
CAAAATATTTAAAGGAGAGGGATTAGACTATTTTAAGCAGATAATTAAGTCTACAATTGCCGAAGAACTT
GCAGCTGATAAAGATTTTGTAGAAAAAATTTATGCTAAAATAACGGACAAATTAATTAACAACGATTCTA
CTAATATTTCTAACCTTTTTAGTAAAATTAAATCACGCCTTACAGATAGCATATCATCAGCCACTTTATC
TAGAAGTGATCATCTTTTGATAATGCCTTCATCAGATACTATTCAAAAAACACCCGTTCCTAAACATATA
CTTGGAGTACCATCAAATCTTGCTTATGGCAGCATAACTAGAAGTACTACACTTTATCCTTCTGACTATG
AGAATAACGCGATATTTATTAATATGGAAGACAATGATGATGTAACTCTTATTTTTTCTAAAAGTTACGA
TAATTCTCCCGTTTATCTTGATATTGAAATTCAAGTAAAAATCAATGATAATAGGATGCAGAAAAAATCA
TTAAAACTTCAGTATTCTGATGAAACTACATACAATAGGGTTTATGAAATTGCGGGCCCCCGCGGACTAT
TCACCAGAATTCCCATTTATAAAGGATGGTATGTCCAAAAAAGAGCCTCCTTGTATGGAGATCCAGTCCC
AGATCTTTTAAAACTGTAAACTTTTTAGCAAAAATTATGATTTTGGTATATAATATACGTATAAAAATAA
AAAATTAAAATGAAGGATTAAAAAATGGATACTATTAAATTAACCGAACTTCTTATCAATTTAAACGAAA
TTAAACTTATAGCGGTAATGATTTTTGTAACAGTGCTGGTTTTAGGAGTATTAATTCTTCTCAAGCCTTT
ACTAAAAGACATATTGACTATTGTAATAGGCAAGATTTTTAAGAATGGTAATGGTAATGGCAAAAATCAC
ATTAAAAAAAGAGATTAACTTATGAAATTATCCAAAGATAATGTTGAGCTTGGACTTACGTCTTTATCAA
CCCTTATTGATATATTTTCTAAATTTGAAGATGAATTTGATGAAATTGCACATAAAGGATTCTTTTTGGT
TTATGAGCTGTATTCTCATTATAAATTAATCTATACAGCAAATATGGAAAGACTTGAGAGTGCATTAACC
CCAGCAATAAATGCGGCACTCGCTCCATTAAATGAAAAAATCAATCAATGCATTGACTTAGTTAATTCTG
ATGAAAAAAATCTCAAAATATCTAATGATCTGAAATTCAATCAGGAAGGAAAACCTATCTATAAGGAAAG
AACAAATAATGCAAAATAACACTATTGGTTTAGGACTTAATTTACTATCCAGCTTAACTAACATAGCTAA
AACTGATACAAACATAGATCATAATTACATTAATACTTTTAGTAAAGTAATAGATTTTTTCTACAAAACA
TATATAAGCACACTAAAATCTATGGAAACAGCTGAGTCAACTAAAATATTTGAAGAAATACAAGACATTT
TAAAATACAACATTGAGATAATAGAGGCTATCTCTACTGACAAAAGCAAAAGAATTATCACTTCACTTAA
AGCAACACGTAACAAAATCATGAAAGAATATATCAAAATACTTAAAAGAGGTGAAAATGCTTAAAAGATT
GCATTGTCTGCTAATTGTTTTGTTACTATGTTGCACCACTATTGCCAACCTACCAGAAGAGCCAAAACCG
CCAATTATTCCAACACTAAAATCTTTAGCTAAATATGAAACACAACTTTCAGAGTATGTTATGTACCTAG
TAACATTTTTAGCTAAAACAAAAGTCAAAGTTAATGACCCAAATTATCCAGAATATCCTTATCCAGATTT
ATCAACACTAAAAGACGAACACTCCATAACTGCTGTAAAACATAATATCAACATATATTTAGAGTACATT
AAAAAAACAAAACCAATAGCGGAAAAAGTCTATAATAAATATTCCCAGTTAAAAATGTAAATTACAAAAA
GGTTTTTCTTGCAAGAAATTCTACTTTACATATAAAAATCTCTAAAGCCAATTAATCTAAAATAGTGTAT
AATATGACTATAAGGGAAAATTTTATGGAAACAGTGTCAACAAATATTGCAAGTGTAACTCAAGAACAAA
TATATAAAGAATTTATTAGACTGGGCATGGAACAACTAATAGCACAAGATTTATCTAAAAGATATTATCA
CAATGAGCTAACATATAGAGATTTAGAAAATTTAGAAAAACAATTTGATATAAAATTTGATAATCTTGTT
TCTAAAATAGATGGTGTCAAAAATGAACTTAACACTAAAATTGATAATGTAGAAAAAAATTTACAAAAAG
ATATATCTAATTTAGATATCAAGATAGATAATGTAGAAAAGAATTTGCAAAAAGACATATCTAATTTAGA
TACTAAGATTGATAGTGTTAAAACCGAACTTAATACTAAGATTGATACTGTAGAAAAGAATTTAAATGCC
AAAATAGATAGTGTTGAAAAGAATTTAAATGCCAAAATAGACAATGTTGAAAAGAATTTAATGTCTCTTT
CAGAAATGCTTAAATGGGTATTGGGAATTATGGGAGCAATGTCTATAACAATGATAGCAGGGCTAATATT
TGCTTTTATTTCCAAATAGCTACCACCTCACTTAAAACATATCAATTCAAATAATAATTGTTTATCCAAT
ATTTAGTATTAATACTTAGTTAAGTGAATATTAATAATAAAAAAAGGAGTAACAATGAAAATCATCAACA
TATTATTTTGTTTATTTTTACTAATGCTAAACGGCTGTAATTCTAATGATAATGACACTTTAAAAAACAA
TGCCCAACAAACAAAAAGCCGGAGAAAACGTGATTTAACCCAAAAAGAAGTAACACAAGAAAAACCTAAA
TCTAAAGAAGAACTACTTAGAGAAAAGCTAAATGATGATCAAAAAACACAACTTGACTGGTTAAAAACCG
CTTTAACTGATGCTGGAGAATTTGATAAATTTTTAGAAAACAATGAAGATAAAATAAAATCTGCACTTGA
TCATATAAAAAGTGAACTTGATAAATGCAATGGAAAAGAAAATGGGGATGTTCAGAAAAATACATTTAAA
CAAGTAGTTCAGGGAGCTCTTAAAGGGGGAATAGATGGCTTTGGTGCAAGCAATGCAACTACTACATGCA
ACGGTTCCTAATAGCTATTAGCCCCCTATTTGGGGGCTTTAATCTTGCTATGCTGCAAATATCTCATCAA
ACCGTTCGTATTCTTTTAAGATACTAAAGAATATTAATGGACTAGGGCCATAAATAGGCCTCTTAAGCCC
CATAAACCTTTCAAAATCTTGTAAATCCTTTAATCTATTATTTTTCTTGAAATAGTTTTTTATAATCTCG
GCCCAATAGTTTATGCTTTTAAAATCACTATTTTTCTCAAAATACGAGATTAAATCAGATTCAATTTTCT
TGATATCATCAAAATTATTGGGGTCTATATTCTGAATAAAGCTTATTTTTTGAATAATTGAGTTTATATT
ATCTTTTGTTGTAGGGCTATTTACCCAGTCTTTTATATTAGACAAAGCTTCTTTAAAAACACCGTAATAA
TAAAGCCTATCTTTTTTTTGTTCTTGCTTAATATCTCTTTTCTGGTTTTGAATAGTGTTATTTTTTTGAA
TTTGATTAATCTCTTGTTTTTGTTCTCTTTTTTGTTCTTGCTTTTGATTAACACTAACTTGCTTGCTAGA
CATAGAATTTTCGTTTTCGTGGTTATTGTAAATAGGAGCTGCATCAGTATCTATTTCACTTTCTATACCA
AGAGCTGCAACTAAAGCATACCTTTTGACATAAGTAATGCCTGAACCAAACATCTGATACACTGTATTTG
TAACTTTAGACCCATTTTCATTGTTCCATTGTAAATTTTCTGTAGGAATTCGCGTATCAAAAGAAAATTC
ATATCCAGTACTTGTACTGTAGAATGTAGTCCTAATATAATCAACTATGCCATATTGACCCTCTATAGAA
ATTGGATATTGCTCAATATCAAGCTCCAAATTGTGCTTTTTAATAACATTTTTAATTTCTCTAACTATTT
CATTGAAATTTTGATATTTATATCCATATCCTTTAAGACTTTTGTCAATCCCTGGTAAATTCATTTTTAG
GGTTTTCATATCTTTTCTGAAGCTTATTTTTGCTTGAATATTATTTTGTATTTCTTGATTATTGTTTGAA
AGATTTTCCATCTTTTTCCTCCTTGTTTGTATTAATAAATATAAGTATATAGCAAAAACTATTTTTGCCA
ACTTTTTTACAAAAATTTTTACAAAAAAAATAGGGCTTAGCTAAATTCTCTATTATCTACTAAAGAAATT
AGTTAAGCCCGTGCTAAAAATTTTTTTGCAAATTCAAACAAGGTAGTTAAAACTGAAAAATGTTCAAATA
ACTACGCTGTTTGTAGTGTAGCCCAATTTTAAATTAAAATCAATTTATATTTTCACTGAATTAAAAATTT
CTATATTAATTTAACAAAATTAATAATTAAAATTTAATATTTTTTTAGAAAAGTATTTACTTTTAAATCA
AAATTTTGCATTATAATAGTAATTATTAATAATTCAAACAAGGAGAAAATATGAAAGGTTTTCTAAATAA
TGCGAAAAGTCCAACTTGCTACAACAAACACCAACACAAATTAATATCTCTTACTTCAACACTAGATTAT
CTAAACAAAAAAGACAAGAAATACACGCAACAAAACATACTCTATTACTTTAATGAAAATTTAAAAAGAA
ATGGGCTAGCTCCCACTACACTAAGAACAATGCAAAATTATCTTTACAAATTAGAAAAAGTATTAAAAGT
CACAACTAATTACTACCAACACTTAGGTGTAAATTGTGGAACTGAAATTTACTATAAGCTAAAGTATCCT
AAAAAAGAATGTTACCAGAAAATCAACAAGTACTTTAAAGAACGAAAAAACTCTAGATTTAAATCTAGAG
TTAATAAACATTTAAAAGACAATGTTTCTAAAAATGGTAGTGTAAATTCAGTGGAGTGTTTAAGTAATAA
AAATAATATAAAAGAAGAAAGAAAGATTAAAGAAATAGAAAAATATCAACTAAGAAATTATTTCAATAAT
TGTAACTTTAAAACGGAAGAAGCTCTTTCTATTTTGTATTTAAATATTGATAAAGATACTAAGATTGAGG
CAATAAATATCTTAAAACAAAATGAAATTGCCCTAATAAAAAAATTCAATATAAAAAAATCTTGCATGAA
AGAAAAACAAAAAAAATTAAAAGAAATTCTATACAACACTAGGAAAAAATTAGAAGAAAACGGGTACAAT
CCTAAACAATTAGAAATAAATTTACAAAAAGTATACGAAAATTACAAATATAAGCCCCATTTTATTATTG
AAAATCATAAATATAGCGATTTAAACAATATAAAGCGTAAATTAGAAAAGTCGATTAAAAGAAAAAAAGA
AAATTCTCAACAAAATTATCAAAATTTAAAGGAAAATATTTTCAATATCCTTATTGAACAACTAAAAAAA
GAAACAAATATTGAAATTCTAAAGCCTATTGTAAAAGAATATTTGAATAACCAAAAGAAAATAGAATACA
ATAAAGTATTTGGTACATATCATCTTGAATTATCAGAAATAATAAAAAATGAAAAAAATTCTTTAACCAC
AGAAGAATTTAGCATAAAGGCCGTATAAGGATTTAACATGGAAACTGCACCAGAACCTATTGAAACTGTA
AAAAAAGGTAAATGTAAAGTTGAATGCCAAAATAAAGAACGCTTTATTTTGATTGAAAAAGAAAATGGTA
AAGCAATGTACCATACAAAAATAATGATGGATATTTACAAATTTGGAGTTTATGAGAAAAAACATGAATT
TAGACTATCATTGAGGGCCTTATTTAATGGAGAAAGAATTGTTGAAGAAACTCATTTGTACCCAATTAAA
GAAGGAGATAAGTTTATTGGTATTTTTTATGGCTACAGAAAACCAATAAAAAAGCCATTAATAAAGTATC
AAATAAACGGGGCTAGAAAAGCATATGCATTAGCAAGGGCATATTATATGGAATTTAGATTTAAAGCCGG
AAGTGTTTTTTGCTATTTTAAAGGGCTATATCGATTATTAGATAAAAAAAGAACAAATAATCATTACAAC
AAAGTTTTATTTAGTATGTTTACGGATTTAGAACAACAAGTATATAAATTTTATGGGAAAAAATACCCGG
AACAAGGACCGTTAATAAAATGGATACTAAAAAACCTAAAATAATAACAATAGCGTCAATCAAGGGCGGT
GTTGGGAAAAGTACGAGTTCAATAATATTTGCGACATTATTAGCTCAAAAATATAAAGTATTATTAATAG
ACCTAGATACTCAAGCATCTACTACCAGTTATTTTTGTAAAAAACTTGAAAATCAAAAAATTGATCTTGT
CAATAAAAACATATACAGAGTATTAAAAGATACATTAGATGTAAATAATGCAATTGTAAATATTAAAGAG
AATTTAGATTTAATACCAAGTTACATAACTTTGCATAAATTTTCAAATGAATTTATACCCCATCAAGAGT
TGAGATTAAAAGATAGTTTAATCTTTTTAAAGCAAGATTATGATTATATAGTAGTAGATACTAATCCTAG
TTTAGATTTTACTTTATCAAACGCTTTAATAACTAGCAATTGTGTAATAGTTCCAATGACGGCAGAAAAA
TGGGCAATAGAAAGTTTAGATTTATTAGAATTTCATATTGAAAATTTAAAAATAAAAATACCAATTTTTC
TTCTTGTGACAAGGTTTAAAAAAAACAATACTCATAAAGAATTATTAAAATATGTTGAATCTAGGGAAAG
ATTTTTGGGATTTATTCATGAAAGAGAAGATTTAAACAAAAAAATTGCGGGCAATAATGAATTCAATATG
GATAAAGACTATATTAATGAATATAAAGAAGCATTATCAAAATTTTTTGAGATATATTAAAAAATTTATT
ATAAAAAAAATCCAGATTCTGGACTTTTTTGAAATAAAGGAGATTTTTTATGAAAATAGAATTAAATAAA
AGAATTTTGGCATCAGGGATAGATCCCGATGGTAAAAAAGAAGTGATTACCAATGAAGATAGAATTGCTC
ATTATAATGCTTTGAAAGATAGATTAAAGGCTAATTTTAGAAAAGAAATATATCATAAATTGGATAGCAT
CAAAATTTTGAAAGAAATAAAGGATAATCAATATTATAAAATTGATGGATATAAAAAATTTGACTATTTT
ATAAAAGATTATAAAATAGCTAGAAGTCAAGCTTATAATTACTTAAAATTAGCAACTGCGTTGCAAGAAG
GAATTCTTAAAGAAGATTATTTAATAGAAAATGGCATTCATAATTCTCTTGATTTAATAAAGGATAAAGA
AAGTCCAACATTAAAAAAGTCTAAACAAAATCCAATAAAACCTCTAAGATTTCAACTTAAAAATCAAGAA
AGTTATGATTTTTATAAAAGCAATGCTAAATTTACGGGATTCTTGTTAGATAAATTATTTATGGATAAAA
AAGAAATAATTAAAATAATTATGAAAGAATATAAACAATTAAAGGGATAATATGGAGGTTGTATGAACAA
TTTAGCTAACAGAACGTTTAACATAGGAAATATAAAAAACGAATTTTTAGAAATAGGATTTAGCGAAGAG
GCAATAGATTTTGTTTTTCTTCATAATGATAATTATAACTTTGAGTTTTTAAAAGAGAAATTGATTAATT
TAGAGAAGAATTTACAAAAAGATATATCTAATTTAGATATCAAAATAAATAATGTTAAAAACGAACTTAA
TGCTAAAATAGATAGTGTAGAGAAGAATTTACAAAAAGATATATCTAGTTTAGATATCAAAATAGATAGT
GTAGAAAAGAATTTACAAAAAGATATATCTAGTTTAAACACCAAAATAGATAGTGTAGAAAAGAATTTAC
AAAAAGATATATCTAGTTTAAACACCAAAATAGATAGCGTAGAAAAGAGTTTGCAAAAAGATATATCTAA
TTTAAACACCAAAATAGATAGTGTAGAAAAGAGTTTGAATCAAAAACTTAGCATGGGTAACAGACTAGTA
CATTTTATGATAATAACAGCAGCAATTCTAGGTCCAATTTTAAATGCCCTATTTATGAGGTATTTACAAT
ACATCAAATAATGATGTATTGTATAATTTGATTTTTAAAATGGTACATTATAATATTGATGAAGAGTATT
ATTAATTAACACTTAATTTTTGCTTTTTCATAAAGTAGAACTTATTTAAATTTTTTAACAAGATAACTTA
AATAAGTTCTTTTATTTTAACAAATACAAATTGATTTTAATTCTAAATTGGACTATACTCAATTATTGAA
AAGCTTTTTAAAATTATTTTAATAAGTGAATTCGGTTAAACCCTAGCTTTATTAAGTTCTTTAACAAGAG
AATTTAATAAAGCTTTTATTAATTATAATAATTTCTGTAAAAAGTTGGCAAAAAACAATTTATAATATTA
TTATAAATATTATAGGAGGGATATGTTATTATAAATCCGATTTAGTTTGGGCTTAACTAAGTTCTTTTGT
TTGAGAATATAGTTAAGCTCTTTTTTTTATAAAAATTGTTATAAAAAGTTGGTAAAAATAGTTTTTGTTA
TATATATGTATGTGAATAGCTAAAAAAGTGTATTGCTATCAAAACAATCCAATTAAGTTGGGTTTAGCTA
AGTTCTTAGACAAGAGAATTTAAATAAGCCCAACTATTTTTTTTGTAAAGATTTTTGTAAAAAAGTTGGC
AAAAATAGTTTTTGCTATATACTTATATTTATTAATACAAACAAGGAGGAAAAAGATGGAAAATCTTTCA
AACAATAATAATCCACAAGAAAATATTCAAGGAGAGCTCAAAATGATAAGTATTAATCAACAAAGTTTTA
CTGGTTGTGAAATATTTGAGGAAAAATCTTCTCCCATTAAAGAAAAAAGTAAATTAAGTAAGATAGGCAA
GAAATTGCCAGGAATAAGTAGTCAAGAATGTTTTAGATTTAATCGCAATATTGATTTTAGTGTGCAAAGA
AACAAGTTAGATAAATACGGTGCTAGTGAAGTAGGCAATATTCTTGTTGGTGGTGCGGGGCTGAAAGATT
TAATGATAAACAGAGTGCTTAAATATTTTAATATGAGTCTACCTTTTGAAGAAAATTTATATATGCTCAA
GGGCAAAGAGTTAGAGAATTTAGGATTTAGAGAGTTTGTTAAAGCATACGGTGATAATATTGATATTTTA
TATAAAAATAAATATGCCAACGGAGTTGATAAGTATAATTATTTCAAAAAAATGGGCAGTTCAGAAACTT
TAGTGGGCTCAACAATTGATGGCTGGTTTATTAATAATAATGGCGATTTAGAACTATTAGAGATTAAAAG
TAGCGACTCTAATTATATGAGTAGTGCTATTGCTGAGTACAATAAAAATGGCAATTTTTTAAGCAGTAAA
TATTTTTTCAAATATTATGTACAAGCACAAATGCAGCTAGCATGCACTGGGCTTGAGTATTGTAATTTGT
TCTTTTTAATAGATGCTGCACCAATTAACTGTAAGATTAAAAGAGATGAGGCCTTAATATCAAAAGTGTT
TGAATTTGTTAATAAATGTGAATTAGAAATTATAAATTTGAAAAAAGATATTTATAGTAACTATAGAGAG
GAATACTTAATGGCACATAATTTTAACGAGGATACGTTTATAAAACTTGTTGAAGATTTAGTAGAAAGGA
GTGATTTTTATAGTTCTGGAGTTGAGTTTGATTGGGCAAGAGAATTTATAGAATATGTTGATTGTACAGA
CCTTGAAATTAAGGATAATCAATCTGCTGAAAATCTTGCGTATGATTTAATGGAGATTGATAGTCTACAA
AAAGAATTAAATAGAATCCAAAACGAAAATAAAAAAAGAGAAAAGCCCATTAAAGATAGGTTGAAGATGC
TAATTTACAATATTACAAATACATATCCACTAATTGAGCAGCTAAATTATAAATTTGGAGAGTTTGTGTT
TACTCTTGACCCTAAGAAAAGGGCAATATCAGATAGATTGAAGGGACTACTACCAACAAGTGGTACAGTA
TTTTTCCCTAGCAATATAGCATTTACAAATAGTGTTAGTGTCCCCATGTGAATGGGTGCACTAAAAAATT
AAAAAAATAAATTTAATATAGGAGGATTAATTAATGCTTATTAATAAAATAAAACAAGATAATAGAACTT
TAAGACCGGAGATACAAAAATGGGGTTGTTACTTTTTGTGTCTACATTATTATACAAGCCTATTTAAGAA
ACGTGAATTTAATGCTTATGAGATAAATGCAGCGTATTATAGATTTATAGGACTTGGATACATTAAGAGT
AATTGTTTTATTATAAATCCATGTATGATACTTAATTATTACGGAATTAGAAGTAGCGTGAGATATGAAT
CTTTAAATTATTTAGGTGCAGCCAATGAATTTGAAATAAGTGAAGTTAAAATCGATAAGGTTAATGGATA
TCACTTTATAGCAACAAAAAATAAAGAAATATTATATGATTCACTTGACTTGAAGCCTCGTGGGAAAATA
TTTAAAGTAACTTCAAAGCGTATATTTAGACTAAAGTAGTTTTTTTAAAGTTTAAGGTTATTTTTCATGC
ATTTATAAGCGTGAATTTTGTTAGCAGCAGAGAGGCCGTAGATATTATCAATTTCGGAAGTTGAATGATA
TTTCATAAGTTCTTTAATTTGGAAAGAATTATAACCATTAGATTTTAAATATGAAATAAACAAATTTCTA
AATAAATGGAGAGATTTATTGGCACGAAATCCTGATTTTTTGAGAAGATTTTTAAATTTTCTAGAAATAT
TGATAATATCAATTTGGTTATCTTTAAATTTATGTTTGGTTTTTTGGAAAAGATAAGTACGCCGTGAGTC
AAGATTTTTTTCGTTAAAATAATTTTCGTGAGCTTTTTGAATAGCCTCAAATTCTTCAGATTTGATGACA
ATTTCTCTAATACAAGTGACATTTCTTTTTTTAGCTATATTAACTTTTATATTGTAAAAAGTTTCTCCAG
TTTTGTTTAATAGAGGAGTAATATCTTGCATTTTTACTTTTTGAATTTCGGCCCCCCTACACCCACTTAT
TGCGAGTAGATGTAGAAACCAACCAGAAATAGGGTCAATTTTTTTTAATGTTTTAACGCATTTTTCAATT
ATTTTGATAGCTTTTGGGGTCAAATAAAACTTAGGAGTTGGTTTTGAAGCTTTTTTAGTAGGCTTAGAAG
AAATTTTTAGTGAATTTTTAAGAATTTTATTTTCATTTAGCACATTTTGATAATCTTGAAATAGTTTGAG
CATAAAATCCATGTTGAAATTATTTAAATTAAAATAATTATTAGTGTTCATAAAATCCTCTCCTTGAAGG
TGTTACTTTTAAATTAAGTAAAAGTAATAAAAATAGATAAAAATAGTAATTTATATTGTACCAAAAACGA
AAAATTTTAGTCAAATTTTGTGAGTTCTCATTGCATGAGAAATTTGGGTTGTAGGGAGGCTGTTATAAAT
AGAATGGGCATTTTCTGAGGGTGTCGGCTAAGAAAGACTACATACTTTAGCTAATATATAGCAAAGACTT
TGAAATTTAATTTGTATGTGTTTTATAGTCTTTTGTAATGAGTAGTGCATTTGCAATGGAGAGATTTTGG
GGAGTTGTTTAAAATTACATTTGCGTTTTGTTAAAATGTAACAGCTGAATGTAACAAAATTATATATTTA
AATCTTTGAAATATTGCATTTATTATGTATTGTGGTATGATTAGGACTTATGGAGAAATTTATGAATAAG
AAAATGAAAATGTTTATTATTTGTGCTGTTTTTATACTTATAGGTGCTTGCAAGATTCATACTTCATATG
ATGAGCAAAGCAATGGAGAGGTAAAGGTCAAAAAAATAGAATTCTCTGAATTTACTGTAAAAATTAAAAA
TAAGAATAATAGTAATAACTGGGCAGACTTAGGAGATTTAGTTGTAAGAAAAGAAAAAGATGGTATTGAA
ACGGGTTTAAACGCTGGGGGACATTCGGCTACATTCTTTTCATTAGAAGAGGAAGAAATTAATAACTTTA
TAAAAGCAATGACTGAAGGTGGATCATTTAAAACTAGTTTGTATTATGGATATAATGACGAAGAAAGTGA
TAAAAATGTCATTAAGAATAAAGAGATAAAAACAAAGATAGAAAAAATTAATGATACTGAATATATTACA
TTTTTAGGAGATAAAATTAATAACAGTGCGGGGGGAGACAAAATAGCTGAATATGCAATATCACTAGAAG
AGCTTAAAAGAAATTTAAAATAGAAGTTAGAAATATAGGAGAGAGCGTATATGAATAAAAAAACAATTAT
TATTTGTGCAGTTTTTGCGCTGATACTTTCTTGTAAGAATTATGCAATTAAAGATTTAGAACAAAATGCA
AAAGGGAAAATTAAAGGATTTATAGATAAGGCTTTGGATCCAGCAAAAGATAAAATTACTTCAAGTAGTT
CAAAAGTAGATGAATTAGCAAGAAAATTACAAGAAGAAGATAAAATAAAGGGTGTAGAAGAAAACAATAA
AGATGAATTAATGCAGGGTGATGATCCTAATAGTGGTGTAATAAATTCGTCACCAGTATTGCCAGAAAAT
AGTCAAGATAATACACCAATATTAAAAGCAGCGGAACAAAGTGATGGTCAACAAGAAGAGAAAGTGAAAA
AAGTAGAAGAATCCGAAGCTAAAGTTGAGGGAAAAGAAGAAAAACAAGAGAATACAGAAGAACGAAACAA
ACAAGAATTAGCTAAACAAGAAGAAGAACAACAAAAACGAAAAGCAGAACAAGAAAAACAAAAAAGAGAA
GAAGAGCAAGAAAGACAAAAAAGAGAAGAAGAGCAAGAAAGAAAAGCTAAGGCAGAAAAAGAAGCTAAAG
AAAAAGCAGAAAGACAAAAACAAGAAGAACAACAAAAACGAAAAGCAGAAAAAGAAAGAGAAGAACAACG
AAAAGAGGCAGAAAAAAGGCAAGTTGATAACGAAATTAGAACACTTACAGGCAAAATAGATGAAATCAAT
AGAAATATTGATGTTATAAAAGAGCAAACTAGTGTGGGGGCACAAGGTGTTATAGATAGAATTACAGGGC
CTGTATATGATGATTTTACTGATGGGAATAAAGCTATATACAAAACTTGGGGGGATTTGGAAGATGATAA
CGACGAAGGATTAGGAAAGCTATTAAAAGAATTGAGTGATACTAGACATAATTTAAGAACCAAATTAAAT
GAGGGTAATAAAGCATATATTATTGATACTAGAAGCACTGAACCCCAATTAAAAGAAAATGTAAGTGTTA
GCGAAATTAAATCAGACTTAGATGAACTAAAATCAAAATTAGAAGAAGTTAAAGAATATCTTGAAGATAA
AGATAATTTTGAAGAAATTAAAGAATACGTTGCTGGTAGTGAGGATAATTATGATGAAGAAGATTAATTT
TAGATATAACTAAATTTTGTATACACAAAATAACAACTAGTAAAAAAATGACTAGTTGTTATTTTTTTGT
AGATTTCATTGTTATAAATATAGAAATGTTTTCTATCAAAACTTTCATTCAAAAAATGCCAAAAACTATT
GCTCAAAATATTGTTTATTTATATACTCTCTAGAGTTATGATGAATATAAATGAGATTTCAGATTTTTAT
GATAATTTATATAAGAAAACAAAAAAAGAAATAGATAAACTTATAAACAAGCTCTATTTAACTAGCCAAA
TAACTCTAAAGCAAAAAAGACAAATATACAGTGCTGTTGAAAAAATGCAAAAGTACGTAATAAAAACCGG
AAAAAGTGTTTTTTTAGAATCGGAAAAAGAATTTGTTAAAGACACTTTGAAAAGAAAAAATCTAACAAAA
AAATTTCAAAGTTTCAAAGTTGATTTTAGCTACAAGGAAGGAATGCTAGAAAAATGTTTAGAAAGATTAG
GAGAAGATAAATCTATCGAATTTTTGATTTTTGTTTGCCAAATTCTTAATGGGATAAGAGAAAAAGTATC
AGAATTAGACTTTCAAATAGATGCGATTAAAGAATTTAGAGATATTTTATTTTTGAGTATACACTATTAT
GATAAAAGACTTTTCACCAGTAAGAATCTTATGAATGAAATGAAATACTTTTTCGAAAAAGTAGAGTTAA
TTTATAGTTATATGCAATAAATTAGTGAACTGCTATTTCTAAATCAAAAATTATAGAAATAGCAGCGAAC
TAAATCAATAAAAGCTAACAGATATTCCCTGTTAAATATCAAGAAGTTATCAGTTTATGTTAACAATTAA
CAAATTGCTTTACTATTTAGAGTAACAAATTGTTACTTTTGTTATTTTAGAGGATTTTTTTGAAAAAAGT
TAAAAGATCTTTTGATGATTATGTTGCATATTTTAGAGAAGGATCGTTAAGTGATGTAGAAATAGCGAAG
AAATTAGGAGTTTCTAAAGTAAATGTGTGGAGAATGAGACAAAAGTGGGAAAGTGGAGAAAGTGTTGTTA
ACGGGGACTCTAGAGTAACAATTAGTGAAGATACTTTTGAACACCTTTTGTCGCAAACCTTTAGATCAGA
AGTTAACGCTAGGAAAGTTAGAAGCGAATTGGATGTAGAGCGGTCTAATTTAGAATTAGGATTTATAAAT
GCATTTAAGCAATATTCTAGTGTTGAGCTTTTTAGTATGCATACTAAAATAGAAAATTTAAGAGCCGAAA
TTGACGCTTTAAATAAAGCAAGTAGTAAAAAAAACAAGCAAGTTGTTAATGGAGAAATTAATTCTTTAAA
AAGCGAGCTTGATGAATATATAAAAGAGTGTTCAATAAGAGAAATGGAGCTTTACTATGAATGTATGAAA
AAACTTGCTACGGTTAATGGAGCTGAAAGCAAAAGTAACTACAAAAATAGTAAAGGGCACAAGTGAACTT
ATATCAAACAAAACTTTTTACAACACTACAAAAGGAATACAAAAATAAATATGGAGTTGATATATCACAA
TTTGTAAAGCTAACAAATTCTTCAATTAATTTTGATAAGTTTGAAGAAGAACAGTTAACTTTAAAACAAA
AAAATGTGATAAAAAGCATTAAAAAGAATAATGAAAAGAAGATTATACTCAGCGGAGGCATAGCTAGTGG
CAAAACGTATCTTGCATGTTATCTTTTTCTAAAAAGTTTAATTGAAAATAAAAAGTTATACTCTAGTGAT
ACTAATAATTTCATTATAGGGAATTCACAACGTTCAGTTGAAGTTAATGTTTTGGGGCAATTTGAAAAGC
TATGTAAACTTCTTAAAATTCCTTATATTCCAAGACATACAAATAATTCATATATTCTGATTGATTCACT
ACGTATTAATCTATATGGAGGAGATAAGGCAAGTGATTTTGAAAGATTTAGGGGAAGTAATTCGGCACTT
ATTTTTGTTAATGAGGCTACAACTTTACACAAGCAAACTTTAGAGGAAGTCTTAAAAAGACTAAGATGCG
GGCAAGAAACTATTATTTTTGATACTAATCCTGATCATCCAGAACACTATTTTAAAACCGATTATATTGA
TAATATAGCGACCTTTAAGACATATAAGTTTACAACTTATGATAATGTGCTACTTAGTAAAGGATTTGTC
GAAACACAAGAAAAGCTATATAAAGATATACCATCATATAAAGCAAGAGTTTTGTTAGGTGAGTGGATAG
CAAGCACTGATTCAATTTTTACACAAATAAATATTACTGATGATTATGTATTTACTAGCCCGATAGCATA
TTTAGACCCAGCATTTAGTGTTGGAGGGGATAACACTGCATTATGTGTTATGGAGCGAGTTGATGATAAG
TATTATGCTTTTGTATTTCAAGACCAAAGACCAGCTAATGATCCTTATATTATGAATATGGTAAAGACTG
TTATAGAAAATTTCAATGTGCATACACTGTATTTAGAGGATAGAGATAATACAAAAGGTGCTGGTGGATT
GACCCGTGAATACATCTTGCTAAGAAGTAATATAAGCCAATATTTTAGAATTGTTCCAGTTAAGCCAAAG
TCTAATAAATTTAGCAGAATAACAACGTTAATTACGCCGTTTACTTACAAAAAACTTTATATTACAAAGT
ACAGTAGTTCTTCCGTATTTAATGATATTTATTCGTATAAGGGGGATAATAAAACCCATGATGACGCTCT
TGATGCAATATCTGCAGCATATTTGATGTTGTCTTTAGGATATAGAGAGCGAAGTGTTCACTTTGGCAAT
CAAAGATTTTTGTAA
>plasmid_cp32-9
ATTTTATTGACAAAAATATTAGTTTTTGCTATCATACATCTAATTTAATAAAGAGAAGTAAAAAGGTGTG
TGATTTAAGAAAAACAAAACTAATAGATAAAATAAGTTCACTAGAACTATACAAATACTCAATATTTTTT
AGAAATTACATTGAAAATGTAGCAGAAGATTGCCTCAAGAATGGACTTGTTCTTGAGAGTGCTGACCACA
ATGTTAGTGAGGTTGAACTTGCTAGGTTAAAGGTACAGCTTAAGAATGCTCTGCTTAATTGTATTATAAG
CTACCGTTTTCATGGGATTGGCTATGTTTTAGTAAAAACCAAAGATACTCTAATAGATCTCGAACAACCC
GTTAATATAGAATTACCCATTGGTTTTGAATACCTTGATTATGAATATGTAAGAGATTTGGGAGTTGATT
TTGATCATATAACCTATAAAGTAAAATCCAACAATAAGAACAATTCTTTAGACGCAGTTAAAATACATAA
AAGTCGACTTATCATATATGAAAACTTTGATTATATCTTAAAAAGATATGTTCCGTGTTATACCGAAAGC
TTTTTACTAGATATTTATTTATTTGAAAAGATATACGTAGAAATAGAAAGACGTATTGAAAACCACAATT
TTTTGTTTTACAAAGATGAATCTTTAGTACAACTACAAGACGCGCTTTCTAGTGCAACAACTTCTTTAAG
TGCACTTACTAAGAGCAGCAATAATGATGGGGGAAGTGGCATTTTATCTTCTTTTTTGAGAAAACAAAAT
TCAAACAATCATAGTAAAGATATTTCTAATTTAAGAAACCTTAATGACTCATTATCACAGGAGCTTGCTA
GGCTAAAAAGCAATCTAAATAATGAGGGAATGTTTTATACGGCCACCCTTAGTGCTAGTTTAGAGGTTAT
TAAATACGATCTTAGTTACTTAAGGGAGGCTTTAGCATTAATTAAGGCAAAAATTGGTGCAGATACTAAA
GAGCCCTTAACCAGAAGCTTTAATGAACAGGCTAAAGGATTAGGAAATGGTGGTAAAGGTGATAGGAGTA
ATTATTACGATTTTCTCAAAGGTGTGCAAGAACAAATTGAGAACTCTTGTAATTTAAAACTTACAAAGTA
TTTTGGGCTTGATATGAAATTTAATTCGCTGATTATGTTAAGTGAAGAACAAAAAGTGGAAAGAGATATA
AAGCTAATTGAGCTTTACAGTAAATATAACCAGCTTATACAAAGTAGCTCCTTTGATAATGAGGAGTTAG
CGATTTTAAAAGAGAAATTATTCTCATTTTGAGAAAAGGAGTTAAAAGATGACTGAGAAAGAAGAAAAAG
AAGACCTGCAAGCACAAGATAAAGAAGAGCAGCAAAATAAGGCTGATACTAAAGTTATAAGTGCGCAGGA
ATTTGAAGAGTACATGCGCTTTAAAGAGCAAGCAAATAGTAAATCCAAAGAGACAAGTCGAGATTTAAGT
ATAAATGAACGAATAACAAAAGAACTCGCAGAAGTTGAAGAGAGGGAGCGTATTAAAAAGCAATTATTGC
TAGAGGCTGAGCGCATAAATGAAATTGATACACTTGCAAAAGCACATCTTAGCAATCATTTCAATAAGGA
GGTGTTGCTTGCAAAAGGATACACATTAAAAGACATTATGCAAGCACAACGTAGAGAACTTGTGCGCAAG
TTCGTTCCAATTGAGCAAATTAAAGCTATTGCCAAAGTATCAGACATAAGTCATATCGATGGAGAGATGT
TAGAGCAACTTGTTTCTTTAGCAAAAGTGAATATTAAATTAAGAAAAACTGCGAGTAGCAATTTTTCTTC
TGTTGACTCTGTCAGAGGCAATATTGTTGTTAAATCAGAAGAGAGAGCAAGTTTGCTTGATTCTAATTTT
GTACCTATTAATTTCACAGAATTTGTACAAGCGATAAGTAATACTTACAAGCAAAGACGAATTCAATTTT
ATGAAAATCTAAAAAGACATAAAAGAACAAGTATTGCTTAAAGGAGTTTTTAATGAGCGATGGTATTACA
AAAATAAAAGAAGAGTTTGATAAAAAAGTTGCAGAAATTAAAGCATTAATGAAAAATCCTCAGCAAGATG
CTGGTTTGCTTAGGAATTCTGTAGACTTTAGAGATAAAAATCTAATTTACTCCAATTCGGATGGAGTTTT
TACTAGTAGTAAAGACAAAATAGAAAATTATCCTGCTAAAGGGTATCCATACAAGCGTGGAGTCAAGCTT
AGTTTTAGTGCAGATGGTACAACAGAACTAGAAGTTGAGGCTGGTGGTGGGGATGACTTGTACGGAATAT
GCACTGATATAGATGAGTTTACTGGCATGGCAACTGTAGTTCCAATTATAAATAACTTCACGGGGTATTT
AACATTTAAGAAAAATGGACAAAATGGTGTGAATCCGGGTGATAAGCTGCATTTTAATGCACAAGGAGAG
CTTGAAAAGAATGGGGGAAATGATAAATCTGTTAATGCTATAGCACTTTCAAAAGTACATAAATTAACCG
AAGAGTTATCCATAGTGCTTGCTAGTGTTTTTGGGAATAGAGCTTTAAAAGGTAATTAAATTATGGCTTT
AAAAGGCAAAGGGCAAGCTAAATCTCCTAATGTTCATGATAATCCACAATTAGGGTTAGAATCAGAAATT
CCAGTTGCTCCTAGATCTAAACGTCAAGCAAGACAGGCTGAAGAAGCACAAGCAAAAGATCCTTATTTAG
ATTCAGTTAAAGAACTTGACGATGTTCTTTTAAAATTTAAAAAATATTCAAAATCAATGAGTTCGATTGA
AAATAAGGTTTTTAGTAGTTCGGGTGGTTGTTTTAAATCAAAGAATGAGCGAGTTAATGCTTATTCTTTT
ACATATTCAAGCTTTGCAGACAAAATAGAAGAATACCTTTATGATCCAGCAAATAGTTTTCCATATAAGC
GTGGGGTTAAACTTGTTCCAAAAGAGAATTCTATATATGTTGAAGTTGGTGCTGATACTGATATGTATGG
GATATGTGTAGATGTATGTGAGTTTAGTAGTACTGCGTATGTATTACCAATTACGAATAACTTTGAAGGG
TATCTTGTTACAAGAAATCCGAGTATAAAAATGGGAGAAATATTGGATATAAATAACAATGGGGTTATTA
TCAAGGCTGGTGGTGGGCCACCAACCGCAATTAATGCATATGCCCTCTCTGATTCATTTACAATCAATTT
TGCACCCGAAGATGAACATCAAGATCAAGCTAGATATCCCAAACAAGAGTATTCTATTAATTTGATAAAA
GTTGCAATTTTTGGCAATAGAGGCCTTGAGAAAACAGTAACACCTGAAGCTGGTGGTTAAGCCTTGGGCA
ATAAAAGGAGTTAAACAAATGGCAGACACAACGCAATTATTAAAAGATTATCAAGATAAACGAAGTAAAC
TTGAAAAGTTTATGAAAAATCCCCAGTATGACGCTGGTTTGCTTAGCAATTCTGTAGAGTTTAGAGATAA
AAACATACAATTTTTTGCCTCTGGAGGCACTAGAACCAGCAAATTTGACAAATTAGAAAATCATCCATTT
TTAGGATATCCATATAAGCGTGGGGTAAAAAGAGTTATTCAAGAGGAACAAGAGAATCAAATTCACTATG
AACCCCACGTTGAGGCTGGTGGTGGGGATGACTTGTACGGAATATGCACTGATATAGATGAGTTTAGCAA
AACAGCCACTATTGTTCCAATTACAAATAATTTTGAGGGTTATTTAGTAGCAAAAGATTCTACGCTTAAA
GTAAAAGACAAACTTGTTTTAATAAAGACGGTGCTCTTGAAAAGGTGACTGGAGCACCACCAAATAAGGC
AACTATTAATGCAATAGCGTTGTCTGATGCAAAACAAATTAGTAACGATGTTTATTTAATAAAAGTAGCA
GTATTTGGAAATAAAGCTGTAAGTAAAAATTAATGATATTTGGGAGGATTTAATATGGAATTATTTGATG
AAAATTATTATGCAAAAGCTGTGGCTAATATTATAGGGGAAGTTAAAGATCCTATAATGTATAAATGGTT
TTCGCCTGATCAAATTGAAGATGTTGATCTTCAGATGGGCTACCAAAGAACTGTAAAGTGGGATGCGTTT
TTAAATGCTAATCCTACAACGATTGCTAATGAGGTTAATACTATTTCAACTATTGGATTTAGTTCTGAAG
TGGTAAGACTTAATTACTTAAAATTACAGTACAAATTTAGGCACTTAAAGCAGGCGTCTGAAAAATTTTA
CACTTCAGACTCATATCTTGGTGACATTAATAACAATTTACTTCCTTTCTCTCAAGCCTATAAGCTTGCA
AGTAGCGAGATTATTAAACTTATTAATCACTTTGTACTAACAGGCACTGTTTCAATTCAAAAAGATGGAA
AAAATCAAAAACGTCTACTTCCCAATATGTATGGACTTCTTAATATGCCACATCAATCAAGTAAAAGAAG
AGGTTGAAAGTGCTAATAAGGACAAAATGGATAAAATATTTGAAAAAATTGAGGCGGGACTTTCAAAGTT
AGAGCTAGGAGACGAATTTTCTACACCTATGATGGTAATAGTTGACCCTACAACTTCTCTCAAACTCGTA
AAGCCATACGCAGCAGCACAGGGTGCAGCAAGTAGCTGCGAAAAATGGGAGGATGTTTTGATTCAAACTA
TCAAGGCTATTAATAATAGAGAAGATGTCTACATTGAAACTTCAAACTTGCTAAAACATCAAATACTTAT
TTACCCATTAAACCCAGAGCTTATTAAGTTTAAACCTAGCAAGTATATGTTACCTACACCAAATGAACAA
GTGGATAAAGATTCAACTGATATTGCTCATTCATACATTGATTTTGTTTTAGGAGGGCTACTTGCTACTA
GAAAAACTATTTTGCAAGTACATATTAAACAAAGTTAAAAACATAAGGTAAATCGAAGTGAGCGAACAAA
AAAACTTACAAACACAAGTTGAGGCTGAAGAAGAACTTTTGGTAACAAAACTTCATTCCGAAGTGTTATT
GTTACTAGGAATAGACAAACTTGCATTAAGCAGACAAAATTTTCTACTTCATTTATCTTTACTTCAAGCT
ATTCTAGTAACACGTGGTATTGATGCTAGTTCACTTACATATGAACAAATATTTTTACTTACCTTTTACC
ATATGGGTTGTCAATTAAGAAAACAGGGAGTTGTTCGAGAATTTGAATTTGATAGGATCAAAAAAGAGAA
ATTCAATGAACTTGAACTTGATTATTATCCTAGTAGCAGTGGAGGCGAAGAAGGTGGCGAGGGGGGTTGT
GGCTCAAACAAGAGTTTTTGTTCACAACCTGATGCATTTTTAGAAAAACTAAAAAGAGAAACTTCAACGC
CATCTTGTGTGGGGGTTGTCTAATGAATGGTGTTAGGAAAAGACTTTCTGATATGTCATTTCGCATGATC
AACGTATTTAAGGATCCTAAACCCTTAAAGTTTTATAAAGGTACTGTTGTAAAGCTTGAAAATGATTCTT
CTTATCAGAGAGTATTTGATAAAAATAAGTACACTGAATTCGCAGGAGTTATTATTGACATAAAGCCACA
AGAACTTGCAATTCTTTATGATTCTGATATGTCTGATATTCAAGGATATTCCAAACTTTACACATATCAA
GACCTTAACTATGAACTAAAAGACCGAATATCAATTGCAGATTTAGTTTACTTTGAAATATTTAGTATTG
ACTCTTCAATCGGATATTTTACTTTGGTTTTAAAGGAATTTATATGGACAAACTAGAATTTAAAATGGAA
TTGGAAATTGGGTGGTTTGGTGGTCGTGCAGGTATTGCTAAAATGCATGAAAAAGGGAGTAGCAATTTAC
CAGCAAGAAAACATTTAACCAAAATTGCTAGTAGTTCTGAGTTTAGAGAATATATCAATAATAGCTATAT
AAATTCTAAGTTTAATCTTGACCCTAAATCAGGAATGGAGGCTATTGGACAAGCTTTTATAAGGTACTAT
GAAAATTATCTACTATCAGCACAAGTCACTCCAGCCTTAAAGGCTAATACAATCAAAAGTAAGTTTAAAA
GGGGCAGTAACACTGCAGCAATTCCACTTGTTGATACAGCCAAAATGTTATCAGAGATTACTTATAAGGT
AACACTTGAATGATTTTCACTTTAGATATGGTATTAAATCATTTAACTCAAATATTTAAAGGGTTTAAGG
CGTATGCAACTGAAAATAATTTTGAGTGCGATATCATAAATACCTACAATCATCCATATCTTTCAAAAAT
CACAGCTGCTAGCTCAAATATAATAGCATTGAAATTTGATGGTACAGAAAATCTATTTGATCATAATTAT
AAAGCCGGTGTATTTTATGAAAATGCTTTGGAATTTAGTATAAATTTTCAAATATATATTATTGCAATAG
TGTTAAACGCCAAAGACTTTGACGCTAATTCACGCATGTTAATGCTTTATAGTATGCTTAGTGACTTTCT
ACACAATAAAGCTCATAAGTATACTTTGCCCAGTCTACAACCCGAATATATTAATAAAATTAACTTCTAC
ATTTACCCAACATCTAATATGCAAACAGTTGGACTGATTAATTTAGGCACAAAATATAGCAACCATGCAT
ACAGTGCATCTATAGCATTCAATGCTAGTGTAAAAGCAATCGAAATTTTAAAGGAGGAATACGAAATTGC
CGCAAGATACAATTAGTGTAAGTTTTATTGACTCTAGGATTCAGACTAGTAGGCCCAATTATTATAATCC
ACTTTTGGTTTACAAAACAGCTAAAATCAAAGTTAACAAAGATGCTGCTAGCTATAAAATATTGAATTTA
ACCGTTAATAATTATGAAAAACAAATTGAAACTTTAGAAAAAGAGAATGGAAATGAAGAAGATCAGTTTG
GAAAAGAAAAAACACTGCTTAAAACTGCAATGTCAAATTTTTTCAATTCAAGCGAAGAATCGTTAAAATC
AGCCGATCTTTTCATTTATAAGGATAAGCCTGAAGAGCTAAAAAATTATCTTAAAGTACATAGACACACT
TTTGTTGTACTTATTAACACTGAGGGGGATGCGTCAGATGATGGACTTAAAATTTACAAAGATGACTATA
ATAAATTCAAAATGCCTTCAACTTTTTTTGTATTCTCGACTAAAGAACAAGAAATAAAAGAACTATTTAA
AGATAAAGGCAATACTGAAAAAGAAAGAAATATTGCTGTTTACAGTAACAATAAAGACAATTTACACCTT
AAATTTATAAGTCAATATCTCCATCAAGCTAGTATTTTTCATGCTGTAAATCCTTATAGCATGCCGCTGG
CTGCTACACCACTTGTTGATGATACTGTAATTGGAAAGTTGCGAACTGCAAAAATCAACTTTTATTCACT
TCTTAATGAAACTGGGCTTGATGGTTTACCTGCCTTTAAAGAAGGTGTTGACCTAGCTGGAAGTACAATA
GACGAACAATTTACATACCACTATATAAAAAACGAAGCGATTATTGAGCTTATTAAAATTTGGAACAAAA
ACAATAGGCAAAATAGCAAATTATCTGCACTGCAGCTTAGTGGAGCTAGAGACAATGCATATACTTCAGC
AATTGAATGTTTACTGAAAAGGTTTGTGGATAGAGGACTGATTATTGAGTACAAAAATTTAAATCTTACT
CTTTCTCCTACCCCGCAACTTAAATTAGAACTTGGCGTGAATATTACTTATAACTTTAGCATTAATGCTG
TTGCTTTAGTAATTACTACTCAAGATATAGTTTGATTATCAAAACAGCTTAAGTGCTTAAAAGGGGGTCT
AAAAATGCAATTTTATGATTTAAGAGAAGTTTATTTTTCAATTGGTGGTACGCAGTTACATAGTGGCAAG
CTAGAGCTTACAAGCGAACCTACAACAAGAGCAGTGATTAGTAGTGAAGATAAAGGTATGCCTGTAATAA
GCTTAAGAGATCCCAAAACAATAACTTATGTTTTCAACATTGAAGTGACACTAGGTAGTCATGACTACAT
TTTGTTAACTGAACTTTCTGATGAACAGTTTTACAACATGGATGTGAGAAAAGAGGATAAAATGCTTGAT
TTAGTATTCAATGATAGAATTGCTACCAAAATTATTTCTAACTATGCAATTTTTACTGAAGAGCCTTCAA
GAAGTTATTCTGCTGAGGCCGAAAAAGTATCTTTTGAAATTAGGGCTATTAATTGCCAAAAAACTAAACC
AAACAACACTTAAAAGGAGAGTCTTATTATGATAATGAGATATAAAATGAAAATTTTAACTAAAAATAAA
ACTTATGAATATCCACTAAAAGTATTACCAGTCTATGAATGGGATAAAGGTGCTAGGATTTAATCAAAGT
GACGCTGTTTTAAAGCTTAATGAGGTTAAATACTTAAGAGAAATCACAAGCTTAATGATAAGTCCAAAAT
TTTTAGACGAATTATATGTGATTTTGGATCAAAATAGAGAATTTATTTCTTATTATAAGGACTATCTTGT
TGCAATAATTTACACTGCACAATTTAATACTTTTCATTTAGACAATGATCTAAAAAAGCCCGCTTTAGTA
TATTTGAGTGAGTATGAAAATAATGTTGGTGATTTTGTTGCTTTTGACTATATTAATGAAAATTTTGATT
ATGAAAAAGTAGCCACTTCGCTTTCATCAATTACATCAAATTCCAATGCGCTGGTTGCTAAATGAGCAAA
AGAAATAGAGATATTGATAAAGCTATTGCAAGTCTTGATGAGACTAGAAAAAAATATTTTAACTTGCTTG
ACGAGATTAAGAACGATAAATACTTTTTCCCAGTAATTATGAATATTTGCTCATACTACTCGGTTAAAAA
ATTGCCTTATGACGAGCTTTTAGAAGTCAATAGACTTGCTGAGATTAAATTAGAAAAAGAATTGTATGAA
TTAATTTTAAGCAAGTGAGGACTTAGTGGGCGACAAATTCACCATTAAATTTAAAGGTATTCTTGATCAT
GCTGCAACAAAAAAGGCCATTGAACAAGATATTTCTAAAATGGGAAAATATCTTAAACCTAAAAAATCTA
GTTTGGGTAGCACTAAAGATATTGTAAAAAATAATTTGTCGGACAAGAAAAAAGAACTTAGTAGACAATC
TAAATTTGAAAGCTTAAGAGAGCGTGTTGAGAAATATAGACTTACACAAACTAAAAAACTTATAAAACAG
GGCATGGGGTTTGAGAAAGCTAGAAAAGAGGCTTTCAGAAGATCTTTAATGTCTGATAGAGACAAAAGGC
GTCTTGAGTATAAAGAACTTGCAAAAGAATCAAAAGCAAAAAGTAAAATGTTAGCGGCCTCTCAAGGAAA
AGGACTTGTTGCCAAAATTGCTATAGGTAGTGCCCTAGGGAATATCATTAGCAACGCTATGAGTAAAGTT
GGAGGAGGCCTTTTAGGTTTTGCTAAAAAATCGGTTGAAGAAGACACCAAAACAAAAAGAACACAACTTC
TCAATAAAGCGTTTTATGGTGATCCAAAAGAGAAAGAGAGTCTTTTAAAGATTATTGGCGGAATGAAGGG
ATTTGAGCGCGACCTAGAAAAAGAAGAATTCTTAAATCAAGCAAGTGTCTTTAAGGGTACTTTAAGGGAC
TTAGATATGTTAAATGAAACTAATTTGAAAAACGCAGTAGAATTTGCAGCTATGCTTAAATCCAGTGGTG
CTATGAGCAGCGAAGATGCAGTAAAGGCTGTTAATAGTGTTCTTGGGGGTGATGGAAGTGAGCTTTTTGA
TCTACTAAAAAAGTCGGGCGTTGGCGACAAATACATAGAAGATGCCAAAAGGGCTTGGCAAGGCGGGGCT
GAGGTAGATTTAGAGTCCAGAATTACCAAGATGATGGAAATGTTCGAGGATTTTAAATCTTTCGGCCTTA
CAAAAAAAGCCAATACTGCTGAGATTATTCAAAGTAATTTGGCCTCAGCTGAGCAAACTCTTCAAAACTT
AACCACTACTGTCTTGGACCCATTACTTGACCTCATTAATAAGATAACTAATTACTTTAAAGACTTTACG
TTTGAAACACATATTATTGAACCCATAATTAATGGCATTAAAAGTATTTTTAATCTTAATTATTTCTTTG
CAAAATTAAAATCGATGCTACCTGGATGGATGGGCGGAGATGAGGGTGCGGCTCTAAAAAAACTACAAGA
AGAAATTCAAAATCAAGACAATGCTAACAGCACACCATAATTTTTACAAAAGGTAATTACTTATGACAAG
TAACAAAAAAATTGCTAACAATGCAGCTAACAAAATAGATATTAATAATAAAATTACTAACAATCATGAT
ATTGAAAAGAAAAAAATCGAGGAAAAAATTAATGATATTGAAAAGAAAAAAATCGAGGAAAAAATTAATG
ATATTGAAAAGAAAAAATCGAGGAAAAAATTAATGATATTGAAAAGAAAGAAATCGGGGAAATTACTCGA
ATAATAAGAGATGTAATAACCCAAATATTTGCCCTTTTCGGAGCAGATAATTTTTTAGTGTTATTTCCTA
GAATGGATCTAAAAGGTTTTGGATATGTTCCTCAATTGTTTTTTATAAAACCAAAAAATGAACTCATAAC
ACGCACTTACAATACTAATTGTTCTAAAAGACCAGTTATCAACTATTATGATAGAAAAGCGGAATATGTA
AGCTACAATCCGGTAATGACTGGTGAAAACATATCATTAAACGGTGGAATACTAACATCCTTATATAAGG
ATATGCTTTCTTTACTTAAAATGACTGTTTTTGGCAATACTATGCTACGTTTTGACGCGCATCTCGCAAA
AGAACAACTAGCAAACAGACTTCAAGCTCAAGTTCCTTTTAGTATCTACAGTCCAACTTTTGGCCTAAAA
GAATTGGCTGTAATTACAAGTCTTTCGTTTAAGGACACTCCTTTCATTGACGAAGTTGAGGTTAGTCTAT
CAATAGAAATAGTAAAAACATTTGCATTGGAAAAATATAAAGGATAAAAAATGCTGTTACTACAATATGA
TTTTAAAATTGAGTTCTACAATGTAGATACATCAAAAAAATCCCCTGATGGAATTCCTTTCGCCGAAGAA
ATTCCTAAAATTATCATCAATACACAAGATGGAATTCATATTGATATTTCCATATCCAACGTGTATTCAA
ATATTCATACTATAAGTTCCAAACAAGCAAAAGTCGTACTTTGGAATCTTCCCTTAGACCTCACCGACGA
CATTAAATTTGGAGATATAGTAAAAATATATTATAAGAAATTTGCTCATGAAAAAAATTTTGATTTCATA
ATGGCAGGAACTTTAGGACCTCCTATGAGCACTGATTATCCGGGTGGGGATTTTAGTGTAGATCTTGATG
TTCGTTTATTAACTAAAAGCAATTTCTTCAATCGCGAATTGGCAGGCAAAGAAGGCAAAAACTTTAAAGG
CAAAACGGTGCAGGAGGCAATAGAATCTGTATTTCCCAATCGCAATATCCTTAATATGGATGAAAAAGAT
TGTCTTAAAATTATTGACAAAGATATTTATGCCACAACACCAAAAGAGTTTATTGACAAAATAAAAGGAA
CATACGCTCATAACGTAATAGCCGATATTGGTACTGGTTTACGGGGATATGAATGCTATCTGATATTTAC
TAATTATATAAAAAAGGGGGAAAATGTCCACTACGAGGCATTAGAAGACTATGGGCTTGAATTTATACCA
CAACAAGAAATTACTTTGGGCACAACACTCAAAAAAAATCTTATATTTTGGAACGCAAAAACATTTTTCA
CACATAAGTTAAATGTTGGAGATAAAGTCTCATTTATTGATGGACTAGGGAAAATGATAAAAACCACTAT
AAAAGAAACAAGTGCAAGGCTTAGCAATACAGGAGAGTGTTCATTAATATTAAAGTTAGAAGATGATTCT
AATACAAAACGTAAAAAATAAAGGGGACTAGAATTAGAATGAATGAAGACTATGAAATTTACAGAATGAA
TCAACGCCTTTATGGCCAGGCATTGGCTCAAGAAGACCTTAAAAATTGGATTTATTCAAACATTTTTATA
ATTAAAATTGGCACTGTAAAGGGGTTTAAACATCAAACTTAAGAAGCTATTGTTACAATACCCGAATTTG
AAGATTTAGAAATTCACACAAAAAATATTTCTAATATCCGTTTAGAACTATCAAAAGGTGATAACGTTTT
ACTGCTTCAATCAAGCGTTAATATTTTTGATAAAAATAACGATATTCACTTTGACAAACATCACTTTTAT
ATACTTAGTGCAATTAGCCCAAAGACTTTAAATCTAATCTCTGATACTGTTAAAATTAAAGCAAACAATA
ATATTGAAATAGCTAACCAAACAACTAGCTTAAAAACAATTCTCAAAAATATTGTAAGTGCTATTGAGGG
TATAAAAATAGCAACCACACAAGGAGGCCCAGTAATTGAACCAGTCAGCCTAAAAATAGCAACCACTAAA
ATTAATTATGATATTAACAGTTTGTTCAAGTAATTTTTGCTAATTATGGTATAATTAATAGTATGGATTT
AAGATTAGGCAATAATTTTGAATTGGTATTTAATAACGATTTATCACTTGTTGATGGAATTGAAGAACAA
AAACAAAGATTTTTGATATTTTTAAAAACCTTAAGGGGTAGTTTAAGCTATGCTCCTCATTGGGGATTGG
ACTATTTCTTGCTTTTAAAACTGTTAAAAATTAACAATCTTCACGCTGTAAAAAATTATTTTCATGAAAT
ATCTAAAGAGCTTAACTTAGATTTAATAAATATTTCAACTACTATACAAGACAATAAAGCGCATATATCC
TTTTTTTTCTCAGGCGATGTTTTGAATATGGAGTTTAATTTATGAGCATCGTTTTTGATTCTGATTTTGG
CATTTTAAAACGTACAATTAAGGATATTGTAAGATCGAAAAGAGAATATTTGCGTGTAAATTATGGGATT
AATATTGATGATAATCAAAGCTCAATTTATAACATTATTGCGTCTTCTTTAGCATTAATTGAAGAAGAAA
TAATTAATGAGCTTAATCTCTTTTTTTCTAAAATGAAACCGGGTGGCACTTATTGGGCTGCTATTGAAGA
ACACATTTCTTCCAAAAGCACAACTTACAGCGCGGTTCGCACGGCTTTACTTAATCTTGATGAGGTTGAG
TACACTAATATTAAAAGTGCAGCTGGTAAAGCCAACATATATCTAATTCTAAAGGAAACTTTACTAGACA
CTAGTAAATCTAACATTAATAGTTCTGAATTTAAAGCAAAACTTTGGGAAACATTATATCTAACAACTCC
TAGTGGTACTTTACTTGAGGGAGACATAGAAATTGATGGTCTCAATTCAACTGGACAACGTAAATCCTAT
AAAATATCACTAGGGAAAAGAAAATATGTTTATATGAAAGTAAAGTATAAACTTGACCTTAAAAACTATC
TCTACTTAAACATAGACTCTCAAATTAGGGACATTTATTCTAGGATTATTTTAAATAACTATTCTGATAT
GGGAATTAGCTTTGAATATCAAGACTTTTTTGCTCCAGTTAATGAAGTTAAAGGAATTAAGTTTATGGAA
ATAAGTGCTTGTATTAAAGATACAGACACTGAGAGTATTACAAAAATTGGTGATAGCGATTTTAAAAAAA
ATCAAGATATTGCCATTAATGATGACACAATGCTACTTTTCAATACGACAGATAGATTGCTTATTGATAT
TGGATAGTTAACAAATATGAAAATACCCAATCTTTTCAAAAACACCGAAATTCATAAATTTATACGTACA
GAAACAGAATATGCACAAGCATTGCTTAATGAACTTAAGTCCCTTAATTCCAACTTCATGTCCATTAATG
TAATAGAAAATATAAAATCAAGATATATTGCAATATGGATATCTCAAGTTTTATCTATCTTTTATGCAAA
AACTCAAACTTTACAAAGTATTACAAGCAATATTAATAGTGTTATTTTTGCTTTACGTCATATTGGCACT
GATGAGTCATTTAGACTGATTTTCAAGACCTTTTTAAATGTGGATATTGAAGTTACTACTCCTGAAGCTG
GGGTTATTGATATCTCTTTAAAAGGGGTAATAAAAACAAACTTTACTACATTTATTTCGCCTAGCACTAA
GAAAGGAAAACGACTAAAAAAAGATAATTCTTAGAGAAAAGAAGCCGGGATACGCTGCATCTAAAAAAGC
TTTAGTATTTAACTCACTTCCTAAAGGCTATGATCATTCAATTTATGCTTTTATAAAGAGAATTATTCCT
ATTGGTAGAGTTCTCAAAATTAATAATACAGATGGTAACAATATTATAACTTTTAACAACTAAGGAGGTT
TTATGGCTGATGATCAAGAAAAATTACTAATTGATGAAGAAGAAACGGTTCAAATAAAAGATTTAAATAA
GGTTACGACCGTTAACAATACTGATCTTTTACTGCTTGATGATGGAGCTGCAAGCAGTAATGCTATCACC
TTTAAAAACTTTTTAGATGCTTCTAAAGACAAAATATTTAAAGGAGAAGGATTAGACTATTTTAAGCAGA
TAATTAAGTCTACAATTGCCGAAGAACTTGCAGCCAATACAGATTTTGTAGAAACAATTTATGCTAAAAT
AACGGACAAATTAATTAACAACGATTCTACTAATATTTCTAACCTTTTTAGTAAAATTAAATCACGCCTT
ACAAATAGCATATCATCAGCCACTCTATCTAGAAATGATGATCTTTTGATAATGTCTTCTTCAAGTATTC
AAAAAACACCCGTTCCAAAACAACTGCTTGGAGCACCATCAGATTTTTCACATGGAAGAAATTTTGCATA
CGGACCAACGCTTTATTCGTCTGACTACAAGAACAAATCAATAACTATTAAGTTGGAGCACACTAATAAT
GCAACTCTTATTTTTTATAAATATAAGGATAATGACCCCATTTACCTTGATATTGAGCTTGACGCAGAAC
ACTACAGTAATAGCGAGAGTAAAGTACTTTATCTAAGATATTCCGATGAAAGTGAAACAAGTATGGCTTA
TGAGCAATCAGACGCTCCCCCAAGGACTATCTAGTAGATTTCCCATGTATAAAGGATGGTATATTCAAAA
AAGAGCCTACCTATCAGGGGGCCCCATCCCGCAGCTTTAAAAGCTGCAAACTTTTTTAGCAAAAATTACG
ATTTTGATATAATGTATATACAAATAAAAAATTAAAATAAAGGATTAAAAAATGGATACTATTAAATTAA
CAGAACTTCTTATCAATTTAAATGAAATTAAACTTATAGCCGTAATGATTTTTGTAACAGTATTGGTTTT
AGGAGTGTTAATTCTTCTCAAGCCTTTATTAAAAGACATATTGACTATTGTAATAGGCAAGATTTTTAAG
AATGGCAATGGTAATGGCAAAAATCACATTAAAAAAAGAGATTAACTTATGAAATTATCCAAAGATAATG
TTGAGCTTGGACTTACGTCTTTATCAACCCTTATTGATATATTTTCTAAATTTGAAGATGAATTTGATGA
AATTGCACATAAAGGATTCTTTTTGGTTTATGAGCTGTATTCTCATTATAAATTAATCTATACAGCAAAT
ATGGAAAGACTTGAGAGTGCATTAACCCCAGCAATAAATGCGGCACTCGCTCCATTAAATGAAAAAATCA
ATCAATGCATTGACTTAGTTAATTCTGATGAAAAAAATCTCAAAATATCTAATGATCTGAAATTCAATCA
GGAAGGAAAACCTATCTATAAGGAAAGAACAAATAATGCAAAATAACACTATTGGTTTAGGACTTAATTT
ACTATCCAGCTTAACTAACATAGCTAAAACTGATACAAACATAGATCATAATTACATTAATACTTTTAGT
AAAGTAATAGATTTTTTCTACAAAACATATATAAGCACACTAAAATCTATGGAAACAGCTGAGTCAACTA
AAATATTTGAAGAAATACAAGACATTTTAAAATATAACATTGAGATAATAGAGGCTATCTCTACTGATAA
AAGCAAAAGAATTATCACTTCACTTAAAGCAACACGTAACAAAATCATGAAAGAATATATCAAAATACTT
AAAAGAGGTGAAAATGCTTAAAAGATTGCATTGTCTACTAATTGCTTTGCTACTATGTTGCACCACTATT
GCCAACCTACCAGAAGAGCCAAACCCGCCAATTATTCCAACACTAAAATCTTTAGCTAAATATGAAACAC
AACTTTCAGAGTATGTTATTTACCTAGTAACATTTTTAGCTAAAACAAAAGTTAAAGTTAATGATCCAAA
TTATCCAGAATATCCTTATCCAGACTTATCAGCACTAAAAGACGAACACTCCATAACTGCGGTAAGACAT
AATATCAACATATATTTAGAGTACATTAAAAAAACAAAACCAATAGCGGAAAAAGTCTATAATAAATATT
CCCAGTTAAAAATGTAAATTACAAAAAGGTTTTTCTTGCAAGAAATTCTATTTTACATATAAAAATCTCT
AAAGCCAATTAATCTAAAATAGTGTATAATATGACCATAAGGGAAAATTTTATGGAAACAGTGTCAACAA
ATATTGCAAGTGTAACTCAAGAACAAATATATAAAGAATTTATTAGACTGGGCATGGAACAATTAATAGC
ACAAGATTTATCTAAAAGATATTATCACAATGAGCTAACATATAGAGATTTAGAAAATTTAGAAAAACAA
TTTGATATAAAATTTGATAATCTTATTTCTAAAATAGATAGTGTCAAAAGCGAACTTAATACTAAAATAG
ACAATGTAGAAAAGAATTTAAATCTAAAAATAGATGGTTTAGATACTAAGATAGATACTGTAGAAAAGAA
TTTAAATCTAAAAATAGATGGTTTAGATACTAAGATAGATACTGTAGAAAAGAATTTAAATGTCAAAATA
GATAGTGTTAAAAGCGAACTTAATGCTAAGATCGATAGTGTTAAAAATGAACTTACTGCTAAAATAGACA
ATGTAGAAAAGAATTTAATGTCTCTTTCAGAAATGCTTAAATGGGTATTGGGAATTATGGGAGCAATGTC
TATCACAATGATAGCAGGGCTAATATTTGCTTTCATTTCTAAATAGCTACTACCTCACTTAAAACATATC
AATTCAAATAATAATTGTTTATCCAATATTTAGTATTAATAATTGATTAAGTGAATATTAATAATAAAAA
AAGGAATAACAATGAAAATTATCAACATATTATTTTGTTTATTTTTACTAATGCTAAACAGCTGTAATTC
TAATGATACTAATACTAGCCAAACAAAAAGTAGACAAAAACGTGATTTAACCCAAAAAGAAGCAACACAA
GAAAAACCAAAATCTAAAGAAGACCTGCTTAGAGAAAAGCTATCTGAAGACCAAAAAACACATCTTGACT
GGTTAAAAACCGCTTTAACTGGTGCTGGAGAATTTGATAAATTTTTAGGATATGACGAAGACAAAATAAA
AGGTGCACTTAATCATATAAAGAGTGAACTTGATAAGTGTACTGGGGATAATTCTGAACAACAAAAAAGC
ACCTTCAAAGAGGTGGTTAAGGGGGCTCTTGGTGGCGGTATAGATAGTTTTGCAACTAGTGCAAGTAGTA
CCTGCCAAGCTCAGCAATAATATCGCAGCCCCCATGTGGGGGCTTCACCATATAAGAATTCGCTATGCTG
CAAATATGCAATCAAACCGTTCATATTCTTTTAAGACACTAAAGAATATTAATGGACTAGGGCCATAAGC
AGTCCTCTTAAACGACACAAACTTTTCAAAATCTTGTAAATCCTTTAATCTATTATTTTTCTTGAAATAG
TTTTTTATAATCTCCGCCCAATAGTTTATACTTTTAAAATCACTATTTTTCTCAAAATACGAGATTAAAT
CAGATTCAATTTTCTTGATATCATCAACATTATTGGGGTCTATATTCTGAATAAAGCTTATTTTTTGAAT
AATTGAGTTTATATTATCTTTTGTTGTAGGGCTATTTACCCAATCTTTTATATTAGACAACGCTTCTTTA
AAAACACTGTAATAATAAAACCTATCTTTTTTTTATTCTTGCTTAATATCTCTTTTCTGGTTTTGAATAA
TATTATTTTTCTGAATTTGATTAATCTCTTGTTTTTGTTCTCTTTTTTGTTCTTACTTTTGATTAACACT
AACTTGTTTGTTAGGCATAGAATTTCTGTTTTCATAATTATTGTAAATAGGTGCTGCATCAGTATCCATT
TCGCTTTTTATATTAAGACATGCAACTAAAGCGTATCTTTTGAAATAAGTAATAGCTGAACCAACAAATT
GTGGCAATGTATTTACATTTTTAGAACCATTTTCACTGTTCCATTGCAAATTTTCTGTAAGAATTGGGGT
ATCAAATGACTCTCTATACCCACTGCTTGTGCTGTAGAATGTGGTCCTAATAACATGAACTATACCATAT
GGATCATGTGTAAAAGTTGGAAATTGCCTAAACATAAGATCCAAATTATGCTTTTCAATAACGTTTTCAA
TTTCTTCTAATATGTCATTGAAATCCTGATACTTATATCCGTACCCTTTAAGACTTTTGTCAATACGTGG
CAAGTTCTTCATTAGGGTTTTCATATCATTTAAGAATTTAATTTCTGCTTGAATATTTTCTTGTGGATTA
TTATTGTTTTAAAGATTTTCCATCTTTTTCCTCCGTTTATATGTATTAATAAATATAAGTATATAGCAAA
AACTATTTTTGCCAACTTCTTTACAAAAAATTTTTACAAAAAGTGCGGGCTTAGCTAAATTCTCTTGTTA
AAGAACTTAGTTAAGCCCATATCTTTATTTCTTGTAAATTCATATAAACGGTAGAAAAAATGCGAACATT
TTACTACGCTATTTGTAGTATAAGTCAACTTAGAATTAAAATCAATTTATATTTTTACTAAATTACAAAT
TTTTATATTAATTTAACAAAATTAATAATTAAAATTTAATATTTTTTTAGAAAAGTATTTACTTTTAAAT
CAAAATTTTGCACTATATTAGTAATTACTAATACATGTAAACGGAGAAAAAAAATGCAAAATTTCCCAAA
TAAAACAAAAATTCCAACTTGCCACAACAAACACCAACACAAATTAATATCTCTTACTTCAACGCTAGAT
TTTCTAAACAAAAAAGATAAAAAATACACACAACAAAACATACTCTACTGCTTTAACGAAAATCTAAAAA
GAAATGGGCTAGCTCCCACTACACTAAGAACAATGCAAAATTATCTTTACAAATTAGAAAAAGTACTAAA
AGTTACAACTAATTACTACCAACACATGGGTGTAAATTGTGGAACTGAAATTTACTATAAACTAAAGTAT
CCCAAAAAAGAATGTTACCAGAAAATCAACAAGTACTTTAAAGAACGAAAAAACTCTAGATTTAAATCTA
GAGTTAATAACCATTTTAAAGACAATGTTTCTAAAAATAGTAGTGTAAATTCAGTGGAGTGTTTAAATAA
TAAAAATAATAATACAAAAGAAGAAAGAAAGATTAAAGAAATAGAAAAATATCAACTAAGAAATTATTTC
AATAATTGTAACTTTAAAACGGAAGAAGCTCTTTCTATTTTGTATTTAAATATTGATAAAGATACTAAGA
TTGAGGCAATAAATATCTTAAAACAAAATGAAATTGCCCTAATAAAAAAATTCAATATAAAAAAATCTTG
CATGAAAGAAAAACAAAAAAAATTAAAAGAAATTCTACACAACACTAGGAAAAAATTAGAAGAAAACGGG
TACAATCCCAAACAATTAGAAATAAATTTACAAAAAGTATACGAAAATTACAAATATAAGCCCCACTTTA
TTATTGAAAATCATAAATATAGCGATTTAAACAATATAAAGCGTAAATTAGAAAAGTCGATTGAAAGAAA
AAAAGAAAATTCTCAACAAAATTATCAAAATTTAAAGGAAAATATTTTCAATATCCTTATTGAACAACTA
AAAAAAGAAACAAATATTGAAATTCTAAAGCCAATTACCAAAAAATATTTGAATAACCAAAAGAAAATAG
AATACAATAAAGTATTTGGTACATATTATCTTGAATTATTGGAAATAATAAGAAAACAAAAAAATTCTTT
AACCACAGAAGAATTTAACATAAAGGCTATATGAGGATTTAAATATGGAAAGTGCAATGGAGCCTATTGA
AACTATAAAAAAGGGCAAATGTAAAGTTGAATGTCAAAATAAAGAACGCTTTATTTTAATTGAAAAAGAA
AATGGTAAAGCAATGTACCATACAAAAATAATGATGGACATTTACAAATTTGGAGTATATGAAAAAAAAC
ATGAATTTAGACTATCATTAAGGGCCCTATTTAATGGGGAAAGAATTGTTGAAGAAACTCACTTATACCC
AATTAAAGAAGGAGATAAGTTTATTGGTATTTTTTATGGCTATAGAAAACCAATCAAAAAACCTTTAATA
AAGTATAAAATAAATGGAACTAGAAAAGCATATGCATTAGCAAGAGCATATTATATGGAATTTAGATTTA
AAGCCGGAAGTGTTTTTTGCTATTTTAAGGGGCTATATCGTTTATTGGATAAAAAAAGAACAAATAATCA
TTACAACAAAGTTTTATTTAGTATGTTTGCAGATTTAGAACAACAAGTATATAAATTTTATGGGAAAAAA
TACCCGGAGCAAGGACCGTTAATAAAATGGATAATAAAAAACCTAAAATAATAACAATAGCGTCAATCAA
GGGCGGTGTTGGTAAAAGCACAAGTGCCTTATTTTATGGCAATATTTTAGCTAAAGAAAGACATAAAGTA
TTGATAATTGATAGTGATCCACAGGCCAGTATTACTAGTTACTTTTTGTTTAAATTAAAAGAACAAAATG
TGAATGTCGAAAATTACAATCTTTATGAAGTTTTTAAACAAAGAAAATATATAGAAAATTGCATTTTTAC
AGTATCTAATTGTTTAGATATAATTCCCAGTTCCTTAGAATTATCTGTTTTTAATTCAGAAAGCATACCA
TTACAAGACAACCTTTTAGAAAAAAGACTTTTGACTATTAAATCTAAATATGATTATGTGATAATCGATA
CAAATCCCAGCTTAGGACATCTTTTAAACAATGCTTTAGTAATTACCAATTATTTAATAATACCAATTAA
TTCCGATTTATGGGCAGTTGAAAGTATAGATCTAATATTAGATGCAATAAATAAAGTTTATAGAAATGAT
ATTACACCTTATTTTTTAGTGACGGGGGCACTAGAGAGACAAAACATAGATAAGGAAATAATATTTAATT
TGGAGAATAGATATAAAGAAAATCTAATAGGAGTTATTCCTAAAAGAGATGATATCAAAAAAGTGCTGTT
TTATAGAAAAGAATTTTCTTCAAAAACAGACTATTATCAAGAATATAAAAAATCTTTAGATAAAATGTTA
AAAATAAAATAACAAATAAAATATATCCAGTAATGGACAAATAAGGAGTTTGCATGAGCATTAAAAATAA
AATGATAATAACCAAAAGAATAGATATAAAGGAAAATATGTCTAAAATGGAGTCATTAGAAGAAATTCAT
AAAGAAGAATATTTGAGATTAAAAGACAAATTAAAAACTCTAACAACGGATGATATTTATAATAAAATAG
AAACAGCAAAAATATTAAATGCGATTAATCAAAAAAAACTGTATATTTTAGACGGATATAAAAATTTTTA
TAGCTTTTTAGCTGATTTTAAAATCGCTAAATCTCAAGCATATAAATATATAAAAATAGTATCGGGCGTA
GAAAAAGGTATTATTGACTATAATTTTATTGCTAATAATGGCATTGAAAAAACAATTAAACAATTGGAAA
GTAACAATGTTATTAAAAAATCTAGGCAAAATCCAATAAAGCCTTTAAGGTTTCAACTTAAAAAGCAAGA
AAGTTATGATTTTTATAAAAAAAATGGGAAGTTTACTGGGTTTTTATTGGAAGAACTTCTTGAAAGTCAA
ACAGATTTGATTAATAAGCTTTTAAAAAAATATAAACAATTAAAAGGATATTAAGAGGATTTTATGAGAA
ATTTGGTGCACAGAACATATGATATAGAAAGCATAAAAAATGAATTTTTAAACATAGGATTTAGTGAAGA
GGCAATAGATTTTGTTTTTCTTCATAATGATAATTACAACTATGAGGTTTTAAAAGAGAAAATAATTGAT
GTAGAAAAGAATTTGCAAAAAGACATATCTAGTTTAGATACTAAGATAGATAATGTAGAAAAGAATTTAA
ATGTTAAGATAGATAATGTAGAGAAGAATTTAAATATTAAAATAGATAGTGTTAAAAATGAACTTAATTC
TAAAATAGATAGTTTAGATACTAAGATAGATAATGTAGAAAAAACTTTGCAAAAAGATATATCTAGCTTG
AATACTAAAATAGATAGTGTAGAAAAAACCTTACAAAAGGATATATTTAGCCTAGATAATAAAATAAATG
TTTTAAAAAACGAACTTACTGCAAGTAATAGAACAATACAAGTAATTTTAATAATGGGAATAACGCTTGC
TCCAATTATTTATTCTATATTCAATAAGCATTTTTTAAATTAAGAATGATTAAAATTTTATAAAGTAATA
AGTTAGTATATAGCTTTAAAGTAGAACTTATTTGAATTTTTTAACAAGAGAATTTAAATAGGTTCTTTTA
TTTTAACAAATACAAAATAATTTTAATTCTAAATTGAACTGAATTTAATTGTTTAGTGAGTTTATCTAAA
ATAAATTGAGCTAAGCCAGCGGCTTTCTTAAGCTCTTTAACATGAGAATTTAATAAAGCTTTTATTTATT
ATAATAATTTCTGTAAAAAGCCTGACAAAAATAATTTTTGTTATACATATGTATATGTATAGCTAAAAAA
ATATATTGCTATCAAAAAAATCCAATTAAGTTGGGTTTAGCTAAGTTCTTTAACAAGAGAATTTAAATAA
GTCCAACTATTTTTTTGTAAAAATTTTTGTAAAAAAGTTGTCAAAAATAGTTTTTGCTATGTAATTATTT
ATTACAAAATAAGGAGGAAAAAGATGGAAAATCTTTCAAACAATAATAATCCACAAGAAAATATTCAAGG
AGAGCTCAAAATGATAAGTATTAATCAACAAAGTTTTACTGGTTGTGAAATATTTGAGGAAAAATCTTCT
CCCATTAAAGAAAAAAGTAAATTAAGTAAGATAGGTAAGAAATTACCAGGAATAAGTAGTCAAGAATGTT
TTAGATTTAATCGCAATATTGATTTTAGTGTGCAAAGAAACAAGTTAGATAAATACGGTGCTAGTGAAGT
AGGTAATATTCTTGTTGGAGGTGCTGGGCTGAAAGATTTAATGATAAACAGAGTGCTTAAATATTTTGAT
ATGAGCCTATCTTTTGAAGAGAATTTATATATGCTCAAGGGCAAAGAGTTAGAGAATTTAGGATTTAGAG
AGTTTGTTAAAGCATACGGTGATAATATTGATATTTTATATAAAAATAAATATGCCAACGGTGTTGATAA
GTATAATTATTTCAAAAAAATGGGCAGTTCAGAAACTTTAGTGGGCTCAACAATTGATGGCTGGTTTATT
AATAATAATGGCGATTTAGAACTATTAGAGATTAAAAGTAGCGACTCTAATTATATGAGTAGTGCTATTG
CTGAGGACAATAAAAATGGCAATTTTTTAAGCAGTAAATATTTTTTCAAATATTATGTACAAGCACAAAT
ACAGCTAGCATGCACTGGGCTTAAGTATTGTAATTTGTTCTTTTTAATAGATGCTGCACCAATTAACTGT
AAGATTAAAAGAGATGAGGCCTTAATATCAAAAGTGTTTGAATTTGTTAATAAATGTGAATTAGAAATTA
TAAATTTGAAAAAAGATATTTATAGTAACTATAGAGAGGAATACTTAATGGCACATAATTTTAACGAGGA
TACGTTTATAAAACTTGTTGAAGATTTAGTAGAAAGGAGTGATTTTTATAGTTCTGAAGTTGAGTTTGAT
TGGGTAAGAGAATTTATAGAATATGTTGATTGTGCAGACCTTGAAATTAAGGATAATCAATTTGCTGAAA
ATCTTGCGTATGATTTAATGGAGATTGATAGTCTACAAAAAGAATTAAATAGAATCCAAAACGAAAATAA
AAAAAGAGAAAAGCCCATTAAAGATAGGTTGAAGATGCTAATTTACAATATTACGAATACATATCCACTA
ATTGAGCAGTTAAATTATAAATTTGGAGAGTTTGTGTTTACTCTTGACCCTAAGAAAAGGGCAATATCAG
ATAGATTAAAGGGACTACTACCAACAAGTGGTACAGTATTTTTCCCTAGCAATATAGCATTTGCAAATAG
TGTCAGTGTCCCCATGTGAATGGGAGCACTAAAAAATTAAAAAAATAAATTTAATATAGGAGGATTAATT
AATGCTTATTAATAAAATAAAACAAGATAATAGAACTTTACGCCCAGAGATACAAAGGTGGGGTTGTTAC
TTTTTGTGTCTACATTATTATACAAGCCTATTTAAGAAATGTGAATTTAATGCTTATGAGATAAATGCAG
CGTATTATAGATTTATAGGACTTGGGTACATTAAGAGTAATTGTTTTATTATAAATCCATGTATGATACT
TAATTATTACGGAATTAGAAGTAGTGTGAGATATGAGTCTTTAAATTATTTAGGTGCAGCCAATGAATTT
GAAATAAGCGAAGTTAAAATCGATAAGGTTAATGGATATCACTTTATAGCAACAAAAAATAAAGAAATAT
TATATGATTCACTTGACTTGAAACCTCGTGGGAAAATATTTAAAGTAACTTCAAAGCGTATATTTAGACT
AAAGTAGTTTTTTTAAAGTTTAAGGTTATTTTGCATGCATTTATAAGCGTGAATTTTATTAGCAGCAGAG
AGTCCATAAATATTATCAATTTCGGAAGTTGAATGATATTTCATAAGTTCTTTAATTTGAAAAGAATTAT
AACCATTAGATTTTAAATATGAAATAAACAAATTTCTAAATAAATGAAGTGATTTATTAGCACGAAATCC
TGACTTTTTGAGAAGATTTTTGAATTTATTAGAAATATGGATAATGCTAATTTGATTATCTTTAAATTTA
TGTTTAGTTTTTTGGAAAAGATAAGTACGCCGAGAGTCAAGATTTTTTTCATTAAAGTAATTTTCGTGAG
CTTTTTGAATAGCATCAAATTCTACAGATTTTATGACAATTTCTCTAATGCAAGTGACATTTCTTTTTTT
AGCTACATTTACTTTTATATTGTAAAAAGTTTCTCCAGTTTTGCTTAAAAAGGGAGTAATATCTTGCATT
TTTACTTTTTGCAGCTCGGCACCTCTGCAGCCACTTATTGCCAGTAGATTTAAAAACCAACCAGAAATTG
GGTCAATTTATTTTAATGTTTTAACACATTTTTCAATTATTTTGATAATTTTTTGATTCAAATAAAACTT
TGGAGTTGGTTTTGAAGCTTTTTTAGTAGGCTTAGAAGAAATTTTTAGTGAATTTTTAAGAATTTTGTTT
TCATTTAATACATTTTGATAGTCTTTTAAGAATTTGTGCATCAAATCTGTATCGAAATTATTTAAATTAA
AATAATTATTAGTATCCATAAAATCCTCTCCTTTGAAGTGTTACTTTTAAATTAAGTAAAAGTAATAAAA
ATTTAATAAAAATGTAATTTATATTTTATCAAAACCCTAAAATTTTAGTCAAATTTATGGTGTTCTCATT
GCATGCGAAATTTGGGTTGTGGAGTGGCTGTGATAAACAGAAGAGGCAATTTTTAAGGGGTGGACTTAAG
AAAGACATGATACTTTAAGTGATATATAGCAAAGACTTTGAAATTTAATTTGTATGTGTTTTGTAGTCTT
TTGTAATGAGCCGGGCATTTGCAATGGAGAGATTTTTGGGAGTTGGTTAAAATTACATTTGAGTTTTGTT
AATATGTAATAGCTGAATGTAACAAAATTATATATTTAAATCTTTGAAATATTGCAATTATTAGCTGTTG
TGGTATGATTAGGACTTATGGAGAAATTTATGAATAAGAAAATGAAAATGTTTATTGTTTGTGCTGTTTT
TATACTTATAGGTGCTTGCAAAATTCATACTTCATATGATGAGCAAAGTAGTGGTGAGATAAACCATACT
TTATATGATGAGCAAAGTAATGGTGAGTTAAAACTTAAAAAAATAGAATTCTCTAAATTTACTGTAAAAA
TTAAAAATAAAGATAATAATAGTAACTGGACAGACCTAGGAGATTTAGTTGTAAGAAAAGAAGAAAATGG
TATTGATACGGGTTTAAACGCTGGGGGACATTCGGCTACATTCTTTTCATTAAAAGAATCAGAAGTTAAT
AACTTTATAAAAGCAATGACTAAAGGCGGATCATTTAAAACTAGTTTGTATTATGGATATAAGTACGAAC
AAAGTAGTGCAAATGGTATCCAAAACAAAGAGATCATAACAAAAATAGAAAGTATTAATGGTGCTGAACA
TATTGCGTTTTTAGGAGATAAAATTAATAACGGTGTGGGGGGAGATAAAACAGCTGAATATGCAATACCA
CTAGAAGTGCTTAAAAAAAATTTAAAATAGAATTTAGAAATATAGGAGAGAATAATTATGAATAAAAAAA
CATTGATTATTTGTGCTGTTTTTGCGCTGATAATTTCTTGCAAGAATTTTGCAACTGGTAAAGATATAAA
ACAAAATTCAGAAGGGAAAATTAAAGGATTTGTAAATAAGATTTTAGATCCAGTAAAGGATAAAATTGCT
TCAAGTGGTACAAAAGTAGATGAAGTAGCAAAAAAATTACAAGAAGAAGAAAAAGAAGAATTAATGCAGG
GCGATGATCCTAATGGCAGTGGAATAAATCCGCCACCAGTATTGCCGGAAAATATTCACAATAATGCATT
AGTATTAAAAGCAATAGAACAAAGTGATGGTCAACAAGAAAAAAAAGTAGAAGAAGCTGAAGCTAAAGTT
GAAGAAAATAAAGAAAAACAAGAGAATACAGAAGAAAACATTAAAGAAAAAGAAATAATAGACGAACAAA
ACAAACAAGAATTAGCTAAAGCTAAAGAAGAAGAACAACAAAAAGAACAAAAAAGACATCAAGAAGAGCA
ACAAAGAAAAGCTAAAGCAGAAAAAGAAAAAAGAGAAAGAGAAGAGGCAGAACAACAAAAACGACAACAA
GAAGAGGAAGAAAAAAGGCAAGTTGATAACCAAATTAAAACACTTATAGCTAAAATAGATGAGATCAATG
AAAATATTGATGTTATAAAATGGCAAACGACTGTAGGCCCACAAGGCGTTATAGATAGAATTACTGGGCC
TGTGTATGATGATTTTACCAATGGCAATAATTCTATACGCGAAACTTGGGAGGGGTTAGAAGAGGAATCA
GAAGACGAAGGATTAGGAAAATTATTGAAAGAATTGAGTGATGCTAGGGACGCGCTAAGAACTAAATTAA
ATGAAGGCAATAAACCATATACTGGTTACGAAGAGCCTAAGTTAAAAGAAAGTGTAAATGTTAGCGAAAT
TAAAGAAGATTTAGAAAAATTAAAATCAAAATTAGAAGAAGTTAAAAAATATCTTAAAGATAGTTCTAAA
TTTGAAGAAATTAAAGGATACATCAGTGACAGTCAGTAATTATATTGGATGCTTTTAGGTGTAACTAAAT
TTGCGTATACAAAGTAACAGCTAGTAGAAAAGTTCACTGGCTGTTATTTTTTTGTAGATTTCATTGTTAT
GAATATAGAAATGTTTTCTATCAAAACTTTCATTTAAAAAATGCCAAAAACTATTGCTCAAAATATTGTT
TATTTATATACTATCTATAATTAATATGCATACTAATGAAATTTCAAATTTTTATGATAATCTTAGTGAA
GATTTAAAAAAGTCAATAAATAAACTTTATGAAACCGAACAAGCAACGCAAGAACAAAAAAGTCAAATGT
ATAGCTCTTATAAAGCAGCGCAAGAATACGGAATAAAAACTGGAAAAAGCACTGAGGAAATAATAAATGA
CATTATAGACCCTACAAAAAAAATTATTAAAGACGTTCTGAAAAATAAATATTTAATACAAAAATATAAA
AATTCCAAAAATATGCAAGTTGATTATAGCGACAAGAAAGGGATGCTAAAGAAATGTTTGAAAAAATTAG
GAGAGTATGATTCCATGATATTTTTGGGGGCTGTTTATGGTATTCTTAACCATATTTATCAAAAAGTTTC
AAAACAATATCAATTAATTATGATCAACGAATTTAAAGATATACTATTTATAAGGATACACAACTATGAT
AAGAGAATTTTTACAAGCGATGATCTAATTAAAACAATAAAAGATTTTCCCTAATTTATATAGTCAAGTT
GTTGCAAAATTCAATAAATTAGTTAATTGCTATTTCTAAATCAATAAAAGTCAAAAAAATACCAAACACC
TGTCAATAGATATCAATAAGATAATAGTTAATGTTAACAATTAACAAATTGATTTACTATTTAGAGTAAC
AATTTGTTAATTTAGTTATTTTAGGAGAAATTGTTTTGAAAAGAGCTAAAAGGTCTTTTAATGATTATGT
TGCATACTTTAGAGAAGGATCGTTAGATGATAGAGAAATATCGGTTAAATTGGGAGTTTCTAGGGTAAAT
GTGTGGAGAATGAGACAAAAATGGGAAAGTGGAGAAACTTCTGTTAGCGAGGATTCTAGAGTAACAATTA
GTGAAGATACTTTTGAACACCTTTTGTCGCAAACCTTTAGATCAGAAGTTAACGCTAGGAAAGTTAGAAG
CGAATTGGATTTAGAGCGGGCTAATTTAGAATTAGGATTTATAAATGCATTTAAGCAATATTCTAGTGTT
GAGCTTGTTAGTATGCATACTAAAATAGAAAATTTAAGAGCCGAAATTGACGCTTTAAATAAAGCAAGTA
GTAAAAAAAACAAGCAAGTTGTTAATGGAGAAATTAATTCTTTAAAAAGCGAGCTTGATGAATATGTAAA
GGAGTGCTCAATAAGAGAAATGGAGCTTTACTATGAATGTATGAAAAAACTTACAACTGCTCATGAAGCT
GAAAGTAAAAGCAACTACAAAAATAGTAAAGGGAACAAGTGAACTTATATCAAACAAAACTTTTTACAAC
ACTACAAAAGGAATACAAAAATAAATATGGAGTTGACATATCACAATTTGTAAAGCTAGCAAATTCTTCA
ATTAATTTTGATAAGTTTGAAGAAAAACAGTTAACTTTAAAACAAAAAAATGTGATAAAAAGTATTAAAA
AGAATAATGAAAAAAAGATTATACTCAGCGGAGGCATAGCTAGTGGCAAAACGTATCTTGCATGTTATCT
TTTTCTAAAAAGTTTAATTGAAAATAAAAAGTTATACTCTAGTGATACTAATAATTTCATTATTGGGAAT
TCACAACGCTCAGTTGAAGTTAATGTTTTAGGACAATTTGAAAAGCTATGTAAACTTCTTAAAATTCCTT
ATATCCCAAGACATACAAATAATTCATATATTCTGATTGATTCACTACGTATTAATCTATATGGTGGAGA
TAAGGCAAGTGATTTTGAAAGATTTAGGGGAAGTAATTCAGCACTTATTTTTGTTAATGAGGCTACAACT
TTACACAAGCAAACTTTAGAGGAGGTCTTAAAAAGACTAAGATGCGGGCAAGAAACTATTATTTTTGATA
CTAATCCTGATCATCCAGAACACTATTTTAAAACCGATTATATTGATAATATAGCGACATTTAAGATATA
TAATTTTACAACTTATGATAATGTGCTACTTAGTAAAGGATTTATCGAAACACAAGAAAAACTCTATAAA
GATATACCATCATATAAAGCAAGAGTTTTGCTAGGTGAGTGGATAGCAAGCACTGATTCAATTTTTACAC
AAATAAATATTACTGATGATTATATATTTACTAGCCCGATAGCATATTTAGACCCAGCATTTAGTGTTGG
AGGGGATAACACTGCATTATGTGTTATGGAGCGAGTTGATGATAAGTATTATGCTTTTGTATTTCAAGAC
CAACGACCAGCCAATGATCCTTATATTATGAATATGGTAAAGACCGTTATAGAAAATTTCAATGTGCATA
CACTGTATTTAGAGGATAGAGATAATACAAAAGGTGCTGGTGGATTGACCCGCGAATACATCTTGCTAAG
AAATAATATAAGCCAATATTTTAGAATTGTTCCAGTTAAGCCAAAGTCTAATAAATTTAGCAGAATAACA
ATGTTAATTACGCCGTTTACTTACAAAAAACTTTATATTACAAAGTACAGTAGTTCTTCTGTATTTAATG
ATATTTATTCGTATAAGGGGGATAGCAAAACCCATGATGATGCTCTTGATGCAATATCTGCAGCATATTT
GATGTTGTCTTTAGGATATAGAGAGCGAAGTGTTCACTTTGGCAATCAAAGATTTTTGTAA
>plasmid_lp21
ACTCAAAACTTTACCCTTTAAATTGCTAAATTTAACTTGAAAATACTAAACTTTAACCCAAAATAATAAA
ACTTTAACTTGAATTTTTCAAAATTACAAAACTTTAACCCAAAATGGTAAAACTTTAATTTTTTGTAATT
TTTACATAAAAGTGTTAACTTTAAAATCCCAAACTTTATAATTTTGGAAAATTATCAATACTTTTTTAAT
TTATTCTTTATTTTCAAAATAATCTTTATATACTTATATATTATGTATAAGTCTGTAAAAGAACAACAAG
AAAAAGGAATAGATCATACATGCAGAATACTTATTCTTACCGAAACAATATTTGAAATAAATTTAATATT
AGAAAATTATTCTCAAAAAACTCTACTCAAAAAGTATAACGAAAATCTCAAAAACAAAAATCTACCTCCT
AGTAATATATCAACAATGAAAAAATACTTAAATCAATTAGAAAAAGAAATAAAAATCATAGCAAAATTCT
ATTTTAAAAACGATCAATCTCTAATTTATTATAAACTTAATTATACCCTAGAAAAAATTTGGTTAAAACT
AATAGAATTATTCTACAAAGAATTAAAACAATTTATACAAAAGAACACTACTACTTAATTGTAAATACAT
TATAAAATAATCTTATTCAAAACTTTAGAAATATATTGTTTTACGCTAAAAAAATTTAAAAAATACTGTG
CCATATTTGTAATATAAATTTAATATAATAGGGGGCTAATTCATTATGGATGGAGTAATTAACGATACAT
TGGTCGCAAGAATGAAAAAGCAAATTAAATTTAATAAGAATAAGTTAATCATTCTTGTCAAAACACTAGA
TCATATGAATAAAGAATTACTTTATAGTGCAAATAAAACTTACAATTATGTCTTAATACAAAACAATTTT
AATGAGGCTCTAGCTAAAACTTATCAACTTAGGGTTAATTATAAAACCCTATTAGAATATCTTGAAATAT
TAGAAAAAAATCCAAAAGTAATCTTAAAACGTCCCACAAATAAAGAAAATGAAAGCTTTATAGGCCTTTA
TACACTCCTTTACCCTTTAGAAGATTGTTGCACTAAAATTTATAATTCTCATCCTAATATTTAAGCTAAT
ATAATCCAGAAAATTATTTTTGCGAAATAGCATAATGCTTTAGAGTATTAAAGGCCTAATAAAGAACAAT
TAAAACTAAAAAATATATAAATAAACCGTAAATTAGGAAAATTAATGTTACACCAAATGAATAGGGCTTA
AAACAATTTCCTTTAAAGAAATTTCTCTAAGCCCTACTTCATTGCTTATTATTACGTCAATTCGAGCATA
AAGCCGAACTAATTTATAGTATACCAAAATTAAACTATAGTCAAGTTATATTTTTAATAAAAGAAAAGAA
AACTATAATTTCTAAAATTTTAAATAATATAACTAAATTTGCTATAAAAGTATTTACTTTTATAGCAAAT
TTAGTTATATTTAAATTGCTTATTTCATTCGTTAAGGAGAGTTTGCCAATGCATAAAATCAAAACAACAA
ATAACAACCCTAGAAATTGTTATAATAAAGTTCAATACAAATTGATAGTTCTTATTTCAACAATATGCTA
TCTAAACAAAACACATAAGAAATATACACAAAAAACCATACTCTATTACTTTAATGAAAATCTAAGAAAA
AACGGTCAAACTATTTCTACGCTAAGAACTATGCAAAAGTATATTTATAGACTACAAAAAGAAATAAAAG
TCACAACAAACTACTATCAACATATGGGGGTAAATTCGGGTACGGAAATTTATTACAAGCTTAATTATCC
TAAAAAAGATTGTTATCATAAAATAAACCAGCACTTTAAAGAAAAAAAAGAAACAAGATTTCAAAATAGA
GTTACTAACTATTTCAACAAAAATTCTGATTCAAAAATGGGTAGTGTACAGTGTGAATCATGTAATAGTA
ATAAAAATAATATAAAAGAAGAAAGAAAGATTAATGAAATAGAAAAGTATCAAGTAATAAATTATTTCAA
TAAATGCAACTTTTCATGTAAAGAAATTCTTTCAATTTTATTAAATTTAAATGTTGATAAAGATACTATG
ATCAAAATAATTAAAACCATAAAAAGAACTGATATTAAAGCAAAAAATAAAAATATTTACTTTCCTAAAT
CTTGCAGTAAAGAAAAACAAGAAAAATTAAAGAAAATTCTATGCAACACTCAAAAAGAATTAGAAAAAAG
TGGATACAATTCAGAACAATTAGAAACAAATTTTCAAAAAATATACGAAAATTACAAATATAAACCCCAC
TTTATTATTGAAAATCATAAATATAGCGATCTAAGTTACATAAAGCGTAAATTAGAAAAGTCAATTGAAA
GAAAAAAAGAAAATTCTAAACAAGATTATAAAAATTTGAGAACAAATATTTTTAATATTCTTATTGAACA
ACTAAAAAAAGAAACAAATATTGAAATTCTAAAGCCTATTATAAAAGAATATTTGAATAACCAAAAAAAA
ATAGAATACAAAAAAGTATTTAGAATATATTATTCCGAATTATTGGAAATAATAAATGGAAAACATTATT
CAAATTTGAAGAAATTTAGAAAAAAATCTGTAGGATAAAAATTATCATGCTTAAAACATGAAATAGCCGA
ATTTAGAACAATAGACATATATACTTTATAGTAAAAAGTATCATAAATAAGAATACTTTATAAAATGGAT
ATTAGAAAACTCAAAATAACAACAATATATTGATATTAAAAAGTATTAAGAGAATAAAGCTTGAAACTTT
ACATAATTAATTTAAAATACAAAAACTATAAATTTTAAAATATAAAGATAAAACTAGGTGAAGATAGATG
AATAAAAAACCAAATATTTTAACAATAGCAAGTTTGAAAGGCGGTGTTGGAAAAAGTACGTTAACAATTC
TTTTTTCGTACCTCCTTAAAGATTTGGGTAAAAAAATTTTAATCGTTGATATGGACCCTCAAAATTCTAT
AACGTCTTATTTTTCCAATTATGTTCATAACGTTGAAATATATAATACATATAGTATGTTGAAAGGGGGA
GTTTCTTTTAATAATTGTGTTGGCAAAATTAATGATCATATTTTTATTATCCCCGCACACCCTATTTTAG
AAAATTTTAATTTGGAGCCTATAGATTATAAAGAAATTGTTTTAGAGCTTAGGATTGAACAAAATATTTC
GGCCTATGAATTTGATTATATTTTGCTTGATACTCCTCCTCATAGAGATTTTTTGGTTAAAAATGCCTTA
AATATTACAGACCATATTATAATACCAGTTCAAGTTGAAAGGTGGTCAATAGAAAGTTTTACTATTTTAA
TGAATATGATTGAAAATTTTCAAATTATTAAAAAAAAAATATACACTACCTCCATAGTGGAAAATCAATT
TATCAAAAATAGAAACACACTAAAAGATATAGAAAGGCTATTGTATGAAAAATATGGTAGTTATGTCAAG
GGCAAGATTCATTTTTCAAATGGCATAAAAGTTTTTATAAATGAACTTATAGAGCCCTCTTCTGAAGAAA
GCTATTATAAAGAGGCAAAAAAAACTTTACACAATATCCTCGGGTACATAAATCATAAAAATAAATATTT
CATAAAGAATAAGTAAAAGTGGTTTAGTTTACTGGAGTGTATAAATCATATAAATAAATATTTCATAAAT
AATAAGTAAAAGTGGTTTAGTTTTGGAGTGTATAAATCATAAAAATAAATATTTTATAAAGAATTAGTAA
AAGTGGTTTAGTTTTGGAGTGTATAAATCATATAAATAAATATTTTATAAAGAATAAGTAAAAGTGGTTT
AGTTTACTGGAGTGTATAAATCATAAAAATAAATATTTTATAAAGAATAAGTAAAAGTGGTTTAGTTTAG
TGGACTACATAAATCATATAAATAGATATTTTATAAAGAATAAGTAAAAGTGGTTTAGTTTACTGGAGTG
TATAAATCATAAAAATAAATATTTTATAAAGAATAAGTAAAAGTGGTTTAGTTTAGTGGACTACATAAAT
CATATAAATAAATATTTTATAAAGAATAAGTAAAAGTGGTTTAGTTTTGGAGTGTATAAATCATAAAAAT
AAATATTTTATAAAGAATAAGTAAAAGTGGTTTAGTTTTGGAGTGTATAAATCATATAAATAAATATTTT
ATAAAGAATAAGTAAAAGTGGTTTAGTTTTGGAGTGTATAAATCATAAAAATAAATATTTTATAAAGAAT
AAGTAAAAGTGGTTTAGTTTACTGGACTACATAAATCATAAAAATAAATATTTTATAAAGAATAAGTAAA
AGTGGTTTAGTTTACTGGAGTGTATAAATCATAAAAATAAATATTTTATAAAGAATAAGTAAAAGTGGTT
TAGTTTTGGAGTGTATAAATCATAAAAATAAATATTTTATAAAGAATAAGTAAAAGTGGTTTAGTTTACT
GGAGTGTATAAATCATAAAAATAAATATTTTATAAAGAATAAGTAAAAGTGGTTTAGTTTAGTGGACTAC
ATAAATCATAAAAATAAATATTTTATAAAGAATAAGTAAAAGTGGTTTAGTTTACTGGACTACATAAATC
ATATAAATAAATATTTTATAAAGAATAAGTAAAAGTGGTTTAGTTTACTGGAGTGTATAAATCATAAAAA
TAAATATTTTATAAAGAATAAGTAAAAGTGGTTTAGTTTACTGGAGTGTATAAATCATAAAAATAAATAT
TTTATAAAGAATAAGTAAAAGTGGTTTAGTTTACTGGAGTGTATAAATCATAAAAATAAATATTTTATAA
AGAATAAGTAAAAGTGGTTTAGTTTTGGAGTGTATAAATCATAAAAATAAATATTTTATAAAGAATAAGT
AAAAGTGGTTTAGTTTACTGGAGTGTATAAATCATAAAAATAAATATTTCATAAATAATAAGTAAAAGTG
GTTTAGTTTAGTGGACTACATAAATCATATAAATAGATATTTTATAAATAATAAGTAAAAGTGGTTTAGT
TTACTGGACTACATAAATCATAAAAATAAATATTTCATAAAGAATAAGTAAAAGTGGTTTAGTTTACTGG
ACTACATAAATCATAAAAATAAATATTTCATAAAGAATAAGTAAAAGTGGTTTAGTTTAGTGGACTACAT
AAATCATATAAATAAATATTTTATAAAGAATAAGTAAAAGTGGTTTAGTTTAGTGGAGTGTATAAATCAT
ATAAATAAATATTTTATAAAGAATAAGTAAAAGTGGTTTAGTTTTGGAGTGTATAAATCATAAAAATAAA
TATTTTATAAAGAATAAGTAAAAGTGGTTTAGTTTACTGGAGTGTATAAATCATAAAAATAAATATTTCA
TAAATAATAAGTAAAAGTGGTTTAGTTTTGGAGTGTATAAATCATAAAAATAAATATTTTATAAAGAATA
AGTAAAAGTGGTTTAGTTTACTGGAGTGTATAAATCATAAAAATAAATATTTTATAAAGAATAAGTAAAA
GTGGTTTAGTTTTGGAGTGTATAAATCATAAAAATAAATATTTTATAAAGAATAAGTAAAAGTGGTTTAG
TTTACTGGAGTGTATAAATCATAAAAATAAATATTTCATAAATAATAAGTAAAAGTGGTTTAGTTTAGTG
GACTACATAAATCATATAAATAGATATTTTATAAATAATAAGTAAAAGTGGTTTAGTTTACTGGACTACA
TAAATCATAAAAATAAATATTTCATAAAGAATAAGTAAAAGTGGTTTAGTTTACTGGACTACATAAATCA
TAAAAATAAATATTTCATAAAGAATAAGTAAAAGTGGTTTAGTTTAGTGGACTACATAAATCATATAAAT
AAATATTTTATAAAGAATAAGTAAAAGTGGTTTAGTTTAGTGGAGTGTATAAATCATATAAATAAATATT
TTATAAAGAATAAGTAAAAGTGGTTTAGTTTTGGAGTGTATAAATCATAAAAATAAATATTTTATAAAGA
ATAAGTAAAAGTGGTTTAGTTTACTGGAGTGTATAAATCATAAAAATAAATATTTCATAAATAATAAGTA
AAAGTGGTTTAGTTTTGGAGTGTATAAATCATAAAAATAAATATTTTATAAAGAATAAGTAAAAGTGGTT
TAGTTTTGGAGTGTATAAATCATATAAATAAATATTTTATAAATAATAAGTAAAAGTGGTTTAGTTTACT
GGAGTGTATAAATCATATAAATAAATATTTTATAAAGAATAAGTAAAAGTGGTTTAGTTTAGTGGAGTGT
ATAAATCATAAAAATAAATATTTTATAAAGAATAAGTAAAAGTGGTTTAGTTTTGGAGTGTATAAATCAT
ATAAATAAATATTTTATAAAGAATAAGTAAAAGTGGTTTAGTTTTGGAGTGTATAAATCATATAAATAAA
TATTTTATAAAGAATAAGTAAAAGTGGTTTAGTTTACTGGAGTGTATAAATCATAAAAATAAATATTTTA
TAAAGAATAAGTAAAAGTGGTTTAGTTTAGTGGACTACATAAATCATATAAATAGATATTTTATAAAGAA
TAAGTAAAAGTGGTTTAGTTTAGTGGACTACATAAATCATATAAATAGATATTTTATAAATAATAAGTAA
AAGTGGTTTAGTTTTGGAGTGTATAAATCATAAAAATAAATATTTTATAAAGAATAAGTAAAAGTGGTTT
AGTTTTGGAGTGTATAAATCATAAAAATAAATATTTTATAAAGAATAAGTAAAAGTGGTTTAGTTTTGGA
GTGTATAAATCATATAAATAAATATTTTATAAAGAATAAGTAAAAGTGGTTTAGTTTAGTGGAGTGTATA
AATCATAAAAATAAATATTTTATAAAGAATAAGTAAAAGTGGTTTAGTTTAGTGGACTACATAAATCATA
AAAATAAATATTTTATAAAGAATAAGTAAAAGTGGTTTAGTTTACTGGACTACATAAATCATATAAATAA
ATATTTTATAAAGAATAAGTAAAAGTGGTTTAGTTTACTGGAGTGTATAAATCATAAAAATAAATATTTT
ATAAAGAATAAGTAAAAGTGGTTTAGTTTACTGGAGTGTATAAATCATAAAAATAAATATTTTATAAAGA
ATAAGTAAAAGTGGTTTAGTTTACTGGAGTGTATAAATCATAAAAATAAATATTTCATAAAGAATAAGTA
AAAGTGGTTTAGTTTTGGAGTGTATAAATCATATAAATAAATATTTTATAAAGAATAAGTAAAAGTGGTT
TAGTTTTGGAGTGTATAAATCATATAAATAAATATTTTATAAAGAATAAGTAAAAGTGGTTTAGTTTAGT
GGACTACATAAATCATAAAAATAAATATTTTATAAAGAATTAGTAAAAGTGGTTTAGTTTACTGGAGTGT
ATAAATCATAAAAATAAATATTTCATAAAGAATAAGTAAAAGTGGTTTAGTTTACTGGAGTGTATAAATC
ATAAAAATAAATATTTCATAAAGAATAAGTAAAAGTGGTTTAGTTTACTGGACTACATAAATCATATAAA
TAAATATTTTATAAAGAATAAGTAAAAGTGGTTTAGTTTTGGAGTGTATAAATCATAAAAATAAATATTT
TATAAAGAATAAGTAAAAGTGGTTTAGTTTACTGGAGTGTATAAATCATAAAAATAAATATTTTATAAAG
AATAAGTAAAAGTGGTTTAGTTTACTGGACTACATAAATCATAAAAATAAATATTTTATAAAGAATAAGT
AAAAGTGGTTTAGTTTACTGGACTACATAAATCATATAAATAAATATTTTATAAAGAATAAGTAAAAGTG
GTTTAGTTTAGTGGACTACATAAATCATAAAAATAAATATTTTATAAAGAATAAGTAAAAGTGGTTTAGT
TTTGGAGTGTATAAATCATAAAAATAAATATTTTATAAAGAATAAGTAAAAGTGGTTTAGTTTAGTGGAC
TACATAAATCATAAAAATAAATATTTTATAAAGAATAAGTAAAAGTGGTTTAGTTTTGGAGTGTATAAAT
CATATAAATAAATATTTTATAAAGAATAAGTAAAAGTGGTTTAGTTTTGGAGTGTATAAATCATAAAAAT
AAATATTTTATAAAGAATAAGTAAAAGTGGTTTAGTTTTGGAGTGTATAAATCATATAAATAAATATTTT
ATAAAGAATAAGTAAAAGTGGTTTAGTTTAGTGGAGTGTATAAATCATAAAAATAAATATTTTATAAAGA
ATAAGTAAAAGTGGTTTAGTTTACTGGAGTGTATAAATCATATAAATAAATATTTTATAAAGAATAAGTA
AAAGTGGTTTAGTTTTGGAGTGTATAAATCATAAAAATAAATATTTTATAAAGAATAAGTAAAAGTGGTT
TAGTTTACTGGAGTGTATAAATCATAAAAATAAATATTTCATAAATAATAAGTAAAAGTGGTTTAGTTTA
GTGGACTACATAAATCATAAAAATAAATATTTTATAAAGAATAAGTAAAAGTGGTTTAGTTTTGGAGTGT
ATAAATCATAAAAATAAATATTTTATAAAGAATAAGTAAAAGTGGTTTAGTTTACTGGAGTGTATAAATC
ATAAAAATAAATATTTTATAAAGAATAAGTAAAAGTGGTTTAGTTTAGTGGACTACATAAATCATAAAAA
TAAATATTTTATAAAGAATAAGTAAAAGTGGTTTAGTTTACTGGACTACATAAATCATATAAATAAATAT
TTTATAAAGAATAAGTAAAAGTGGTTTAGTTTACTGGAGTGTATAAATCATAAAAATAAATATTTTATAA
AGAATAAGTAAAAGTGGTTTAGTTTACTGGAGTGTATAAATCATAAAAATAAATATTTTATAAAGAATAA
GTAAAAGTGGTTTAGTTTACTGGAGTGTATAAATCATAAAAATAAATATTTTATAAAGAATAAGTAAAAG
TGGTTTAGTTTTGGAGTGTATAAATCATAAAAATAAATATTTTATAAAGAATAAGTAAAAGTGGTTTAGT
TTACTGGACTACATAAATCATAAAAATAAATATTTTATAAAGAATAAGTAAAAGTGGTTTAGTTTTGGAG
TGTATAAATCATAAAAATAAATATTTTATAAAGAATAAGTAAAAGTGGTTTAGTTTACTGGAGTGTATAA
ATCATAAAAATAAATATTTTATAAAGAATAAGTAAAAGTGGTTTAGTTTACTGGAGTGTATAAATCATAA
AAATAAATATTTTATAAAGAATAAGTAAAAGTGGTTTAGTTTACTGGACTACATAAATCATAAAAATAGA
TATTTTATAAAGAATAAGTAAAAGTGGTTTAGTTTTGGAGTGTATAAATCATATAAATAAATATTTTATA
AAGAATAAGTAAAAGTGGTTTAGTTTTGGAGTGTATAAATCATATAAATAAATATTTTATAAAGAATAAG
TAAAAGTGGTTTAGTTTACTGGAGTGTATAAATCATAAAAATAAATATTTTATAAAGAATAAGTAAAAGT
GGTTTAGTTTAGTGGAGTGTATAAATCATAAAAATAAATATTTCATAAAGAATAAGTAAAAGTGGTTTAG
TTTACTGGAGTGTATAAATCATATAAATAAATATTTTATAAAGAATAAGTAAAAGTGGTTTAGTTTTGGA
GTGTATAAATCATAAAAATAAATATTTTATAAAGAATAAGTAAAAGTGGTTTAGTTTACTGGAGTGTATA
AATCATAAAAATAAATATTTTATAAAGAATAAGTAAAAGTGGTTTAGTTTACTGGAGTGTATAAATCATA
AAAATAAATATTTTATAAAGAATAAGTAAAAGTGGTTTAGTTTACTGGAGTGTATAAATCATAAAAATAA
ATATTTTATAAAGAATAAGTAAAAGTGGTGTAGTTTTGGAGTGTATAAATCATAAAAATAAATATTTTAT
AAAGAATAAGTAAAAGTGGTTTAGTTTACTGGAGTGTATAAATCATAAAAATAAATATTTTATAAAGAAT
AAGTAAAAGTGGTTTAGTTTTGGAGTGTATAAATCATATAAATAAATATTTTATAAAGAATAAGTAAAAG
TGGTTTAGTTTAGTGGAGTGTATAAATCATAAAAATAAATATTTTATAAAGAATAAGTAAAAGTGGTTTA
GTTTAGTGGAGTGTATAAATCATATAAATAAATATTTTATAAAGAATAAGTAAAAGTGGTTTAGTTTACT
GGAGTGTATAAATCATAAAAATAAATATTTTATAAAGAATAAGTAAAAGTGGTTTAGTTTACTGGAGTGT
ATAAATCATAAAAATAAATATTTTATAAAGAATAAGTAAAAGTGGTTTAGTTTACTGGAGTGTATAAATC
ATATAAATAAATATTTTATAAAGAATAAGTAAAAGTGGTTTAGTTTAGTGGAGTGTATAAATCATAAAAA
TAAATATTTTATAAAGAATAAGTAAAAGTGGTTTAGTTTAGTGGAGTGTATAAATCATAAAAATAAATAT
TTTATAAAGAATAAGTAAAAGTGGTTTAGTTTACTGGAGTGTATAAATCATAAAAATAAATATTTTATAA
AGAATAAGTAAAAGTGGTTTAGTTTACTGGAGTGTATAAATCATATAAATAAATATTTTATAAAGAATAA
GTAAAAGTGGTTTAGTTTACTGGACTACATAAATCATAAAAATAAATATTTTATAAATAATAAGTAAAAG
TGGTTTAGTTTAGTGGAGTGTATAAATCATAAAAATAAATATTTTATAAAGAATAAGTAAAAGTGGTTTA
GTTTACTGGAGTGTATAAATCATAAAAATAGATATTTTATAAAGAATAAGTAAAAGTGGTTTAGTTTAGT
GGACTACATAAATCATAAAAATAAATATTTTATAAAGAATAAGTAAAAGTGGTTTAGTTTACTGGAGTGT
ATAAATCATAAAAATAAATATTTTATAAAGAATAAGTAAAAGTGGTTTAGTTTACTGGAGTGTATAAATC
ATAAAAATAAATATTTTATAAAGAATAAGTAAAAGTGGTTTAGTTTACTGGAGTGTATAAATCATATAAA
TAAATATTTTATAAAGAATAAGTAAAAGTGGTTTAGTTTAGGAGTGTATAAATCATATAAATAAATATTT
TATAAAGAATAAGTAAAAGTGGTTTAGTTTAGGAGTGTATAAATCATAAAAATAAATATTTTATAAAGAA
TAAGTAAAAGTGGTTTAGTTTAGTGGAGTGTATAAATCATAAAAATAAATATTTTATAAAGAATAAGTAA
AAGTGGTTTAGTTTAGTGGACTACATAAATCATAAAAATAAATATTTTATAAAGAATAAGTAAAAGTGGT
TTAGTTTACTGGAGTGTATAAATCATAAAAATAAATATTTTATAAAGAATAAGTAAAAGTGGTTTAGTTT
AGTGGACTACATAAATCATATAAATAAATATTTTATAAAGAATAAGTAAAAGTGGTTTAGTTTACTGGAG
TGTATAAATCATAAAAATAAATATTTTATAAAGAATAAGTAAAAGTGGTTTAGTTTAGTGGACTACATAA
ATCATAAAAATAAATATTTCATAAAGAATAAGTAAAAGTGGTTTAGTTTACTGGAGTGTATAAATCATAT
AAATAAATATTTCATAAATAATAAGTAAAAGTGGTTTAGTTTTGGAGTGTATAAATCATAAAAATAAATA
TTTTATAAAGAATTAGTAAAAGTGGTTTAGTTTTGGAGTGTATAAATCATATAAATAAATATTTTATAAA
GAATAAGTAAAAGTGGTTTAGTTTACTGGAGTGTATAAATCATAAAAATAAATATTTTATAAAGAATAAG
TAAAAGTGGTTTAGTTTAGTGGACTACATAAATCATATAAATAGATATTTTATAAAGAATAAGTAAAAGT
GGTTTAGTTTACTGGAGTGTATAAATCATAAAAATAAATATTTTATAAAGAATAAGTAAAAGTGGTTTAG
TTTAGTGGACTACATAAATCATATAAATAAATATTTTATAAAGAATAAGTAAAAGTGGTTTAGTTTTGGA
GTGTATAAATCATAAAAATAAATATTTTATAAAGAATAAGTAAAAGTGGTTTAGTTTTGGAGTGTATAAA
TCATATAAATAAATATTTTATAAAGAATAAGTAAAAGTGGTTTAGTTTTGGAGTGTATAAATCATAAAAA
TAAATATTTTATAAAGAATAAGTAAAAGTGGTTTAGTTTACTGGACTACATAAATCATAAAAATAAATAT
TTTATAAAGAATAAGTAAAAGTGGTTTAGTTTACTGGAGTGTATAAATCATAAAAATAAATATTTTATAA
AGAATAAGTAAAAGTGGTTTAGTTTTGGAGTGTATAAATCATAAAAATAAATATTTTATAAAGAATAAGT
AAAAGTGGTTTAGTTTACTGGAGTGTATAAATCATAAAAATAAATATTTTATAAAGAATAAGTAAAAGTG
GTTTAGTTTAGTGGACTACATAAATCATAAAAATAAATATTTTATAAAGAATAAGTAAAAGTGGTTTAGT
TTACTGGACTACATAAATCATATAAATAAATATTTTATAAAGAATAAGTAAAAGTGGTTTAGTTTACTGG
AGTGTATAAATCATAAAAATAAATATTTTATAAAGAATAAGTAAAAGTGGTTTAGTTTACTGGAGTGTAT
AAATCATAAAAATAAATATTTTATAAAGAATAAGTAAAAGTGGTTTAGTTTACTGGACTACATAAATCAT
AAAAATAAATATTTTATAAAGAATAAGTAAAAGTGGTTTAGTTTACTGGAGTGTATAAATCATAAAAATA
AATATTTTATAAAGAATAAGTAAAAGTGGTTTAGTTTACTGGAGTGTATAAATCATAAAAATAAATATTT
TATAAAGAATAAGTAAAAGTGGTTTAGTTTTGGAGTGTATAAATCATAAAAATAAATATTTTATAAAGAA
TAAGTAAAAGTGGTTTAGTTTAGTGGACTACATAAATCATAAAAATAAATATTTTATAAAGAATAAGTAA
AAGTGGTTTAGTTTAGTGGACTACATAAATCATATAAATAAATATTTTATAAAGAATAAGTAAAAGTGGT
TTAGTTTTGGAGTGTATAAATCATAAAAATAAATATTTTATAAAGAATAAGTAAAAGTGGTTTAGTTTAG
TGGACTACATAAATCATAAAAATAAATATTTTATAAAGAATAAGTAAAAGTGGTTTAGTTTAGTGGACTA
CATAAATCATAAAAATAAATATTTTATAAATAATAAGTAAAAGTGGTTTAGTTTAGTGGACTACATAAAT
CATATAAATAAATATTTTATAAATAATAAGTAAAAGTGGTTTAGTTTTGGAGTGTATAAATCATAAAAAT
AAATATTTTATAAAGAATAAGTAAAAGTGGTTTAGTTTAGTGGACTACATAAATCATAAAAATAAATATT
TTATAAATAATAAGTAAAAGTGGTTTAGTTTAGTGGACTACATAAATCATAAAAATAAATATTTTATAAA
TAATAAGTAAAAGTGGTTTAGTTTACTGGAGTGTATAAATCATAAAAATAAATATTTTATAAAGAATAAG
TAAAAGTGGTTTAGTTTAGTGGACTACATAAATCATAAAAATAGATATTTTATAAAGAATAAGTAAAAGT
GGTTTAGTTTACTGGAGTGTATAAATCATAAAAATAAATATTTTATAAATAATAAGTAAAAGTGGTTTAG
TTTACTGGACTACATAAATCATATAAATAGATATTTTATAAAGAATAAGTAAAAGTGGTTTAGTTTACTG
GACTACATAAATCATAAAAATAAATATTTCATAAAGAATAAGTAAAAGTGGTTTAGTTTAGTGGACTACA
TAAATCATAAAAATAAATATTTTATAAAGAATAAGTAAAAGTGGTTTAGTTTTGGAGTGTATAAATCATA
AAAATAAATATTTTATAAAGAATAAGTAAAAGTGGTTTAGTTTACTGGACTACATAAATCATATAAATAG
ATATTTTATAAAGAATAAGTAAAAGTGGTTTAGTTTAGTGGACTACATAAATCATAAAAATAAATATTTT
ATAAAGAATAAGTAAAAGTGGTTTAGTTTTGGAGTGTATAAATCATAAAAATAAATATTTTATAAAGAAT
AAGTAAAAGTGGTTTAGTTTACTGGACTACATAAATCATATAAATAGATATTTTATAAAGAATAAGTAAA
AGTGGTTTAGTTTAGTGGACTACATAAATCATAAAAATAAATATTTTATAAAGAATAAGTAAAAGTGGTT
TAGTTTACTGGACTACATAAATCATATAAATAGATATTTTATAAAGAATAAGTAAAAGTGGTTTAGTTTA
GTGGACTACATAAATCATAAAAATAAATATTTCATAAAGAATAAGTAAAAGTGGTTTAGTTTACTGGACT
ACATAAATCATAAAAATAAATATTTTATAAAGAATAAGTAAAAGTGGTTTAGTTTACTGGACTACATAAA
TCATATAAATAGATATTTTATAAAGAATAAGTAAAAGTGGTTTAGTTTTGGAGTGTATAAATCATAAAAA
TAAATATTTTATAAATAATAAGTAAAAGTGGTTTAGTTTACTGGACTACATAAATATGACATAATTAAGT
ATGTGGAGGATATATATATGAGCAAAAAAAATAAAAAAAAATTATTTCTTAATGATAGGATTGAACATAA
TATTATTGATAATTTATCAAATTTAGATACTAATCTAGATAAAAATTTAATGGTTTACAAAGATTTAAAA
GAACAATTAAAATTGAATTTATCAAATGAAATTGACACTAAAATTCAAAGAATGAGAATTCTATATGAAA
TTAAAACAAGAAAACTTTATAAATACGATGGTTTTAAAAGTTTTTCACAATATTTAAAGACTTTTGTGGT
TGCTAAAACCCAAGCGTTTTTTTATTTAAAGCTTTACTCAAAAATTTTAGAGGGTAGTATATCTATTGAT
ACGATTAAAGAATTAGGCTTTGAAAATATAAAAAAACATATTTTTAAAAAAAAATCATTCGATTTTAATA
ATAATAATAAAAGCAAATTAGATAATAAAAATATTTCTATTAGAATTTTTATGAGGGATAAAGAATTATA
TGAATTTGTAAAGCAAGATATAAAAAGAGCAAGTTATATTTTTAAAGAACTTTTTCAGAATAGAAAAGAT
GTTTTGACTGATATTGTAACTAAATATGATAATGAAAGAAATTAAATTAAAAGTAAAGGAGTTCTGCAAA
AATTCTGCTTGATTTTTGTTTTAAATGTTCTTGTGGGAAATATTATTTCTTATTTAAAATTAAAAATTTA
AATGTTGATAAAGATACTATGATCGAAATACTTAAAACCATAAAAAGAACCGAAATTAAAGCAAAAAATA
AAAATATACACTTTACTAAATCTTGCAGTAAAGAAAAACAAGAAAAATTAAAGGAAATTCTATGCAACAC
TCAAAAAGAATTAGAAAAAAGTGGATGCAATTCAGAGCAATTAGAAACAAATTTTCAAAAAATATACGAA
AATTACAAATATAAACCTCACTTTATTATTGAAAATCATAAATATAGCGATTTAAGTTACATAAAGCGTA
AATTAGAAAAGTCAATTGAAATAAAAAAAGAAAATCCCCAAAAAGATTATGAGAGTCTAAAAATAAATAT
TTTCCATATTTTTATTGAACAACTAAAAAAAGAAATAAATATTGAAACTCTAAAACCACTTGTAAAAGAA
TATTTGAATAACCAAAAGAAAATAAAATACACAAAAGTATTTGATACATATTACACGAGGTGACAACATA
AAAAAATATTTAAATTCGCATACAAAAGTACTTATTACAAAAGATACCTTTAAATCTTATTTTTTTAGGT
TTTTATGGGACAAAAAAAATATTGTAATATTTGATATTTTAAAAGTATATGCTCAAAATCTTTATAAAGA
ACTTATAAATTCGGAAAAAACATATAATCAAGTTGTTGTAGAAATAGTAGAAAATAAAGAACTAGGATAT
TCAATAAACCACAGAATTATAAAAGTTAGTTCAAGTAAATCCATTTACTATTAATAAATTCGAAATTAGC
TAATTTATTAAATTGTTGTAATAATATTATCCATTATTAGTAATATATATATCTAGATTTTCTTTTAAGA
ATTTGGTTTGTTAGGCAATATTAAGAAAAACAAGACTACAAGTTAGTCTTGTTTTTCTTATTTACATTCA
AACTTGTTTGTTGCTATTCTAATAAGATCGATTAAAGCTCCAACATATAAAAATCCAAATGTAAATAGGT
ATAACATACCAGTTCCTATTTTACCTACATAAAATCTGTGAACTCCTAAATAACCAAGAAATAAGCATAG
TAAAAATACCACAAGTTTATTGTAGTTTTCGGTTTGTTTATTTCTGACCCCGCAAGAAATACAAATCTCA
GCATCTTTTTTAATTGTCTTGCCACAAGAATGGCAATATATTTCGTCAACAGCTTTTGACATAGTTTTAC
ACTCCTTTTGAAAATAAAAAATCCCCAATTAATTTAAATTTAATTAATATTATATAACAAATTGTCTCCA
TTTATTATGTAGTTGGTATTCCTTATTGAACAACTAAAAAAAGAAACAAATATTGAAATTCTAAAGCCTA
TTATAAAAGAATATTTGAATAACCAAAAAAAAATAAAATACAACAAAATATTTGGCATATATTATCTTGA
ATTACTAGAAATAATAAAAAATAGAAAACATGATCTAAATTTAGAAAAATTTAGTAAAAAAGTTGTTTAG
GTGCTAAAATATGAAAAGTTTATTTAGATTAGTGCAGAAAATTGAGTTCAAAAATACGAATTATTCCATA
GAGGCTAAAGAATAAATGATAAAAACACCAATAATTAGTGAAGATCAATTTAAAATAGCTTTAAAATTAA
TCAAAATGGGTGAAATTATTGTATTTCCAACAGATACGGTTTACGCTATAGGGGCCAATATTTATGATGA
ATATGCAGTGAGAATGATAAATTTAGTAAAAAAAAAATCCATTAATGAGCCCTTAATGCTTTATGTTGAT
ACAATAGAGAAAATAAAAGAATTATCCAGCCATGTTCCTAAAAGTGCTAAGATTTTAATGGAAAAGTTTA
GTCCGGGCCCTTTAACTTATGTTCTTAAAAAATCAATAAAAATACCTAAATTCATTAATAATAACTTAGA
TACAGTGGCAATAAGAATACCCAAAAATAAAACCGCATTAAATTTAATTAGAAAATTGAAAAACCCTCTT
GTAGTATCATCAGCAAATTTATCCAAAAGGCCTAGTTCAACAAGTTTTAGCATGGCTTTAAAAGAATTAA
ATGGGCTTGTAGGAGGGATAATAATGCCAAAAAAAAATAAAGACTCTAATATTGGCATAGAGTCAACTAT
TATTGAATTTGACTCGAAAGATAATGTAATAATATTAAGGCCCGGTGCAATAACAAAAAAAATGATAGAA
AAAGTGCTAGGCAGTAGATATAAAGTAAATTATGCAAAGGAAACAAAAATAGACTTAAAAAAAATGTTTT
CTTATAGGCTAAGAATACCTGTCCATACATTTAAACGCGGGGATAACATAAGAAAATATTTAAAAACGAA
TACAAAAGTACTTATCACAAGAGACACTTTTAAATTTTATTTTTTTAGTTTTTTATGGGATAAAAAAAAT
ATTATATTATTCGATTCTTTAATAGAATATGCAGAAAATCTTTATAAAGAGCTAGTAAATGCCGAAGAAA
AATATGATCAAGTTATTGTTGAAATAGTAGAAAATGAAGAACTAGGGTATGCTATAAATAATAGAATTGT
AAAGGCTAGCTCAAATAATTTCATGTAAATTCATTAATAAATTTTTACTATTCTAATAAATTGTTATATG
TTTCCCATATATAATGGAAAACATTTTCGAGTACTTAAAATTAAATGCCGTCGAAATTTGTGTTTTAAAA
GATATAAAAAAAGTTATTTATAAGTTCTATGAGTCGATTTTAGATATAGAAAATGATGCGGAGACAATAA
ATATATTGTCTCCGCATAAAAGTCAAAACATTTTAAATGAATTTTTTTTTAATTTGGGGCCAAAAAAGTC
TAAAGAATTAATCAACCTTTTTCGTAAAATTAAAGTAAAGCTGGGTGATAATGTGTTTGAAAATAAGGTT
TTCATATTCTATTTATGTCTTGATGATGTAGATTTTTTTAAACTTTTGTATGTGCTTGATAAAAGCAATT
TTGATGATTATCTAATATTGATTTATGAAAAATTTCTTGCTATAAGAAAAGATTTGAAATTAATATTGAA
CAATTATGGTTCGAATAACTTGTAATTTAAAGTAAATGTATTAGCCCCTTTTTGGGGCTAATAACATATT
CTGTATTTGTAATTTAGGATTGTTGCAATAATATTATCTATTATTGTAATATACAAGATTCACGTTTTGT
ATGTTGCAGTAAAGGGGCAGTTTTTGTATAGATTTTTGTGTAGAAAAATTTTCATTAATTTTTGGTTACT
CTGCTGCTCTAGAAGAGTGTCCTACTTTTTATTAAATTTCTGACTTTATTTTTGCACTTATGATATAAAG
AACTGTCCTTTGTATATGATTTAGAATGCAATTATAGCATTATGCCTTTTAATTTAAAGAGCGTTATTTG
TTCCTAAAAAAGAAAAGAATTTCAAGTGCATCTAATAAAATAGGAGCCAATAATGGCTCTACA
>plasmid_lp56
CAACTTCAGTTTATATTATCAAACGATAAATAAAACATTAAGTACAATAACCCAATATTTCAAAAAAGAT
GCACATTTTAATAAAAAACTAAAGCTGTTCAACTGCAATTGTTGCACTTGAAATTTTTTATACTAAAATA
AAATACAAATAATTATATTAACAAATATCGATTTTTATAAAAAATAAGTAAAAGTAGTCTAGTTTACCTG
AGTATTTAAATACTTTTAATTGAGGATGTTTTATTTTAAAAAGGAGTGTAAAACTATGTCAAAAGCTGTT
GACGAAGTATATTGCTATTCTTGTGGCAAGATTTAAAAAAGATGCTGAGATTTGTATTTCTTGCGGAGTC
AGAAATAAACAAACCGAAAACTACAATAAACTTATAGTATTTTTACTATGCTTACTTTTTGGTTATTTAG
GAGTTCACAGATTTTATGTAGGTAAAATAGGAACTGGTCTATTATACCTATTTACATTTGGATTTTTATA
TGTTGGAGTTTTAATCGATCTTATTAGAATAACAACAAACAAGTTTAAATGTAATTAAAAGGATTCTTTA
GTAAATTTTTTATTAGTCTTGTTAAAATTATTTTTTAATTTTTTAAGCACATTTTGTGTGAACTGCTATT
TCTATAATCTTTGATTTAGAAATAGCAGTTCACTAGATAATAATAAAGCTAAAATTAATATTTTAGTATT
TAATAATTCTTGAGAAAAGGTAAAATTGGTATATGTTTACTTGTTATAGAAAAATCTATCTTGGTAGGAC
TTTTAATGTTTAATAAAATAGTGATTAGATAAACTTGTATATTTACAACAGATTATTTTTGTAGTAAGGT
GGGTAAGGAGCATATATGAGGATTTTGGTTGGCGTTTTCATAATAGCAGCATTGGCTTTATTGGGTTGTT
ATTTGCCTGATAATCAGGAACAAGCTGTTCAAACTTTTTTTGAGAATTCGGAAAGTATTGATATGGGTTC
CGATGAGATTGTTACTGAAGGCATATTTTCTAGTTTAAAATTATATGCGTCTGAACATCGTTTATTGGTT
GAGATAAAAAAGACTTTAATTAGTTTAAAAGATCCTAATTATCGTGATGTACCCCCAGTGCGTGACTATA
ATGAGGAGTATTTTAATAAATTCTTTTTAGATTTAGGTTCTGAGCAATCTAAAGACTTGATTAAGTTGTT
TGGTAGGGTAAAAAATGAGCAGAATAATAAATTTAAAAGTGAAGTTTATTGGCTGTATTCATGTATAAGC
GAGTTATATTCTCCAGATATTAAGTATTCTGGCGAAGAGGGGAGCCCTGAGTATGATCGTTTTATGCCTA
GACCCACTGCTTATCAACAATATTTAAAAGTGAAGAGAGAAATAGAAAGAAATACAATTAATGGAAAAAT
TTTATGAAAAAGAACATATGTATTTTGAATATATTTTTATATATACCATTATTTTATTCATGCTTTTTGA
CTACACCAAAATCTTCAAAAATCAACAGTATCAAAACCGAGGTTTTGGATTTTAAGATAATTGAAGAGGG
AAATATTATAAAATATGATAAAAAGCCCATTGAAGAGAGTAATAGCAATATTTGTCTTACCTTTAAGGAA
CCCGAATTAAACGAAATAAAAGAAGGAGAGGCATTTGAAATACTTGCAAGTGGTTATGTTACATGGGCAA
AATCTGGTGATTTAAAAGATATAAAAGATAAAAATAACAATTTAATTGAAAATCTTAGAGAGCTTAAGTA
TTCTTATATTTTTTCACCCATCCGATTCAAAACTTATTCATTGCTTACCTTTAGCTATACTTAATTATAG
CATTAATGACAATAACTATAAAATATTCGGTCAAGAAGTACCTATAGCTAAGATAATAGCATTTGAATCA
ACTGAAGAGTTTGAAAACAAATATGAAATCAAAAGTTTAAAACTAAATTCTGAAGAGTCGAATATTGATT
TTGAACAAAATAGAACTGGTTTTGCCAAAATCAATTTAAAAGAAACTTCAAGGGAACCTCAATACATTTA
TTCATATAATTTTGGGGTTTTTGACAATTCCTTAGTAGATTATTTTAAGCTCTTTTACAAGAAAAGTAAA
TGCAACTATATGCCTGCATATCTTACTATAAAAGATAAACAAACAAATAAAGATAAAACCTACGAAATCA
TATTAAATCTAAAGCTATTTAATAATACTATTAGATTAATATTTAATAAGTATTCAAATTTATCAAAAGA
AAAATTAAAACTTTTTACTGATGAATGATAAAAATTGAATAAGAAAAGCAAAGACAAAAATTTATCAATT
AATGTAAATAAATACAATTCAAAATTGATAAAGTTGTGTGACATATTCGGCATCTCAACTTGTCGATTTA
AAAGTATTGATAATAAAAACCAATTTTAGCCCTTTTTCAAAGATGTTATTTAATTAATCGGTTTTACTTA
TTAAGGCTAATATTAAATATTTAGAATATTTAAATTTTCAAGACCGCAAGTATCAAATATTTATTTCTCA
ATGGACCGGATTATATTATTATTAAAATAATTAAACTTGTTAAAAATCAATCAAGGATATATAAAACAGA
TTTTTTAAAATATTATAAAACTTTTGATAATAAAAGTATCCTTGTATTATATATAATAATATTTTTAATT
AAATAGATAAAATATATTATTGATATTGAATTTGATTAAATAATTAAGCATACTAAATACAGAGCCATTC
AAGGAGAGTATTTATGAAATACTATATATGTGTGTGTGTTTTTTTGCTTTTGAATGCTTGCAATTCAGAT
TTTAGCACTAATCAAGAAGATATTAAATATCCATCTGATAAAGAGAAATCAAAATCCAACATGGAAGCAA
GCTCTAAAGAAGAAGATCCAAATAAAAAAATAAAAAATACACTGCTTAATGATTTAATAAATTTGATAGA
AATAGCTAATGAGCATAAAGAAAAATATGAAAAAAGAATGCAAGAAGAACCTTCAGATCAATACGGAATA
TTGGCTTTCCAGGAATTAGACTTGTCCGTTGGAAAAATATCTGAAGACACCCCGCAATCTAAAAAATTTA
GAAAAAACACCTATTCTCCCTTAAGCGCTATTGATGTCAATAAATTAAAAGATCTTTCAGAGATTATAAG
AAATTCGGGCCAAATACAAGGTTTATTTAATATTTTCAACAGATTCGGAGGCATTTTTGACGACTCACTT
AATCACGTATATTCTAAAAAAGATATCCTAGGGGGACTAGAAATTTTGGATTTAGATAAACTAAAAAATT
CGTTTGAAAAATTACTATCTATAAAAGAAACTTTCTCAAAAATGCTAAATCAACTTTTATTAGATTATAA
AAATGATAAAGATCATATACGAACAGAGACAAATAAACTTAAATCTCATACAACTGCACTTTTCGAACAA
CTTGATAAAAAAGAAGACGAAGCATATGAACCTAAAAATCAGATATTTTCAATAAGTAACCTTTAAAAAA
AGATTCAACTCCATATATAAAATTTAAAAATTGTGCTAACATTCATTTATAAAAACTTAATTATTAGGAG
GTAATATTAATATGAAAAAATTTTCACATTAATATTAATTTTTAGTTTAACAATGCAAATCTTTGCACAA
GAGAAACTTGAAAAAGGTGTTGGAGATATTGCAACCGTAATGAAATATGAAAGTAAAAAAGCAACCATAT
TAGCACCATTACTTTTGAACATCTTTTTATCTTTAGGAATAGGATCCTTTGTTCAAGGAGATTATATTGG
TGGTGGTGCACTACTTGGCTCTCAAGTGCTTGGAGGAATACTTATAATGGCTGGATACATGACCGGGGAT
ATTGGATTCGTTACAGAAAGCACAGCAACAGTAATAACCGGAGGAGTATTATCAGGAATAGGAGGGCTCA
CAATTGCAGCATCCTACATCACTGGAATTATCATTCCATTTAAATTTGCTAATAGATACAACGCAGACCT
TAAAAAAAGACTCGGCATTGCACTTGCGGGGCTTGAACCCAATTTTGACATTGGAATAAACGGGGATTCC
AACTATCGTTTAAAAAATCCTATTGAATATCAATTTACCTGGGGTTAAGAGAGATTATTAATGCAAATAA
TCTCTCTTCAAAGCCTACTAAAAAAATTCATTGATACTATTTCGAAATCAAGAATTACATAAATAACTTT
TTGTCTCAATTCACAAAAGTTTTTTAAATTTCACAAGATTTACCTAAACTAAAGTAGTAATAAAAATGAA
AAAAGTCCCCCCCAAAAGGGACGCTTTGATTGCGACGATAATTGTGGAAGGACAAACGACATCATCCAGC
CTAAAATAACAATAGCACCATATATGATAAAAATCAAGTATTTGTTTTTATTCTTTTTTTTTCTTTTATA
TTTTTCATATTCATTAATTAGATCTGATAAGACTTCTTTTTTAGTAAAAAAAAGTCTTTCAAGAATATAA
CACGCTCTTTTAGTATCTTCTTTACAAAACGTATAAAACTCTTTATTCTTCATAAAAAACCTGATAGACA
TTTTTTTATTATTTACTTCGGACAAATTTTCTTTTTTTACGTTTAATAAATTCTCTTTCAATTGTCTTTG
CAAGCCTCTAAATCCTGTTTCTTTAATATTATCTATAGAGATAGCTCCTTCTAAAACCTTTTCATAAACT
TTTAAATACAAATACGCTTGTGTTTTTGCAATTACAAAATGTTTTATAAATTGCTCAAAACTAGAAAAAT
TATCATATTTGTAAAGTTCTTTTTTTTTAATTTCGTATAAAATTTTCATTCTTTCAATTTTATTATCAAT
ATCATCTTTTAAATTATATTTTAATTTCTCCTTTAAATTATTGTAATTAATCAAATCCTTATCTTGCATG
TTATCTATATTTGTCAACTCTTTATTCATATGACTGAAAGTCCTACTATTTAAGACTAGCTCTTTTTTGT
TGTATTTTTTCCCCATCTTATCATCCTATCTTACTTATAAAAAAGTGCGCCGTGCGGCGCTGAACGACTC
AATAGTTACTAATAATCCATTTCTAAACTTAGAAATGCAAATTAATAATATTTTCTAAAGTATTTTTTGT
TTCCTCATAATATGTTTCTTTTACAGAAGGTTCTAAAAGTTCATTTATAAGAACTTTTACACTATTGTAG
TAATGAATTTTTCCCTTTATGTAAAAAGAATATTCCTTATAAAGCAGTTCTTCTACATCTTTAAATGTAT
TTCTATTTTTTAGAAACTGATTTTCTATAATCGAAATATTAAAGCTTTTATTTCTAAAATCTTTAATATC
ATTAATGGTTTGCATTAAAATACTTAAACTTTCTACAGAGAATCTTTCTACTTGAACTGGAATTATTATA
TAATCTGTAACATTCAAAGAATTTTTTAAAATAAAACCCAAGTTGGGTGGGGTGTCAAGTAAGATATAAT
CAAAATTATAATTTGTAATATTTCTATTCAAAATATTTTCTAAAAGAAGATCTTTATAATTTAAAATTTC
TGAATTAAAATTTTCTAAAATAGGATGAGATGGAATTATAGAAATAAAATCATTAATTTTATTAATACAC
TGTCCAAAATAAACATCTTTTTTTAATAAGCTGTAAGAATTGCATTTATCAATGTTGAAAATATATTTAC
TAAAATAAGAACTTAAAGAATTCTGTGGATCTAAGTCAATCAATAGAACTTTTTTGCTTAAATCTTTTAA
TATATAAGAAAAAAGTATTGTTAATGTGGTTTTACCTACACCTCCTTTAGGGCTTGCAATTGTTATAATG
TTTGATTCTTTTCTATCCATTTGTTTATTATTCCTTCCTCTTTTATTTTTTTATTGTAAAATTCGTAAAC
TGTTTTTTCCATGTTTTTTATATTTTCTAATGTAAATTTATAGTATTTTGTTTGTTTTTTTTCTTTTCTT
AGTAATGTCCATAGGGACTGAACGTAACACTTAATAGATCCTTTTTTAAATACATATTCTATGTAATATG
CCTTTTTTACTACATATTTTATATTATTATTGCCTATGATAAAAAAAGGTTTCTCGAGATTATCCCAACC
GTATTTTATGCCTAAAAATTTTTCATCTTCTTTTATTGGAAATAGATTGAAAAAATTCCATCCTCCAGTA
TCATTAAATTTTTGGAAGGTTATCCTAAGACCCTTTCTAGTAATTTCAAATTTGATTAAATGCTTAAATA
TTATTGAATAATATGTTTTTTTATTCTCCTTTTCTTCTATTTTATAAAAGAAGATTCTTTTTTTTGTTTT
CTTTTTAAGATTTCTAAATCTTTCTGTAAAGTTGTTCAAATTTTTTTCCTTTTATAATTAGCTAGTAAAT
CAAATAGAAATGTTTTATTTTGATTTATTTTCCATTTATTGATGTAAGTGTCTTTAAATTCTCCTACAAT
TTTGAAGAAATCTGTTTCGTAGTGAGCATTTTGTCTCATGAAGTGAATTTTATTTTTATATTTTTTTAGC
TTTTTTAAGTAAAACTCTTTTATATCTTTTGTTTGATAGTCGTATTTTAAATGCTTGTTGAAATCTTTGT
AATTTATAAATAACAATGGGGTTATTATCAAGGCTGGTGGTGGGCCACCAACCGCAATTAATGCATATGC
CCTCTCTGATTCATTTACAATCAATTTTGCACCCGAAGATGAACATCAAGATCAAGCTAAACATCCCAAA
CAAGAGTATTCTATTAATTTGATAAAAGTTGCAATTTTTGGCAATAGAGGCCTTGAGAAAACAGTAACAC
CTGAAGCTGGTGGTTAAGCCTTGGGCAATAAAAGGAGTTAAACAAATGGCAGACACAACGCAATTATTAA
AAGATTATCAAGATAAACGAAGTAAACTTGAAAAGTTTATGAAAAATCCCCAGTATGACGCTGGTTTGCT
TAGCAATTCTGTAGAGTTTAGAGATAAAAACATACAATTTTTTGCCTCTGGAGGCACTAGAACCAGCAAA
TTTGACAAATTAGAAAATCATCCATTTTCTGGGTATCCATACAAGCGTGGGATAAAAAGAGTTATTCAAG
AGGAAAAAGCTGATCAAATTCACTATGAACCCCACGTTGAGGCTGGTGGTGAAGATGATTTATACGGAAT
ATGCATTGATATAGATGAGTTTAGCAAAACAGCCACTATTGTTCCGATTACAAATAATTTTGAGGGTTAT
TTAGTAGCAAAAGATTCTACGCTTAAAGTAAAAGACAAACTTGTTTTTAATAAAGACGGTGCTCTTGAAA
AGGTGACTGGAGCACCACCAAATAAGGCAACTATTAATGCAATAGCGTTGTCTGATGCAAAACAAATTAG
TAACGATGTTTATTTAATAAAAGTAGCAGTATTTGGAAATAAAGCTGTAAGTAAAAATTAATGATATTTG
GGAGGATTTAATATGGAATTATTTGATGAAAATTATTATGCAAAAGCTGTGGCAAATATTATAGGAGAAG
TTAAAGATCCTATAATGTATAAATGGTTTTCGCCTGATCAAATTGAAGATGTTGATCTTCAGATGGGCTA
CCAAAGAACTGTAAAGTGGGATGCGTTTTTAAATGCTAATCCTACAACGATTGCTAATGAGGTTAATACT
ATTTCAACTATTGGATTTAGTTCTGAAGTGGTAAGACTTAATTACTTAAAATTACAGTACAAATTTAGGC
ACTTAAAGCAGGCGTCTGAAAAATTTTACACTTCAGACTCATATCTTGGTGACATTAATAACAATTTACT
TCCTTTCTCTCAAGCCTATAAGCTTGCAAGTAGCGAGATTATTAAACTTATTAATCACTTTGTACTAACA
GGCACTGTTTCAATTCAAAAAGATGGAAAAAATCAAAAACGTCTACTTCCCAATATGTATGGACTTCTTA
ATATGCCACATCAAGTAAAAGAAGAAGTTGCTAGTGGTGATAAAGATAAAATGGATAAAATATTTGAAAA
AATTGAGGCGGGACTTTCAAAGTTAGAGCTAGGAGACGAATTTTCTACACCTATGATGGTAATAGTTGAC
CCTACAACTTCGCTCAAACTCGTAAAGCCATACGCAGCAGCACAGGGTGCAGCAAGTAGCTGCGAAAAAT
GGGAGGATGTTTTGATTCAAACTATCAAGGCTATTAATAATAGAGAAGATGTCTACATTGAAACTTCAAA
CTTGCTAAAACATCAAATACTTATTTACCCATTAAACCCAGAGCTTATTAAGTTTAAACCTAGCAAGTAT
ATGTTACCTACACCAAATGAACAAGTGGATAAAGATTCAACTGATATTGCTCATTCATACATTGATTTTG
TTTTAGGAGGGTTACTTGCTACTAGAAAAACTATTTTGCAAGTACATATCAAACAAAGTTAAAAGTATAA
GGTAAGTGAAAATGAGTGAACAAGAAAACTTACAAACACAAGTTGAGGCTGAAGAAGAACTTTTGGTAAC
AAAACTTTATTCTGAAGTGTTATTGTTACTAGGAATAGACAAACTTGCATTAAGCAGACAAAATTTTCTA
CTTCATTTATCTTTACTTCAAGCTATTCTAGTAACACGTGGTATTGATGCTAGTTCACTTACATATGAAC
AAATATTTTTACTTACCTTTTACCATATGGGTTGTCAATTAAGAAAACAGGGAGTTGTTCGAGAATTTGA
ATTTGATAGGATCAAAAAAGAGAAATTCAATGAACTTGAACTTGATTATTATCCTAGTAGCAGTGGAGGC
GAAGAAGGTGGCGAGGGGGGTTGTGGCTCAAACAAGAATTTTTGTTCACAACTTGATGCATTTTTAGAAA
AACTAAAAAGAGAAACTTCAACGCCATCTTGTGTGGGGGTTGTCTAATGAATGGTGTTAGAAAAAGACTT
TCTGATATGTCATTTCGCATGATCAACGTATTTAAGGATCCTAAACCCTTAAAGTTTTATAAAGGTACTG
TTGTAAAGCTTGAAAATGATTCTTCTTATCAGAGAGTATTTGATAAAAATAAGTACACTGAATTCGCAGG
AGTTATTATTGACATAAAGCCACAAGAACTTGCAATTCTTTATGATTCTGATATGTCTGATATTCAAGGA
TATTCCAAACTTTACACATATCAAGACCTTAACTATGAACTAAAAGACCGAATATCAATTGCAGATTTAG
TTTACTTTGAAATATTTAGTATTGACTCTTCAATCGGATATTTTACTTTGGTTTTAAAGGAATTTATATG
GACAAACTAGAATTTAAAATGGAATTGGAAATTGGGTGGTTTGGTGGTCGTGCAGGTATTGCTAAAATGC
ATGAAAAAGGGAATAGCAATTTACCAGCAAGAAAACATTTAACCAAAATTGCTAGTAGTTCTGAGTTTAG
AGAATATATCAATAATAGCTATATAAATTCTAAGTTTAATCTTGACCCTAAATAGGGAATGGAGGCTATT
GGACAAGCTTTTATAAGGTACTATGAAAATTATCTACTATCAGCACAAGTCACTCCAGCCTTAAAGGCTA
ATACAATCAAAAGTAAGTTTAAAAGGGGTAGTAACACTGCAGCAATTCCACTTGTTGATACAGCCAAAAT
GTTATCAGAGATTACTTATAAGGTAACACTTGAATGATTTTCACTTTAGATATGGTATTAAATCATTTAA
CTCAAATATTTAAAGGGTTTAAGGCGTATGCACCTGAAAATAATTTTGAGTGCGACATCATAAATACCTA
CAATCATCCATATCTTTCAAAAATCACAGCTGCTAGCTCAAATATAATAGCATTGAAATTTGATGGTACA
GAAAATCTATTTGATCATAATTCTAGAGCAGGTGTATTTTATGAAAATGCTTTGGAATTTAGTATAAATT
TTCAAATATATATTATTGCAATAGTGTTAAACGCCAAAGACTTTGACGCTAATTCACGCATGTTAATGCT
TTATAGTATGCTTAGTGACTTTTTGCACAATAAAGCTCATAAGTATAATTTGCCCAGTCTACAACCCGAC
TATATTAATAAAATTAACTTTTACATTTACCCAACATCTAATATGCAAACAGTTGGACTGATTAATTTAG
GCACAAAATATAGCAACCATGCATACAGTGCATCTATAGCATTTAATGCTAGTGTAAAAGCAACCGAAAT
TTTAAAGGAGGAATACAAAATTGCCGCAAGATACAATTAGTGTAAGTTTGCTTGACTCTAGAATTCAAGC
TAGTAGGCCCAATTATTATAATCCACTTTTGGTTTACAAAACAGCCAAAATTAAAGTTAATAAAGATGCT
GCCAACTTTATAACATTGAATTTAACCGTTAATAACTATGAAAAACAAATTGAAACTTTAGAAAAAGATA
ATGGGAATGGACAAGATCAGTTTGGAAAAGAAAAAACACTGCTTAAAACTGCAATGTCAAATTTTTTCAA
TTCAAGTGAAGAATCATTAAAATCCGCTGTTCTTTTTATTTATAAGGATAAACCCGAAGAGTTAAAAAAA
TATCTTAAAGTACATAGACACACTTTTGTTGTACTTATTAATACTGAGGGTGATAATTCCGATGATGGAC
TTAAGATTTATAAAGATGATTATGATAAGTTTAAAACACCTTCAATTTTTTTTGTATTCTCGACTAAAGA
ACAAGAAATAAAAGAACTATTTAAAGATAAAGGCAATACTGAAAAAGAAAGAAATATTGCTGTTTACAGT
AATAATAAAGACAATTTACACCTCAAATTTATAAGTCAATATTTACATCAGGCTAGTATTTTTCATGCTG
TAAATCCTTATGGCATGCCGCTGGCTGCTACACCACTTGTTGATGATACTGTAATTGGAAAGTTGCGAAC
TGCAAAAATCAACTTTTATTCACTTCTTAATGAAACTGGTCTTGATGGTATGCCTGCCTTTAAAGAGAGC
GTTGATCTTGCTGGAAGTTCAATAGACGAGCTTTTCACTTATCATTATATAAAAAATGAAGCGATTATTG
AGCTTATTAGAATTTGGAACAAAAACAATAGGCAAAATAGCAAATTATCTGCACTACAACTTAGTGGTGC
TAGAGACAATGCATATACTTCAGCAATTGAATGTCTTCTTAAAAGGTTTGTCGACAGGGGATTGATTATA
GAGTATAAAAACTTAAACCTTACCCTTTCTCCTACACCACAACTTAAATTAGAACTTAGTGTGAATATTA
CTTATAACTTTAGCATTAATGCTGTTGCTTTAGTAATCACTACTCAAGATATAGTTGATTATCAAAACAG
CTTAAGTGCTTAAAAGGGGGGCTAAAATGCAATTTTATGATTTAAGAGAAGTTTATTTTTCAATTGGTGG
TACACAGCTACATAGTGGCAAACTAGAGCTTACAAGCGAACCTACAACAAGAGCAGTAATTAGTAGTGAA
GATAAAGGTATGCCTGTAATAAGCTTAAGAGATCCCAAAACGATAACTTATGTTTTTAACATTGAAGTGA
CATTAGGTAGTCATGACTACATTTTGTTAACTGAACTTTCTGATGAACAGTTTTACAACATGGACGTGAG
AAAAGAGGATAAAATGCTTGATTTAGCATTCAATGATAGAATTGCTACCAAAATTATTTCTAACTATGCA
ATTTTTACTGAAGAGCCTTCAAGAAGTTATTCTGCTGAGGCCGAAAAAGTATCTTTTGAAATTAGGGCTA
TTAATTGCCAAAAAACTAAACCAAACAACACTTAAAAGGAGAGTCTTATTGTGATAATGAGATATAAAAT
GAAAATTTTAACTAAAAATAAAACTTATGAATATCCGCTGAGAGTACTTCCCGTCTATGAATGGGATAAA
GTGCTAGGATTTAATCAAAGTGACGCTGTTTTAAAGCTTAATGAGGTTAAATTCTTAAGAGAAATCACAA
GCTTAATGATAAGTCCAAAATTTTTAGACGAATTCTATGTGATTTTGGATCAAAATAGAGAATTTATTTC
TTATTATAAGGACTATCTTGTTGCAATAATTTACACTGCACAATTTAATACTTTTCATTTAGACAATAAT
CTAAAAAAGCCCGCTTTAGTATATTTGAGTGAGTATGAAAATAATGTTGGTGATTTTGTTGCTTTTGACT
ATATTAATGAAAATTTTGATTATGAAAAAGTAGCCACTTCGCTTTCATCAATTACATCAAATTCCAATGA
GCTGGTTGCTAAATGAGCAAAAGAAATAGAGATATTGATAAAGCTATTGCAAGTCTTGATGAGACTAGAA
AAAAATATTTTAACTTGCTTGACGAGATTAAGAACGATAAATACTTTTTCCCAGTAATTATGAATATTTG
CTCATACTACTCGGTTAAAAAATTGCCTTATGACGAGCTTTTAGAAGTCAATAGACTTGCTGAGATTAAA
TTAGAAAAAGAATTGTATGAATTAATTTTAAGCAAGTGAGGACTTAGTGAGCGACAAATTCACCATTAAA
TTTAAAGGTATTCTTGATCATGCTGCAACAAAAAAGGCCATTGAACAAGATATTTCTAAAATGGAAAAAT
ATCTTAAACCTAAAAAATCTAGTTTGGGTAGCACTAAAGATATTGTAAAAAATAATTTGTCGGACAAGAA
AAAAGAACTTGGTAGACAATCTAAATTTGAAAGCTTAAGAGAGCGTGTTGAGAAATATAGACTTACACAA
ACTAAAAAACTTATAAAACAGGGCATGGGGTTTGAGAAAGCTAGAAAAGAGGCTTTCAGAAGATCTTTAA
TGTCTGATAGAGACAAAAGGCGTCTTGAGTATAAAGAACTTGCAAAAGAATCAAAGGCAAAAAGTAAAAT
GTTAGCGGCCTCTCAAGGAAAAGGACTTGTTGCCAAAATTGCAATAGGTAGTGCCCTAGGGAATATCATT
AGCAACGCTATGAGTAAAGTTGGAGGAGGCCTTTTAGGTTTTGCTAAAAAATCGGTTGAAGAAGACACCA
AAACAAAAAGAACAAAACTTCTCAATAGTGCATTTTTTACAGATAACGAACGAAATATGATTATGGGAAA
TAAAGACAAGAATACTAAGGGAATTCTTGACGGAATGAAAGGTTTTGAGCGAGACTTAGAAAAAGAAGAG
TTTCTACATCAAGCAAGTGCCTTTAAGGGTACTCTAAGGGACCTAGATATGTTAAATGAAACTAATTTGA
AAAACGCAGTAGAATTTGCAGCTATGCTTAAATCCAGTGGTGCTATGAGCAGCGAAGATGCAGTAAAGGC
TGTTAATAGTGTTCTTGGGGGTGATGGAAGTGAGCTTTTTAATCTATTAAAGAAGTCAGGTGTTGGAGAC
AAATATATAGAAGATGCCAAAAGGGCTTGGCAAGGCGGGGCTGAGGTAGATCTAGATTCCAGAATTACCA
AGATGATGGAAATGTTCGAGGATTTTAAATCTTTCGGCCTTACAAAAAAAGTCAATAATGCTGAGAGTAT
TCAAAGTAATTTGGCCTCAGCTGAGCAAACTCTTTCAAATTTGACCACTACTGTTTTGGACCCATTACTT
AATATCATTAACTGGATCACCGCTAAAATTAAAAATTTTGATTTTACCAAAGATATTATCAATCCCATAA
TTAATGGCATTAAAAGTATTTTTAATCTTAATTATTTCTTTGCCAAATTAAAATCGGTTCTACCTACAAT
GTTCGGCGGAGATGGCGGCGAAGCTTTAAAAAAACTGCAAGAACAGGCTGAGAATCAAGACAATGCTAAC
AACACTCCATAATTTTGGTAAAAGGTAATTACTTATGACAAGTAACAAAAAAATTGCTAACAATGCAGCT
AACAAAATAGATATTAATAATAAAATTACTAACAATCATGATATTGAAAAGAAAAAAATCAAGGAAAAAA
TTAATGATATTGAAAAGAAAGAAATCAGGGAAATTACTCGAATAATAAGAGATGTAATAACCCAAATATT
TGCTCTTTTTGGAGCAGATAATTTTTTAGTGTTATTTCCTAGAATGGATCTAAAAGGTTTTGGATATATT
CCTCAATTGTTTTTTATAAAACCAAAAAATGAACTCATAACACGCACTTATAATACTAGTTGTTCTAAAA
GACCAGTTATCAATTATTATGATAGAAAAGCGGAATATGTAAGCTACAATCCGGTAATGACTGGTGAACA
TATCTCATTAAACGGTGGAATACTAACATCCTTATATAAGGATATGCTTTCTTTACTTAAAATGACTGTT
TTTGGCAATACTATGCTACGTTTTGACGCGCATCTTGTAAAAGAACAACTAGCCAATAGAATACAAGCAC
AAGTCCCTTTTAGTATCTATAGTCCAACTTTTGGACTTAAAGAATTAGCTGTAATTACAAGTCTTTCGTT
TAAAGATACTCCTTTCATTGACGAAGTTGAGGTTAGTCTGTCAATAGAAATAGTAAAAACATTCGCATTA
GAAAAATATAAAGGATAAAAAATGCTGTTACTACAATATGATTTTAAAATTGAGTTCTACAATGTAGATA
CATCAAAAAAATCAATTGATAGAATTCCTTTTGCCGAAGAAATTCCTAAAATTATAATCAATACACAAGA
TGGAATTCATATTGATATTTCAATATCCAACGTGTATTCAAATATTCATACTATAAGTTCCAAACAAGCA
AAAGTCGTACTTTGGAATCTTCCCTTAGACTTCACCGACGACATTAAATTTGGAGATATAGTAAAAATAT
ATTATAAGAAATTTGCTCATGAAAAAAATTTTGATTTCATAATGGCAGGAACTTTAGGACCTCCTATGAG
CACTGATTATCCGGGTGGGGATTTTAGTGTAGATCTTGATGTTCGTTTATTAACTAAAAGCAACTTCTTC
AATCGTAAGTTAGCAGGCAAAGAAGGCAAAAACTTTAAAGGCAAAACGGTGCAGGAGGCAATAGAATCTG
TATTTCCCAATCGCAATATCCTTAATATGGATGAAAAAGATTGTCTTAAAATTATTGACAAAGATATTTA
TGCCACAACACCAAAAGAGTTTATTGACAAAATAAAAGGAACATATGTTCATAACGTAATAGCCGATATT
GGTACTGGTTTACGGGGATATGAATGCTATCTGATATTTACTAATTATATAAAAAAGGGGGAAAATGTCC
ACTACGAGGCATTAGAAGACTATGGGCTTGAATTTATACCACAACAAGAAATTACTTTGGGCACAACACT
CAAAAAAAATCTTATATTTTGGAACGCAAAAACATTTTTCACACATAAGTTAAATGTTGGAGATAAAGTC
TCATTTATTGATGGACTAGGGAAAATGATAAAAACCACTATAAAAGAAACAAGTGCAAGGCTTAGCAATA
CAGGAGAGTGTTCATTAATATTAAAGTTAGAAGATGATTCTAATACAAAACGTAAAAAATAAAGGGGACT
AGAATTAGAATGAATGAAGACTATGAAATTTACAGAATGAATCAACGCCTTTATGGCCAGGCATTGGCTC
AAGAAGACCTTAAAAATTGGATTTATTCAAACATTTTTATAATTAAAATTGGCACTGTAAAGGAGTTTAA
ACATCAAACTCAAGAAGCTATTGTTACAATACCCGAATTTGAAGATTTAGAAATTCACACAAAAAATATC
TCTAATATCAGTTTAGAACTATCAAAAGGTGATTGCGTTTTACTACTTCAATCAAGCATTAATATTTTTG
ATAAAAATAACGATATTCACTTTGACAAACATCATTTTTATATACTTAGTGCAATTAGCCCAAAGACTTT
AAATCTAATCTCTGATACTGTTAAAATTAAAGCAAACAATAACATTGAAATAGCTAACCAAACAACTAGC
TTAAAAACAATTCTCAAAAATATTGTAAGTGCTATTGAGGGTATAAAAGTCGTACCCGCACAAGGAGGCC
CAGCAATTGAATCAGTCAGTCTAAAAATAGCAACCACTAAAATTAATTCTGATATTAATAGTTTGTTTAA
GTAATTTTTGCTAAATATGGTATAATTACTAGTATGGATTTAAGATTAGGCAATAATTTCGAATTGGTAT
TTAATAACGATTTATCACTTGTTGATGGAATTGATGAACAAAAACAAAGATTTTTGATATTTTTAAACAC
CTTAAGGGGTAGTTTAAGCTATGCTCCTCATTGGGGACTGGACTATTTCTTGCTTTTAAAACTGTTAAAA
ATTAACAATCTTCACGCTGTAAAAAATTATTTTCACGAAATATCTAAAGAACTTAACTTAGATTTAATAA
ATATTTCAACTACTATACAAGACAACAAAGCACACATATCCTTTTTTTTCTCAGGCGATGTTTTGAATAT
GGAGTTTAATTTATGAGTATAGTTTTTGATTCTGATTTTGGCATTTTAAAACGTACAATTAAGGATATTG
TAAGATCGAAAAGAGAATATTTGCGTGTAAATTATGGGATTAATATTGATGATAACCAAAGCTCAATTTA
TAACATTATTGCGTCTTCTTTAGCATTAATTGAAGAAGAAATAATTAATAAGCTTAATCTCTTTTTTTCT
AAAATGAAACCGGGTGGCACTTATTGGGCTGCTATTGAAGAACACATTTCTTCTAAAAGCACAACTTACA
GCGCGGTTCGCACTGCTTTACTTAATCTTGATGGGGTTGAGCATACTAATATTAAAAGTGCAGCTGGTAA
AGCCAACATATATCTAATTTTAAAGGAAACTTTACTAGACGATAGTAAATCTAATATTAATAGTCCTAAA
TTTAAAGCAAAACTTTGGGAGACATTATATCTAACAACTCCTAGTGGGACTTTACTTGAGGGAGACATCG
AAATTGATGGCCTCAATTCAACTGGACAACGGAAATCCTATAAAATATCGCTAGGGAAAAGAAAATATGT
TTATATGAAAGTAAAGTATAAACTTGACCTTAAAAACTACCTCTACTTAAATATTGACTCTCAAATTAGG
GATATATATTCTAGGATTATTTCAAATAACTATTCTGATATGGGAATCAGCTTTGAATATCAAGACTTTT
TTGCTCCAGTTAATGAAGTTAAAGGAATTAAGTTTATGGAAATAAGTGCTTGTATTAAAGATACAGACAC
TGAGAGTATTACAAAAATTGGTGATAGCGATTTTAAAAAAAATCAAGATATTGCCATTAATGATGACACA
ATGCTACTTTTCAATATGACAGATAGATTGCTTATTGATATTGGATAGTTAACAAATATGAAAATACCCA
ATCTTTTCAAAAACACCGAAATTCATAAATTTATACGTACAGAAACAGAATATGCACAAGCATTGCTTAA
TGAACTTAAGTCCCTTAATTCCAACTTCATATCCATTAATGTAATAGAAAATATAAAATCAAGATATATT
GCAATATGGATATCTCAAGTTTTATCTATCTTTTATGCAAAAACTCAAACTTTACAAAGTATTACAAGCA
ATATTAATAGTGTTATTTTTGCTTTACGTCATATTGGCACTGACGAGTCATTTAGACTGATTTTCAAGAC
CTTTTTAAATGTGGACATTGAAGTTACTACTCCTGAAGCTGGGGTTATTGATATCTCTTTAAAAGGGGTA
ATAAAAACAAACTTTACTACATTTATTTCGCCTAGCACTAAGAAAGGAAAACGACTAAAAAAGATAATTC
TTAGAGAAAAGAAGCCGGGATACGCTGCATCTAAAAAAGCTTTGGTATTTAACTCACTTCCTAAAGGCTA
TGATCATTCAATTTATGCTTTTATAAAGGGAATTATTCCTATTGGTAGAGTTCTCAAAATTAATAATACA
GATGGTAACAATATTATAACTTTTAACAACTAAGGAGGTTTTATGGCTGATGATCAAGAAAAATTACTAA
TTGATGAAGAAGAAACGGTTCAAATAAAAGATTTAAATAAGGTTACGACCGTTAACGATACTGATCTTTT
ACTGCTTGATAATGGAGCTGCAAGCAGTAATGCTATCACCTTTAAAAACTTTTTAGATGCTTCTAAAGAC
AAAATATTTAAAGGAGAAGGATTAGACTATTTTAAGCAGATAATTAAGTCTACAATTGCCGAAGAACTTG
CAGCTGATAAAGATTTTGTAGAAAAAATTTATGCTAAAATAACGGACAAATTAATTAACAACGATTCTAC
TAATATTTCTAACCTTTTTAGTAAAATCAAATCGCGCCTTACAGATAGCATATCATCAGCCACTTTATCT
AAAAGTGATGATCTTTTGATAATGCCTTCATCAGATACTATTCAAAAAACACCCGTTCCTAAACATATAC
TTGGAGTACCATCAAATTTTACTTATGGCAGCATAACTAGAAGTACTACACTTTATCCTTCTGACTATGA
GAATAAAGCGATATCTATTAATATGGAAGACAATGATGATGTAACTCTTATTTTTTACAAAAATTACGAT
AATGATCCCATTTATCTTGATATTGAGATTCAAGTAAAAATCAATGATAATAGGATGCAGAAAAAATCAT
TAAAACTTATGTATTCTGATGAAATTACATACAATTGGGTTTATGAAATTACGGGCCCTCGCGGACTATT
CACCAGAACTCCCATTTATAACGGATGGTATATCCAAAAAAGAGCCTACATGTATGGAGATTCAGTCCCA
GATCTTTTAAAACTGTAAGCTTTTTTAGCAAAAATTACGATTTTGATATATAATGTATATACAAATAAAA
AATTAAAATAAAGGATTAAAAAATGGATACTATTAAATTAACAGAACTTCTTATCAATTTAAACGAAATT
AAACTTATAGCCGTAATGATTTTTGTAACAGTGTTGGTTTTAGGAGTATTAATTCTTCTCAAGCCTTTAC
TAAAAGACATATTGACTATTGTAATAGGCAAGATTTTTAAGAATGGTAATGGTAATGGCAAAAATCACAT
TAAAAAAAGAGATTAACTTATGAAATTATCCAAAGATAATGTTGAGCTTGGACTTACGTCTTTATCAACC
CTTATTGATATATTTTCTAAATTTGAAGATGAATTTGATGAAATTGCACATAAAGGATTCTTTTTGGTTT
ATGAGCTGTATTCTCATTATAAATTAATCTATACAGCAAATATGGAAAGACTTGAGAGTGCATTAACCCC
AGCAATAAATAAAGCACTAGCTCCATTAAATGAAAAAATCAATCAATGCATTGACTTAGTTAATTCTGAT
GAAAAAAATCTCAAAATATCTAATGATCTGAAATTCAATCAGGAAGGAAAACCTATCTATAAGGAAAGAA
CAAATAATGCAAAATAACACTATTGGTTTAGGACTTAATTTACTATCCAGCTTAACTAACATAGCTAAAA
CTGATACAAACATAGATCATAATTACATTAATACTTTTAGTAAAGTAATAGATTTTTTCTACAAAACATA
TATAAGCACACTAAAATCTATGGAAACAGCTGAGTCAACTAAAATATTTGAAGAAATACAAGACATTTTA
AAATACAACATTGAGATAATAGAGGCTATCTCTACTGATAAAAGCAAAAGAATTATCACTTCACTTAAAG
CAACACGTAACAAAATCATGAAAGAATATATCAAAATACTTAAAAGAGGTGAAAATGCTTAAAAGATTGC
ATTGTCTACTAATTGCTTTGCTACTATGTTGCACCACTATTGCCAACCTACCAGAAGAGCCAAAACCGCC
AATTATTCCAACACTAAAATCTTTAGCTAAATATGAAACACAACTTTCAGAGTATGTTATGTACCTAGTA
ACATTTTTAGCTAAAACAAAAGTTAAAGTTAATGATCCAAATTATCCAGAATATCCTTATCCAGACTTAT
CAACACTAAAAGACGAACACTCCATAACTGCGGTAAGACATAATATTAACATATATTTAGAGTACATTAA
AAAAACAAAACCAATAGCGGAAAAAGTCTATAATAAATATTCCCAGTTAAAAATGTAAATTACAAAAAGG
TTTTTCTTGCAAGAAATTCTATTTTACATATAAAAATCTCTAAAGCCAATTAATCTAAAATAGTATATAA
TATGACCATAAGGGAAAATTTTATGGAAACAGTGTCAACAAATATTGCAAGTGTAACTCAAGAACAAATA
TATAAAGAATTTATTAGACTGGGTATGGAACAACTAATAGCACAAGATTTATCTAAAAGATATTATCACA
ATGAGCTAACATATAGAGATTTAGAAAATTTAGAAAAACAATTTGATATAAAATTTGATAATCTTATTTT
TAAGATTGATAGCGTAGAAAAGAATTTACAAAAAGATATATCCAATTTAGACGTTAAGATTGATACTGTA
GAGAAGAATTTAAATGCCAAAATAGATGGTGTAGAGAAGAATTTAAATGCCAAAATAGATGGTGTAGAGA
AGAATTTAAATGCCAAAATAGATAGTGTGGAAAAGAATTTAAATCTAAAAATAGATAGTTTAGATACTAA
GATAGATACTGTAGAAAAGAATTTACAAAAGGATATATCTAATTTAGATACTAAGATTGATACTGTAGAG
AAGAATTTAAATGTTAAGATTGATACTGTTAAAAGCGAACTTAATACTAAAATAGACAATGTAGAAAAGA
ATTTACAAAAAGACATATCTAATTTAGATGCTAAAATAGATAATGTAGAAAAGAATTTAATGTCTCTTAC
AGAAATGCTTAAATGGGTATTAGGAATCATGGGAGCAATGTCTATCACAATGATAGCCGGGCTAATATTT
GCTTTCATTTCTAAATAGCTACTACCTCACTTAAAACATATCAATTCAAATAATAATTGTTTATCCCATA
TTTAGTATTAATAATTGATTAAGTGAATATTAATAATAAAAAAAGGAGTAACAATGAAAATCATCAACAT
ATTATTTTGTATATCTTTGCTACTACTAAATAGCTGTAATTCCAATGATAATGACACTTTAAAAAACAAT
GCCCAACAAACAAAAAGCAGGAAAAAACGTGATTTAAGCCAAGAAGAACTGCCACAACAAGAAAAAATCA
CTTTAACATCCGACGAAGAAAAAATGTTTACTTCATTAATCAATGTGTTTAAATACACAATTGAAAAATT
AAACAATGAAATACAAGGGTGCATGAATGGAAACAAAAGTAAATGTAATGACTTCTTTGATTGGCTTTCT
GAAGATATTCAAAAACAAAAAGAATTAGCTGGTGCTTTTACCAAGGTTTACAACTTCTTAAAATCAAAAG
CACAAAATGAAACTTTTGATACTTATATTAAAGGAGCTATTGATTGTAAAAAAAACACTCCACAAGATTG
TAATAAAAATAATAAATATGGGGATGGTGACAACTTAATAGAGCAATATTTTAGAGGCGTCGCTAATGAT
ATGTCTAATAGAAATTCTAATGAAGAAATTTATCAGTACCTTAAAGATGAACTTTTAAAAGAAGATAATC
ATTATGCTGGTCTTACAGCTAATTGGCAAAACTAAAAACATTTCTCAATCAAAAATAAAAACCTTAATTA
TTATACCTATAGCAGCCCCCAAATAGGGGGCTTTAATATTGCTATGCTGCAAATATATAATTAAATTGTC
TTTCTTTTTTCAACATACAAAAGAATTTTAATACTTTTGTTTTATAAACATCCCGATTATCAGACATAAA
TACTTTAAGCTTATTTAGATCATCAAATCTATTAGTTTTATTGAAATATTTTTTTAAAAAATTTACCCAA
TATTCTATACTCTTAAGCTCAGCATTCTTTTCAAAAAGATCTTCTAAAGCATCATCATTATCAGTACATA
ATGCCCGAATAAGAGCATTTATATTATTTTTTTCTTCACCTTCATTTACCCAATTTTTTATATTAAACAG
TGCGTCTCTAAAAATTTCATAGCAATAAGCCTTGCCAGATTTTAAGTTTTTATTAAAGGTGTTCAGTTGA
TTTTTTTCTTGATTTATGTCCTTTTTTTGTTCTTGTTTTTGATTAACACTAACTTGCTTGTTAGACATAG
AATTTTCGTTTTCGTGATTATTGTAAATAGGTGCTGCATCAGTATCAAATTCACTTTTTATGTCAAGATA
CGCAACTAAAGCATACCTTTTAAAATAAGTAATAGCTGCACCAACAAGTTGTGGCATTGTATTCAAATTT
TTAGACCCATTTTCACCGTTCCATTGTAATTTATCTGTATGAATTAATGTATCAAGCGACTCTTTGTATC
CAGTACTTTTACTGTAAAATGTAGTCCTAACAACAGGAACTTCACCATTTTTACCATACACAAAAGTTGG
AAATTGCCAAAAACCAAGCTTTAAATTGTGATTTTTTATAACATTTTGAATTACTTCTACTATGACATTG
AAATCTTGATACTTATATCCGTATCCTTTAAGACTTTTGTCAATAAGTGGCAAGTTCATTCTTAAAGTAT
CCATATCATTTAAAAAGTCTATTTCTGCTTGAATATTATTTTGTATTTCTTGATTATTATTGTTTGAAAG
ATTTTCCATCTTTTTCCTCCTGTTTTTTCAATAAATATAAGTATATAGCAAAAACTATTTTTGCCAACTT
TTTTACAAAAATTTTTACAAAAAAATAGGGCTTAGCTAAATTCTCTATTATCTACTAAAGAAATTAGTTA
AGCCCGTGCTAAAAATTTTTTTGTAAATTGAAAAAACAGGTAGTTAAAACTGAAAAATGTTCAAATAACT
ACGCTGTTTGTATTGTAGCCCAATTTAGAATTAAAATCAATTTATATTTTCACTGAATTAAAAATTTCTA
TATTAATTTAACAAAATTAATAATTAAAATTTAATATTTTTTTAGAAAAGTATTTACTTTTAAATCAAAA
TTGTGCATCATATTATTAATTATTTATTGAAAAAACAGGAGAGAAAATATGAAAGATTTTCCAAATATCA
CAAAAATTCCAACTTGTCACAACAAACACCAACACAAATTAATATCTCTTACTTCAACGCTAGATTACCT
AAACAAAAAAGATAAGAAATACACGCAACAAAACATACTCTACTGCTTTAACGAAAATCTAAAAAGGAAT
GGTCTAGCTCCCACTACACTAAGAACAATGCAAAATTATCTTTACAAATTAGAAAAAGTATTAAAAGTTA
CAACTAATTACTACCAACACATGGGTGTAAATTGTGGAACTGAAATTTACTATAAGCTAAAGTATCCTAA
AAAAGAGTGTTACCAGAAAATCAACAAGTACTTTAAAGAGCAAAAAAACTCTAGATTTAAATCTAGAGTT
AATAAACATTTTAAAGACAATGTTTCCAAAAATAGTAGTGTAAATTCAGTGGGGTGTTTAAGTAATAAAA
ATAATATAAAAGAAGAAAGAAAGATTAAAGAAATAGAAAAATATCAACTAAGAAATTATTTCAATAATTG
TAACTTTAAAACGGAAGAAGCTCTTTCTATTTTGTATTTAAATATTGATAAAGATACTAAGATTGAGGCA
ATAAATATCTTAAAACAAAATGAAATTGCCCTAATAAAAAAATTCAATATAAAAAAATCTTGCATGAAAG
AAAAACAAAAAAAATTAAAAGAAATTCTATACAACACTAGGAAAAAATTAGAAGAAAACGGGTACAATCC
CAAACAATTAGAAATAAATTTACAAAAAGTATACGAAAATTACAAATATAAGCCCCATTTTATTATTGAA
AATCATAAATATAGCGATTTAAACAATATAAAGCGTAAATTAGAAAAGTCGATTGAAAGAAAAAAAGAAA
ATTCTCAACAAAATTATCAAAATTTAAAGGCAAACATTTTCAATATCCTTATTGAACAACTAAAAAAAGA
AACAAATATTGAAATTCTAAAGACTATTGTAAAAGAATATTTGAATAACCAAAAGAAAATAGAATACAAT
AAAGTATTTGGTATATATTATCTTGAATTATTAGAAATAATAAAAAATGAAAAAAATTCTTTAACCACAG
AAGAATTTAGCATAAAGGCCGTATAAGGATTTAACATGGAAAATGCACTAGAACCTATTGAAACTGTAGA
AAAAGGTAAATGTAAAGTTGAATGCCAAAATAAAGAACGCTTTATTTTAATTGAAAAAGAAAATGGTAAA
GCAATGTATCATACAAAAATAATGATGGATATTTATAAATTTGGAGTTTATGAGAAAAAACACGAATTTA
GATTATCATTGAGGGCCTTATTTAATGGGGAAAGAATTGTTGAAGAAACTCATTTGTACCCAATTAAAGA
AGGAGATAAGTTTATTGGTATTTTTTATGGCTACAGAAAACCAATAAAAAAGCCATTAATAAAGTATCAA
ATAAACGGGGCTAGAAAAGCATATGCATTAGCAAGGGCATATTATATGGAATTTAGATTTAAAGCCGGAA
GTGTTTTTTGCTATTTTAAAGGGCTATATCGATTATTAGATAAAAAAAGAACAAATAATCATTACAACAA
AGTTTTATTTAGTATGTTTACGGATTTAGAACAACAAGTATATAAATTTTATGGGAAAAAATACCCGGAA
CAAGGACCGTTAATAAAATGGATAATAAAAAACCTAAAATAATCACAATAGCGTCAATTAAGGGCGGTGT
TGGGAAAAGTACAAGTGCTATTATAATGGCAACATTGCTTGCAAAAGAGCATAAAGTTCTTTTAATTGAT
ATGGATACACAAGCATCCACTACAAGTTATTTTTATAAAGAAATTTTAAATCAAAATATTGATATTGTGA
AAATTAATGTATATAGAGTGTTAAAAGAAAAAATAGATATTAATGATTCAATTGTAAAGATTAAAGAAAA
TTTAGACTTAATCCCCAGTTATTTAACTTTAAATAAATTTTTAAGCGAATCCATACCATTAAAAGAGTTA
AGGTTGCAAAATAATTTAGAATTTTTAAAGCGGAGGTATCATTATGTAATAATAGATACTAATCCTAGTT
TAGATTACACTCTGTCAAATGCTTTAATGACTAGTAATTGCATAATAGTTCCAATGACTGCGGAAAAATG
GGCGGTTGAAAGTTTAGAATTATTGGAATTTCATATGAACAATTTAAAAATAAAAATTCCAATATTTTTG
GTTATAACACGATTTAAGAAAAACAATACTCATAAGCAATTGTTACAACACGTTGAATCTAAGACAGGAT
TTTTGGGATTTATCCATGAACGAGAAGATTTAAATAAAAAAATTGCTAAAAATGAAGAGTTTGATATGAC
CAAAGATTATATTAATGAATATAAAGGGGTATTATCAAGATTTTTAATTGTATATGATGAATATGTTAAA
TAAATCCATACGGATCCGTATGGATTTCAAATAAAAGAGGTTTATTATGGAAATAGAATTAAATGAGAGA
GTTATATCAAGGGCAACAGATCCTGACGGTGAAAAAAAATTAATTACCAAAGAGGAGATATTTGCTCATT
ACAATGATTTAAAAAATAGATTAAAGACTAATATAAAAAAGAAAATTTTTTATAAGGTCGAAAGTATTAG
AATTTTAAAAGAAATCAAAGATAATGAATACTATAAACTTGATGGTTATAAAAGTTTTGATGCTTTTATA
AAAGACTATCAATTGGCAAGAACGCAAGTTTATATATATCTAAAATTAGCAAAAGCATTACAAGCAGGAA
TTCTTAATGAAGATTATATAATTGAAAATGGTATTTACAATTCTCTTGATAAAATAGAGAGTCAAGAAAC
CCCAATAGTAAAAAAATCAAAACAAAATCCAATAAAACCCTTAAGATTTCAACTTAAAAAGCAAGAAAGT
TATGATTTTTATAAAAGTAATGCTAAATTTACAGGGTTTATGTTAGATAAATTATTTAGTGATGGAAAAG
AAATAATTAAAAAACTTATGAAAGAATATAAAGAATTAAAAGGATAATATGGAGATTTTATGAATAGTTT
GACTTACAGAACATACAATATAGAAAGTATAAAAAATGAGTTTTTAAAGATAGGATTTAGTGAAGAGGCA
ATAGATTTTGTTTTTCTGCATAATGATAATTACAACTTTGAATTTTTAAAAGAAAAATTGATTAATGTAG
AAAAGAATTTACAAAAGGATATATCTAATTTAGACATTAAGATTGATACTGTAGAAAAGAATTTAAACAC
TAAAATAGACAATGTAGAAAAGAATTTAAACACTAAAATAGACAATGTAGAAAAGAATTTAAATCTAAAA
ATAGATAATTTAGACTCTAAAATAGATACTGTAGAAAAGAATTTAAACACTAAAATAGACAATGTTGAAA
AGAATTTAAACCTAAAAATGGATGGCTTGAATATCAAAATAGACAATGTAGAAAAGAGTTTAAATCAAAA
ACTTAGCATGGGTAACAGACTAGTACATTTTATGATAATAACAGCAGCAATTCTAGGGCCAATTTTGAAT
GCCCTATTTATGAAATATTTACAAGGTGGCAAATAATAATGTATTGTAAAATTTGATTTTTTAAAATGGT
ACATTATAATATTGATAAAGAGTATTATCAATTAACACTTAATTTTTGCTTTTTCATAAATTAGAACTTA
TTTGAATTTTTTAACAAGAGAATTTAAATAGGTTCTTTTATTTTAACAAATACAAATTGATTTTAATTCT
AAATTAGAATATATTCAATTATTGAAAAGCTTATTTAAATTATTTTAATAAGCAAATTTGATTAAACCCT
AACTTTATTAAAATAATTTATGTAAAAAGTTGTCAAAAATAGTTTTTGTTATACATATATATATGTATGT
AAATAGCTAAAAAAGTTTATTGCTATCAAAACAATCCAATCAAGTTGGGTTTAGCTAAGTTCTTAGATAA
GAGAATTTAAATAAACCCAACTATTTTTTTGTAAAATTTTTTGTAAAAAAGCCTGACAAAAATAGTTTTT
GCTATATACTTATATTTTTTACTATAAAAGGAGTAAAAAGATGGAAAATCTTTCAAACAATAATAATCCA
CAAGAAAATATTCAAGGAGAGCTCAAAATGATAAGTATTAATCAACAAAGTTTTACTGGTTGTGAAATAT
TTGAGGAAAAATCTTCTCCCATTAAAGAAAAAAGTAAATTAAGTAAGATAGGTAAGAAATTACCAGGAAT
AAGTAGTCAAGAATGTTTTAGATTTAATCGCAATATTGATTTTAGTGTGCAAAGAAACAAGTTAGATAAA
TACGGCGCTAGTGAAGTAGGCAATATTCTTGTTGGAGGTGCTGGGCTGAAAGATTTAATGATAAACAGAG
TGCTTAAATATTTTAATATGAGTCTACCTTTTGAAGAGAATTTATATATGCTCAAGGGCAAAGAGTTAGA
GAATTTAGGATTTAGAGAGTTTGTTAAAGCATACGGTGATAATATTGATATTTTATATAAAAATAAATAT
GCCAACGGTGTTGATAAGTATAATTATTTCAAAAAAATGGGCAGTTCAGAAACTTTAGTGGGCTCAACAA
TTGATGGCTGGTTTATCAATAATAATGGCGATTTAGAACTATTAGAGATTAAAAGTAGCGACTCTAATTA
TATGAGTAGTGCTATTGCTGAGTACAATAAAAATGGCAATTTTTTAAGCAGTAAATATTTTTTCAAATAT
TATATACAAGCACAAATGCAGCTAGCATGCACTGGGCTTGAGTATTGTAATTTGTTCTTTTTAATAGATG
CTGCACCAATTAACTGTAAGATTAAAAGAGATGAGGCCTTAATATCAAAAGTGTTTGAATTTGTTAATAA
ATGTGAATTAGAAATTATAAATTTGAAAAAAGATATTTATAGTAACTATAGAGAGGAATACTTAATGGCA
CATAATTTTAACGAGGATACGTTTATAAAACTTGTTGAAGATTTAGTAGAAAGGAGTGATTTTTATAGTT
CTGAAGTTGAGTTTGATTGGGTAAGAGAATTTATAGAATATGTTGATTGTGCAGACCTTGAAATTAAGGA
TAATCAATCTGCTGAAAATCTTGCGTATGATTTAATGGAGATTGATAGTCTACAAAAAGAATTAAATAGA
ATCCAAAACGAAAATAAAAAAAAAGAAAAGCCCATTAAAGATAGGTTGAAGATGCTAATTTACAATATTA
CGAATACATATCCACTAATTGAGCAGTTAAATTATAAATTTGGAGAGTTTGTGTTTACTCTTGACCCTAA
GAAAAGGGCAATATCAGATAGATTAAAGGGACTACTACCAACAAGTGGTACAGTATTTTTCCCTAGTAAT
ATAGCATTTGCAAATAGTGTTAGTGTCCCCATGTGAATGGGTGCACTAAAAAATTAAAAAAATAAATTTA
ATATAGGAGGATTAATTAATGCTTATTAATAAAATAAAACAAGACAATAGAACTTTAAGACTGGAGATAC
AAAAATGGGGTTGTTACTTTTTGTGTCTACATTATTATACAAGTCTATTTAAGAAACGTGAATTTAGTGC
GTATGAGATAAATGCAGCGTATTATAGATTTATAGGACTTGGATATATTAAGAGCAATTGTTTTATTATA
AATCTATGTATGATACTTAATTATTACGGAATTAGAAGTAGCGTGAGATATGAATCTTTAAATTATTTAG
GTGCAGCCAATGAATTTGAAATAAGTGAAGTTAAAATCGATAAGGTTAATGGATATCACTTTATAGCAAC
AAAAAATAAAGAAATATTATATGATTCACTTGACTTAAAGCCACGTGGAAAAATATTTAAAGTAACTTCA
AAGCGTATATTTAAACTGAAATAGTTTTACTAAAGTTTAAGGCACTTTTTAGCACATTCATAAGCTTGAA
TTTTATTAGCAGAAGATAGGCCGTAGATATTATCAATTTCATTGGTTGAAGAATATTTCATAAGTTCTTT
AATTTGAAAAGAATTGTAGCCGTTGGATTTCAAATTTGAAATAAATAAATTTCGACATAGATGGAGAGAT
TTATTTACACGAAACCCTGACTTTTTGAGAAGATTTTTGAATTTATTAGAAATATGGATAATGCTAATTT
GGTTGTCTTTAAACTTATGTTTGGATTTTTGAAAAAAATAAGTACGTCTTGTATCAAGATTTTTCTCATT
AAAATGATTTTTGTGTGCTGTTTGGATAGCCTCGAACTCTTCTGAGTTGATAACAATTTCTCTAATACAA
GTTACATTTCTTTTTTTTGCCACATTTACTTTTATGTTGTATAAAGTTTTTCCATTTTTGCTTAAAAAAG
TTGAAATATCTTGCATTTTTACTTTTTGCAGTTCGGTGCCCCTGCAGCCACTTATTGCGAGTAAATGTAA
AAACCAACCAGATATTGGATCAGCTTGTTTAAGAGTTTTGATGCATTTTTCAATTAGTTTGCCAATTTTT
GGGGTCAAATAAAATTTAGGAGTTGGCTTTGAAGCTTTTTTAGTAGGCTTAGAAGAAATTTTTAGTGAAT
TTTTAAGAATTTTGTTTTCATTTATTAGTTTTTGATGATCTTGTAATAATTTAAGCATAAAATCTATGTT
GAAATTATTTAAATTAAGATAATTATTCATGTCCATAAAATCCCCTCCTTATAAGTGTTACTTTTAAATT
AAGTAAAAGTAATAAAAATTGATTAAAAATGTAATTTATATTTTACCAAAAACAAAAAAATTTAGTCAAA
TTGTGTGGCTTCTCATTGCATGCAAAATTTGGATTGTAGGATAGCTGTGATAAACAGAAGAGGCAATTTT
TAAGGGGTGCACTTAAGAAAGATACTATACTTTAAGTGATATATAGCAAAGACTTTGAAATTTAAGTTGT
ATGTGTTTTGTAGTCTTTTATAATGAGCAGGCCATTTGCAATGGAGAGATTTTAGGGAGTTGATTAAAAT
TATATTTGCGTTTTGTTAATATGTAATAGCTGAATGTAACAAAATTATATATTTAAATCTTTGAAAAATT
GTAATTGTTTGGGGTTGTGGTAAACTTAAGGCTTATGGAGTGGATTATGAATAAAAAAATGAAAATATTT
ATTATTTGTGCTGTATTTGTGCTGATAAGTTCTTGCAAGATTGATGCAACTGGTAAAGATGCAACTGGTA
AAGATGCAACTGGTAAAGATGCAACTGGTAAAGATGCAACTGGTAAAAATGCAGAACAAAATATAAAAGG
GAAAGTTCAAGGATTTTTAGAAAAGATTTTAGATCCAGTAAAGGATAAAATTGCTTCAAATGGTCCAATA
GCAGATGAATTGGCAAAAAAATTACAAGAAGAAGAAAAGGTAAATAACGGGGAAGAAGAAAATGATAAAG
CTGTCTTTTTAGGAGAAGAATCAAAAGAGGATGAAGAAGAAAATGAGCAAGCTGTTAATTTAGAAGAAAA
AAATGCGGAAGAGGATAAGAAAGTTGTTAATTTAGAAGAGAAAGAATTAGAAGTTAAAAAAGAGACTGAA
GAAGATGAAGATAAAGAAGAAATAGAGAAACAAAAACAAGAAGTGGAAAAAGCACAAGAAAGAAAACAAC
GACAAGAAGAAAAGAAACGAAAAAAACAAGAACAGCAAGAAGAAAAGAAACGAAAACGACAAGAACAAAG
AAAAGAAAGGAGAGCTAAAAACAAAATTAAAAAACTTGCGGATAAAATAGATGAGATAAGTTGGAATATT
GATGGTATAGAAAGTCAAACAAGTGTAAAACCGAAAGCAGTTATAGATAAAATTACGGGGCCTGTATATG
ATTATTTTACCGATGACAACAAAAAAGCTATATATAAAACATGGGGAGATTTAGAAGATGAAGAAGGCGA
AGGATTGGGAAAATTATTGAAAGAATTGAGTGATACTAGAGATGAGTTAAGAACCAAATTAAATAAAGAT
AATAAAAAATATTATGCCCATGAAAATGAGCCTCCTCTAAAAGAAAATGTAGATGTCAGCGAAATTAAAG
AAGATTTAGAAAAAGTAAAATCAGGATTAGAAAAGGTTAAAGAATATCTTAAAGACAATTCTAAATTTGA
AGAAATTAAAGGATACATCAGTTACAGTCAGTAATTATATTGGATGCTTTTAGATGTAACTAAATTTTAC
GTACACAAAATAACAGCTAGTAGAAAAGTTCACTGGCTGTTATTTTTTTGTAGATTTCATTGTTATGAAT
ATAGAAATGTTTTCTATCAAAACTTTCATTTAAAAAGTGCAAAAACTATTGCTAAAAATGTTGTTTATTT
ATATACTCTCTAGAGCTATGACGTATACAAATGAGATTTCAGATTTTGATGATAATTTATATAAGAAAAC
AAAAAAAGAAATAGATAAACTTATAAACAAGCTCTATTTAACTAGCCAAATAACTCTAAAGCAAAAAAGA
CAAATATACAGTGCTGTTGAAAGAATGCAAAAATACGTAATAAAAACCGGAAAAAGTGTTCTTTTAGAAT
CGGAAAAAGAATTTGTTAAAGACACTTTGAAAAGAAAAAATCTAATAAAAAAATTTAAAAGTTTTAAAGT
TGATTTTAGCTACAAGGAAAGAATGCTAGAAAAATGTTTAGAAAGATTAGGAGAAGATAAATCCATCGAA
TTTTTGATTTTTGTTTATCAAATTCTTAATGGGATAAGAGAAAAAGTATTAGAATTAGACTTTCAAATAG
ATGCGATTGAAGAATTTAGAGATATTTTATTTTTGAGTATACACTATTATGATAAAAGACTTTTCACAAG
TAAAAATCTTATGAATGAAATGAAAGATTTTTCCGAAAAAGTAGAATTATTTTATAGTAATATGCAATAA
ATTAATGAACTACTATTTCTAAATCAAAAATTATAGAAATAGCAGCGAACTAAATCAATAAAGGCCAACA
AATATTCCCCGCTAAATATCAAGAAGTTATCAGTTAATGTTAACAATTAATAAATTGCTTTACTACTTAG
AGTAACAATTTGTTAATTTTGTTATTTTAGGAGAAATTGTTTTGAAAAAAGTTAAAAGGCCTTTTGATGA
TTATGTTGTGTATTTTAGAGAAGGATCGTTAAATGATAGAGAAATAGCGAAAAAATTAGGAGTTTCTAAA
GTAAATGTGTGGAGAATGAGACAAAAGTGGGAAAGTGGAGAAAGTATTGTTAACCAGGACGCTAGAGTAA
CAATTAGTGAAGATACTTTAGAACACCTTTTATCGCAAACCTTTAGATCAGAAGTTAACGCTAGGAAAGT
TATAAGTGAATTAGATATAGAGTGTGCTAATTTAAAATTAGGATTTATACGTGCATTTAAGCAATATTCT
AGTGTTGAACTTACTGGTATGCGAACTAAAATAGAAAATTTAAGAGCTGAAATTGACGCTTTAAATAAAG
CAAGTAGTAAAAAAAACAAGCAATTTGTTAATGGAGAAATTAATTCTTTAAAAAGCGAGCTTGATGAATA
TATAAAGGAGTGTTCAACAAGAGAAATGGAGCTTTACTATGAATGTATGAAAAAACTTACAACTGCTAAT
GAGGCTGAAAGCAAAAGCAACTACAAAAATAGCAAAGGGCACAAGTGAACTTATATCAAACAAAACTTTT
TACAATACTACAAAAGGAATACAAAAATAAATATGGAGTTGATATATCACAATTTGTAAAGCTAACAAAT
TCTTCAATTAATTTTGATAAGTTTGAAGAAGAGCAGCTAACTTTAAAACAAAAAAATGTGATAAAAAGCA
TTAAAAAGAATAATGAAAAAAAGATTATACTCAGCGGCGGCATAGCTAGCGGCAAAACGTATCTTGCATG
TTATCTTTTTATAAAAAGTTTAATTGAAAATAAAAAGCTATATTCTAGCGATACGAATAATTTCATTATA
GGGAATTCACAACGCTCAGTTGAAGTTAATGTTTTGGGGCAATTTGAAAAGCTATGCAAACTGCTTAAAA
TTCCTTATATTCCAAGACATACAAATAATTCATATATTCTGATTGATTCACTGCGAATTAATCTACATGG
TGGAGATAAGGCAAGTGATTTTGAAAGATTTAGGGGAAGTAATTCAGCACTTATTTTTGTTAATGAGGCT
ACAACTTTACACAAGCAAACTTTAGAGGAAGTCTTAAAAAGATTAAGATGCGGGCAAGAAACTATTATTT
TTGATACTAATCCTGATCATCCAGAACACTATTTTAAAACCGATTATATTGATAATATAGCGACCTTTAA
GACATATAATTTTACAACTTATGATAATGTTCTACTTAGTAAAGGATTTATCGAAACACAAGAAAAGCTC
TATAAAGATATACCATCATATAAAGCAAGAGTTTTGCTAGGGGAGTGGATAGCAAGCACCGATTCAATTT
TTACACAAATAAATATTACTAATGATTATGTATTTACTAGCCCGATAGCATATTTAGACCCAGCATTTAG
TGTTGGCGGGGATAACACTGCATTATGTGTTATGGAGCGGGTTGATGATAAGTATTATGCTTTTGTATTT
CAAGACCAACGACCAGCCAATGACCCGTATATTATGAATATGGTTAAGACCGTTTTAGAAAATTTTAATG
TACATACATTTTATTTAGAAGATAGAGACAATACAAAAGGTGCTGGTGGATTGACCCGCGAATACATCTT
GCTAAGAAATAATATGGGTCAATATTTTAGAATTGTTCCAGTTAAGCCAAAGTCTAATAAATTTAGCAGA
ATAACAGCGTTAATTACGCCGTTTATTTATAAGAAACTGTACATTACGAAGTACAGCAGTTCTTCTGTAT
TTAATGATATTTATTCGTATAAAGGAGATAACAAAACCCATGATGATGCTCTTGATGCAATATCTGCAGC
ATATTTGATGTTGTCTTTAGGGTATAGAGAGAGAAGTGTTCACTTTGGCAATCAAAGATTTTTGTAAATT
TTATTGACAAAAATAATAGTTTTTGCTATCATACATCTAATTTAATAAAGAGAAGTAAAACGGTGTGTGA
TTTAAGAAAAACAAAACTAATAGATAAAATAAGTTCACTAGAACTATATAAATACTCAATATTTTTTAGA
AATTATATAGAAAATGTAGCAGAAGATTGTCTCAAGAACGGACTTGTTCTTGAGAGTTCTGACCGCAATG
TTAGTGAATTTGAACTTGCTAGGTTAAAGGTACAACTTAAAGATGCTCTGCTTAATTGTATTATAAGCTA
CCGTTTTCATGGGATTGGCTATGTTTTAGTGAAAACCAAAGATACCCTAATAGATCTCGAACAGCCCGTT
AATATAGAATTACCTATTGGTTTTGAATACCTTGATTATGAATATGTAAGAGATTTGGGAGTTGATTTTG
ATCATATAACCTATAAAGTAAAATCCAATAATAAAAACAATTCTTTAGATGCAGTTAAAATACATAAAAG
TCGACTTATCATATATGAAAACTTTGATTATATCTTAAAAAGATATGTTCCGTGCTAAACCGAAAGCTTT
TTGCTAGATATTTATTTATTTGAAAAGATATACGTAGAAATAGAAAGACGTATTGAAAACCACAATTTTT
TGTTTTACAAAGATGAATCTTTAGTACAACTACAAGACGCACTGTCTAGCGCAACAACTTCTTTAAGTGC
ACTTACTCAGAGCAATAATGATAGGGGAAGTGGCCTTTTATCTTCTTTTTTGAGAAAACAAAATTCAAAC
AATCATAGTAAAGATATTTCTAATTTAAGAACCCTTAATGACTCATTATCACAGGAGCTTGCTAGGCTAA
AAAGCAATCTAAATAATGAGGGAATGTTTTATACGGCCACCCCTAGTGCTAGTTTAGAGGTTATTAAATA
CGACCTTAGTTACTTAAAAAGGAGGCTTTAGCATTAATTAAGGCAAAAATTGGTGCAGATACTAAAGAAC
CCTTAACCAGAAGTATTAATGAGCAGGCTAAAGGGCTAGGAAATGATGGTAAAGGGGATAGGAGTAATTA
TTACGATTTTCTCAAAGGTGTACAAGAACAAGTTGAGAACTCTTGTAATTTAAAACTTACAAAGTATTTT
GGGCTTGATATGAAATTTAATTCGCTGATTATGTTAAGTGAAGAACAAAAAGTGGAAAGAGATATAAAGC
TAATTGAGCTTTACAGTAAATATAACCAGCTTATACAAAGTAGCTCCTTTGATAATGAGGAGTTAGCGAT
TTTAAAAGAGAAATTATTCTCATTTTGAGAAAAGGAGTTAAAAGATGCCTGAGAAAGAAGAAAAAGAAGA
CCTGCAAGCACAAGATAAAGAAGAGCAGCAAAATAAGGCTGATACTAAAGTTATAAGTGCGCAGGAATTT
GAAGAGTACATGCGTTTTAAAGAGCAGGCAAATAGTAAATCTAAAGAGACAAGTCGAGATTTAAGTATAA
ATGAACGAATAACAAAAGAACTTACAGAAGTTGAAGAGCGGGAGCGTATTGAAAAGCAATTGTTACTAGA
GGCTGAGCGAATTAATGAAATTGATACACTTGCAAAAACACATCTTAGCAATCATTTTAACAAAGAGGTG
CTACTTGCAAAAGGACATACATTAAAAGACATTATGCAAGCACAACGTAGAGAACTTGTACGCAAGTTCG
TTCCAATTGAGCAAATTAAAGCTATTGCCAAAGTATCAGACATAAGTCATATCGATGGAGAGATATTAGA
GCAACTTGTTTCTTTAGCAAAAGTGAATATTAAATTAAGAAAAAATGCGAGTAGCAATTCTTCTTCTGTT
GACTCTATTAAGGGGAATATTGCTATTAAGTCAGAAGAAAGAGCAAGTTTGCTTAATTCTAATTTTGTGC
CTATTAATTTCACAGAATTTGTACAAGCGATAAGTAATACTTACAAGCAAAGACGAATTCAATTTTATGA
AAATCTAAAAAGACATAAAAGAACAAGTATTGCTTAAAGGAGTTTTTAATGAGCGATGGTATTACAAAAA
TAAAAGAAGAGTTTGATAAAAAAGTTGCAGAAATTAAAGCATTAATGAAAAATCCTCAGCAAGATGCTGG
TTTGCTTAGTAATTCTATAGATTTTAGAGATAAAAATCTAATTTACTCCAATTCGGATGGAGTTTTTACT
AGTAGTAAAGACAAAATAGAAAATTATCCTGCTAAAGGGTATCCATACAAGCGTGGCGTCAAGCTTAGTT
TTAGTGCAGATGGTACAACAGAACTAGAAGTTGAGGCTGGTGGTGGGGATGACTTGTACGGAATATGCAC
TGATATAGATGAGTTTACTGGCATGGCAACTGTAGTTCCAATTACAAATAACTTCACAGGGTATTTAACA
TTTAAGAAAAATGGACAAAATGGTGTGAATCCGGGTGATAAGCTGCATTTTAATGCACAAGGAGAGCTTG
AAAAGAATGGGGGAAATGATAAATCTGTTAATGCTATAGCACTTTCAAAAGTACATAAATTAACTGAAGA
GTTATCTATAGTGCTTGCTAGTGTTTTTGGGAATAGAGCTTTAAAAGGTAATTAAATTATGGCTTTAAAA
GGCAAAGGGCAAGCTAAATCTCCTAATGTTGATGATAATCCACAATTAGGGTTAGAATCAGAAATTCCAG
CTGCTCCTAGATCTAAACGTCAAACAAGACAGGCTGAAGAAGTACAAGCAAAAGATCCTTATTTAGATTC
AGTTAAAGAACTTGACGATGTTCTTTTAAAATTTAAAAAATATTCAAAATCAATGAGTTCGATTGAAAAT
AGGGTTTTTAGTAGTTCGGGTGGTTGTTTTAAATTAAAGAATGAGCGAGTTAATGCTTATTCTTTTACAT
GTTCAAGCTTTGCAGACAAAATAGAAGAATACCTTTATGATCCAGCAAATAGTTTTCCATATAAGCGTGG
GGTTAAACTTGTTCCAAAAGAGAACTCTATATATGTTGAAGTTGGTGCTGATACTGATATGTATGGGATA
TGTGTAGATGTATGTGAGTTTAGTAGTACTGCGTATGTATTACCAATTACGAATAACTTTGAAGGGTATC
TTGTTACAAGAAATCCGAGTATAAAAATGGGAGAAATATTGGATAAAAGTGCATTTTTTAGAGTTTTTTC
TGGAGATTGTGTACATGCTACGATTTTTTTTATCTTTTCAAAAAGAGAATTTCTTGAATTCTTATTATTA
TTTTTTATTAATTTTTTATTATATACAGTGACATTTTTAGACTTTAATTTTTCTTTATTTGATTTTATTT
TTTTGGATAACTCAAGCTTGATACTAGAAAAATAAGTATCAATTATTGAGTATGAAATTCTAGAAGTTTG
GTATATACAAAGCTTGCCTTTAAATTGTCCTATGTTATTTGAAAATGTTAGAATTTTTTTATTAATTGCT
TTAATTTTAATTAAAAATCTTAAATCTTCTCGTAATGTACGAATTGTAGTTGGCTTATACCCTTCTTTGA
TTATAAATGAATTTAGTATATTTAATATGTCTTGTTGGTGGTGTATAAGAATACAAAGTGCAGTATTTGT
AATATCTTCTTTATGAAGATTAATATTACAATTTTCTTCGAACTTTTTATTTAGAAAATTTATTATGCTG
ATTATTTTTTTAAGCCTAAGGTTTTTTGATAATAACCTTTTAGTTTTATAACAATAATTATTGTTATAGA
GATATAACTGATATCATATTGAATCTCCAATTTATCGTTTATTCAAACTTTTTTATTAATCCTTATTAAT
AAAACTATTATAGTTTAAATGGTGCATAATTTTCAACATTTTGGCTCGAAGATTTTTTAAAAAAGTGTTG
TGATTTTCCTAGTAGAGTAAAAGACCATTAGCTTTTGCTAATGGTCTTTTACAAGGTATTGATAGTTCAT
AATTTATTATGTAACTATCAATACAAATGTTATATGCTAAAAAATATAAAATATCAAGAAATATGAAAAA
AATTTTCATATTTCTCTATTCTGCCATTCTAAATGTCATTAAATGTTCTTTTGATTTTAGCATTCTAACT
AATTTTTCAGCATCAAGCACATCTCCATAAAAGTTGTAGTAAAAATTATTTACAACTGTACTGCTTTGGG
TCTTTTGTAATTTAGTAATTTCTTCTGAAATAATTTTAGCTTCAAGTTTGCATAAATTTGCATCTATTGG
TGCAGGAGTTATTCTTACCAATTCGGGTTGCCCAAACTCACTAGACATTACACCTAAGTTTGGTATATAT
GTCGGTTTATTTGAAACAAATCGTTCACAACCATGAGCAAGTGTTATCTCTTCAATAGATCCAGCTGATT
TTACTGTTGCAATTCTTTTTAGTATTTCGTCTAAAATTTTTTGCATCTTTCTTAACCTATCGGCCTTGCC
CAAATTCCACCAATTTTCATCATTTACCTTATCAACTTCGGCCTGTGCTTTTATTCGTTCGGGCTCTGGT
TTAGAAAGTTTGTTTTTGCGTTCTACTTCTAGGTTTTTAGTCTCTTCGGTCTTAGTAAGTTGGGTGGTTT
CTATATCTTTTTTTGTTTTATATTGTGTTTGTACATCGTGTAATCTTTTTTGAAATTATTCACCAGATAT
TTGTCCTTTACTTTGAGCCTGTTTGAGAAATTTTATTTCTTTAGTGTATACATCATCTAATTCGCTCAAT
TTTTCTTTTTTCATTTTGATTTCTGCATCAAAACGATCTTCAAGCTTTTGAAGTTAAACTTCACTTAGTT
TTTTAAGTTCCTCCAAATCTTAGTCCCGTTTTTTTCAACTGCTTTAATTCTCGCTTTTTCATGCCCTTTG
AAAATTCCCCAAATAAAATCGGTCAATGCTGTTATAAGTTCTGCAACAGCTTCTCCCCAAGGTCCAAGAA
TTTTTTCAGCGGCTTTTAACCCACTTTTCCAAGTTTCGTACATTTGTTTTGACATTTTTTCCAAAACTTC
ACCCCAATGCCCATCATGAATTGCTTCTCCAATACTTTCTCCCATATCCTGATTCAAAAAATTACAGCTG
ACCGATAGATCTTTCATAAAGGCCTTTAGGCCGTCTAACATGCGGTCATATAAGCTTTTTGACGTATCTT
TAGCTTTCTCAGCCATTTGTTTTAGAGAGTTTCTGATGGTTTCATTTAGCTTTTCGAATTGCGATTTGTG
CTCATTCACGAATTTTTTGTACATTAATTGAATGTCGGATGCCATCTTTTCTTCAGCACTTGCTCTTTCT
TTTGCTGGAAGTAACATTGTTTTCTACTCTAAGTCGGTTATTTCTTTTTTGCAGAGCTTTTTGAGCCTCG
ACAAAAGATCGATCTAAAGAGGTTTTTTCAAATTCCTTAACCTGATTTTCAAGTGCGATTACAACTTGCC
TGTTAGACTCGTTCAGAGTTTCGAAACTTTTTCCATATTTTTCTACGAACGCTTTGTTCTTTTCATTGAT
TTCATCATTCAGTTTCTGTAAAGCACTTTCTTCATCTATATGGGGTAGGGTTAATCGTATTTTTCTTTCA
CGACTTTCTTTTTCTTTTAGATAGATACTAGTCTATTTTTATCTAGATTTACCCCCCCAAAAAAAGCAAA
TTTACTTTTGTATTTTTGTGCTTTTGTATTGTTAATAATTTGACCTGTACATCGATTTCTTTTATTTACC
ATTTGCTTGTACGCTGTAAGTTCTTGTACTAGAAAACTGATATTGTCTATTTGCGAATCAAGGTCTCCTT
CCTAGTCAATTTTGAACTTAATGTTGTACTTTTTTTCATTGCATCCAAAAATGCAAGCTTAGCGTCTTTT
ACACTCAGAATATTTGCAAAAGGTGGAGCAATTTCATACTGCTCACAAGCTTTCTCAAAATTTGACAAAA
TTTTGGAATCTTTGAAAGCATTAACCTCGGTTTGCCTTTCGGCTTGTTTTCAAGCTTTCGTAAAGTTACT
CTCAGCCTCAGCAAGTCGTTTTTCAAAATCTTCTCGTGATATCATGTCTGGCAATTTTTTTCATCAGCCA
CTAACCGTTCATATTCTTCTGAAGATATTGTTACAAGTTCTTTGTCATTTTTTGGCAAAGATTCAGGAAT
TGTAACAGTTTCTTCATTTATTTGTTCTTGCATATTGCCCTCCTTAAAATTAAATTTTCTAAATTTGCAA
GTACTGATTCATTTCATCTTGTATTTTTAAATACAAACTATCATTTCCCATTTCTTTTGCTTTACTTAAA
AGCTCCACATAAGTTGCTAAGGTTTTTGCATGTTTTTCATCAATTTTGGCTTGTTCTTTTTGACTAATTG
GTTTTACTGGTTTGTAACACCAATTAGAGCTCAATCCAAATTTTGAAAGTACCGCATTAATGAATGGCGG
TACCATTAGTTTGCATATCTGTTAAATGTTTAGATATGATAAATAAATCAAGTGATAAATATATGTTTTT
CTTTGCCAATAAAGTATTAGACGCGCTTAAAATAGAACGAATGAAAGTATCTATAAAGACAATAGAATGT
ATTTTCTAGAACCTTCACAAAGTATTAATCTTATAGAAAAGAAAGAAAGTACAAAAAAAGAAAATAGAAT
TATAATATCACTTGGCGTGTAGTGATATTATAATTCTATTTATATTTATTCATTAAATTCTTTAAGATTT
TGTATTATTTCGTCAATTTCTTTTTGTACATTAATTGTATAGCTAAGCACTTTTATAACTTTCTCAAGAT
GTTCAATTTCGTCTTCATTTTCATTAATAATAAGTTCTTTCCCTTTTCTGTACTTTAAGTAACTTTTAAG
CACTTGATAACTTCCAATTTTGTATTCATATACTTCTTTAGCTACATTAGTAAAACAACATGTTGAATTA
TAGTAAAGTTCTTTTGTGTCTTCTTTATAAGTAATTTTCTCTACAATACGATTATAGTCTCCAGTGTGAT
TACCAATACTATTGTTGAGCTTTAAATTATCTTTTAATAAATGAGAATTAATGAGTTTAGTTCCAAGCTT
ACTAAGCTCTAAAAATGCATCTACATTATTTACAAAAATAATCTTAGGATAGTCTATTTTTAAAAATTCG
TAGAATTTTTCTCTATAAGTATTTGAGTATAGCACTGCATAGATATAACCAAATATTTCTTCTGGAGTAA
ATATTTTACTGTATTTAGTATTAATAAATTCTCTAAAAATATCTTTATTGTCCTTTTCATCCTTCTTAAA
GTTTTCTTTTTTTATATTTTTAAATACACCTTGATTTTCTTTTATATAAAGTGGAAAAAGATAGCATGAT
TCACTACCTTTATTTGAAACAAAACATTTATCCGAAATTTCAGAAGTAACCAAAGCATGTTTAAAACTAT
TTGTTGATAAAAGCCTTGTTGTAACAAGTCCTATATTGCCTTCAATTTCTAAAATATGTTTCATTGTTTT
ATATCTTGGCTCTACTACAACCCCTTTATTTTTAGAATAATAAGTAAATCTATTATCAAATGGTCTATAT
GATATTTCTTTAACATAACTTTTATTAAAATTGGTATTTTTTAAAAATTTTTGAATTTCTGATAACTTCC
AAAACATAGAATCTTTTTCTATATCATATTTGTTCCTTGCATCTTGTTCTGGTAAATATGCAAAATCCCT
AAGTTTATCCATAAGGTTATCTTTTGTATAATCAATCGCTATTTTGTCTTTTCTAGTTACTATTCCAACA
TTAAATTCATTAAAAATATCTATTAAAGATTTTCCTTTATTATAAATATCTTCATTTGATAAATCTTTTT
TAAGAAAAAAATAATTAGGCTCTTTATAGTCAAGTTTTTCAAAATTAAGATCATAAATATGATTTTTATT
TAAAAAATCATATTTATGATCTCTTTTTCCTTTTATACTGCTGTAGTATACATTAGCCAGTTCATTCTTT
TTTTCTTTTTCTTTATATTTAGCAAAAATAGCAATTGCAACCCCAGTTTGAATGTCAAATACATTTTCAT
CTATACTACCATCGTCAGTTTTTTCTTTTTTACGCGAACTACCATGTAGATTAAGGATGTAGATTTCATC
AAAAGTGCTTAGCAAATGATGTCTCATGCCTCTGAATGTGATGTTATCAAGGTATCCATTGTTTGTTATA
ATTCCAAGAAGTCCTTCTTCACTGCCTTTAATAGTTAACAATCCTTCTTTTTTATTGCTCTCTAATTTAT
TCTCTGCAAATCTAATAAACTTAACATAATCATCATTAAGTGTTTTAGTATTTCTTTCATTTATAGGACT
ATTTTTTATTTTTTTATAATCATTAACTAAATTCAATATATATTGATTATTATTTTTTGACTCTGCACTA
TAAGGAGGATTTCCAAGTATTACTAGTATTGGATTACGTTTAATTTCATTTGCTTCTTTCGTCTCTTTTG
CAATATCTTTAAAAAAAGAAAAAGAAAAGAATTTCTGATCTGTAATTTCTTTTAAGTCAAGAGTGTTAGT
TAAGTACACTTTGAGCTTTGAATCCTTATTAAAGTCAACTTTGCAAACTTCTTTTAAATACTGACTTAAT
TTAAGGTGTGTTACAGCATAAGGTGCCATTAAATATTCAAAACCATATAAGTTTTTAAGTATATGTAGAT
TAATATAGTCTTTTTGTCTACCAGATTCCTCTGGGATTTCCTTTAGTATTATAGTACGAATAACTTCAAG
TAAAAATGTACCTGTTCCTGTTGCAAAGTCCAGTACTGTAACTTTTTCTTTATTTGCAAGGCCATGATTT
AACTTAAATTCTTTTTTAAGCATTTCATTTAAACTACTAACAATAAAACTAACAATAGGGCTAGGGGTGT
AGTAAACTCCTTTTGCCTTCCTTAAGGATACATCGTATTTAGCAAGAAAATCTTCATAAAAATAAAGATA
GGGATCCTTTAAATTTAAGCTAGAATTAGTAAATGAAAATTCATTAAAAATAAGTTTTGTATCAATATTA
TTTACTATGCTTATAATACTTTCTAAAATCCATCTTAAGTAATTAAATTCACTATCTTTATGGATATCTT
TAATTAGTTTTATAATGTTTTGTATAAGTGAAAAATTAGTAGGTATAAAGTTTTCAATATTTTTAAAATT
AATTTCTATATTTTCTTTACTATTAAGACGAGCAATAAAAAGTCCATATGTAATAGTTTGAGCGATTGAA
TCTGAAAATTCTGAAATATTAAAATCATCGCTATAAATACTTTTTTTAAGTATTCTACAAGTTGAAACTA
AAACATTTAGCTCACCTAGTTCTGATTCATCAATATCTAAATTTAGTTTTTCTTTATTTTCCTTTAAGTT
TACTTCAATCTCTTCTTTTAAAGATTTAGTTTTACTTGCAAGTAGGCTAGCTAAAGCTTCAATACTTTTT
ATTTTTTCAAAATGAGAGTTAAAGAACTCAAATAAAATATTTATAATTTTGGTTAATTTATTTTTATCGA
GTTTGGTATCTTCACTATATAGCTCTTCTTTAGTTAGTAAAGACCCTCTTAGTTTAATCTCTTTGTCTTT
AATCCATATAAACTCAATATAATTTGTAAGAAGTATACTGCGTGTTATATTTTTGTATTTTTCAATTTGG
GAACTTTTTAGTATTTCGTCTAAGTTTTGCTCAACTTTTTTAACTTCAATACACCCTATAGTACCCTGGG
TTATATTATGTCTAACAATATAGTCGGGTGATCCAAATCCTTCTTTGCTTCGTCTTGGCTCATGCTGAAT
AGCAATGCTTGAATTTTGATTAATTTTATTAAAATCATTAAGTAAATTTTCTAAATGAGTTCTGTTAGAA
TACTCTGTTTTTTCTTCTAATTTTGTACTTTTTAGATTAGCTATATATTCTTTTGCCTTTTTAAATAGAG
ATTCATTATTATTCATTTTTATAAATATAAAAGATATATAGTTTAATATCAACTAAACTATATATTTGAA
AAAACTATTTTTGTTCTTAGCATATAACAAAAATAAAACTTTCTAAGTTTCGATATATTGCTTTCATGTC
AGAATTTAATTTTTCAAATGTTTTTAAATTTTCAGTTTTAATATTATTGCTATTGCTACTATTTATAGTA
AATTCTTTATTATTTTTTTATTGTCTAATAACACGATTTTTTCATTAAACATACTAAAAGAGTTTTTAAT
AATATTCTTAAATATTTCATCTGAATTTTTCGTATCAAAGTTAATTTTAGTTTTAAAAAATTTAAGAAAC
TCATCGCTTGTATTCTTAATCTCTTTTTTAAATAAACTAAAAATTTGTCTGTATATTTTTTCTCTAATGT
AAAAGATCTAGCTTCTTCAATATTTAAAGAATTTCTAGAAAATTTTTTAAGATATTCAAAATCTTCAGAT
GTTAATTTCTCTAAATTAATAATCATAAAAGGCTCATTGTCTAGTGAATTATCTTTATCCAAATGGCATA
GAATATAGATTCTATGCCATTTGGTAATATGCCCAATTTAATTGCATATTTAGAAAGAAGATTATAAAAA
TAATCTGATAATTGACTAAAATGATTTTCAAGATTTTCTTTATGATGCTTAACTTCTAAAAAATAGTAGG
ATTTTTATCCTTAGAATAAAGAACATAGATCGCTTTTATTTCATTTTTTCTAGTAACAATAATTGAAACT
TCAACTTAAACACATGAAGGATTAGTATGACAATAACTCATTGCATCTAAAAATGGGTCAATAAAAAACG
GTCTTTTTTTTAGCTTCTATTTTAAGACCATCCTTATGAGTTTGTATTTTTTTACTTACAATACATTGAT
ATAAAAATTTACCTAATTTCATTATTAATATATTTAGTAGCGTTTTTAATTACAATTTTTTATATACCTA
ATGATAAAAATACAGATCATAATCATAGTAAAGAAGATTTAAGTTTATATATTATGAAGTTTAAAAAAAT
TGTAACAACATTATTACAATCTAAAGAACTTTTAGAATTATTTATTTTAATTGGCTTTATTCAATTTTTT
TATCAACCTTTTTATTTAAATTGGCAAGCAATTTTTATTGACAAAACCATATCTATTAGTATATTTGGAA
TTATCTATGTGCTATTTAGTTTATCAGATATTGTGGGGGCATGGGTATTTAGAAGAATTAAACATACAAA
ATATGATATTTATATCATATTAACCATAATATTGTTGTTATAAGCTTTAATAAAAATAGTTTCACATATT
TATATATTTATTGCTGTAATCACATTTTTAGTAATTTTAATTGCTATTTATTCTAACAATTTAGAATATT
TTTTAAGGAAAAATATAGATTCAAAGGTTTTAGGAACCATAACTTCTATTAATAGTGTAATATCCCGCAT
ATTTTCATTTTTAGCATTGGCTATATGTTTGAATTTAACTAATTTTATAAGCGCTATAAATACATTTGTT
TTATTAATACTTATTTTTTGTACATTATCTATTATTGTGGTGATTGCGCAAACTATAATTTAATTTTTAA
AAATATTTAACCTATAGCTTAATATGACGTTAGATGGATTTAATTTAATTAAATTCGAGTTAAATGTGCT
TTTTATTATCCCCGTGAAAACCCTTTCAGCAGAAATAATACAAGAATTTTTAAGCCAAAAAGAATATTAA
TACTGATGCTTACTCAAATAGATAAAATATTTTTCTACATAAACTTAAATATCATATTTTTAATTTTTTT
AATTAACTTAAAAAGTTAAACCCAAGGGCTATATGTTGACACTATAAATGCAGATTTCTTGCTTCTGCAG
ATAGTTGTTTAAATCATCGGCAAGTTTACTTACATAGGATTTAAGCTCATTGATATCTGTTTATATAAGA
TCTTTATTGTTTTCACAATCTAATTGTTTTTTTGTTTTTGTAATTAAAATTCAATATTTTTGATTAAAGG
AATGTTAACAGGGGCTAATAAAAAAGTTTATTAGCCCCTTATATCTAAAGGTTTAATTTACTTTAAGCCC
CTGCATTAATAAATTTTAATTTATAATGCTGAAACAGTTATTGATAATATAATTTTTTTCAAATTTCCAA
CCTCTTTAATTTTTTCATTAAACTGATTAAGTATTGTATTAAGATAAGAATCTAATTTAGAATAATCCTT
TTTTATAGAACCGGTATTATTTTGATGATCTAATAAAGTTTTTCTTATGCTTATTGAAAAAAATTCCTTA
TAGAGAGTAATTATTCAAGAGAGTTTTTGATCTTTTCCAAATCTAAGGTGTTTACCTTATCTAAGACATC
TTTTTTTGAGTCTAAGTAATTAATTGTCTCTTCCAGATTAAGCTCTAAAATTGCTATGTTATTTAACATC
TTGCTTGGTGATTGTTTTGGTTTATTTAATATTGTTGCAAATATATTGAACTCAGCATTTGTTAAAAAAC
TATTTATAAAGTCATAAGTTTTTTTATTTATATCAAAAACTTCCTCCCAGTTTTTATTATCTACAGGTTC
TTGATCTGTTGGCTCAGTTTGTTGCAGTGTTCGTTTCTCGATGATTTCTTTACTTGCTGCTATTAAATTT
TTATCTCATTAATATATTAGGTTTTTGTTTTATCAACAATTTTTGTTTCAGTGTCATGGTTGCAGCACAG
CAGCTTAAAAGTAAAAAAACACAGATACAGAAAATCATTTTGTTTTTCATAAAAATATTCTCCCCAATTG
GTATAATTAATTGTGCTCTTATAATAGAGAATACATAAGCTTGATAGAACAATAAGATGCTTTTATGAGA
TTAAATAAGCAATTTTTGATAATAAAAGTGCGGTATTATAGGCTTTTTATATTTTATAAATTTTAATATA
TTTTTTAAAGTTTTAAAAAACTTTATCTAAAAAATAAGATCCTATCTATATTGTTGGGATTAAATTTGTA
TTATTTTGGGGTTTTATACTAATAAACATTAATAATGGTGCTTGTCTTTTTTTATATATATGATAAACTT
TTCAAGAAAATCTTAAAATTTTTTATAATTATCAACTTTATAAAGTTTTTGTTATTTTTTGTATAAAATT
CTAGCAGTTCAATTTTATTATTTATGTCACTACAGCAATTTTTTGTAACTAATTTTTACATCTTTAATAT
TTTATTAGATAATATTCTCAATATTATAAATAAGTTTATTGTTATTTATGATTGAAAATCAAAAAAACAT
GAAAAACAAAAATGCTTTTAAAAACACAGAGAATTAAATTAGATAAGTGGGGGAAATATATTGAAGGGAA
ATTTTATTTTTATAATAAAGTAAATGGTATGTACAAATAATTTACAAGAATTTAAACCAATATCAAATAA
CTTTGTTATCAAGAATGCTTGGGGGAACCTAAAATAATATATTATTAGGTTTTTGATTTTTTGTTTAATA
TATAATAAAAATACAGTAGTAGAGAAAGTTGCTTATAATAAATATTGCATTTTAGTAGCAGGGCAGCACT
TGGACATTGACAATAGAGAGCTTATCAATTAAGGGTATTTAAAAATGAATGTTTGGGGAAAAGTATTAAT
GATTCGATATGTTGTTAATTTGGAAGGCAATTATCATATAAATCAGGGTGGCACTAATCTTCTTTGCATA
AAATAGATAGATTTTTTTCATAAAGTAAACTATATAGCAATTGTAATATTAAAAATATAATTCTAAAATC
GATCAATACTATTGTAGATCTATGAGTAATTATAATCGATTTGTATGATAGAAATATAAAATGCAACTCT
AAATTCTAAGTTTTCTTCTTATAAAAAAAATAAAAACTAAGGTAAAAATTGTCTGAAGTAAAGCTTTATG
GAACTATGTCCACTGTTAGATTGCTGTTTTTATGTTAGAGCTTAAAAAGCTATCATGTGATTGAGGTAAT
AAGCTATTTCGATAATTATTGATTGTTGAAATAGCAGTTTTTATAACGCTAGGCCTATCTTTTATTAAAG
ATAGGCCTTTGCATTATGACAATTTCAATATATAGCATATAAATTAAAGGTTTTCTATTGAATATATGTC
ATTTTTTAGCTTTTCTGATTCTTCGATTTTTTTTGTCAGTTGATTAAAAAGTGTGTTTGCATGAGATTTA
AGTGCATTTGCATCTGTTTGTATACTATTTGCATTATTTTTATAGTCTAATAAGAACTTGTATAACATTT
CCGAAGTGATTTTTTTTATCTCTAAAAAATTTTCCAAAGAATCTTTAAGCTTTTTTAAGGCCGGGATCTC
TAATTTTTCTAGATTATCTTTTTTAGGATACAGAAAATCAACTATATCTTCAAAGGCACCTCCAAGTGAG
TCGAGATTGTTAAGTATTCCTTGTGTTTGGCCTGATGCCATTACAATTTCTGAAAAATTCTTTAAGGCAT
CATTATCGATAGCATTTAAGATACTATAAGTTCGTTTTCTATAGGCTTTAGATCTTTCGGTGTTTGCAGA
TAACTGTTCAGTTCCGTCTGGCTAGAACAACTCTTTGAAAGCCAGTATTCCATATTGATTTGAAGATTCT
TCTTTTAATTTTTGTACATATTTATCATTATCCGATTTAGCTTGTTCTATTAAATTTTTTAAATCATCAA
GCAGTGTGTTTTCTGTTTGGTTATTAATGTCTTTTTCTTTTTTGGAGATTGCTTCTTGATTTTAGCTTTC
TTTTTGATTTGAGCTTGCTTCTGCTATAGGGGTTAATCCCTTTTTATTGGATTTTAGTCTTTTTTTATTA
GATTTTAGTCCTTTTTTACTAGATTGGTACTTCATATCTTTTTGATTAGTGTTAAAATCTGGATTACAAG
CTAAAAATAAAAAAACAAATAAGCTTACAATAATGTTATATTTCATAAATATTCTCCTTAATTAAAATCT
AAAATTTATAAACCAATATTAAATATAAACCAATATTAAATATAATATATATATTTAATCAAATGTAGAA
TAGTAAAATATTGGAAGATTTATATCAATATTTTTATTGTGAGAAGGTTTATATTATTTTTATATCTGTT
AATAATTTTTTTTATTAAGCGTAATTATTATACTTTTACATAAATATTTAATTTCTATAGAATTAATAGA
ATGCTTTGATATTTACAAATATTGAGAAAAGATAAAATTGGTGTAAACTTGTACATTATGCTTATTAATT
CTAGTGTAATCTATCTTATTAATAGAACTTTTTAAGTTTAGCAAGAATAGTGCTTTGATAAACTTTTATA
GTTTATTTTAGCTTTATATTGGCAAAGAGTATATATGAAAACTTTGTAAAGATCCTATTTCCAAAGTTAC
AATTGCATTCAAAATGAATGGTAGAGAATTACGGTTGCTTTTTAGTTTTCATGTTTCAATGTGTTTGTAA
TATGTCCGACATCTTTTTCAAGTTTATCTTGTGCAAAGATTTTCATTATTAAACTAAAAATTCATATTAA
TATGAAAGTTTTTTTTATATTAATATAACCTCCTAATAATTAATTTTTGATAATAAAATATTAGCACAAT
TTTTAAATTTTATTTTTAGAGTTGAATCTTTTCTTAAGATATTGTATGAATTACTTTGCTGTGCTAAGTA
GATTTTAATGTAGAGTTTGTAGAGTTTTCATTAAACTTTAGCCTTAAAACTTTCACCATGTTGAATTCAT
TTTTAAGTAGGGAAATATTATCTTTTTGAATTTCCAAAAGCTTTTTAGTTTTTTTACCATTTTCATTAAT
TATCTCATTAATAGTAATTTTTCTATCAACTTGTTTTTCTATTTTCAAGATAATTTGAATATAATATAAT
TAGGGGAGTTAAAGGGCGGATTAGATGAATTAGCACTAGCAATGGTTCGTGTATCTTTTAATGCTTGAAT
TTCGCTTGACAATTGAATGTCTTTTTGAGAGCTAAATTTTAGGTATTTTACTATTTTAATAGTTTATTGT
TGTTATTTATATTTGTAGTGATGTTAATTTCGAATATTATTAGATTAATATTTAGATTTTTTTGTTTTGA
TTTATATTGATTTTAACCAATATGTTTATAACAAATTTCTTTTTTAAAAAAATTTTAAATCTTATATATA
ATATTATTAATTTAATTGTAATAAACACACCAGTGTTTTGTTGATTATTTATTAGGTCTACGATACGCTA
GTAGGCCTAAAATTTATATAAATTTTCTTTTGTTTGAGATATATATATTGATTTATATAAATGATTTATT
TTAATAATTTATGTTTTATTTTGTTTAGGGCGCTATAGTATTATATGCCATAATACATTTAAAATATATC
TGAATTTTTCTTTTAATTTAGTTTATTTAATTTCAATTAAATGATTTTGATATAATATTTTCTAATATTC
AATAATTTTTAAAGGCATTTATAGAAATTATTTTAACCAATTGCTTTAAGTGCCCATTATTTTAGTATTG
ATTTTCATAATATAGCGAGGGTTTAGTTTTGTAATATAGTAAGCTTATTATTATCTTTATTGGGCCTATT
ATAGGCCATAATACACTAGGATAGATATTGGTTTACTATTTATATAATCGATTTATAGTAAATTTTCTGG
ATTATATTAGCTTACTAAAGGCCTCTAAAGCTTTCATTTTCTTTATTTGTGGAACATTTGAAGATTACTT
TTGGATTTTTTCTAATATTTCAAGATATTCTAACAGGGTTTTAGAATCAACTTCATGTTGATTAGTTTTA
GCTAGAGCCTTATTAAACTTGCTTCTTATTAAGGAATAAGCATAATTTTTATTTGCACTATGGAATAATT
TTTTATTCATATGATCTAGTGTTTTGACAAGAATGATTAACTTATTCTTAGCAAATTAAATTTGCTTTGT
TATTCTTGCCAATGTATTGTTAATTACTCCATCCATAATGAATTAGCCCCCTATTATATTAAATTTATAT
TATAAATATAGCACAGTATTTTTTTAAATTTTTTTAGCGTAAAACAATATATTTCTAAAGTTTTGCATAA
GCTTATTTTATAATGTATTTATAATTAAGTAGTAGTGATTTTTTGTAAAAATTGTTTTAATTCTTCATAG
AATAATACGTAGTAGTCTTTTATTTTTAATAAAACTCTTTCTAAGGAGCAATTAACTTTATAATAAATTA
TAGATTTAGGATTTTTCTTAAAATAAAGTTTGACTATGACGGTTATTTCTTTTTCTAATTTGCGTTTTAT
TTATATATTTTTTAGTTTTAATTGTTCTTTATTAGGCCTATGAGACACTATAATGCATTTGCAATACCTG
ATTTTTTATATTAATTTGGGATATATAATTTAAAATATGGTATCACCCCCATTATACACCTTAAAACAAC
TTTAGATTAAGGGGAGAAACACCTTTAGTAATATACTAAAGATGTTTCTCTTTTTAATATCATTATATAG
TCTATTTATAGTAGTTCATAATTTTTGTGTAACATATTTTTAAAGGATAATTGATTATGTAGTAAAGTTT
GAATATATTTTTTTCTACTTTATATTTATTAGTTATAATTTTTAGGTTGTTTTCTAAAAAATCGAGATAC
TTTATTAATAAGTCTATGTCTATTTCAATATCTTTACTAGTATTGCAATATCTATCTATGTTAAAAGTAA
ACGCACGGCGTATAAAGCCCCTACTATAGTATCCAATATTTTTTGAATTTAGGTCAATGTTGTTTAGTGT
GTAAATAAGAATTATTAAGTGTGAAGATAGCCTATTTTTGCTATTCATACTTAATATTTCTTTTAAAAAT
TTTTCCAAATAGTGCCCCAGTAATTTTTATTATTTATCAAATAAAAATATATGTCTTTACATTTATATTT
CTAAATTGCTTAATTTGCAAAGAAATATTTTTTACGATTAAATAGTAGTAGGATAGTTTAGTTCTAACCG
TAGTTTTAGTTTATCTGCTATTGTTTGATAGTAGTCTTGTATTGTTGAACGAAACACTTTAAGGGGGATT
AATTTTATAATAAATCATATATTTGGACTGGTTTTTAAAAGATAGTTTTACTATGGTTTTTGTTTTTTCT
AATATATCAAGATATTTATTCATTGTTGGTAGATCGCAAGAATTTTTATTATCTTTTTTAAGAATTTCGT
TGTAAAATTTTAATAGTTTTTTTGAGAATAATTATTCAATTCTAGATTTAATAATGTATTGTCACATAAA
GCAGGCATACCCCAGTAAACTCAATTTCTAATTGATGGAGTTGTTTTTCTATTTCTGATTGGTTATTTAT
TATTTCTAATTGTGTTTTTTCTATTTCTGAGCACTTGTTTTTTTGATTTTTTTTCATAATATTATAGTAT
ATAAAAAAAATAGTATTAAAATTGTCAAGAATATTGGTAATTTATAAAGATTTTTTATAAGTTGCTAATA
ATTCTTAACAAATTGTCTCCATTTATTATGTAGTTGGTATAGTAATAACTACTACTACTATCAGCATTAT
TGTTAATGCTAGGCATGATTAAATGTATGTATTCTTTAAAATCGTCGACATGAATATGCGAGTCTTTGTT
GTTTTCTTTTTGGGTTTGATTTTCTCTAACATCTTTAGCCCTAAAACTTCCTCCATATTGAATTGCATCT
TTAAGTCGAGAAATATTCCCATTTGGAATTTCTAAAAGCTTTTTAGTTTCTGTGCCACTTTCTTTAGTCA
TCCCATTAATAATAATATTTCCGTCAACTTGTTTTTCTATTTTTAAGATAGTTTGAATATAAGGTGGGTA
GTTAATAGTAGAATTAATATTATCATTTTGGTTAGTAATAATGGTTGAACGTGTATCTTTTAACGCTTGA
ATTTCGTTTGAAAATTGAATATTTGTTTGACGACTCATTTATTTGATATTCGCTTATTTTTTCTTTATTT
GACATGTTTAGTGGATTATTTTGATCAGAATTACTTAAATTACATGAAAAGACTAATAAAATAATGAATA
TCAATAATTTGTTCATGGATATTATAGCTCCTATTAAACTTGCAAAAACCGCTTATAATATTATAGATCA
GGTTTATTGATAATCAATAAACCTGATCAACGATTATTCTAATCGTTTTAAAAAAAACAAGAGAATAAAA
TTGCAAAAATTAAAGTTTTATCATTTTGAAAAATTCTAGTTAAAGTTTTATTATTTCGGGTTAAAGTTTA
GTATTTTCAAGTTAAAGTTAGCAATTTAAAGGGTAAAGTTTTGAGTCAAAG
>plasmid_lp5
GGAGTATTTTGACTCAAAACTTTACCCTTTAAATTACTAAATTTAACTTGAAAATACTAAACTTTAACCC
AAAATAATAAAACTTTAACTTGAATTTTTCAAAATTACAAAACTTTAACCCAAAATGATAAAACTTTAAT
TTTTTGTAATTTTTACATAAAAGTGTTAACTTTAAAATCCCAAACTTTATAATTTTGGGAAATTATCAAT
ACTTTTTTAATTTATTCTTTATTTTCAAAATAATCTTTATATACTTATATATTATGTATAAGGCTATAAA
AGAACAACAAGAAATAGAAATAGATCATGCATGCAGAATACTTATTCTTACCGCAACAATATTTGAAATA
AATTCAATATTCGAAAATTATTATCAAAAAACTCTACTCAAAAAGTATAACGAAAATCTCAAAAACAAAA
ATCTACCTCCTAGTAATATATCAACAATGAAAAAATACTTAAATCAATTAGAAAAAGAAATAAAAATCAT
AGCAAAATTCTATTTTAAAAACGATCAATCTCTAATTTATTGCAAACTTAATTATACCCTAGAAAAAATT
TGTTTAAAACTAATAAAATTCTACAAAAAATTCTACAAAGAATTAAAACAATTTACACAAAAGAACATTA
CTACTTAATTGTAAATACATTATAAAATAATCTTATGCAAATATTTAGAAATACAAATTGTAAAGATATA
TATTTTTATTTAAATAAATAATAAAAATTGCTGGCACACTAATTTGGAAAAATCTTTAAAAGAAATACTA
GGTATGAATAGCAAAAATAAGCTATCTTCACACTTAATAATTCTTATTTACACACTAAACAATATTAATC
TAAATTTAAATATTGAGTACTATAATAGGGGGTTTATACGCCGTGCGTTTACTTTTAACGTAGATAGATA
TTGCAATACTAGTAAAGATATTGAAATAGACATAGACTTACTAATAAAGTATCTAGATATTTTAGAAAAC
AATCTAAAAATCATAGCTAATAAATATAAAGTAGAAAAAAATATATTCAAACTTTACTACATAATCAATT
ATCCTTTAAAAATATGTTACACAAAAATTAGGAACTACTATAAATAGACTATATAATGGTTTAACGCCAA
AAAATACTGCACTATATTTACAATATAATGGTTTAACGCCAAAAAATACTGCACTATATTTACAATATAA
TAGGGGGCTAATTCATTATGAATGGAATAATTAACGATACACTGGTCGCAAGAATAACAAAGCAAATTAA
ATTTGCTAAGAATAAGTTAATCATTCTTGTCAAAACACTAGATCACATGAATCAAGAATTGTTCTATAGT
GAAAACAAAGATTATACTCATTTATTAATAAAAAGCAAGTTTAATCTTGCTCTAGCTAAAACGACTCAAC
ACGAAGTTAATTATAAAACCCTATTAGAATATCTTGAAATATTAGAAAAAAATCCAAAAGTAATCGTAAA
ATGTCCCACAAATAAAGAAAATGAAAGCTTTATAGGCCGTTATACACTCCTTTACCCTTTAGAAGTTTGT
TGCACTAAAATTTATAATCTTCATCCTAATATTTAAGCTAATATAATCCAGAAAATTTACTATAATCGAT
TATATAAATAGTAAACCAATATCTATCCTAGTATATTATGGCCTATAATAGGCCCAATAAAGAATATTTT
GATCTATAAATGATCAATCCATAAAGGACTATATGTCTTTTATGGATTTTGAACATAAATAATTACTTAA
TTACCAATATAAAGCTAAATACAAAATAAATCCAATATATCTTTAAATTCTAGAAAATTTTTAATCTAAA
AAAATCATTATTATAGTGCCCAAAACAAAATAAAACTTAAACTGGGAAAATTAGTGTTACATAAAATGAA
TAGGGCTTAAGACAAATTCTTTATAAAAAACTTGCTTTAAGCCCTATTTCACGATCACTTCTTTGTAATT
CGAACTCTCGTCGAACTATTTATAGTATAACAAAAATTAAACCATAGTCAAGTTGTATTTTAAATAAATT
TTAATCTCAATTACTAAAACTTTACAATATAACTAAAATTGCTATAAGAGTATTTACTTTTATAGCAATT
TTAGTTATATTGTAAAATGATCACCATAATTGTAAGGAGAAGTCTCTATGAATTCAAAAACAACAAATAA
AACCAATAGAAATTGCTATAATAAAGTTCAACACAAATTAATAGTTCTTATTTCAACAATATGCTATCTA
AACAAAACACATAAGAAATATACACAAAAAACCATACTCTATTACTTTAATGAAAATCTAAGAAAAAACG
GTCAAACTATTTCTACACTAAGAACTATGCAAAAGTATATCTATAGACTACAAAAAGAAATAAAAGTCAC
AACAAACTACTATCAACATATGGGGGTAAATTCGGGTACGGAAATTTATTACAAGCTTAATTATCCTAAA
AAAGATTGTTATCATAAAATAAACCAGCACTTTAAAGAAAAAAAAGAAGAAAGATACCAAAATAGAGTTG
CCAACTATTTCAACAAAAATTCTGATTCAAAAATGGGTAGTGTGCAATTGGGGGAGTGTAATAATAATAA
TAATAATATAAAAGAAGAAAGAAAAATTAACGAAATAGAAAAGTATCAAGTAATAAAATACTTCAACAAG
TGTGACTTTTCATGTAAAGAAATTCTTCCAGTTTTATTAACATTAAATATTGATAAAGAAAACATAATTA
AAATAATAAAAATCCTAAAAATAACCGAAATTAACTCAAAAAATAAAAATATACGCCCTACTAAATCTTG
TATTAAAAAAAAACAAGAAAAATTAAAGGGAATTCTATGTAACACTCAAAAAGAATTAGAAGAAAACGGG
TACAATCCCAAACAATTAGAAATAAATTTTCAAAAAATATACGAAAATTACAAATATAAACCCCATTTTA
TTATTGAAAATCATAAATATAGCGATTTAAACAACATAAAACGTAAATTGGAAAAGTCAATTGAAAGAAA
AAAAGAAAATTCTCAACAAGATTATGAAAATTTAAAGATAAACGTTTTCAATATCCTTATTGAACAACTA
AAAAAAGAAACAAATATTGAAATTCTAAAGCCTATTATAAAAGAATATTTGAATAACCAAAAAAAAATAA
AATACAACAAAATATTTGGCATATATTATCTTGAATTACTAGAAATAATAAAAAATAGAAAACATGATCT
AAATTTAGAAAAATTTAGTAAAAAAGTTGTTTAGGTGCTAAAATATGAAAAGTTTATTTAGATTAGTGCA
GAAAATTGAGTTCAAAAATACGAATTATTCCATAGAGGCTAAAGAATAAATGATAAAAACACCAATAATT
AGTGAAGATCAATTTAAAATAGCTTTAAAATTAATCAAAATGGGTGAAATTATTGTATTTCCAACAGATA
CGGTTTACGCTATAGGGGCCAATATTTATGATGAATATGCAGTGAGAATGATAAATTTAGTAAAAAAAAA
ATCCATTAATGAGCCCTTAATGCTTTATGTTGATACAATAGAGAAAATAAAAGAATTATCCAGCCATGTT
CCTAAAAGTGCTAAGATTTTAATGGAAAAGTTTAGTCCGGGCCCTTTAACTTATGTTCTTAAAAAATCAA
TAAAAATACCTAAATTCATTAATAATAACTTAGATACAGTGGCAATAAGAATACCCAAAAATAAAACCGC
ATTAAATTTAATTAGAAAATTGAAAAACCCTCTTGTAGTATCATCAGCAAATTTATCCAAAAGGCCTAGT
TCAACAAGTTTTAGCATGGCTTTAAAAGAATTAAATGGGCTTGTAGGAGGGATAATAATGCCAAAAAAAA
ATAAAGACTCTAATATTGGCATAGAGTCAACTATTATTGAATTTGACTCGAAAGATAATGTAATAATATT
AAGGCCCGGTGCAATAACAAAAAAAATGATAGAAAAAGTGCTAGGCAGTAGATATAAAGTAAATTATGCA
AAGGAAACAAAAATAGACTTAAAAAAAATGTTTTCTTATAGGCTAAGAATACCTGTCCATACATTTAAAC
GCGGGGATAACATAAGAAAATATTTAAAAACGAATACAAAAGTACTTATCACAAGAGACACTTTTAAATT
TTATTTTTTTAGTTTTTTATGGGATAAAAAAAATATTATATTATTCGATTCTTTAATAGAATATGCAGAA
AATCTTTATAAAGAGCTAGTAAATGCCGAAGAAAAATATGATCAAGTTATTGTTGAAATAGTAGAAAATG
AAGAACTAGGGTATGCTATAAATAATAGAATTGTAAAGGCTAGCTCAAATAATTTCATGTAAATTCATTA
ATAAATTTTTACTATTCTAATAAATTGTTATATGTTTCCCATATATAATGGAAAACATATTCGAGTACTT
AAAATTAAATGCCGTCGAAATTTGTGTTTTAAAAGATATAAAAAAAGTTATTTATAAGTTCTATGAGTCG
ATTTTAGATATAGAAAATGATGCGGAGACAATAAATATATTGTCTCCGCMTAAAAGTCAAAACATTTTAA
ATGAATTTTTTTTTAATTTGGGGCCAAAAAAGTCTAAAGAATTAATCAACCTTTTTCGTAAAATTAAAGT
AAAGCTGGGTGATAATGTGTTTGAAAATAAGGTTTTCATATTCTATTTATGTCTTGATGATGTAGATTTT
TTTAAACTTTTGTATGTGCTTGATAAAAGCAATTTTGATGATTATCTAATATTGATTTATGAAAAATTTC
TTGCTATAAGAAAAGATTTGAAATTAATATTGAACAATTATGGTTCGAATAACTTGTAATTTAAAGTAAA
TGTATTAGCCCCTTTTTGGGGCTAATAACATATTCTGTATTTGTAATTTAGGATTGTTGCAATAATATTA
TCTATTATTGTAATATACAAGATTCACGTTTTGTATGTTGCAGTAAAGGGGCAGTTTTTGTATAGATTCT
TGTGTAGAAAAATTTTCATTAATTTTTGGTTGCTCTTCTACTACTCTAGAAGAGTTTTCCTCCTTTTTAT
TGAATTTATGACTTTATTTTTGCACTTATGATATAAAGAACTGTCCTTTGTATATGATTTAGAATACAAT
ATAGCATTATGCCTTTTAATTTAAAGAGCGTTATTTGTTCCTAAAAAAGAAAAGAATTTCAAGTGCAGCT
AGTAAAATAGGAGCCAATAATGGCTCTACAGCTTTATACTAAAAAAAA
>chr
TAAATATAATTTAATAGTATAAAAAAAATTAAATCAAATTAATAATAGTTTAAAAAACTGTTTGTATAAT
ATAATATTATTATATATAATATTAAGCAACTACTATGATACTAATGAAGTATAGTGCTATTTTATTAATA
TGTAGCGTTAATTTATTTTGTTTTCAAAATAAATTAACTACTTCTCGATGGGAATTCCCTAAAGAAGATT
TAATTAAAAAAAAAATAAAAATAGGCATAATTTACCATAATTACATAAATTCTATCTTTTACAATGAAAA
TTATAAATACATTGCCTTTATCGGAATATTGACATCTTATAATGAATGGATTGAAATACAATTTAGCCCC
ATAAATTTTTTTACTATCCCAACAAATAAAGATTTTATTTCAAATACTTATTTCAATTTAGCTTTCACTA
TTTACATTACCAAGTATTCAATTTTAACTGATACACTTGCTATAAAATTTTTTATTGGAACCCAAATCGA
TTTAACTCTGAGAACTACTATATTTACAGGAAAAACAACTCATGCATTTCTCTATCCAATTCTTCCCATA
ATTACCTTCAAATTTGAAATTGATTTCATACCTAATAACTATAGTATTTACTATAAATTATCGACTTCTT
TTAAAGAATTTATCCTTTTAGATCTAGGAATTTCTATATTTATATAATCCTTTTTTTATTATAGAACTTT
TTTTATGGTATAAATTATTTAACACAAATTGTAAAAAGACCAAAAACAAATTTTCAAAACAATTTCACTA
AGGAATGAGTACTATATTGACACCCGAACTCAAAGACTTTTTAATAGCATTTTCAATATTAGAAAAACTT
CTTGTAATTGCTCCCATATCATAAGAATCTGTCATCATAATACTAGTAATATTTAAATTTTCCCTTATAA
TATTAACAATACTTTTAGACATGCTAGTTATATCTTTAGAAATTTTAGGAACATTTACATGACCAATCAT
AATAAATTTAGCAGCTCTACCAAAAACAAATGGAACAAAATTATTTAACATTAAAAAGCTTTTACTATAA
GGCAAAAATGCTAAATATTTATGTGTATCTGTAGTTGTTCCCCCTAATCCAGGAAAATGTTTGATTGCCG
AAAATACTCCATTATTCTGCATACCATCAATAAAAGCTTCTACCATAAGTCCAATATTATAAGCGGAATA
TCCTCCAAATGTCCTATTTAATAAAGGAGTATGTGGTGCAAATTTTATATCGGCAACTGGAGCCATATTT
AAATTAATACCCAATCTACGCAATTGTTTAGCAAGAACTTCACCAATTTTATAAATAAGATGCAAATCTT
TAACACCCCCCACATGCTCCATGGCCGGAAAATTATAAACCCCCATTTTTTTATTTTCACTAGCTCTACT
AACTATTCCCCCCTCTTCATCAATAGCAATAAAAATATCATGTCCAATATGACTCTTTATTGCATTAATC
AATCCCTTTGTCTGCTCCGCATCTTTTAAATTTTCTCTAAATAAAATTATACCAATTGGATTAATCTTTT
TTATTCTATTAATATCATCGATATTAAGCTCTTGAACATTCTTAAAATTTGTTAAATTTCTAATCCCAAT
AAATAAATTTCTATCTTTTAAAATAGTTTGAAAATCTAATTCACCTAAGAATTTTATCAAATCTACAAGA
TCTGATTTATCCTTGTTAAAATATTCATAATCTATTTCTGGTAAAGATTCTATCGCAATTAAATTTAAGC
AAAAAAAGCTAAAAAACAAAAAAGAAAAGGTTTTTAAAAAGTCCATTTATATAGCCCACAAAGCAAACCA
TAATCTTTTGATAACAAATCAGGAAGAGCGCTAAAATTCTTAGCAGAATTATCGATCCCCTTTTTACAAC
AATATCCACATATATCTTCAAGATTACTATTAAGCAACATGTTAATAAATAACTTTGCAGGAAGGAATCT
TCTATTTCTATCAACCGTTAAAATTAATGGATTTTCTATTAATTTTAACACTTCCCACGTTATTTGCTCA
ACCGAAATATATTTACCAATTTCTTTATCTTGCTCTATAATTCTAATGGGCATTTTTTCTATTATTTCAT
CAATATTTTTTATCAAATACTCTAAATTAAAAAGTCCAGTTGCACAATTAAACAGCAGTCTATTACCCTT
ATTTTCAAACTCTTGCACAATCTCTGAAGAAATCCCCCCGCCAATATCAACACAAGTTAAACGATTTTCA
CCATTTACTGCCAATATCCCTCCCTTAAAATCCGCTTTGCTTTTAAAACTAAATTCAAACCCAGAAGAAC
AATTAGTCAAAGCCATTAAAGCAAGTGCTTTAAAATTAATTGTAAAGCCCATATTATCAACATTACCAAT
ATATATAAATCTTTTACCAGATTCATAAAGCTTTAAATAAATATCTTTTAAAATTTTAAAATTTTGACCA
TGACCGGCAGGCAAAGCCAAAATAGAATTAGCATTTTTATTATCTTTGAGAGTAAAATATTGATAATTGG
AGCTATTCAGTTTTTCATAACAATAAACTAAAGGTTGAACAGCTGTGAAAACATCTTCTTTTTTGAGATT
GCAAAAATTTACACTTTTAATCAAGTCATCTGCAAATAAATCGTCCAAAGATTTTGAAATAAATTCATCC
GTTTTGCAACTAGTCATTTGAAATATTGAGGGCTTGATCATTTTGCCACAAAAAGATTCATATCTTTTAG
CAACCATTAAAAGATGCCTAATTTTCAAAGCCAAAAATGAAAATCCAAAACTACCATCTTTGTTAATATA
AGCTGGTGTTATCCCCTTTGGAAATTCTCCAAATTTTTCTTTAAATTCAAGTATTTTAGATTCATATAAC
ATATATAAATCTTCATTTAACGCCCTATTTTTAGCTAAATCAAAATAACTTGTTGCAGAGCCACCATTTA
AGATTCCAAAAGAAAGGTATGGGAAAAGCATTAGACCCAAATTTTCAAGATCACAAGAAGAAAAAATATA
ACAATCACCTTCTTCTGATTGCAAAAATTTAGAAAAATCATGAAAATATTTTTTTAAATTATCTTCAACC
AAGCCTTTGTTGAACTTAAACCTCAAAATTTCATCCGAAATATTAAAAATATTTTCATGGTATCGCAAGG
AAAATATTTAATGGATTCAAAAGTATTAGGACAAATCTTGCCAGAATTAAGTTTTTCAAGTATCATTTCA
GAAAAAATTTTATCAACTTTAACATTCATAAGTTAAAACCAAAACCCTTAAAGAAAAGCTTATTAATATA
AGCAAAAAAACAAATTTTTAAGTATAATAACATAAGTGGCTATACTATTGATTATTAAAATTATAGCAAT
AATATGACTAGAATATCAATGAGAAGAAATTTACATGCTTAAACAATATTCACTTAACATGAAAAATTTT
AAAAAAGCTTTTGATGAGATGATATTTTCTCCTTCAGGATTTAGAAAAATTTTTGCAAAATCAAAAAATG
AAGATTCAACAGAAAATGAAATAAACAATAAAGATAAAGCACTAATAGCACTAATAATCTTCACAATATC
AAATTATTTTAAAAATGAATCTAAGCCCTATATTGGATTGGGATTAGATTCAAGACCAACTGGCAACATT
ATTGCAGAAATAACAATAAAAATATTAATAACAAACAAAGAAAAGATTAGATTTTTTGGAATACTTCCAA
TAACTGAAATTTTAGCTTATACAAAAAACAGCAAAGATTCAAAGGGCTTTATTTATATTTCCGCAAGCCA
TAATCCAATAGGATACAATGGGATAAAAATAGGGTTAAACGATGGTGGCGTACTAAATTCCGCAAAAGCT
AATGAAATAATACAGCAAATTAAAAAAAATAGCCAAAATGAAAAGCTAATAAGCCATTTAATTAACACTC
TAAACAAATTTGATGAAGATAAATCCAATTTAGAATATTATAATAAAATAATAAAATTAGAAAGAAAAAA
TAAAAACCAATCTTATGAAGCATATAAATCATTAATACATGAAATAGCATATGAAAACGATATTAACAAT
AAAAATATCGAAATTTTAAAGAAAAGAATACTAAAAAATCCAATTGGAATAATAGCAGAGATGAACGGAA
GCTCCCGAATCAATTCGATAGATAAAGAATTGATAGAATCTTTGGGATTGAAAGTAAAATTATATAATGA
CGAAATAGGTATTTTTAAGCACAGTATTATTCCTGAAGGAAAATCCTTAAATGAATGTAAAAAGTTGCTA
CAAAATAAATATATACAAGACAATTCTTTTGAGCTAGGATACGTACCAGATTGTGATGGAGATAGGGGCA
ATCTGGTGTTTATAGATAAAGCCACAAACACTGCAAATATCATCGAAGCACAAAAAATATTTGCACTTGT
AGTCATTTCAGAACTTAGCTATCTTTATTATACAGGAATAAAAAATAACATAGCAATAGTAACCAATGAT
GCAACATCTCTAAATATTGAAAAAATTGCAAATTTTTTCAACGCCAAAGTTTATAGAGTAGAGGTTGGAG
AAGCTAATTTAACAGAGATGGCAGATGATTTAAGAGCCCAGGGATTGATTGTAAAAATCTCAGGAGAGGG
ATCAAATGGGGGATGCATAATTCATCCTTCAAGGGTAAGAGACCCAATTACTACTTTACTTAGTATCGTA
AAATTATTAAAAATGAAAGAACTTTACCAAATATGGTGTAAATTGTCTAAAAACCACTATAAAGAAAAGT
ACGACTTAAAAGATATTTTAAATACAACAAATTTTTATAGTAATGTAATAGTATCATCCAAAAAAGCCAA
TTTAACAAATCTAAAAATAGAAAATCAAGAAATTTTAAAAAGCAATTATGAAAATCTATTGATTAAAGAG
ATAAAAAGTAATAAGTTATTTCAAGAATTATCAGTAGTTGATTATGAAATCATTAACTATGAAGGCAAAA
GACAATCTAAGATTAGAACAGGAGATTCTTCGGGAGGATTAAAGGTATTGTTAAAAACTAATAAAGAAAT
TGTTGCAACCTTATGGATGAGAATCTCAAAGACAGAACCAGTAACAAGAGTGCTCAGCGAAGTTATTTAC
ACAAAAAGAAACATTTTATTCAAGCTACTAGAATTTAACAAAAAATTAATAAAAAAGGCAAATCTACCTA
ATAATTAATATTGTTTGATTTAAATAATAAGTTAATTACTAATATAAGTCTAGCATAAAATCAATAATTT
TCATTCTTCATTTTTTAATTTTTTCTCAGCGCTATATTTTATTCCATTCCAAGTTTTTGAAAGCCCTATT
AAATCCTTAACATCTTTTACTACTTTATTTGCAATAAACCTCGCCTTGCTTGTACCATCAAAAATAATTT
CATCAATGTAATCTTTTTTTTTGGCTTCATAAAAACTTCTTTTATCTCTTATTGGCTTTAAAAAACTATT
CAAAGCTAAAAACAATTTTTTCTTAACCTCAACATCACCTACTTTACCCTTCTTATACCTACTTTTAAGA
TCCTCAACTTCTTCATGATTACTATTAAAAAAACTGTGATAAATAAAAATGGGATTACCTTCAACATTGC
CAGGAATATCTGCCCTTATCCTATTTGGATCTGTATACATAGACATAATTTTTTTTTCTAATAAATTTTC
ATCGTCGTTTAAAAAAATTGCATTATCAAGGCTCTTGCTCATTTTATTTTTGCCATAAATACCCACCAAA
GGACGAGAATCTGTGAAAACAGATTCGGGTATTGGGAAAAAATTATTTTTGTACAAATGGTTAAACCTTC
GTGCAAGCTCTCTTGCAAATTCAATATGAGATTCATTATCACGCCCAACGGGAACTAAATTTGCTTTTGT
CATTAAAATATCTGCACTCATAAGAACAGGATACCCCAAAAGGCCATAAGGAATCTCTTTAAGTCCAGCT
GCAATGCTCATGTCTTTTATACTTGGAATCCTTTGCAAGCGCGCAACAGTAACAATCATTGAAAATATTA
AATGAAGCTCAAAAAGCTCGGGTATGGCTGATTGCAGATATATACTAACCTTATCAGGATTAATTCCACA
AGCAAGATAATCTAAAACCATTTCTCTAACATTAGAAGGTATTGTATTGATGCTCTTCAAGTCAGGCTTT
GTAGTCAAAGTATGTAAATCGGCTATAATAAAATATGTTTCATACTCTTCTTGAAATTTTAACCGATTTA
CTACAGACCCCACATAGTGCCCCAAATGAAGAGCGCCAGTAGGCCTATCTCCCGTAAGCATAACCTTTCT
TTTCAAAATCAAATCTCCTTATCTTTACTTGAAATATGGCTAATATTACTTAAAATCTCAGAGCCACCCA
AAAATACAGAAAAAGACTTAAGCCAACTCACATTATCAACTATTACCTTTACAATCACAGTGAAAGGATA
AGATATTAAAAGACCTACGATACCCCAAAGCCATCCCCAAAAAAACAAAAAACATAAAAGTAAAAATGGT
GAAATATCAAGTCTTTTCCCCTGCATTTTTGGCTCAAGAATATTTCCAATCAACATTTGAATAGAAGTAT
TATATATAAAAACATAAAGCACTATGTTTAAATTTGGATAAAATTGAATTAAAGATGTTATTACAATAAA
AAACACAGCTAATATGGATCCAATGCTGGGAATAAAATTGAAAACAAAGGAAAGAACTGCCCAAACAAGA
GGAAAATCTTGCCCAAACAAAGTTAATCCAATAAACACTAAAATGCCCGTTAAGCAACTAACAAGAATTT
TTATTCCCAAATATTTGCCAATTTGATTATTAATGGTATCTAAAGCCCCAATAAATCTAGTAGATATCGG
CTTTTTAAAAGCTTTATCAAGCTTCATTTCAAAAACATGTATTTCTGAAAGCAAAAAATACAACAGCAAA
AAAACTACTACCAAACTGCTTGTAAATCCAATAATTTCATTATAAGCTCTTGTTAAAAAAGGATAAATGT
AACCAGAAAAATTCACATCATTAATAACAGAACTATCAACTTTATATCGACTAAGCACATCTTTCATGAT
AAATGCTAATTGGTTTTGATAGTATGGCAATTGCTTCATTAAAACAGTAACGCTGTAATAAACAAAACTA
AAAATCAAATAAGAAAAAGAAAATAATAAAAAAAATATAATAAAAACTATTAAAAATTTTGGGACTTTGA
ATCTTGCTAAAAAAGTATAAACAGGATAAACTAAAAATCCCAACACTATGGAAATAGCCAAAGGTTTAAA
TACGGCTTCTGCTATTTTAAAGGCCCCAATAAATATTAAAACTATAACAATACAATAAAAAACAGATTCC
ACTCTCCAAGGCTTTAACCCTTGATTTGTATTTAAATCTTTAAGCATATTCCCCTCTTTTCGTTTTTTTA
CTGCTTTTATCAACTAAACAAAAGTAAGTTACATGAATCATACGCTCAAGCAAATTTTCTCCATTATCCA
ATTATACAATTTAGTACCCTTAGTATAATTGGCCTCAGCAAAATCTCCAACTCTATTCTCATAAAACAAT
TTTTTTGCATTCTTATCATTTCCATGATACACTGTCAAAGTATTTCTACAATGTTTCAAAATATTATTCA
AGATTTCAAATGCCGGAACATCGCTAAATCCATCTGCAATGTAAAATATATTTTTAAAAGGAATTTGTCT
TTTGCTCTTTGGCACTCTCTCATTAATCTTCTCATAAGACCCTTTATTGATTTCAAAAATAACTCTGGTT
TTTATTGTATGATCTACAAAGTAGCAAACACTGCTTAAAATCTTATTTTTAGAAAATTTATCATCTCTGA
GTTCGTAAAAAGGCATTAAATAAGAATCTATAAACTCACATGCCCACACTTTACTCACATAAGGGGCAAT
TTTACTTCCCAAAATCATTTGTCTAAACCCACTTGAAACAATGTAAATTTTAATCTGAGACTTGCTATTT
TCCAACTTCTTATTTATTTCAGATATCTCATCAAATAAGCCAATAACCCCTTCAAAAAATCTTAACTTAG
CACCCAAATTAAATAATGCTCTATTATCCAGACTTTCAAAAAACCCTTCCCTTACGTAGGTTAAAAAATG
GGATAAATATATCATTTCATTAGAAATTATATTATAACCGTTTTGCTTATAAACATACTCTAAACCTTCA
ACTTCTCTCCAAAAAGAACAAGAATCAACACAATACTCATCAAACAGTACTTGCTGCATATTGCCATAAA
TAAGAGTATTATCAAAATCAAATATTAAAGCTATAATATTTTCTCTTTCATTCATAAATTCAAAAACAAT
TTAATTTAATAATTACAAACTGTGCTTATTTATATATTTTATATTATACTAATATAGGTTAATAAGTACA
GTGTTTTCACATTGAGTAGAAAATTTATGATAGACATAAATGATTTAAATCAAATAAAAGATACTTTTTC
AAGAATCTTAGATCTAAGCTTAATTAGCATCCTAGTATACTACATATATAAAAACGTAATCAATTCTTAT
TCTACAAATCTATTAAAAGGAATGTTGATCATTATCTCTGTAGGAATTATCTCATATTATTTAAATCTCT
ATACTATTAGTTGGCTGTTAAATTATATAGCCAATATATTACCAATAGCAATAGTCATACTTTTTAATCA
AGAAATAAAAAAAATAATAATGCAAATTGGAAATTTCAATTTGGCCTTTAAGCTTTCAAATAAAAAAGAA
GAAACTTTAAAAGTTATTTCTGAAATCCTAAAAGCAGTCAAACACCTATCTGAAAACAAATCCGGCAGCT
TGATATGCATTGAAAAAAAAATACAGTTGGAGCAAATAATAAACAAAGGAACTAAAATTGATGCGCTAAT
ATCTAGTGAACTGCTAATATCACTATTTGAGCGCGAAACTCCTCTTCACGATGGAGCTGTAATAATTAGC
AAGAATAAATTAAAATACGCAGGCTCATTTTTACCATTATCTAATGTTGATTCTATTAGCAAAGCATTTG
GAACAAGACATAGAGCAGGACTTGGGATTTCTGAAAATTCTGATGCAATAACAATAATAACCTCCGAAGA
GACTGGATCTATTTCTATTACAATCAATGCAAAATTGGAATACAATTTAAGCTTAAGTGAAATTAGAAAT
AAGTTAAATCTAGAGCTAATAGAGTAAAATAATGGAAATAGGCAAAAAAATAATAAATATAATAAAGTTG
CTATTTGATGATTGGCAAAACAAAGCTATTTCCATTTTAATAGCTATTTTAATGTTTGTAGCATTTAACT
TTAATAAAATAGAATCAATAACAACTGAAAAAGAATTCAAAATTATCTTGAATGATCAAATAGCTCTTGG
AAAAATACCAGACTTTAGCAAAATCAAGATTACAATAAAAGTCAACAAAGATGACTTAAAATACCTTGAT
CTTAATAAAATAATATTATTTATTGAAGCATCAAGCATAAAGATTCCTGGAAGCTATAAGCTACCAATAA
AAATAAAAAATCTTAATTCAATACACATTGCAGAATATAAGCTTTCAAAAACAAATGTGTTGCTAAATCT
TGATAACAAAGTCTCTAAATTAGTTAAAATAGAACCCAAGTTTAAACTTATAGAAAAAGATGGCAAGGGA
GAATATTTTATTGCAAAATACAATATATTACCTGAGAATTTATTAGTATATGGACCTGAGCAAGAGCTCA
AAAAAATAAACACCATTCAAACCAACGTAAAAGAGTTTGACACAAGAACTCTATTTGTATCAGATTATCT
TGAAGTAGTTCCACCAAATCCTCTAGTTATGTTTGAAAAAAGTCACGTGGTAGTCAATATTTATTTAAAC
AAAAAATATTCAAACACAACAATAAAATCTCCTAATCTTATTTTTAATAATCTTAAAAATGGCCTTGAAA
TTAAAGATAAAGAAAAAATAATAAACTCAGAAAATAAAATGTTCGTAAAAATAAAAACAAGACTTTCTGA
AAAACAAATTAAAGCTCATATAAACAATCAAAATATAAGCCTTGCTTTTGATTTAGCAGATATAAAAACT
CCCGGGATTTATAACATTGCTGCAAATATAATTCTTAAAGAGAATATCAATGAAACAGAAATATATGATT
ATGAACCCAAAAAAATAAAACTAGAAATAATTGAAAGCTCAGAGATCAAACCATGAAGTCAATAGGATGT
GATATAATAAAAGTAGAAAGATTTAAAAATTTTTTAGAAAATAAGAAAAAAATGGAGAGGTTCTTTACAC
ATAAAGAAATTGAAAATTTTAAATTAAAAGGGGGTAGCATTATAGAAAGTTTAGCTGGAAAATTTGCAGC
TAAAGAATCTTTAATTAAAGCATTAAGTCCACTGTTGCAATATAAAATAAATTATACCCTTAAAGATATT
GAGGTAATAAAATCTTTAAAAGGAAATGCGGAGTTTTGTTTGCATAATGAAGTTGAAAAATTTGCAATAA
AAATGAATTTAAAGCTATACCTAACAATATCCCATGAAAAGGAGTACGCTATTGCATTTGTAATAGTAGA
AAATTAATTCATGAAAAAAATATCATATTTTACAAAAGAAAAAATTGAGTGTCCTGTATGCTCTTTTAAA
TTTCAAAAAGAAGAATTTTTGACCGGAAGTAGTAGATTAATAGCCGGAGAGTTAAAAATTGATCTAAAAA
GAGAATATATAAAAAACGACAAATATGGCAACATTTATCCTAGAATATATTCTATAACAGTATGTCCAAA
ATGCTACTTTGCAGCATTCCCAAGCGAATTTAATTCAATCCCTAAAAACAAGAAAGAAATTTTGCAAAAC
AAAAAATACGAAAGAAAAAAAATAAATACAATTTTTGACAACATGCTCAACTTCAGTAAACCTAGGACAT
TAAAAGAAGGAGCTGCAAGCTATATTCTTGCCATGCTGTCTTATGAGCATCTGGAAAAGAATTATAACCC
CACATTAAATCAAGCAAAGTCAGCAATAAGAGCCGCTTGGACATTCGAAGACCTTGAAAAAGAAGAACCA
AACAAAAACTATAATTATCTTCAAAAAATATTTTACCACAAAGCTGCATACCTTTATAAACTAGTTATTG
AAAAAGATAAAGACAATTCAGAACCTGTTAGTGCATCAACCATGTTTGGCCCAGATACAGACAAAAATTA
TGGCTATGATAGTGTGCTATACTTATCAGGCCTTCTAGAATACTTTTATGGAAATAAAGACAATAAAGAA
TATAGATATAAACAATTAAACGACATAAAAACCACTCTTTCTAAAATAGCAGGCATGGGTAAATTTTCAA
AAGAAAAGCCTTCAATACTTTTAGATAAAATCAAAGAAGTTTACTTTAAAATATCAAAGGAAATGAAAAA
TCTTAAATAAATGAAAAAAATATTAGCTGAAATCGCTTATGACGGATCCATATACCATGGATTTCAAATA
CAACCAACAAAGCCTACAGTTCAAGGAGAAATTGAAAAAGCTCTAATGAAGATCAATAAAAAAAAAGTAA
AAATTCATTCATCCGGAAGAACAGATAAAGGCGTTCATGCAAAAAAGCAAATAATAACTTTTGATATAAA
AATCAATATTCAGCTAAACAATCTAAAAAAAGCTTTAAATGCAATATTATTAAAAAACAGCATAAAAATA
CTAAAGCTCAGGTATGTAAAAAATTCATTTCATCCACGTTTTAGCGCTCAAAAAAGAAAATATAGCTATT
GTATATTAAACAGCGATAACTACTATCCCTGGGAAGGTTATCAAGCTCACTATGTAAATAAAAAACTAAG
CATAAGCAATTTAAACCAAATGGCCAAAACATTGATTGGAAAACATGATTTTACCACATTTTCATGCATA
AAAGATAAAAGCAAATCTAAATTTAGGCATATATATTTTGCCAAATTTAAAAAAAGAGGAAAATATATTA
TTTTTGAAATAATAGGATCTTCTTTTTTGTGGAAAATGGTAAGATCAATAATAGGCACAATGCTGGACAT
TGAAATAAAAAACGAATCAATTTCTACTTTTGAAACAATATTAAAATCAAAAAATAGAAACCTTGCAAGA
ACAACTGCACCTGCAAATGCTTTATTTTTAGAAAGAGTTTACTATGAATAATAGCGTTTTAACTAAAAAA
CTTTTTTTACTTAAAATATTGACAAATAATATAGAAGGCAAAATTACCGAAAATTTTGAAGAAATAGACA
ATGAAATTAAACAAAAAATAGAAAAAGCTAAAAACACTAAAATTTATCAAAAAAACGAAAATAGCAAAGA
ACCTGCAAAATTACCTTTGGAAAACCAAAATTCAAAAAACATATTATTAAATAATAGCTTACAAGAAAAA
GGTATCAACGATCAAATCATAATATATGTAAACAAAAACTATCTTAACGAACCTTCAAGGGATATTATAA
CAAAATGGTGCAAAAGCATAAACATATACAATTATAAAATAATAGATACTATTGAATCACTTAACTTAGA
AATCAGCAACAAAAATCCTAAAGCAATTTTATCTTGCGAAGAAATAGATTTTTTCTTAAATCAACCGCTA
AGAATTCACATTGTAAGAGGAATAGAGCTGAGATTTAAAGGCATTCCATTAGTTTTTACATATCTTCCTA
CAAATCAAATAAAAAATCCAGAATTAAAAAAAGAAATATGGCAAGATTTAAAAATAATAAAAGGCATAAT
AAAATATGGTTGAGCATTATCATTCAACTTATTACTATGAAATAGCAATAAATATTCCTTTAAATAAACT
TTTTTTTTACAAATTTAACTTAAACCTAGAAATTGGAATAAGAGTAATGGTTAATTTTAATGGCTCCAAT
AAAATTGGAATAATTATTAAAAAATATTTTGAAAACGAATTTAAAGAAAAATTTGAATTTAAAATAAAAG
AAATTATTAAAATAATAGATACAACTAAAATAATAACAGAACATAACATTGATTTAGCACATTGGATTAG
TAAAAAAACATTTTCGGGATTTGGAGAAACTTTATTCTTTGGGTTGCCCCAAAATTCAAAAGCTAAAAAA
AATCAAACATTACCTTCAATAAATGAGCATCCGGATCATAAAAAATGCCTTGAGCTAAACAACGAACAAC
AAAATATTTACAAAGAAATTATCGGGTCAGAAAAAACCAATGTTTTTTACCTTTTTGGAATACCTGGATC
TGGAAAAACTGAAATATTTATCAAATTGTGTGAATACTATTTAGCACTAGAACAACAAGTGCTTTTTTTG
ATTCCCGAAATATCATTAGGATATCAAATAATAAAAAGAATAAAATATGCATTAAATATGCACCATAAAA
TTTATGAATATAACTCCAAAGTTCCAAATTCTGATAAAAATTTAATATGGAATAAAGTTAAAAATGGAGA
AAGCCTGGTTGTCATTGGCATCAAAAGCGTTTTAATGCTGCCCTTCACCAAATTGAAATTAATAATTATG
GACGAAGAACACGAAACTACATACAAATCTGAAAACATTCCAAGATTTCACTCAAGACATATATCATTTT
TTTTACAAAAAAAATTTAATGCTAAATTTGTAATGGGAAGCGCAACACCTTCTCTTGAAGCATACCACGC
AATGAAAAATAACCAAATAAAAAAAATAATAATGCAAAACAAATTCTCTCAAAGCAAAATAGAAGATATA
AAAATAATAAATATGAAAAAAGAACCTAGCACAATTTCATCAGAACTATTATACAGTATACAAAAAAGTT
TAAATGAAAAAAGACAATCTTTGATTTTCATTAATAAAAGAGGATATCTAAAAAATCTCGAATGCAACGA
ATGTGGGCATATAATTTGTTGTCCAAATTGCTCATTTGGTTTGATTTACCATAAAAAAGAAAACAAACTT
TTATGCCACTATTGTAGTTATAAAACAAAAACAGCAAGCCATTGCCCTCAATGCGAATCAAAAGATATTA
AATACAAAACTTATGGAATTCAGCTTGTTGAAAAAGAACTAAAAAAATTTTTACCAAATGCAAAAATTGC
AAGAATAGATTCTGATATTACAAAAATAGAAAATATAGATTCAATAAATAAGTTCGAAAATAAAGAAATA
GACATACTTATCGGGACACAAATCATTGCAAAAGGATTTAATTTTGAAAATATAAAAACACTGGGTATAA
TCAACGCTGACATTGGAATGGGACTGCCTGATTTTAGAAGTGGTGAAAGAATTTTTACAACACTCTCACA
AATTATGGGAAGAGCCGCACGATTCAAGGATGACAACATAATTATTATACAAACAAAAAATCCCAATTAT
TATGCCATAAAATATGCTTATAAGAATCAATATGAACAATTTTACGAAGAAGAACTAGATATACGAAAAA
AATTGAACTATCCTCCGTTTAACAAAATTATTAGAATAATATTTAGAAGCAAAAATGAAGAATCTGCTAA
ACAAAAATGTTGGGAATTTTTTGAAAAATCTAAAGAATTTTTGCAAGAAGAAATTGAACACTTAGGCCCA
TCAGAAGCTATTATGAAGAAAATATCTAAAAATTACAGATACAATATAATATACTTGTCAAAATCCTACA
GCCTGCTTGAAAAACTAGTTAACAAGACAAAAGAAAAGGTAAAAATGACAAGCACTGTTTATATTGAGAT
AGATTATTACCCAATATCATTAATTTAGGTAAAATCTAACCCTTCTTTACTTAAAGACTTAAGAAACGTT
GAAAGCACATAAAGCGCTTTATCATTATGACCTCCCTCGGGAATAATAAGATCAGCATATTCTTTGGTAG
GCTCAATAAATCTATAATAACCCCATCTAGTGGTATTTAAATACTGATCAATCACCGATTCTACAGTACG
TCCTCTTTTGGAAATATCTCTTCTTAAACGCCTAATAAATCTAATATCATTTGGGGTGTCAATATATATT
TTAAGATCTATTAAATTTCTTACTCTCTCTTCAACAAAAATCATAATACCCTCAACAATAACAACAGGAG
TTGGAACAACCAAAACCGTTTTAAGTTGTCTTTTATGATTAATAAAATCGTAAAGGGGCATATCTATTGG
ACTATTTTTTTTTAAATTTTTTAAATGTTCATAAAACAAATTATTATCAAAAGCATCCGGATGATCAAAA
TTTACCTTAGAAAATTCATGTTCATAATCGCCTACACTCTTATAGTAATTATCTTGAGAAATAAGGACAA
ATTCTGGAATAAACTCACTAATCTTGCTTACAACTGTAGTTTTTCCGCTTCCAGAACCACCAGATATCCC
AATAATCTTAGCCATCAACCAACTTCTTTTTTTGCTTGTGGCATGTCTTTCAAGGTTCCAGCAACAAACA
CATTCTTAAATCCCATGCTTTTTAAAACTTTTTTAGCCTCGTAAGACTTATTAAAACTTTTACCATAAAC
AATTATTGGGGACTCAAAATCACCTAATTTATCCTTTTTAGCAAATAAATTATTAAAAGGAATGTTAATT
GACTTCAAATAATGAGACTTGCTATATTCTTTGGGAGACCGAATATCCAAAATTTTTGCTCCATTTTGGA
TTTTTTCTAACAAAAACAGATTAGTTCTTTTCATCCTAAGGATAATAAAAAACCAAATATAAAAAAAAAG
CAGAACTATTAATACTGCAAATCTTGCATAATTCATCGCCATAGTTTCATGAACATGATATCAAAAAAAA
TAAAAAAAGTGAATAAAATTGTTTTTTTTGCAAAATTAATATAGAATTCAAGTAAATTACTAGCTTGTAG
CTTAAAAGTGGCTCTAACATTAAGATGAAAAAGAAAAAAAAGATACGTTGTCGTAGAATTAAAAAAAAAC
TCAAACTATTATTACTAATACTAATAAAAAAATTAAAGACTATAACTAAAAATCCTAAATTAATATTTGA
TAGCACAATACAAATAACTTTAGGATCTGCGCTAATGGCAATTTCCACCAATGTTTTGTATATTCCTCAT
GGACTTCTTAGTGGGGGAATTGGGGGCATTTCATTAATGCTACATTACCTATTAAGCTTCAATTTGGGAT
GGACAATATTTGCATTAAACATACCATTATTTCTTATTGGAATAAAATTTTTAAACCTAACATTTATAAT
TCAAAGTTGGATTTCAATGGGATTATATTCTATTATCATAAACCACTCCCAGTTTTTACAAAATAAAATA
CATCTTAATGATATGATGCTTGTATCAATACTAGCTGGACTTATTTCTGGACTTGGGCTTGGGCTAATAT
TTAAGGGCAAAGGATCTTCAGGGGGATCAGATATAATTGCTATGATCATTAAAGAAAAATATTCAATTAG
CATTGGAACAACAAACTTCGTAGTTAATCTTGTGGTATTAATACTTGCAACCTTTTTCTTTAATATTGAA
ATCGCTCTTTATACACTAATAGCATCATTTGTAACATCTATCATGACAGATAAAACAAGTACTGGATTTG
GCAATCAAAAAGCAATATTAATCATTTCGGATAAAGGAAAAGAAATTGCTTATCTTCTTACAAACAAGTT
AAAATTAGCCGCTACATTAATAGACGGAAAAGGTGCTTGGGCAGGAACAGAAAAAACTATAGTATTTATA
GTAGTTCCAATAATGCGTTTATCAAGAATTAAATATATATCACAAAAAGTTGATCCAAATTGTTTCATTA
CCGTTATTAACACTAATGAAATCACTGGGGGTAAAATAATAACTGACCCAATCTCATTAAAACAAGAAAT
TTAAAATTAAAAATCTCTTAAAAAAAGAACCAAATTATCAATAATCAAATTTAATTCATCACTCTTGTAA
AAATTTGACAAAAAAATAACAAATCTTTTGGGAAATTCAGAAATAAATTTCTTAAAAGAATTTTTTCCAA
CATCAATTTCAAGCTTATAAGAATGAAGCATTAGCGTTATTTTTTTTAAACTGCCATCTACTCTGCCATA
AACCTCATCTCCCAATATTGGAAAATTAAGATATTTCATATGAACTCTCAATTGATGAGTACGGCCGGTT
TTAGGCTTTAAAGCTAAAAGAGAATATTCCCCAAAATTGAGCAGTAATCTATATTCTGTTAATGCCTTTT
TTCCTCTATCTTTAGAAACACTAAATTTTTTCCTATTGTGTTTATCTCTATCTATAAAAGATTCAATGCT
TCCAAAAAAACTATTAAAATTACCCTTAACAATTGCAATGTAAACTTTATTTGTTCTTTTATCTTTAAAC
TGCTGAGCTAAAAATCTTAAGGTGCTAATGTTTTTTGCACAAATTAGAACTCCAGAGGTATCTTTATCTA
ATCTATGAACAATTCCGGGTCTAATTTTTTCTTCATTAAAATTAATTTTCAAGCTTTTTATATGATATAA
AAGAAAATTCACTACAGTATCATCCCAATGTGATATTCCAGGATGACTCAAAATTCCTTGTGGTTTATTC
AAAACAATAACATTGGAATCTTCATAAATTATAGCAATAGGGATATTACTCGGCCTAAGGCAATCAATTT
GACTACTCTCCTCGTCAAATTCAATTAGTATTTCATCATCTTTAAAAACAGGCTTGGATAATTTTATCTT
TAAAAATTTACCATTACTCTTTTTAAACGCTTCTACATTTCTTCTTTTGATCTGACTTCTGGTAAAAACT
TCAAAATTGCCTGATAGGTAAAGATCCAATCTTAAAGCATTTTCTTTAACGGTAAATTCTCTCTTAACTC
TTATCATATCATTAAAGAAAATAATCAAGCAAGGCAATGGTTAATGCAACTATTGCTCCAATAGAAGCTG
AAACAATAAATTTTTTATAAATCTCATCTTTTGAAAAACTAGGACCATTTGAAAAAGGATATGGAACGTA
ATTTGCATTCATTCCGCTATAAAAATAGTAACTCACATCAAAAAAAAATAAGCTCAAAAATAAAACTATT
GGAAAAGATCCAATACTAATAGCTGAAAACCTAAAAAAATCTTTTGCTGATTTTGACTCAAGATCATTCT
CAAGATTCAAAGCCTTATTCTCTTGAATATTTTTATAAAGAAAAGAATCGTCATTATCAGCAACAGACAT
ATTATTATTTTTTTTATGAGAAACAAAATTGCCACTGGAAGTCGATTTGTCTTGCAATGGCAAACTTTTA
GCATCACTTAACTTTAAATAATTAAAATTGGACTTGAAATAATCAAGTGAATTTGAATAAACATTTAAAA
CACTAAAAAGCAACAACAGGCTTACAATAAACATAAATTTACTACTTAAATAATTCTAACTTTAAAGTCT
CAGTTATCTCATCAACAATCTCAGAAGAACCAAAATACTGTACAGGCCCTGGATATAAATACAAATTATT
TAAAGCCCACTTATCACGATTTTTAACAAACTCTTTAAATGGTCTTCCTTCTAAATCAACTARAGCTTTT
TTTATAACAGGCTTTTTCTCTCCATACCTCTCTTCCATATTCATCAACATTGTTAGAGGCACTCCCCCTG
CAATCCAATCTGTTGGTTTTAAATTTAGATTTTTTATACAAGACATATAGCCTGTTAGCCCATTTAAAAT
AAGAACAACAGCATTATACCCTAAGCTATAACAATAATCACTATCAAAATTAGAAGGAAAAGCGCTTCTG
CCTTCATAGCCAAAAAAATGATCAACCGGAGTAAAACTTCCCTTATATTCTCCCCTTTTCTTCATGTCAT
TTAATCTTGATTGAATCATCTCAATAAACAATTTTTCAGTAGGAACTCTTGAAACATTAAAATTCCCATG
AGGATCTCTTTCTAAAATTGATTTTATAAGTTCAAATTGAATAAACAAAGGCAAAGACAGATAAACTCCC
TTCATATAATCACTAAGCTTGGCAACAAAAATTTCTTTCATTTTTTCAATATTAAGCCCCTTAAACTCAC
CTTCATTTTTATCAAAAATATCACATAATTCAAGCATTAAGGACTTAACTTCTGGAATAAACTCAATTAA
ACCTTCAGGAACTATAACTACTCCAAAATTATCTCCATTTAAAGATCTCTTTAAAATAACAGACACCATT
TCATCGATAATCTCAGACAAAGTCTTCTTTTTGGCTAAAACCTCTTCAGATACAATGCAAATGTTTGGAT
GAGTTTTTAAAGCACATTCCAAAGCAACATGAGATGCGCTCCTGCCCATAAGTTTGACAAAATGCCAATA
TTTTTTAGTAGACATAGCATCTCTGCACAAATTACCTATCAACTCAGAATAAATTTTTGTAGCAGAATCA
AAACCAAATGAAATTTCAATATGATCATTTCTTAGATCAGCATCAATTGTCTTTGGAACTCCAATAACTT
GAATATTTTCCCCATTCTTTTTGAAATACTCTGCAAGAATAGCAGCATTGGTATTTGAATCATCGCCACC
AATAATAATAATTGCATTAAGATTGTTTTCTTTAGCAACAAATAAGGCTTTGTTATAATGTTCTTCAGTT
TCTATTTTTGTTCTTCCAGAAGATACAATATCAAAACCCCCAGTATTTCTGTAAGAATTTATTAAACTCT
CGGTAAGTTCAATTTTGTCATTCTCCAAAAGGCCTAAAGGGCCTCCCTTGAATCCAAAAAGCTTTGAATT
TGGATTAAATTTTTTTATTGCATCAAAAACACCAGATATAACATTATGCCCTCCAGGAGCAGGTCCTCCA
GAAAGAATAATTCCAATATTTAAAGCTTTTGAAAAAGATAAACTTGACTCACCTTCGGTAAAACTTATAA
TTGGCAATCCATAAGTATTCTTAAAAAATTCTTTTAAAGCCTGTCTATCTTGAATTGCTTCAGTATTTTC
TCCATAAACTAAACTAATATTATTAAAATCTTTTTTTAAAATATTTGGCAATTTGGGAATATACTTTTGC
CTTTCCTGCTTAAAAAGAGAAGTATTCATACATTTTCCTCCTAATTAATTAAATAAGCCTTTATCATAAA
TTAAATATTAAAATAATTCACAACTAATATCTATATATTATTTAGAATTAACATAGCATCACCATAAGAA
AAAAATTTATAACCTTTATTTATAGCTTCTTCATAAAAACTAAACACAAAATCTTTGCCTGCAAATGAAG
AAACGAGCATCAAAAGAGTAGATTGAGGTGTGTGAAAATTTGTAAAAAGCATGTCAACAAACTTAAAACA
ATAGTTCTTGCCAGGATAAATAAAAAGATTTGTACTTTGCTGACCTGTTTTAAATTTCTTAAGGTTATTA
TCATAAGATGACTCTAAAGCCCTAAGCGTTGTGGTAACAATTGACAAAATTCTTTTACCAAGAAGTTTTG
CATTCTGCAATCTCACAGCCACAAAATCTTTTATTAAAAAAGTTTCAAAATGCATATTATGTTCTTCAAC
CTTTTTAGATCTTACAGGAAGAAAAGTCCCAAGCCCCCACATGAAGAGTGATAAAATCATATTCAATATT
GTTATTTTCAAAGGCAGAAAACAAATCTCTGCTAAAATGTAACCCTGCAGTTGCAGAAGCTGTAGATCCA
ACATATTTAGAATAAATAGTTTGATATCGATCTTCATCTATCTTATCATAATCTCTTTTAATGTAAGAGG
GCAAAGGCACAAAACAATGTTTTTCAAAATAATCTTCACCAACATTATTGTTAAATTTTAAAACAACCTC
ACTACTATTTTTTGACAAAATTTCATCCATTAATCCTTCGGGGAATTTGTAAAAATTGCCAATAATTTGC
TTTTTTGACTTAGAAACTAACGCAGTGAATAAATTAGTGTCAATTCTATCCAAAATTAAAAATTCAACAT
TACTGCTCATCTCTGATTCTGCATATATTCTTGATTTTCTAGCTTTTGAGTTATTAAAAATATTACTATT
TATATATTTTAAAATATTGTTTACAGAATTTTTATGGTAAATTTTTTGCAATTGAGGATCTAGCACGATT
AACCTTGAAGATCCTCTTTTTTCACTTGGATATTGCTCTATTAAAGAATGGGATAAATTAAAATGAAACT
CTTTGGTTTTCATTAAGACCATCCTCTTTCATCTCTAAGTTTAAGTGAAGGTATGCAAACTCAGTAGCTT
TACGACCTCTGTGAGTTCTACTGATAAATCCTTTCATAATTAAATAAGGCTCATAAAAGTCTTCAAGAGA
ATCTGCTGTTTCTCCTACAGAAATAGCTAAAGTATCAACACCTACAGGTCCTCCATTAAATTTCAATATT
AAACTTCTTAAAATATTTCTATCTTGCTCATCAAGGCCTTCCCCATCAATTCTAAGCATTTCAAGCCCAA
TTGAAACAATATCACTTGTAATAACCAAACTTCCAGTTACCTGAGCAATATCTCTTATTCGTCTTAAAAG
TCTATTTGCTATACGAGGAGTCCCTCTTGAGCTTCTTGCAAGAAGAAAAGCAGCATCCTCTTCTATTTCA
ATATTTAAAATAAGAGAATTTCTCTTTATTATCTCAACAAGCTCTATTTCACTGTAAAGTTCAAATCTTG
CAGTAATTCCAAATCTCGCATAAAGTGGAGATGTTACTTTTCCTGGTTTAGTAGTAGCTCCAATCAATGT
GAATTTTGGAAGTGGCATTCGAACAGTTCTTGCATTGGCTCCTTGCCCTATTACCCAATCCAGCTCATAA
TCTTCCATGGCAATGCAAAGCATTTCTTCTATTATTGGTCTGAGCCTATGTATTTCATCAATAAATAAAA
CACTCTTCTCATCAAGACCTGTTAAAATTCCAATAATATCTTTTGGTTTGTCAAAAGCCGGAGCTGAAGT
AATCTTAATAGAAGCATTCATCTCAAAGGCAATAATACTTGCAAGAGTGGTTTTCCCAAGACCCGGTGGG
CCACTTAAAAACACATGATCTAGAGCCTCATCTCTCTCTTTAGAAGCTCTTATGAAAATACTAAGGGTTT
CTTTAACATTAACCTGACCTTTAAAATCTTCAAAAACTTTAGGCCTAAGCTCATTTTCACTCTTATCATA
TAAATAATTTTCATTAGAGCTTAAAAAGCTTATACTATTTTCGTCTTTCATAAATATTCCTTAAAAACTA
TTTTATAACTATAAAAAACTAATAATTAATTCGATATTCTTTTTAAAACCTCCTTAAATAAAAACTGCTC
CTTTTCAGAATCTTTTAAATTTGCAAATTCAGCTAAATTGAAAGCCTCTCTAATCTTGCTATTAACAATT
TTTCTATCAAATCCCATACTAACAATTGATTCTTCTAATTCTTTAAATCTAAAAAGACCAGTGGATTCAA
GCTCGCTATTAATCAAAAGCTTACCTTGAAGATGTAAAAACATTTTACCAGCCATTTTTTTGCCAATGCC
TTTGATTTTAGAGACAAGTTCAATATCCTCTTTGTCAATAGCCTCCTTAAACTCATTATACCTTATATTG
GATAACACTCTTAAAGCGGCCCTTGGGCCTACTCCGCTTACTCCAATAAGCTCCTTAAAGATCTCTCTTT
CATCTGAATTCAAAAATCCAAAAAGTTTTAATTCATTTTCTCTAGTATAAAGATAAGTAAATAACTCAAC
TTTGTCTGACAAATTAAAATTAGCAAGGCAAAATGCACTAACTAAAAGTTCAAATTCAAAAACAGTAGTC
ATTAAAACTAAACTAGATTCTTTTTTTTCTATAACTTTACCATGAATCTTATTTATCATATAATTAAATT
ATAAATTATATTACACAGAAACATTCAACAATTTAAAGCAAAAGCCTTAAGTAAAAAAAGGACACTAAAT
GAAAAATCAATTTTTAAATAGCTATTTTCAATTAATTACAACTATTTTCTTAATCTCATCTATAACTATT
GCAGCAGAAGAAATAACAAGCACACTAAAAGTTCCTAATGGATTTAAAGTCGAAATTTTTTTAAACAATA
CAATTGAAAAACCTAGAGGAATCACAAGCGATCAAGATGGAAATATATTCATAGGATCTGGAAGCACTTT
TGCATACTTTGTAACAAAAAACAGAAAAATTTATACCATAGCAAAAACCCTGCAAAAACCTATTGGTATT
GATTATTGGGATAATAAACTCTACATATCTTCTGTCGATAAAATATATGTAGTTAAAAATGTAAAAGAAG
AAATTAATAAAAGCATAAAATCACATAAAGACTATACATGGAAAATGCAAATTTTTGCACTTTTGCCAAA
AAATAATTCTCAAATGCACTCAGGACGTTACATTAAAGTAGATTCTAAAAATAACAAATTAATAGTAAAT
ATAGGATCCCAGCACAATGTTAAAATTCCCCCAAAAAAAGAAGCAGTAATCCTTAGTATTAATTTAAAAA
CAAAAAAAGAAGAAATAGTAGCTTTTGGAGTGAGAAACTCAGTTGGGTTTGATTTTCACCCAATTAGCAA
TGAAATATATTTTAGCGACAATGGCCAAGACGGATTAGGAGACAACATTCCCCCAGATGAAATAAACGTA
ATAACCGAATATAAAGAACATTTTGGATTTCCCTATGTGTTTGGAAAAAATCAAAAAAATTACGGTTTTT
ATAACAAAGCACCCAAAAACACTAAGTTTATCCCATCTATTTACGAACTTCCCGCACATGTAGCTCCACT
TGGAATACACTTTTACCGGGGAAATAACTTTCCAAAAGAATACATAAATAAATTATTCATAGCAGAACAC
GGCTCGTGGAACAGATCTTCTCCTGTTGGCTACAAAATAACAACACTAGACATTGATTCTAAAACCAGAA
CAGCAAGAAATTACAAGACTTTTTTATATGGATTTTTAAAGCACGACAAATCTAAATTTGGACGCCCTGT
TGATATAATCACATATTATGACGGTTCAATTCTTTTTACAGATGACTTTGGAAATAAAATATACAGAGTT
TACTACGAAAAGATTTAAATAAAACTAACTTAATTCTTCTGGGATCTCCAAATTATGAATTACTTCCTGA
ACATCATCAAAATCTTCAAGCTTTTCAACAAGAAGAATTATTTTTTCTGCTTGATCTTTGTTTAAAGAAA
TTTTATTTTCAGGAATTAAAGCTATCTCTGCCACCTCTTCTTTAAATTTGGTTTTCAAAAAAGATAAAAC
TTTGTCAAAATCATCAGGACTTGTTATAACCTCTGCCTCATTGTTTGAAACTAAAATATCTTCAGCACCA
ACTTCTAATGCAAATTCCATTATTTCATCTTCAAGATATTTTTCTAAATTGTAAACAATAAGACCCTTTC
TGTAAAACATATATGAGACTGAACCTGGGGTACCAAGAGATCCTCCACCTTTTGCAAGAACACTTTTCAC
ATCGCTAGAGGTTCTGTTTTTATTATCCGTTAAGCATTTAATCATTAGAGCCACTCCATAAGGAGCATAA
GCCTCATAAGTTATTTCAAAATATTCAACCCCTTCATTACCACCAATACCCTTTTTTATTGCCTTCTCAA
TATTATCTTTTGGCATATTGGCAACCTTAGCCTTATTAACAGCTACCCTTAGTCTCGGATTAGATTCAAT
ATCCCCACCCCCTATTTTAGCTGCAATAGTTATTTCTCTTATTAGCTTTGTAAAAATTTTATTACGCTTT
GCATCAAGAGCACCTTTTTTTCTCTTTATTGTTGACCATTTACTGTGACCAGACATTTACACCTCCAACA
ATTTTTCCAACCGATTTAAAACGTCAAACATCCTATTATTAATCAAATGAGCTTTAATTGTATTAAACAT
TAACATAAGAACCGTAACAGGACCTATCCCCCCCTTAACAGGAGTAATAAATTTAACGCACTCTTTAATA
TTGTCAAAATCTGTATCGCCTGAGAGAATTTTCCCGTTGTCAGTCTCAATTTCAGAAATGCCAATATCAA
TCACATAAGGCTTTCCGCACAACATGCTTTTATCTATTAATCTAGGCTTACCAACAGCAGAAATAACAAT
ATCTGCCTGTCTTAAATAAACATCTAAATAAATGCTCTTGCTGTGACAAACAATAACAGTTGCATCGTAA
GGTTTTGATGAAAGCAATATTGAAATAGGCCTTCCTACAAGAGGACTTCTACCAACCACAACAACCGTTT
TTCCCAATGTTTTTATCCCTTCATCTCGCAAGATCTTTAATACAGCAAGAGCTGTACAAGGAATAAACCC
TTTTTTATCGCCCAAAATCATTTTTCCCAAATTAACAAAAGATAAGCCATCAACATCTTTTGAATAAACT
ATGCTATTTAAAATAGAATTTAAATCCATACCTTTCAAAAGGGGTAATTGCACAATAATTCCATCTGTAC
TTAAATTTTTATTTTCTCTATCAATTACTTCTAAAATATCGCTTTGAACAGAGTTTGCAGAAAATTTAAT
TACTTCAACATTCAAGCCAATCTCTTTTGCAACTCGACTCTTAATTGAAACATAAAGATTGCTTGCAGGC
TCATCATTTGCTAAAACAACTTTTAATGCAATTTTATCTCTCAAGTTATGCTGTTTTAAGAATTCTTTGA
GCATTAAATAATACTTATTCGCAAAATCTTTCCCATTAAACACAATACTCAAAATATACCCCTTAAACCC
CAATAAGATTACCTTAATATTATACTTAGATTGTCAATATAAGGAAAGTCAAACGACCAAATTTCAAATT
GTAATTAAATTTATTTTAAACTATAATAAACAAGGATAATAATTTTAAAAGAATGGAGAATAATGAGAAA
GTATATTTTTATAATACTAATTGCAGTCTTGCTAATTGGTGTAAACATAAAAAAAATTGCGGCCGCAGCC
AATATTGATAGGCATACAAACTCCACTTTAGGAATAGATTTAAGTGTAGGAATCCCTATTTTTTACAACG
ACTTATCAAAAGCTTATCCTACCAATTTATATCCAGGAGGTATTGGGGCAATAAAATACCAGTACCATAT
TTTAAACAATTTAGCAATTGGACTTGAACTAAGGTATATGTTTAACTTTGATATTAACCATTCTTTTAAT
ATATTAAATCCAGATTCAAGTGTAGGTAAAATTTTTTATAGCGTGCCTATTACATTTTCAATAAATTATA
TATTTGATATAGGAGAATTATTTCAAATTCCAGTCTTCACAAATATAGGGTTTTCTCTTAATACATATGG
AGATAGAAACAACAATATTACAAATTTAAGAACTTTTGATGCACTCCCTACAATCTCTTTTGGATCTGGA
ATTTTATGGAACTTTAACTATAAATGGGCTTTTGGAGCAACAGCATCTTGGTGGATGATGTTTGAATTTG
GAAATTCTGCTAAAATGGCACATTTTGCACTTGTATCATTATCAGTTACAGTGAATGTAAATAAATTGTA
GGATAAAAATGAAACAAAAATACGAAAACTATTTTAAAAAAAGATTAATTTTAAACCTATTAATATTTTT
ACTACTAGCATGCTCAAGCGAATCCATATTTTCACAATTAGGAAATCTGCAAAAAATAAAACATGAATAC
AATATTTTGGGCAGTTCAAGTCCAAGAGGAATTTCTCTAGTAGGAGAAACTCTCTACATTGCAGCCATGC
ATTTATTTAAAAAAGAAAACGGCAAGATTGAAAAAATTGATTTGAGCAATTCTTATGAGTTTATAAACGA
CATTGTAAATATATCTGGAAAAACCTATCTTTTAGCGCAAAACAAAGAAGAAGAATTAGAAGTTTGCGAG
CTAAATGGAAAAGATTGGACATTAAAATTTAAAAAACCGCTAAAAGCATATAAATTCTTAAAATCCGTAG
GAAGAGATGGCGTAAAAGAAGCATATATTTTAGCTATAGATAAAAATAATCGTGAGAAAATTTTTGATCT
ACAAGGATCTGACAAAACACCACCACAAGCTACTGAAAATGACAAATTTTATCAAATATCAAATGAAGAA
AACTTAATTACAGGAAATTCACTCAAAATATGGCAAATGAATAACAATACATACACAAACATAGACTATC
AACAGGCCAAAGAAATAATGCCTATCATTAAAACAAGCATTAGGGGCTCTTCTGAAGTTTTAGTAATGAC
TGGTGGTTACAATAATTTAGATACAAAATTTAAAGTTTACTCAAATACAAATAATTACACAACGCCAATA
TTTATTCAAGACGAAGTAGGCGAATTTAGCAGCTACTTTGCAAGAGAATTTAATGATGCGATATTAATCG
GAAGTAATAATGGATTTGCAGAATTTACAAAAAATAAAGAAGGAATTTTTGCCCTACGGGCACCCTCAAA
ATCTGTAGAACCTGGAGCTTATAACGGATCTCAGCTAAGCAAAACAGGCCTTAATGATATTATTCCTGTA
TCAAACAACACGATTTACATATTAACTCAGGGCAAGGGTTTGTGGAAATTGGAAAACAGAAAATTAACTA
AAGAATAAAGAATAAAAATTCGTTATAAATTTTTCATATCTAGATTTATTAAAATCTTCATCATAATATT
TTTTAATCTTAATTTTCAAATTGAAATTAATCTTAGATCTAAAATATAAATAATTTATATTATTTATATC
AAAAATTCGACCTTCATCATTCATAACCTTAACCCCAAGATCTAAAAGAAGCTTGGCAAAAAAAATATCT
CGAGTAATCACAAGGCTATATCTATCTGCTAAATTCAAAATAAATGAATCAACATTGTCTACCACTTCCA
AAGCAACATTTTCTGTTATTTCCAGACTGAAAAACTTATTAGAAACTACAATGAGTTTTGATTTATTGTG
CAATATAAATTTTTGTAAAAATTTTATTATCTTAAAATTACAAGAATCAGCATCAACAAAAATTTTACTT
AACAATCTTATAGTCCACTACCTTAAGAACCAAAAAAGAAACAATAGCATTTTTATTAATGGGTCCAAAT
ATTCTAGAATCATTTAAAACGCTTAAATTGTCATTTAATAAAAAAAATTCATTTTTTTTCAAAGTAAAAC
ATTTAATCACTTCGTCTGTATTAAAAAAATCATTCAACTTGTAATAGCTAACCAAATTGCCATTCAAATA
AAAAAAATTTGTATCCTTTTTATTTACCAGGACATTCAAACCTCTAACATAAACAGAATCGCCCTGAACA
GCTGCTATTCTTGATACTTTATAGCTTGCTCTTTTAAAAATTTTATTTAAAAAAAAGAAATCTTTTATTA
AAGTTAACAAAAAATTATTACTTAACCTAAAATCCTCATAAAGAACAATATCATTCATTTTCAAAGGAAT
AAAAAAAGAAGTTATGTGTGTTGCTACAAAAAATAAACTGGCATTTTTTGTTATTGTTGGTAACATCTCA
TTACTTTTAATCATAAAAATTTGCAAAACAAACTTTGTGAAAAAAAAATTTAAAATTAAAAATGTTAAAA
AATATTTAAAAAAAACTTTTCTTTGTCTTTTCCTTAAAAGCCTTTGTTCGAAAGTTAAATATGGGGCCAC
TTTAAATAAATCCTACTCTAGAAAATGGAAGATATATTATCAAGGTTCTTCCAAGTACTTTATTCTTATT
GATTACTCCAAAAAACCGACCATCATGAGAATTGTCTCTATTATCTCCAATTGGCAAAATATATCCATCA
GGAACATAAATACCATAATCTCTCATTATAGCTTTTTCCATATAATAATCCACATAAGGCATAAAAGCAG
ATAAATACTTATATTCCAATCTTTCAAACTCAAACCTATCAATCATTCTAACATCAAAAAATGAAAAATC
GGGAGTGCTACTTAAATTTATATTTAACTGGCTAAGAGCAACAAACATAGCAAAATCACCATAAATCCCA
TAGTCCTCATTTGCCACAATTTTTTTAATTTTAAAATTTTTATCAACCAAATCCCAATAAGAATCTTCTA
AAATAAAATTTTCCTCGCCTTCTCTTTTAATATAAGCTTTACCGTTATTAAATCTAACAATTTTACCATC
TGCAAACGCACCTCTTTTCACAAGAAATCTAACATTGGGATTGCCATATTCATCTCTATCAAGATCAATA
AAAGATAATGTTAACATGTAAAGTATTCTTTGAAAGATATCAAAAAAAACACCCTTTGATTTATACTCTG
GATTTTCAAAAATAATAATATCGGATTCTTCTGGGGCTTTAAAACCATTAATTTTAAATAACCCTGGTAA
AAGCTCAGGACCGTAAGAAAATTTATCTACAAATAAAAAATCCCCTATTTGAAGAGTATTTTCCATTGAT
CCTGATGGTATTTTATAAGCTTGAACAAAATATTGATTTATCACCAATACAAAAATTGCCGCTGCTACAA
AATCAAATAAAAAGTTAAGCAAAAATCCTCGTTTCTTAGCCCTTAATTTGCAAAAATATTTCTTTCTTTT
TCTATATGTCAAATATTTCTCAACAATGTGTACCAAAAAAGATGCAAATTTATCCAATCTTCTTAAATAC
ATAACCTAACCTCAAGAATTAAATAATACAAAATATTGACACTTATTTAAATACTTTTCTATACTTTAAA
AGATGAAAGAGGTTGACGAGAATTCAAATGTTGAGCTTTTTGAAGTTAAATTAAAGCCAATCCTAGGAAT
AGAGCCTAAGGTTTACGTATTTCTTACAACAATAATATTGCTTTTAAGTTTAATATCAACTTTAATAATC
ATACCTAAATTTAAAAATCCAGGAGCATATTTAAAAATAAATTCCAATATTGAAAACACTTACATATATT
TAAACGAAAAATATATCGGTAGAACCCCACTTAACAAATATATAAATGCCACCGAAGGAGTTCTTAGAGC
AAAGAGAATGGGATTTAAAACTTACGAACAAAGGATAAAAATTCACAACAAATTTTTTGGAAACTACAGT
TTGCAAATAAATTTAGAACTGGTTGATCCTGAAAAGATCATTAAACAAAGACAAAAAGAGCTCTCTATAA
TGGTGAAAATAAAAAATATTAATGAAAATACAAAACTAATTCCTGTTTTTTCATTAATATCTAGCGAACT
TAAAGAACATCCCAAATACATTAAAAAATTTCTAAAAGATTCTATACCTTACTTAAATTCAACCGAAATG
TTTAAAGATTTTCTAAATTCATATAAAGCTATATATTCAATAGACCAAGACAACAGCAATCAAGAAGAAA
TATGGAACTCTTTAAAAACAAATTTTGATTTAGAAAATAGAGCCATCTTTTGGTTTTTAGAAAATTTAGA
TAAAGATTTAAAAATACTAACAAAAAATGCGCCTTGGGTTAAAACATTAGCCAAAACTCTAGACAATGAA
AATATTCAATTAATTTCTAAAAATGAAAAAATCAATATAAAATTACCTGGATTTAAAAAAATAAATTCAA
ATAAAATCGAAAAAATTCAAAATTATGAATTAAATTCATTAGATTCAAAAAACATTTCACTAAAATCTAC
CTATAACGTAAAAGAATTTCTTATTCAAGAACAAAATGTTACAAAATACGAGTATCAAGATTTTTTAAAA
GAAAATCCAAAATGGGCATTAAATAATAAAGAAAATTTAATTAAAGAACAACTTGTAGATGAAAATTATC
TTAAAAATTTTAATCAAATAGGCTTAAATGAAGCCATCACTGGAATATCTTATTTCTCAGCAATAGAATA
CGCCAACTGGTACTCTAAAAAACTTCCCACAGGGTTCAAAGCAAGACTGCCTATATCACAAGAATGGGAA
TTGTACCAAAAAGAACCAAACAAAAACCCATTAAATATTAATGAAATATCAAAAAAAGTTGGATTTTGGA
ATTTAATGCAAAATTCATCTTTTAATGAAATCGCAATATTTAAAAATGAAAAAAATTTTTATAGCGAAAA
TTCAAATTTTTACTCATTGATAACAGAAATTAGAACATATTCCCAGCAAAATAATAATTTACTCAATGCA
TCAACCAAAGCCTCTTTTTTGAAAAACTGGAGTTCTCCAAACATTGGCTTTAGGTTGATTGTATCAAAGG
AATAAAAGGAATAGATTTGAACACAAACAATTTGCTTCTTGAAAACAAAAAAGCAAAATTTAATTACTTT
ATTGAAGAGAAAATAAGTTGTGGAATAGTGCTAAAAGGAACTGAGGTAAAATCAATAAAGGCAAAAAAAT
TATCATTTAACAATAGCTTTGCAAGCATAAAAAAAGAAGAATTGTGGCTTGAAAACTTGCACGTATCAAA
ATATAAAGAAGGTAATATCTTCAATCATGATGAATTAAGGCCCAGAAAACTTTTAATCAAAAAAAGAGAA
TTGCAAAGACTAAAAAAATTTAAAGAAAAAGAGGGATATACTTTAATTCCTATTAGTTTTTATTTAAAAA
AATCAATAATTAAAGTAGAAGTTGGAATATGTAAAGGAAAAAAGTTGTATGATAAAAGAGAAATATTAAA
GCAAAAAAGCATAAAAAAAGATCTTAGTAGAGAAATAAAATACAAGTAAAAGCTCTTTTAATTACAATTG
AGCAATTGCAATACAGAATTGCAATCACCCATTTTTGTAATAAATAAAATTAATAGCTTTTTTTGAAAGA
CAGTTCAAACCCAAGAGCACTGGATTGGCCCATTGCAACATCAAAACTAGGTTCAAATCCTCCTAAAGCT
ACATTAAGGCTATTTTTTAGCTTCCTATTATAACTATTAGCAAATGTAAATGGAAGAATAATTTCTGTTA
ATCTTGTCACAGCCATAGTAACCACACCTGCTAACATAACTCCCTTACCCCAAGTCCATTGAAAAGCAGC
TTTTTTAGTAATACCATCAAGCGCTTTGATATCCAAATAAGCCCCCGCAAGTATAAGCCCTATACCAACC
GCATCAAATCCAAGAATAAGAGAACCTCCAAGAATATCTCCTTGAGCAAAGGAGCCTATTCCAAACCCTA
AAAAAAGGTTCAATAAAAATGGTACAATAGGATCTTGCTTGCTAGTTTCATAAACCAAAAGTTTTTCTCC
AGCACTCATCCCAAACGCACCATTTTTAGAATCATTAGCTTGAGCAAAGCTAGAAAAAACACAAAAGGTT
GCCAAAACAAAAATTAAAAGTTTATTCATAAAAACCCCTTTATTAAAACTGGTACTATGGTAGCATATTA
ATGAAATTTAAAAAAGGTTTTTAAAGTTATTTAAATTTAACTTTTTTCAAATTATTGCTTGAAATTCGCT
TCCCAATAGAGCTTCTTGATTTGACCATAAAATTATCAATTTCAATTCTTTTAACAATGTCTTTATTTGT
AGAAAATTCTACAAATTCTGGATTCAATGAAAAATCGACAAATTCATCATTTTCTCCCAAGAATTCATAA
ACCTTATCTGTAATAAATTTATCTATTTTAAACCTTTTAACATAATAAAAATTGTCAAGCCTGTTAAAAT
AAATTATTGAAAATATTTGCTCTTTTGAATTATTTATATCATAAACTAAAGCACATACATTCTTTTTATC
TATAAATGTCTTGTCTTCAATATTTTTAAGAACATAACTATTTTCTCTAAAAACTAATATTTTATCATAA
TAACTAGCATTTCCAATAAATTCACCATCAAAAAGACTTGTTCCTGCAAAGCCTTCTGCCAAGTTCAAAT
AAACTTTCATATTCTTTGTAGCTATTTCTTTTACATTCTTTGATTTGATTAAAGAAATTTTAGTCTTTCT
TTGATGCTCTTTAGAATACTTTGCAAGCAATAAATCAATAAAATTTATTGAATAACCTCTTATTGAAGAA
ATATTGCTATTTATACTCTTTAATTCTTTATTTAAAATTTTAATATCCTTAGAATTCTTATCAATATCAA
AAAGACTTATTTTTCTAATTGGAATTTTAAGCAAATTTTCAACATCTTCTTTTAAAACTTCCCTTGAAAA
AGATTCTTTGTGCCTTAAAACCTCTGACAATATTATACTTAGAATATTTTCTTCTTTAGAAATTGTTTCA
AGAAGTTTATAAATCTTTTTTTCAATAAAAATTTGCTCGAGTGTTTTATAAAATATTTTTTCAAGAATCT
TGCTTTTTTGTAATTCAAGTTCCATTTTTAAAATTTTTTGAAGATGGGCTGCATGAAACTTGATAAGATC
TTTAATAGTATAAACAACAGGATATCTCTCGCTAAGCAATAATAAATTAACAGAAATTGATATCTGACAA
TTTGTATAATGATACAACTTTTCAATCACTTCGCTTGCATAAACACCCCTAGGCAAAGATAGCTCTATGG
CCACATTTTCAGCAGTAAAGTCATTAATGCTTGAAACTTTAATATAATTTTTTCTAATTGCTTTCTCAAT
CGAAGATATTAAGCTCTCAGTAGTCTCACCAAAGGGTAATTCCCTTATTACAATTGTTTTTTCATCTATG
GTTTCAATCTTAGCTCTAACTAAAACTTTACCGTTACCATCAGCGTATTCGTTAACATCAACTATTCCTC
CCGTTGGAAAATCAGGATAAATATCATAACTCTCTCCAAGAAGCTCGCTCTTTACTGCATTTAAAATCTC
ATTAAAATTGTGAGGCAATATTTTAGCTGCCATTCCAACAGCAATTCCCTCACTTCCTTGAATTAAAATA
ACAGGAATTTTGGCAGGATAAAGCAAAGGTTCATTATTTCTTCCATCATAAGAAGATTCATAAATTGTTA
TCTCTTTGCTGTAAAGAACATCAAAGGCTAAGGGAGTTAGCCTACATTCAATATATCTAGAAGCAGAAGC
AGGATCACCTGTGAATAAATTGCCAAAATTGCCCTGCTTTTCAATAAATAGATCCTTATTGGCAATATTA
ACAAGAGCCTCATAAATTGACGTATCGCCGTGGGGATGATATTTCATTGTATTACCAACAACATTTGCAA
CTTTATGAAAGTTGCCATCATGCATTTCAAAAAGAGAATGTATAATTCTCCTTTGAACTGGTTTAAACCC
ATCAACAACACTAGCAATAGCACGATCTTTAATAACATAAGATGAATATTGCAAAAAATTATCTTTAAGT
ACAGTTCTAATATCCATTAAATCAAATTCTCCATAATAAAATTCCGCCTCTCAGGAGTATTTTGCCCCAT
ATAAAAACCCAATTTCTCTTTTATTTCTTTAATATTAAAAAGGTCCACCTTTGTAAGCTTAATGCTATTA
ATATCAATAAAGCCTTTAAATTCATTTGGAGAAATTTCACCAAGGCCTTTAAACCTTGTTACTTCACATC
CCCCCTTAAGCTCAAGAATGGCTTTTTGCTTTTCTTCCTCAGAATAACAATAGGTCGTGATTTTTTTGTT
CCTAACCCTAAAAAGAGGAGTTTCTAAAATATACATATGCCCATTTAAAATTAAATCCTCAAAAAAAGTT
AAGAAAAAAGTTAACAATAAATTTCTAATATGAAATCCATCAAAATCTGCATCGGTTGCTATTACAACCT
TATTGTACCTTAAATTTTCAATTGATTCTTCAATGCCAAGAGCTACCATCATATTATAAAGTTCTTCATT
TTTGTATATTTCAGATTTATTCTTTTCAAACATATTTTGAGGTTTTCCTCTAAGAGAAAATATAGCCTGA
GTATAAACATCTCTACAAGATACCATTGAACCTGTTGCAGAATCCCCCTCTGTTAAGAAGATCATAGTTT
GTTCTGACTGCTTGCTGCTGTCATTAAAATGAAATTTGCAATCCTTAAGCTTAGGGATTTTAAAAGATAT
TTTTTTTGCTCTCTCTCTTGCTTCTTTTCTTACGCTACTTAATTCTTTTCTGAGTCGTTCATTGTCAACT
ACTTTTTTCTCAATCAATTTTGCAAGTATTTTATCTTTATATAAAATTTCAGAAATTATCTTCTGCACTT
CCTTTGCAACATTGCCTCTAGTTTCAATATTTCCAAGCTTATTCTTAGTTTGACTTTCAAATATTGGATC
TTTAATTTTAACAGAAAGAGTTGCAACAAGCCCTTCCCTAATATCCGTAGAGGAATATGTTTTTTTAAGA
AAATCGTTAATAGCTCTTACAAAGCCCTCTCTAAAACCAGTCTGATGGGTACCTCCATCATTAGTATATT
GACCATTAACAAATGAAAAATAAGTCTCCCCATAATTATTTGTATGGGAAAAAGCAAATTCTAAAGTTTT
ACTAGAATAGTAAACAATATCATAAAGCAAATCATCACTTTTAATTTCTGAATTCAAAAAATCTAAAAGA
CCATTTTTAGATTCAAAAATTTGATCATTATAGTTTATTATAAGTCCCTTATTCAAACAAGCATAATGGA
AAAATCTTCTTTTGAGAAAATCTTCACTATAAGAATATTTTCCGAATATTTCTGAATCTGCTAAAAACTC
AACATAAGTACCATCTTTATCAGAAGATTTTATTTCTCTAGATTCCAATAATTTTCCCTTAGAAAACAAA
GCCTCAAAAGATTTGCCATTTCTTGTTGATCTTACTAAAAATTTTGAACTTAAGGCATTAACTGCCTTAG
TTCCAACCCCATTAAGCCCTACAGAAAATTGAAAAACATCGTCATTGTACTTGGCTCCAGTATTAATAAC
TGAAACACTCTCAATAACTTTTCCAAGAGGAATTCCTCTTCCATAATCCCTAATAGAAATAAGATTATTT
TCTTTTTTTATAAAAATTTCATTTCCGTAACCCATAATAAACTCATCAATTGAATTGTCTATTATCTCTT
TAATTAAAACATAAATACCATCATCAATATTAGAGCCATCTCCCAAACGTCCAATATACATACCAGATCT
TAATCTAATATGTTCAAGAGAAGATAGAGTGATTATTTTACTTTCATCATAATTTTGAGTCTTCATCTAA
ATCCTTGCTTTATAAATTAAATTTTAATAGTTTCAAGCTTTTTAACTATTTGATCTCTAATAATACTAGT
GAGATTCTCTTTTTCATACTCACTTAATTTTAAAACATCTATCAAAGGATGGACATGAATATAAACAGAC
AGTCCAGAATTAAAAATAATATTTTTAATAAAAAAGTTATTAGTATTATAAAGAGTAACAGGAAGAATTG
ATGTTCCTGTTTTTAATGCCATCTTAATTGAACCTTTTTTAAAAACTCTAGTATCCCCCCCTCTATTTCT
AGTTCCTTCGGGGAAAATTCCAATAGATCTACCTTCTCTCATAACCTTTATTGCCTTAACCTCAGCAGCA
GCAGCAGATCTTATGCTCCTTCTATTAACAAAAATAACACCCATAACAATCAAAACAATATTCACAAAAG
GAATCCTAAGCAACGAATGTTTTGCCAATATTACAAATGGGCAGGCAAAAGTATAAATAAAAATTAAAGG
ATCCATAGCCGCAATATGATTTCCCATTATTATTACATTGCTTTTTTTAGGAATATTTTCAGAACCCGTA
ACAATAATTTTAATTCCAGCAAGCCATAAGCTAATTTTAATGCAAGCTCGCATCATAATGAAACTAAGCC
TAACAACATAACGTTCAATTAAAAAAATTTTACAAACCAGGTAAAAAGGAAATAAAAAAAAAATTAAAAT
CAAAAAAAACAATAAAACATTAAAATAAGTTATAATACTTCTCAATATTTTCATAAAAACTATTATCATA
TTTTTTCTATTCGCTCAAGCTTTAATTTTTGCCCTTTAACTAAGCTTACATCATCTTTTAAAATTTTAAT
AGGATTTAAAATGATTGTAGAAAATTTTTGCTTTTGAACAATTCTTTCGCTATGCTCAAGGAAAAAAGAT
TCAACAAGCTTGTAACTACCCATGTCAATCTCATATTCAAGAACAAAATTATTTTTTAAAGGAAAAATAT
TAAAAATGCCATAATAAATTTTATTCTCATCAATATAAGTTAAATGGGGGTAAGAAAAATCATAAATTTT
ATCCTTATACACGTAATTTCCACTAGGAATAAAATAAATATCACTACTCCCTTTTTTAACATTTAAGACA
TTCTCATCAAACCTCTTAAATGTACCCGAAAATCCACTATTATCATAAGAATTTGTGCTAGTGTCAATTT
TGATTTCAATGTTTTCTTTATCTACAATTTTGATCCAAAAGTTATAAACTATCAAATCTGAAAAAAGAGA
CTTTGCACTAACATTAAGAGTATTGTAAGCAGGTTTTGAAATATATTCAATCTTTGCAACTTCTTGAGAA
TTTTTCCTGAAAAGATTAATCTCGCTTGATTGCCTTTCAAAAGACAAGAATAAAACTTCATCAATATCTT
TGACATGCATTTTATTATAGTCATGAACATCATACCAAACTCCATGCAAAAATTTATAAACTTCATCTTT
GCTTAAATTCTTTAAAGTTTTATAAATATTATTATCAATTTTACCAACTTTTTCGCTCACAGAAGAAAGA
CAATATCTACCCTGAACATTAGAATATTCATATTTTTCAATCTTGCTAATTATTAAATCTTCCCCCACTT
TTTCATATTTTTCTAAAGAAATAGGATAGCTTTCTCTTGATCTGTTTTCTTCATAAGCTGAAGATCTTGC
ATACTTATTAATAAGAACAGTTCCATTAACTTTGTCAAAAAATATAGGCCTATAAGAAGACACATCATTT
AAAACAGATTTTTGAAAAACATACAAAACAGATTTATCTTTTAAAAATCCTTGAATAACTATATTAAAAT
CATAATCACCTGTAATATCTTCAAGATACATGTTATAAGAATTTTTTGGATCAATATCTATTTGAGTTTT
AAAAAGAATCGTTCCAGCTTTAATTTTAGGATCAAAACCAATAATAAACAAATATGCATTAAGATTTGAA
AAATTTTGAGCTAAAACCACCTGCTCAAAATACACATCTAAATTTAAATTTTCCTGCTGAACTGAAAGAA
TTTTATAACCTTTTAAATCTATAATATCTCCAAAAAAATCTTCCATTTTATTAACTTCTAAAACATTGGA
ATTTGGATTATCGATCCTGGAAGAAGTCTTTACATCTTTGTTAAAAACAATAAAATCTTTGCTTACCTTG
GAACAAGCAAGTAATGTAAAAAAAAAGAATAAAAACAAAAATTTATAAAATGGGATTAATTCTTTATCCT
TACTCAGAAGAGCAATCGCACTAACAACCAAAACCTTTGTCATAACATTTATTTCTTAATTTTGACTAAA
GTTTTGCAAAGCAAAAAACGACTCATTAAAATTATTAACAAAATCTTTTTTATTCAGTAAAAAATCTGTA
ATCAAACCACTATTTGCAATGTTAAAATTGTCAAGAATTTTTTCATTTTTGATCTCGTCTTTGAGCTGAT
TAGATCTTTTTTTAACTGAATTGAGAAAAAATAAATAAACTTTTTTATTTGCCACAAAAGGCTTAGACCA
AGAATTTTCCTTTAACCCAAAAATAATATCATAAAAAGACTTGCTATTATTAAACTCAACCAACTCCTTT
AAAGTATTGGGGTAAACATTAATATTATAAGACAAATTAACAATTTCTTCTTTTAAGCTAAGCTGATATT
TTTCAAGAACTTGGCTTAAACTGCTAAATTTAACATCACCAAGAAAATCAGATAGCTTATTTTCCAAATA
ACCTTCAATAACACTTGGTTCATAAGTTTCAATGTAATTTTTAACAGAACTAATATCACGATCTGAATTT
TTATCAAAATCATGAACATTACTAAATGCCTTATATATTTGATATTCATTTTTATTTTTAATCTTAATAG
GCTTACTAAATTCACCTTCTCTTAAAGAAAAAATGGAATTTAGATCTTCTTTCTTTTCAACATTAAGATC
TAAATCAAAATAATACTTATCCAAAGAAACAACTCCCTTGAAATTGGCTATATCATCTGAATAAAGCTTA
GCAAGCTCCTCGAATGGAGTTTTGTTTAATAGCTTATCATGAGCAGTCCGAGCATCATTCATATTTTTAA
AACGAATAGATGCAAGCGATAAACGTTTGAATAAATTTAAATTCTTCTCAGCATAAGATATTACCTCTTT
ATTAGAAAAATCTTGATAGGAAAGAGAAAGATATGAAATATGCCTTTCCACAGTACTCATATTTTTAATC
ATATCAAAAAGAGAGTCGGGAAATATCAAATTACTATTTAAAAAAATTTTAACATTAGAAAACAATATAT
TTTCTACCATATCATCATAAATTTTAACTTTTTGATAATCAGAAGCTTTATTATATCTTTTAGAACTGAA
ATTTCCACTAGAGTCTAAATATTCTGGAGATTTAAGTAAATTTTTATTCAACATTTCTTTAGAAATATAA
AAATTATATTTTTTTACTAGGTCCAAAAAAGCAACATCCTCAACATATTTCATAAATGCCAAATACCAGG
CATTATAATCTGTATTAATATTTTTAGCATTACCCTGCAATCTAGAATAAAGATTTGAATAATAATTAAC
ATACTTGGCAAACTTACTATCTTTTTTATAGTAAATAGGTTGACCTTTATAAGAACCAAATTTTAAACCA
GATGAATGAGCATTATCAAATATCCCTGGAAGTAAAGGTGCAATAATAAATCCGAAAACAATCAAAATAA
GAGCAAAAATACCCCACATACCAACTTTTTTTTCTTTAGATTCAAGCACAACTAAATCATTTTTGACTTT
TCTACTTCTTTTTCGCATAAAACAACCTTTAATAAGTAAGCATACTAATAATTTAACTACTAAATTATCA
CAATTGAAAAATTATTGCAATTGAAATATCTAACTTAAGCTATACGCTTAAGTATTATAGAACTAAAAAA
ATTTTACATTTCTAGTATGAAAACGAATCGCTATGGATAAAAAAGGAGAATGAGATCAAAAGTATATGAA
CACGAATCAAAACAAATTCAACCTTAATATAAATATAACTAAGGACGAACTTTCAAGATTAATAAAAATA
GTTTACAATAATTTTGGAATCAATCTCAGCGAAAAAAAAAAGCTGCTAATTGAAAGCAGATTATCATCTC
TTCTGAAAGTTAAAGGTTTTAAAAATTTTACTGAATACATCAACTTTTTAGAAAAAAGCACTGGAAATAT
TCAATTAATCGAATTAATAGACAAAATATCAACAAATCATACCTATTTTTTCAGAGAATCTAAGCATTTT
GATTTTTTAAATAATAAAATATTACCCAAACTTACTGAAAAAATATTAAACTCAGAAAACTCAGAAATTA
GAATATGGTCAGCTGGCTGTTCAAGTGGTGAAGAGCCTTATACAATTGCAATGATGCTAAAAGAATATAT
GGAACATAATAGAGTAAATTTTAAAGTCAAAATCTTAGCAACAGACATTTCAATTAGCGTTCTAAATGAG
GCTCGTGAAGGGATTTATCCTGAAGATCGCATAATAAATTTGCCCAAATATTTAAAAATTAAATATTTAA
ATCAACTTCAAGATGATAAATTTCAAGTTAAAGAAATTTTAAAAAAAATGGTTTACTTTAAAAAATTAAA
TTTAATGGATGAGAAATTTCCATTTAGCAAAAAATTTGACCTAATATTTTGCAGAAATGTCATGATCTAT
TTTGATGAAAAAACTAGGAATAACCTTGCCAATAAATTCAACTCCTACCTTAAAAAGGATTCTTATCTTT
TAATTGGACATTCAGAAACAATCAGAGGAAACAAAAATCTTGAATACATAATGCCTGCCACCTATAAAAA
GAATTAATGCTTATGCGCATCAATTCTTTTTATAATAAATTTTCTATTATGCAAAATTTATTTAGCTTAA
AAGGTCTAAAAATAATACTGCTAAGTTAAGTTTACTTTTTCACCTATTCTAATAAAATAGAGCAATTCAC
CAATTGTTGCTACATGATCGCCTACTCTTTCTAAAAAACTATTCAAAAATAATATATTTAAAAGATAATC
CAAATTTTCAGGATTTTTTTTCATTGCATCAATAACAATACTTTTCTGCTTTGAAAATAATTTATCTATT
ATATTGTCATACTTAACTATCTTTAATATTTTGGTAAAATCTCCATCAAAATATGCGTCAAAAATATCAG
ACAACATTTCTTTAGCTGTATCGGCCATTTCTCTTAAAGGTTTAAAATATAAATTAAGAAAATCAAAATC
ATCCAAATCTGATTCAAGTAGAAGAACAACCTTTACAATCTTAGTAGCATGATCTGCAATCCTTTCAAGA
GAGCTTATTATTTTAATAATTGCTAAAATTTCTCTAAGCTCTGTAGCAACAGGATGCTCAGTTGCAATTA
TTCTTCCGCACAAATCTTCAATATCGTACTGATAATCATCTATTATTTTTTCATCTTCATTGATTATTTT
TTTGGCTAAATTTTTATCTTTAGATTCTAAGGCTATTAAAGAATCATCGATAATCTTAAGCACACATTCT
TTCATATCCCAAAGATAATCTTTTATTATTTCAAGTTGTTTAGTAAGCTTTCTCCTTATCATATCATGTC
TCCTAAAAAAACCGCTTTAAAAATAAATATCTTATCTTGGCTCTCTCATAATAATAACTAAAAGGGTAAT
TATCAATAACCAATTTATAGTAATGCAAAGCCTTTAAAAAATCTTTATGCTTGCTCTCAGACTCATAAAG
TTTTCCCAACAAATAACTATATTTGTCTGAAAAGCTTGAATTAATATACTTAGGAAAGTAAAGAGAGCTA
AAATTTAAAGCAAACTCATGCTCTCCCCTTGTTACTAAGAATTCAAAGATCTCAAGATAAATGCTCTCAG
AAAAATCAACATTCTTTTCAACTAAATATCTAGCGTTCTCTAAAACCTCTTCTTTAATATTTAATTCTAT
AGCAAGCCTAATTAGATCAAAAACAATGCTTTGAAAATATTTACTCTTCAATTTCAAATAATTTTCATAA
GATTTTAAATAATCACCATTTTTATAATGAATTTCCGCCTTCAATAAAATATATTTATCGTCATTGAAAT
TATACTTATTAAGCAAATCTATTGCTCCTTTGTAATCATTTATGTAGGACAAATTTAAAGCCCTAACAAT
AATCTCTTTAGAAGTTGCCCCGCTAATACTCCCCCCCCCAAGTTCAAGATTATTACCAGTTTCAATGTTA
TTGTCCCTGCTAGAGCCACCACCAACGCCTTGTGGAATTGCAACTTCAAAATTCTTTGTAATTTTCAAGA
TAATTATTTTATTAAATTCACTTGAATCTTTAACATTTTGATAAGTGAAAACCAATTTAATTTTGCCTTC
TTTTTTAAAAGTCTGAAAAGTAAAAACAGCACCGTTATCATAAGATTCTCCAATTAACTTAATAAAAGCT
TCATTTTCAATGCTTTTGATATAAATCCAAGACTCATCTTTAAAAGAAAGATTAAATTTTGAATTGGTAT
TTACACTAATATCTACCTCTCCACTACTAAAATCAAGCTCATACGAATCGTCTTGACTTATAAAAGCTGG
CTTAGAGTAAACTTCAAAAACAATAAATAGCAAACTTATATAAATCAAATATTTTCTAATCATTTGGAAA
TTTCTAAAATCTTATCTATTAATTTTTCATTCTCCTTCTCAATATCAACGTTAAATAAATTTTCCTTTTT
AATCCAAAGATCCTTGAAAAAATTCTCATCAAGAAATTTATTTTTAATCAATCCATCAACAACTAAATTC
TTATTTAAATTTTCATTTAAAAAATCAGGTCTTGGAATAAAAAAATCATCCATATTTAGACATTCATTTA
AATCAAAATAAAAATCTTCCATATCAACTAATTTAACCTTAGCGTCTAAATTGTCTTCAACACACTTTTG
AGATTTTTCCAACATTTGTGTTGAATAGAAATAAGTAATACCAGAAACAATAAAAATCAAAAATACTGAA
ATTAAAAAATATTTTCTAAAACTAAACTTTCTATCTTGCATGTTAATTTCCTTAAATCTAACTTAATTAT
ATATTAAACACCCTGCTTTCACCATTATCAAGTGTAATACCTATCAAATTTTCACCACCCTCAGAAACAT
ATGCATTATGGGTTATTACTAAGAGTTGGAACTTTTTACCCAATTCTCTTAAAAGTAAAGAAAGTTTTTT
GCTATTTTCAAAATCAAGAGCTGCATCTATTTCATCAAGCATGCAAAAACAAGCAGGAGAATAATAATAA
AGTGCAAATAAAAAAGCCATACTAACCAAAGTACTCTCGCCCCCTGAAAGCATGTTATTGTTTTTGACAA
ACTTGTTTGAAAAATTTATTCTAATCTCAACATTATCGGTATTTTCATTATAAAAAAGACTAGCGGTTCC
TTTAAAAATTTTTTTAAAAAAGAAAGAAAAATTTTTATTAATCTCATCAAATGATTCTCTAAATTTTTTA
TAAATCTCATTTTTTATTTTTTTTTGAAGCTTTTGTAATGAATATTTTGAAAGCTTTAAATCTTCTACTT
GTAAACTTACTTTTTCAAAACGCTCCTTAGTTTCATCAAACTCTTTATCAATATTGAAAAATACATAATC
ACCCAGCTTGATTGCATCTATCTCTTTGCGCAACAACTCTCTGGTTGCAAGATCTTCTTCCAATTCAAAT
TTATCAGACATTTCATTAGAAACATTGAAATTTTCTATTTCGCTCTTAATGCTTACATTAGAATTTAAAA
GAAATTCGTATTCTGTCTGTTTTTTTATATATTCATAATAATTAGTTTTTTTAAAATCATTCAAAAAAAC
TAAGGAATTAAAATCTTTCTCCTTAAAAGACTCACTACTGAATTTTGAAGCACCAATAAGATTGCTTAAA
TTAAGCTGAATATCGCTTTTTTCTAAATTTAAATTTTCAAGCTTTAAATATAAGTCTTTAAGCTCTTCAT
CAAGGCTATTCTTAGATTCAAATAAAAATTCTAAATTACCATCTATAAGTTTAATTTCATCCAAATTTTT
AAACTTAGAAAGCTCTATATACTCAAGCTCACCCAATACATCATTTAATTGAAGAGTCTTTTCTTCGATT
AATCTCTCGATATTTGTTATCTCTTTAGCAAGATTTGATTTTAAAGCATTTTTTTCAAGCAAAAATTTTT
TCAAATTAACATTTTGATCAAAAATAGGTTCAATTTTATCCCTCAATAAAGCCAAAAGATTCTCATCTTT
GCTTATATACTTGATTAAATTTACCCTAATCTCTTTAATATATTTTATACTCAATGATTCTTCAAAAAGT
TTAAGAGAGTCTAATATATGCTCTTTTAATAAAACAAACTCTTCTGATTTGGCACTCCTTAATACAGACA
AAATTAGATCAACAAGTTCAAAAAAACTTTTAGTATACCTATTAATCTCGTCACTTAAAGAAAAAAAATC
ATTTTTCTTTTCTTTAAGCAAACTATTTAATTGATATAAATTATTATTTATAGAATTCTTTTTCTCTTCA
GACTCAGATTTGCTCTTGACAAACTTATCTTCCAAATTCATCTTTAACGTCTTTTCTTGCTCTAATTTTT
GAATTTTAATCTCTAGCCCAAGAATTTTAGACTTCATAAGCTCAAGATCTTTTTCTAATTCTTGAATATT
ATTAATAACATTTTTTTCTCTAAATGAATAAAATTCTAACTTTTCTTTAAAACCAGAAGACAAAAATTTA
CTCAAACCGTCTAAATTTAATTCGCTCTTCAAGACATTAAGATCAAAATTAATATTGAAAAGCTTTTTTA
ACGTTATTGTTTTTTCTAAAGCTTCTAATTTTTGACTTAAATCTTGATGTTTTTTTCTCAAAAGGAAAAC
ATTTTTTATGTTATCGTACTTTTGCCTTAAATTTTCTTGCAGAGACAACAAAGATGATAAATTTTGACTA
GATTGCTTAAAATTTTTCAAGGCCTCTTCTTCTTCCATTTTTAAAATATCTATTCCGCTTGCTTGTTCAA
TCAAAGATTTGAGATTTACATTTCTTTCCAAAGAAATGTCCTCAACCCTACCTTGAGTTATAAACATATA
AGGCGATTTTTTAAACTTAAAACTGTTCAAAAGTCTATTATAATCTTGAAAATTCAAAATTTTATTATTA
AAATAATATTCACTTGAACCATCCTTATAAAGACGCCTGCGAATATAAAAATCTTCATTAAATTCCTTTA
AAGTCGATTTTTCAGAGTTAATGTTGCTAAAAAAAAGAGTTATTTCGGCAAAATTTGATTTTCCTGATTT
TGAAACAGAAATTAAATCAGAAATATCTTCAACCCTTAAAAATTTTAAATTATCTTCTCCCATACAAAAA
CGTACAGCATCAATAAGATTGCTCTTCCCACATCCATTAGGCCCCACAATAAAACTTAAATTTTCACCTA
TTTCAAACTCTTGTCTATTTAGAAAAGATTTAAACCCTAAAAGCACTATTTTTTTTAAAACCAAACTAAC
TCCCAATTAAAATTAAAAACCAATTACTGATAAATCTACAATTTCATATTATAATAAATAAAAATATTTT
AAAAAAAGGTCAATTATGATTTGCGGAATAGATGAAGTCGGAAGGGGTTGTATTTTTGGACCTATTCTAA
GTGCTGCTGTGGTTTTCAAAAAAAAGCCCAGCTTTATAAAAGAATTGGATGATTCTAAAAAACTAAAAAA
AGAAAAAAGAGAGTACCTATCCTCATTAATACTTGAAAACTCATATTATGCATTTGCTGAAATTTCAAAT
ATAACAATAGAAAAAATAAATATTCACAACGCATCCCTTCTTGCAATGCAAACTGCATACGAAAACCTAA
AATTAAATTGCAGCTTAGTACTTGTAGATGGCAAATTTGTACCCAAAATAACAGCAAAAAATGTTAAAGC
AATAATTAAAGGAGATTCAATAATAGATGAAATAAAAGCTGCTTCAATTATTGCTAAAGTTAAAAGAGAC
AAACTAATGGATAAATATGATAAAATTTACCCATTGTATTTACTCAAAAAAAATAAAGGATACCCCACAA
AAGAACATAAAAACGCAATAAAGAAATATGGGGTCTTAAGCCTTCATAGAAAAAATTTTAAACTAATTTA
AAAAATAAAAATAATAAAATTTAATAATCCTTCTTTTTAAATCGCCCGCCTGATAAATGAGATTTCTTAT
CAAATCTAGAATCGTCTAATTTAGATCTCTCCCCATATTCACCATACCCTTTATTATGCCTTGCAGAAGA
GCCAACGGACCCCGTAGATACTTTCTGCTTAATAACCGCTATTGCCTTAAGCAAATTGGATTCAAACTCA
TTTATATTCTCTTCATATACAAAAATAGAATGTCTTTCAAAATCTCCACTTGGACTTCTTTTGCTCTCTA
CAATATTTAAAAAATAATCTCCTTTTCTATTTTCCTTGACATTAAAAAAATAAGTTCTCTCAGACTCTGT
AAATAGTTTTTCAGAGTATACTTCCCCTCTCTCTCCCATCAATTTCCTCCACACAAGTTTTTGTACTTGA
CTACATTTAAGCTAAATTAATTGTACTTATTTAAAAAAAAAATTGCTAGCTAAAAATAACATTACAATAA
ATCTTATTGACATAAATTGATTTTTTTTATATAAGTAAATTATTGTATTGCGTCCTTCGTATAATGGCTA
TTACCTTAGCCTTCCAAGCTAATGATGTCGGTTCGATTCCGATAGGACGCTTAAAATAATGACAACAAAT
TTTCTAAGCTTAGCAATGCTTGTTGGGAATAAGAATTATGTTTAAAGGATAAAAAAAAGAATAAAATAAA
TGGAGATGGCGGGAATTGAACCCGCGTCCTAAAAATAATACTATAAGCTTCTACAAGCTTATCTAGTATT
TTATTAAGCAATATGGTTTGGAAATACTAGCAAACCACCAAATTGCTCTCAAGTATAAAAGTCCCTAAAA
ATCAACTTGAAAACATTTTTAAGCAAGCTTTGATGTCGAAAAGAGTATAAGTGAACCTCAAAGCCAAATT
CAACAAAACCCTCTGCTAACTTAAGCAGCCATTACAAGATTTGAGCTTGTAAAGTTATTATTTTTTGCAT
TTATTTTAGAAGTTTTAAGAGATTCCCTCTGCCTGCAACTTACAATATTAACATTTTCAGTCAAATCCAA
AACATCCCCTCATATAAAGGTTATTATAGCATAATTTTAAGAAAACAACAATACTTACCGCCTTATTTGA
AAAAACTAAGCTAAAATTTTATAATAGTAAATCAAATATCAGTAAAAGGTAATTTTATGTTTAATGAATT
TTTATGGTTTGGCGTGCTATTTACCACTTATTCATTTTTGATTATTGTATCCATTTTTTTTAAAAAAAAC
GGATTATTTGCATGGGTTGCAGTAGCAATTATTATAGCAAACATTCAAGTTTTAAAACAAATTACAATAT
TTGGAATTAATGCTACATTGGGCAACATTATTTATACATCATCATACATTGCAACAGACATGCTCTCAGA
ATTTTATGGAGAAAAAACTTCAAAAAAAGCCGTTTATATTGGATTTATCAGCTTTATTATCTTTGCAGTA
TTAACAAATGCGCAAATTCACTTTATGTCAAATAGGACTCAAGAAAATTTTAAAAGTTTAGGAAACATTT
TCTCTTCAATGCCAGCTTTACTACTAGCCTCTCTTGTTGCATACCTAATATCCCAATTAAACGATGTTTA
TCTATATCAGCTTATTAAAAAAAAATTTCCTAGGTTTTTATTTTTCAGAACCAATGGATCAACATTAATA
AGTGGCTTAATAGATACAACAATTTTTGTAGGCATAGCAACATATTTCAAAGTATTTCCAAAACAAGCTT
TCCTAAATATAGTAATTTTCACATACGTAATTAAAGCTGTAGCAGGTGTCTTGGGAACGCCTTTCATATA
TTTTGCAAAATATATAAAACTTGAAAAATGAAAAAGTTATTTGCAAGAATAAAAAACTTTATCTAAGATA
ATCAATCTGCTACAATTAAATGTTATGAATAAGGATATGTTTGATTTAAGCTTGTGGACAGGAATGTTTC
TATTTATATATACAGCATTGGGAATTCTTTACCGATTTTTTGGAAAATCTGGGCTTTTTTGTTTCAATGC
AATTATTTCAACAATGTCAAACATTATAATATTAAGAAATTTAAAAATATTTGGAATGTCCTTAAATTTA
TCAGGCATTACCTTTTTATCAGCAGCATTCTCTTTAAACTTAATGGTAGAAAAATACAGCAAAAAAGAAG
CAACAAAATCCGTGGTATTGAGTCTTTTGCTAAACATAACTTTTACAATTATGCTTTATTTTACGATACT
ATTCAATCATAATAAATTAGACACCGCAGATATTCATCTTAAAATACTGTTTAATAACTCTACATACATT
TTAACAATATTAATTGGAACGTATGTGTTTTTTCTATCCCAATATACAAACATCTTACTATATAATTATT
TAAAGCAAATAAAAATAAAATCTTTATGGATCATTCATCCTCTATCAAGACTAATTTCTGGATATCTGGC
TAATTTTCTAGTTTCAATATCTATAAATACAATACTTAAATTCTACCCTGAAACAAAAAATATCGAACTT
ACAAAAGGCTCTCTAATTATTACATTAATAATAATTGCAATCGATACCATTTTTTACCTATTTATAAATT
CTTGGAAAAAAATAAAAGAAGCTTAAGAATTAATAAGATTCTCAATAAATTGATAATTTTTAACAACTTG
TCTATAATATTTTAATCTCAAATTTGATTTCTCAGCTTCATTTAGCAAGTAATCAATACTACTTTTTCTT
AAGCGCATCAATAAAGAATACATAACTATTGCAACAGCTACAGAAATATTATAACTTTGAGTAAACCCAT
ACATAGGTATTTTTACATATAAATCAGCAGCTCCCAATACCTCTGCACTAAGCCCTGTTAATTCAGTCCC
AAAAAATATCGCCATTTTATTGTTAATTGTCAAATTTTCAAGATTTATTGATTTGGGATTCAAAGATGTG
GCCACTATACTATATCCATCAGATTTCAACCTATCAATTGCAAACTTAGCATTTTTATACTTATTTAAAT
TTATCCATTGTGAAGATCCTAAAGTAACATCTGGATTTAAAGTATGCTTATTCTTTTTTTCAATGACATG
AACATCACTAAGTCCTAAAATTTCGCCTGTTCTAATAGTAGCACTTGCATTTTGAGACTGAAAAATGTCT
TCTAGAACAAATGTTAAATAATTGGTACGAAGATTTAATACTTTCTCAATCCTAGCTTTTTTTTCATCTG
TAATAAATTTAGACAAAACACCTATTCTTTTTAATACATCATCATCCATAATAAAAATTAAATTTCAAAA
ATAACAAATCAGTCCTTTAATATATTTCAAATTGCAAACTATTTCTTATATAATACAAAAATGAAAGTAA
AAATTGAAGAATCTTGGAAAGAAGTTTTAAACAATGAATTTAACAAAGAGTACTTTAAAAAGCTCGTGAA
ATTTATTAAACATGAATATAAAACAAAAAATGGAAAAATATTTCCTCCCCCAAAACTCATATTCAATGCT
TTTAATTCTTTACCATTTAAAGACATAAAAGTGGTAATAATTGGACAAGATCCATACCATGGAAAAAACC
AAGCAAATGGACTTGCTTTTTCTGTAGATTCAAAAATTAAAATTCCACCATCTTTGCAGAACATATTTAA
AGAAATAGAAAAAAGCTTAAAAATAAAAACCATCCCAAACGGAGATTTAAAAAGATGGGCAATTCAAGGT
GTATTTCTAATAAATACAATTTTAACAGTCGAAGAAGGCAAACCTTCTTCTCACAAAGCTATTGGGTGGG
AAATTTTTACAGATGAAGTAATAAAAATAATCTCTAAAAATTTGAAAAACATTGTGTTTATGCTTTGGGG
CAATTTAGCAAGAAGTAAAAAAGGGCTAATTGACCCAACAAAGCATCTAATTCTTGAAACAAGTCACCCA
TCTCCATATTCAGCAAACAATGGATTTTTAGGATCAAATCATTTTAGCAGTGCTTTAGATTATTTAAAAA
AACACAATAAAAACATAATAAACTTTCAATAAAATTAATAAATTTAATAATGGTTATGATTTAAAATTCC
TTTATGTAAAAAACTCTGAGTAAATACTACTCATAGTATACACAACAGTAACCAATTTAAATTATTTTTC
TTTCAAATTGTTTTCTTTAATTTCATTAATATTAGCATCTGATTCACTATTCTCATCATCCCAGAAAGTT
GAACTATTCTTGTTTTCAGTCTTTATGTCATTTAGAAAGCTATCATCTGCTCTTCTGGTGTTTAGAAAAG
ATAACAAAACTACAAAGATAAAAAAGAGTGCTATAAAAAATCCAGTAATTTTTACAGCAACACTTGAAGA
CTTTGCCCCAAAAATAGAAGAACTACCACCCCCAAAAACACCACCTATTCCATCACCCTGCTCATCTTGA
ATTAAAACTAAAAGGATAATAAAAATCGAAACAATAACAAAAATTATAAAAATAAAAAATCTAACTAAAT
CCAAAACAAACCTCTTCAACTAAAGAACATTGTTAATTATAGATAAAAAAGATTCGGCCTTTAAAGATGC
TCCACCTATTAGCGCACCATCAATATTAGGCTCATTCATAAGCTCTTTTACATTGTTTGAATTAACAGAG
CCTCCATACTGAATTATAATATTGTCTGAAGCTGACTTTGAATAAAGCTTCGTAATCTCAAGCCTAATTG
CCTTATGAACCTCTTCTGCCTCTTCTTTAGTTGCGGTTTTACCCGTTCCAATTGCCCAAACAGGTTCGTA
AGCTAAAATTATCCTTTGAATATCTGATTCAGAAACACAATTTAACCCCTTTTTAACCTGATTTAAAACA
ACCTCTAAAGTTTTTCCAGAATCTCTTTCATCAAGAGTTTCTCCAACACAAAGAATTAAGTATTTGAAAG
GATGCTTAAGTCCTGCAAGAATCTTTTTATTTATTATTTCATCTGTTTCTGCTAAATACAACCTACATTC
AGAATGACCAAGTATAACATATTCTACTCCAAATTCTAAAAGCATTGAAGGTGAAATTTCACTTGTCCTT
GCTCCACTTTCCATATAAGACATATTTTGAGCACCAAGGAGAATGTTACTACCCTTAATACATTCTGAAA
CCTTAGATAAAGCCGTAAATGGGGGAGTTATCATTATTACAACATCATCTTTTAAGGTCTTAACCTCAGT
TGCAATTTTTTTTGCAACAATAGAAGCTTCTGCACTTGTATAATGCATTTTCCAATTTCCCGCTAAAAAT
GTTTTTCTCATTTTAATTCTCCAAAACCTTAATACCCGGCAAAATTCTCCCTTCAAGATATTCAAGCGAT
GCACCACCGCCCGTTGAAACATGAGTAATCTTATCAGATAAATTAAATTTATTAACAGCTGCAACAGAAT
CTCCACCACCAACAACGGTTAAACCTGAGCAAGATGCTACCATTTCGGCAACCTTAGCAGTCCCTTTTGA
AAATGAATCAAATTCAAATACACCAAGAGGACCATTCCAAATTATAGTTTTGGCAGTTTTCACAACATTT
TCAATTTCTTTTAAAGTATTAGCTCCAATATCCATGCCAATCTTGTTTTCAGGAATATTAAAGGAGTCAA
TATACTCAGGAATTGAATTTTTGTTAAAATCATCAGCTACAATATGATCAAGTGGTAAAATTACTTTAAC
GCCCAGCTCTTTTGCTTTCTTTAAAAAAGAAGATGCTATACCAATATATTCGTCCTCTAAAAGAGATTTG
CCTATAGAATATCCTTCGGAATGCAAAAAAGTATAAGCCATTCCACCGCCAATCACAACTACATTAGACT
TTGACAAAAGTGATTCTAGTACCGCAATCTTTGAAGAAACCTTAGAACCACCAATAATTGAAACAAATGG
CCTTTCGGGATTTTTTAATATTCCACCAAGAAATTTATCTTCTTTTTCCATTAAAAATCCACCAACAGAC
GGCAAATAATCAGCAACTCCCACAGTTGAAGCATGAGCTCTATGAGCTGCGCCAAAAGCATCATTTACAA
AAACATCTCCATTTTCAGAAAGTTTTTTTGCAAAATTTTTATCGTTTTTCTCTTCTTCTGCATAAAACCT
TACATTTTCAAGCAATACAACATCCCCATCCTTCATTTGCAAGGTACTATTTACAACCTCACTTCCAATA
CAATCAGAAAGCATCTTGACATCTTGGCCTAAAAGCTCTGACAACCTATTGGCAACCGGCTTAAGAGAAT
ATTTAGGATTTTTCTTTCCATCTGGTCTACCCAAATGACTTACAAGCACAATCCTAGCTCCTCTTTCTTT
TAGATACTCTATTGTAGACAATGCTGCCCTAATTCTAGTATCATCGCTAATGCTCCCCTCTTTTAGGGGA
ACATTAAAATCACATCTTACTAAAGCTCGCTTGCCCGCAAAGCTACTAAAGTCTTTTACTGTTTTTATTG
ACATTTTATTACCTTAAGCTTACTTATTTTACCAATTTTTGAGCAAGATCAACCACTCTTGTAGAATATC
CAAACTCATTGTCATACCATGACAATATCTTTGCAAATCCATTTTCAAGAACCATTGTCTCAAGACCATC
AACAATAGAAGAATGAGAATTCCCCTTTATATCTGAAGATACAATTGGATCTTCCGTGTACCCCAAAATA
CCTTTAAGCTCAGGCGTTTCTGATGCCTTCCTGAGCACAGAATTAATCTCTTCTTTTGTAACATCCTTTT
TCTTAAGTTGAACTGTAAGGTCAACTATTGAACCTGTTGGCACAGGCACCCTCATTGAAGTACCATTCAA
CTTACCCTTAAGTTCGGGCAAAACAAGTCCAACTGCTTTTGCAGCACCGGTTGAAGTTGGAATAATAGAA
AGTGCAGCAGCTCTTGCCCGTCTAAGATCAGAATGAGGAAGATCCAAAATTCTTTGATCATTAGTATAAG
CATGAACTGTTGTCATAAGTCCTTGTTCAATTCCAAATGATTCATGAAGTACTTTTGCAAGAGGAGCCAA
GCAATTGGTTGTACATGAAGCATTTGACACAGCCTTTAAATCAGAATTAATATCGTGATCATTTACACCA
AGAACTATTGTTTTAATCTCGTCTTTAGCAGGAACTGTTAAAATAACTTTCTTAGCCCCAGCATGATTCA
CATGATCAAGATATCCCCCTTTATCACTAGTTGCTGATGAAAAAACACCTGTTGACTCAATTACAACATC
AATTCCAAGCTTTGCCCAAGGAAGATTTTTTGGGTCTCTCTCAGCAATAATTTTTATTTCTCTTCCATCC
ACAACAATGGCACCATCTCTTGACTCAACTTTTTTATTATATACTCCAAAAGTCGAATCATACTTTAAAA
GATGTGCAAGAGTTTTAGGATCTGTTAAATCATTTATTGCGACAATATCAATTCCTCTTTCAAAAGCAAT
CTTAAAAACATTTCTACCAATACGCCCAAAGCCATTAATAGCCAATTTCATACAAAATCCTCCAATTTTT
TGATTTTATTCTTACTAGAATTATTAAATCACAAATTAACAACAAGTGTCAAACTATCTTTTTATAAGCA
CAGTGGCTCCTTCTTGAACATAATCCTTTAAAAAGGTAGAAGATTTTACAATGCCTCTAGAAATATAATC
ACTTATATCCTCAATTAAAATCTCGCCTAAAATATCTGATTTTTTGTAAACAATAAAACCAGAATCTCTA
GTATCACTGTTTAAAGCACCTTCTTTAAGAATCAAAAAAACATCGCCTTTTACAACACCGTTTACTTGGC
CAAGATTAATAAGAGCATCGTCATTTTTAATTTGAAGAATCTTTCCTTTTTTGGGCAAATAATCATGAAA
ATCTTTTGAAAGAGAATTTAAAGCATTGCTTAAATAATTAACACCTCCCACATCATAAGAGAAAGAAACA
AGCTTAATCCCTGTTTTACCTGAAAAAATATTCACTACCAAGGTAGCTGTATTTTTCAAAATATCTGCCT
TAAAATCAAAAATTAAAAATAAATCCAAATTATTATTTCTTGAATAAGAAAACCCTTCAGAAAAATTATT
AATCAGATAGTCTCTATTTTTATTGTAATCAAAATTATAGTTAACTATTTCCATATTTAAATTACGCTCA
AGCACCCTTTCAGCGTATCTCAATATCAAATCATTTGCCCCAAAAAACTTATTCTCACTTTGAGTAAAAA
TAGCCATTTTATAAACCACTCTGTCATCGTAAAGCTTATTAAAATCAGCAATGCTTTTGTATCCATATTT
ATAAAATAAAGACTTTCTAACATCAAAAGACACAACATCGTAAAAATCTAAAATTCTAGAATCAGTAGAA
TTTCTTTGTTTTGCTAAATAAAAAAGCTGCTCATATGCCATAATATCTAAATTCATAAGCTTGTATATTT
TTGAAAGCAAAAACCTAGCACTATCATTATCAGGCCAAATATCAACAGCATTTTTTGCATTAAACAATGC
TTTGTTTAAATTTAAAGATTTAAAAGCTTTAAGCCCCTCATTTTCATAATGCTTAGAAATTCTAGCATTG
GAATTATTTTTCAAAAAATTTCTAAAATTAGATGCAAAAAAACTCTCCTCAAGAGCAATATTATAAAATT
CTAAATCTTTTTTGAGATTTTTAGCTCGCTCTAAATTTAAAATAGCCTTTTCAATATCTCCAAATCTTAA
GTAAGAATACCCCAATAAATAATAAAGCTCATCAGAATCTTTATTAACTAAAATAGCTTTCTGCAATGCT
TCTATTGCATCCTCATATTTAAATTCATGCAAATAAACAAGCGCAAGCAATCGATACGCATCAACAACTC
CAAAATCTTTGTAAGAGCTTTCAATTAAAGCCAAATAATTTAAAGCATACTTTTCAGCAAGCCCCAAATT
ATTAATACTAATATAAAATTCAGCGACTCTTTTATGAAAATCTGGAAAAGATAAAAAATTTACCCTGACT
TTATTTATCAAATGTCTAATCTTGTCATGCATTCCTAGCCTTTGATAAATGTCAATAAGATGCTCAAAAG
CACTATAATTATTTTGACTATAATCAAGAATAGATAAATAATAATTAGCAGCAGCTATAAATAATCCATT
TTTTTCAAAAATTGAAGCAAGTCCAACCAAAGCATCAATATTATTCCTTTGTTTGACTAAAACCTCAGAA
TAGATTTTTTTTGCTTGATCAATTTTATCGTTTTTTAACAATATATTTGCATAAAGAATTTTATATTCAG
TGTCTTCATTGGACATTTTAGAGGCTTTCTCTATGAAAAATTGTGCTTGAGTATATATCTTAAGGGAATA
GTAAATTGATGCAATAAATTTATAAGCTTCATAATAATTGGGATTAATTTTTATAGCCTCAACAAGCTCA
TCAATAGCATCATAATACCTTTTAGATAAATAATACTCATTAGCCCTTTGATAATGTCCTAATGCTGTAG
TATCACTTCCTAATAGAACACTAAAATTAAAAAGGAATAACATTAAAAACCAATTAAAATTCATAAACCT
TCCTTCTCGGAAATCTTTATCACCTTAATATTTCTTTGATGCATATTTTTAATCGAAAAAACCAAATTGT
TATATTCCACCTTTTCATTTTTCAAAGGAATCCTCCCAAAAAGATCATAAACGAAACCGCCAAGAGTATC
AAAGTCTCCATTTGGCAAATTTAAATTAAGTTTCTCATTTAAATCCTCTATTAAAATTCTTGCATCACAA
AGATAAGATCCATCATCAAGACGAACTATTTCATCAAGCTCATTGTCAAATTCATCTTGAATGTCACCTA
CTATCTCTTCAAGAATATCTTCAAGAGTTACAAGCCCCGAAACCCCACCATACTCATCAACCACAATTGC
AATATGAACATGATTTTCTTGAAATTCTTTTAAAAGAGAGTCTGTTTTTTTGCTTTCGGGGACAAACATG
ACCTTTCGCATAATATCTTTTAAGTCTATTTCGTAGAAATCTTTTTTACACATATGTAATAGTATGTCTC
TTGTATGAATTATCCCAACAATATTGTCAATGGTACCATGATACACAGGAAATCTTGAATGACTGCTAGA
TGTTACAACTTTTAAAAGCTCGTCCTTGCTCTTAGCATAATCAACAAATATAACTCCTATCCTAGGAATC
ATAATCTCTTTTACAACAGTCTCTTTAAGCGCATTGAAGTTTTTTATCAAAGAAGTTTCAATATTCGACT
TATCTTCAAGATCATTTTCTGGGCTTCCTTTTTTCTTCTTTTTGTTTTTAAAATTAAAAAATCCCAACAT
CTAAAATACCCTTTTATTTTCTTTTAAGATATTTTCTTGAAGAATCAACATACCTTCCTTTTGAAAATCA
TTAGTTTCATGTTTATATCCCATTAAATGCAAAATCCCATGAATAGTAACACGTTGAAGTTCTTCATAAA
TTTCAACATTAAACTCTTGAGCGCTGAATTTTAAATATTCAAAAGATATTACAAGATCTCCTTGTATTTT
ATAATTTATGCCATCAACCAAATCTTCGTTAAGCTCATTATGTTCATTATAATTAAAAGAAAGAACATCA
GTTGGCTCGTTCTTGTTTCTAAATTTATTATTCAATTCTTGTATATAAGCATTATCACAAAGAATAACTG
AAAGTTCAAAATCGCTAATGGAAAGAGCATTCAAAACAGATACAACAAAATCATAAAAAACATTAAGATG
TTCAAATTTAATATTTTCTACCAATAAATTCAAATCAGATTTGGACAAATTAAATATACCCTAAAATAAT
CCACATATAACTTACAAGTATGATTAATTGCTATAGCAATTAAATTATTTTATTTTGCAAACTAAAAACC
AAAAAAATCCTTAATTATGTTTTCAAAAGCATCTTCTTGCAAAAAGCCAACAGAAACCTTTGGCTTGCCA
TCAACAGGAATAAAAAGAATAGTTGGAAGACTTTGTACTCCAATCGCAGAAGAAATATCTTGTTCCTTAT
CTGTATCTACTTTGTAAAAATCAATGCTATTCTCGTACTTTTTAGAAAGTTTTTCAAAAATCGGAGAAAG
CATTTTACATGGACCACACCAATTAGCATAAAAATCAATTATTGCGGGTCTATCACCTCTAAAACTCCAC
TCTTTATCATTTTTATAATCAAAAACTTTAACAACAAAATCTTCTTCGGTTAAAGAAATAGCCATATATT
TTACATGCCCCCCTATCGACTTAAAATTATATCACAAATACAATATTAATAATAAGGAATTATAAGAAAT
GAATCTAATGTTAATAACTTTTAATGAATTTAAAACAGGAATTTCACTCAATGATACTAGGGCAGAACAT
CTTGTTAAAATCTTAAAATTAAAAGATAACGACAAATTTAAATTTGGTATTCTTGGAGAAAAAAACATTT
ACCACTGCATTTACAAAAAAGATAAAAAACTATTTTTCAAGAAAATCTTTAAAGTAGGTGAATCTAATAA
ACTTAAAAAATTATATGTGCTAATTGGAATGATAAGACCAATTGTTGCCAAAAGAATCATAAAAGAACTT
GCTAGCATTGGAACATACAAAATAATTTTTTTTAACACTGAGCTTACTGAAAAATCATATTTAAATTCTA
AAATCTTTAAAAACAATGATTGCGAAAAACATTTAATAGCCGGAGCAATGCAAGGAAAAATAACATACTT
ACCAAAAATAAAAATTATAAAAAATTTGAAAGAAAGCCTTAAATATATTCAACAAGAAAATTTTGAAATA
AAAATATTGCTTGAAAAAAATAGTGAAAAAAATTTAATTGATATAGAACAAATAAACAATGCGGTCATTA
TTGTGGGACCTGAAAGAGGATTTACAGAAAAAGAAAAACAATTAATAGCACAATATAATTTTTCCCCTTA
CAGCATATCCACAAACACCCTGAGAACAGAAACAGCCACAATTGCTGCATCTATTATTACAGCATCAAAA
CTAATTAATATGTGATTTTATATTAAAAATTTTTTTATCATTTTAAATCAATATGTTTTTGAGCACAATT
AATTTATAACTGTTTGATTAATCAGCTTATCATAAATATAAAGCTCAATCATAGAACCTTTATTAACCTC
ATAGGGCAACTTAATAAGTCCTCCCTTTGACTTAAAGGAATAAATCAAAGAATTTTTACCATCCACGCCT
TTTAACCTAACAGATATATCGACATAAGATGGATGTTGTCTTAATTTATAAGTCAAAATTCCAAAAACAA
TTTTATTGTCAACCTTGGGCTTTGCAATAGTAATTAAAATTTTATCTGATTCATTTATTTTAGTTCCAGG
CGGAATAGACTGAGAAATAATATTTCCAAAATCGCCGATATTTGCCAAATCAATGTCAAAGTTAATGCTA
TCGCTTAAAAGAGAAGCAATTGCATCTTTATAATAAATTCCAACATAATTTTTAACATGTTTGTCCAAAT
GATCTTTACCCTTACTAATTAAAAATTGAAGATCCGTTAAACTTGATATTTGACTACCCGGTGATGGATT
TTGACTAATTATTATTCCTTTTGGCAATTCGCTTTCAACCTCAAGAGGTTGAACAATATGGTAAAGTAAT
TTAGAATTATCAAAAGAATTGGCCTTTAAATTAATAATAACATCGTCAATGTTTTTACCAATAAAACTAT
CAACTCTGTTTATTATAGCCCCTTTGCTAATGAAAATTATAACCTTATTGCCATGTCTTAAAACAGTTCC
TGGTTTTGGACCCTGATCTATTACTTTCCCTTTATCAAGAGCACTTGAAGAAAATTTAAATTCAATGTGC
GGAATCAACTCTTTTCTCTGCAATTCAAGAACAGCATCCTCAATAGCAAGAGAATAAAGATTTGGAACGA
CTGTAATCTCATTATTTTCTAAAACCATAAAGAAAATTGCAAAAGAAACAATTAAAGATCCAAAAATAAC
TAAAAGCAATGCCTTAATTGTGGTTTTGGGCAAAATCAACATTTCATTATTGCAATTTTTGTCACTCTGA
GACAGATCTAATTTATTTTTAAACAATTCCCCTTCATTAGAAAATTTATTTTCTAGATTGTCATTATTAT
TAAAACTAATATATCCCCCCCTATTCTATTGAAGAAAACACTTGCCCTATTAGCTGCCTACTTCCATTAT
AAAAGGACTTAAAATCCAAAACCTTTCTTCCAGGTCTTTGAACTTCTAAAAGCAAAAGAATCCCTTTCCC
GGTATTAACAAATAATCCTTTTTCAGGATTAAAATCAACAATTTCTCCTATTTTTCTCTCCTTATATAAA
TCTACCTCCAAAAAATCGGCGCGATGAAAAATAATGTCGTTATAATCAAGCCTAACTCTTACAAGTGGCC
AAGGATTGCACGCATTAATTTTATTTTTAATCTCAAATGCACTTAAATTAAAATCTATAAATCCAGATTC
TTTTTTTAAAAAAGAACAAAAAGTAGCTTCGCTTGATTTTTGAGGAATTCCCAAAAAACCCTTGCTAATT
TTTTCCAAAGCTTCTAGAACAAGGCTTGGACTAAGGCTTGATACAAGTTTTGAAATATCATGACTTGTAT
CATAAGATCTTATTTTAAAATTTTTTTGCACTAAAATATTGCCACTATCCATTTCTAAAGCCATACTCTG
AATAGTAACACCGCTAACACAATCACCATTTAAAATTGCAGATTGAATCGGAGAAACGCCTCTATATTTG
GGTAAAAGAGAAGGATGAACATTAATACATCCCTTTGGGAAAAGATCTAAAAATTCTTTTTTAAAAATCT
TGCCATAAGAAAAAACTAACATTAAATCTGGATTCAAATCTCTAACTAAATTTAATACATTATCATCAAG
AATCAAAGGATCAAGAACTTTAATATTCCTAGCAATAGCCTCTGACTTTATTACATTTTGACTTAACTTT
TGTCCTCTACCCTTGGGTCTATCAGGCAAAGTCAAAACTCCCACCACTTCATAATGCTTTACAATCTCTT
TGAAAACTTCTAAAGCAATAGAAGAAGAGCTTACAAAAAATATTTTCATTTTGCCTTAAGCCCCCTTTCT
CTCATATAAGGCTTTAGTAATTTATTTTTTAACTTTTCTTCGTAATAATCAATAAAAAGAACTCCATTTA
AATGGTCCATTTCGTGCTGAATAATTCTTGCCAAAAAATCAGAATTTTCTATAGTAAAAGATTTTCCATT
CTCATCATGAAAATTTATTACAACAGCTTTAGGCCTCATTAAATCATAATAAACTCCTGGTATACTCAAA
CACCCCTCTTTGTAAGAACTAAACTCATAAGAAGTCTCTATGATTGAAGGATTGATAAAAACCAAAGGCC
TTGCCATTTTATTCTCTCTAACTACAAAAAGCGCCAAATCAAGGCCTACTTGGGGAGCAGCAAGCCCAAC
TCCACCGCTAATATCCATCAATTCTATCATCTTTTTAGCATAATCTCTAATCTTATCGTCAATATTCTCG
ATTTGCTTTGTCTTAACACGAAGCAAATCATTAGGATAAAATACCATTTCCATAAAAACCCATCCCCCTT
TCAAACAAAAAAGACACTTATTTTATTTTTCCAAAAAGCTTCCATTCTTCATTTCCCAATAATGAAAAAT
AAATATTACCAATCCTAGACTTAGGAATAGCATAAAGCTTGTTTTCATTAATATCTTTAAAAACTAAAAA
TTCTTTAAGATCTGTATCAAAAAGAACAAGCTTTCTGTCTTTACCATTAAACTTTAATCGCCAATCACCT
TTTAATGTTTTGTAAAAAAAGGTTCTCTCATCAGCAGTATTAATTTCATAATCTTTTTGCTTTTTTAAAA
CACTTGTTGATTTTATAGCTCCCATAACATAGTTTAAAAAATCCTTATCAAATTGAACACTGCTCAAAAC
AGCTCCCACATAAGCTGCCTTTATTTGCTCATTCTTAGAATCAACAAAAAAAATAGTCGGACTTTTTTGT
AGATTAATTTTATTAAAAATTTCATTATCCTTATCAATAACTAAAAAAACACTTTTTCTAGATACTTTGT
GAATAATTTCACCATTTGTAAAAGAGTTTAAAAAATCTTTTATTAAATTTTCTTTAATATCTCTACCAAC
CAAAATTAAAACATTTTTATTCAATTTTTGAGCTTTTTTAATTGCAACCTCATAAGAACTCTCAAAAATA
ATATCTTCCGGAGGCAAAGAAAACAAATTTGAAAATCCTTGATTTAAAATCATTAAAAATGCAATTATAA
ATCTCATATTTTACTTGTTAGCTTTGCTAAAAATTCCAACTCTCCTTCATTATCAAAGCGCTCTTTTAAT
GTTAAAAATACACATTCATGATAATCATTGATATAATTTAACTCATCTTCTGAGAGCATTTCTTTTACTA
TCAATTCCTTTTCAAAAGGAACAAGGGTTAAATTCTCAAACTCTAAAAAAGCTCCAAAGTCATTTGTAAA
AGCTTGCCTTACAAAAACTAAATTCTCAATTCTTATTCCGTGACTAAATGTTCTATAAAGACCAGGCTCA
ATTGAAACTACCTCAGATCCTTTAAAAAGATAACTAGAATTAGGACTAATAGAAACTGGAAGTTCATGAA
CATTAAGAAAAAACCCAACACCATGCCCAGTGCCATGAATAAAATTCAATTCATTTTTTAAAAGCGGTAA
TCTACAAATTCCATCAAGAAAAGCTCCGGAAGATCCATATGGAAACTTTAAAGAAGAAAGGCCAATGAAA
GCCTTAAGAACCAAAGTATAGTCGCGCTTTTCTTCATCAGAGGCATCACCTATTAAAAAAACTCTTGTAA
CGTCTGTCGTACCAAGTCCAAAATATGAACCCCCAGAATCAATCAAAAGAAGACCATTGGTATTTATTTT
TCTACCTCTTTTGGGCTTATAATGCGGAAGAGCTCCATTTTCTCTAAAACCAACTATTGAGTCAAAGCTA
GAACTAAAAAAATCTTTATTCAATTTTCTAAAATGCAAAAGCATATCAGCAACATCTATTTCATCTAATT
CAGACAATTCAACCTTGCTAAGACTTTTAAATTTACGTAAAAATTTAATCAATGCAATAGCATCAATAAT
ATGCGCTTCTTTCATCTTAAGAAGTTCATAATCGGTTTTTAATGCCTTAAGACTACTTATAATACTCTCT
CCCAAAATGATATTAGTCTCACCAAGAACTTTTAAAACCCTAACATTGGCATAAAATGAAACAAAAAATT
TACCTTCGTGCTTTATTTTGTCCAAAAAACAGTAAAAATTGCTGTAAGACTCTATTTCAAAATTTTCCAT
TTCAAGTGCTTCTTTAACACCCGAATCAAGTTTTTTTRTGTCAACAAAAAGAACATTTTTTCGATTTTTA
TTCCTAGATATTAAAAGAAACGAATAAAATAATGCTGATTCTTCAACATCTGCCCCTCTTAAATTCAGCA
CCCAAGCAATCTCATCAAGAGCAGTAATAACATAAAAATCTGCCAAATTCTTTTCTAAGATCAAATAAAT
AGATTTGATTTTTTCAGCTCTTTTGTTATTCTTCTCAGCATCAGCCAATTCAAATACATGGCTAAACTCA
AGCTGGGGTCTAGATTTCCAAATTAAATCAATTAGATCTTGATTTAAAGCCTTGATATGTGTATTTTTAC
ATTTTTCAGACAACTCTTTATAAAACTTTATACTAATCTCATCTGAATAAATTCCAAGCTTTGATTCTTT
AAGATTCAAATTTATATACGTAAAAATATCAGGAGATCCTTTTACTCCAAGCTTTATTAATGCAATTTCA
GTTCCCTTAAGCTCTTGCTCGGCCTGTAAAAAATACCTACCATCTGTAAAAAGAACAGCTTTTGATAATG
TTATAATTACCGTACCAAAGCTACCAGAAAAACCTGTAATAAACTTACGAGTGCTATATCTTTCATGAGA
ATATTCACTAAAATGAGGATCATAGCCTGCTACCAAATAAGCATCAACCCCATTATCTCTCATATGATCT
CTAAGCAAAGCTAATCTTTTATTAATATCCAAAAAAATCCCCTTTATACAACCTTACTAATATTAGTATA
CCAAATAATTATCAATTTAAAAAAAAAAAATTATTTGATATAATTTAGCTTGAAATTAACTCCTAAAGGA
TAAAACATGAAAAATATTAAAGCGGTTGCCTCTGATCTTGATGGCACTCTTTTACTATCAAAAAGCTATA
TTGGAGCCTTTACAGAACTTGTAATTAAAAAATTAACAAAAGAAAAAAAGAAATTCATAATAGCAACAGG
AAGAAGTAAAAATGAAATCATTCAAATTATAAAAAAAACAGATCAACTGCAAGTTTCATTTTTCATTACA
TTAAACGGAGCAAAAGTTTACAATCAAGAATGGAAATTAATAAAAAGTCATAATTTATCTGCTGAAGTGG
TAAAGAAGATTTTAAATTTAAGAGACGAGAAATTTAGTCACATACCTCATTTTTTACATAAAGCAGATCA
AAACGACGACCAATTAAATATTGACATCAAGACTAAAATTGCAATTGATCAATGTAAAAAATTGCAAAAA
GAATCCAATGTCTTCAGACATGAAATAATCAGCCCAATCAATAAAATTCAAGAAATTAAAGACTTTAACG
AGCTTAAAAATTTTGAAAATGTTGCAAAAATAATACTAGCTGGCGGAGAAGAAAGCCTAATAGAATATGA
AGCAATGATTTTAGAGAAATATAAAGGAGAAATAAATGCATACCTTTCTACCCCAAATTCACTAGAAATT
GTAGATCATAAAGTCTCCAAAGGTAATGCATTAAAAGAAGTTCTTAAAACTATAAATATTAATTTAAGCG
AAACCATAGCTTTTGGAGATGGCTTTAATGATACTGATATGCTAGAAAATGTTAAAAAGGGATTACTAAT
GGGAAATGCAAATTATAGATTAAAAGCAATGCTTCCTTACTTAGAAGTAATAGGAACAAATGATGAAGAA
GCTGTTGCAAACTACATTAATGAGAATGTCTTAGAAGAACCTATTTAGGAGGAATAAATGGAGAAAGATT
TAATAAAATATGCAGAGCTTATAATTTTAAAGGGAATTAATTTGCAAAAAAATCAATGTGTTTTAATTCA
AGGTTCAATCGACAATTATAATTTTTTGAAAATATTAGCAAAAAAAGCTTATGAACACGGGGCTAAGTAT
GTCAAGCTAAACATTAAAGACATTGATATTTTAAAATCAAGACTAAAATTTTCACAAGAAGAAAGCTTGA
AATTTATTCCAAATGCAGAAAAAAGCTTTTTAGAAGAAATGGTTCAAGATAAATGGGCAAGAATAAACGT
CGATGATACAGAAAATTTTGAAGACTTAAAAGAAAGCATTGGTCAAAAAATGTCAATTTATCAAAAAGCC
TTAAATTTGGCAAGCAAAACCTTATCACAAGCAATAATGAGCAACGAAATAGCCTGGTGCGTTGTTTGTG
CACCAGGTCCAAAATGGGCTTCCAAAGTTTTAAATAAAAAAGAAGGAAGTCAAACTTTAGAAGAATTTTT
CAAAATACAAAAAAAAATATTATTACTCGACAGTGAAAATCCAATAGAAAGTTGGGAATCCCATGGAGAA
AAACTTCACAAAAGATGCAAAACATTAAATGAACTTAACCTAGAAAAGGTAATTTTTAAAACCGAAAAAA
CAAACTTGGAAGTATATCTGCTTGAAACTTCCCTATGGACAGGTGGAAGCGAAAAAATCAAAGGAACAGA
AATAGAATTCAATGCCAATATGCCAACAGAAGAGGTTTTTACAACTCCAAACTATAAAAAAACAAAAGGC
ATCGTGTACGCCACCCGCCCTGTAATGGTTCTTGAGACACTAATATATGGAATGTGGTTAAAATTCGAAA
ATGGAAAAGTTGTTGACTTTGGCTGTGATGATGAGAAGCAAAAAGAAATATTAAAATCACACATTGAAAC
CGACATTCAAGCAAAATATATAGGAGAAGTAGCATTAGTTGACAGTAGCTCCCCTATTTATCAAAGCAAT
CTTATTTTTTACAGCACATTATATGATGAGAATGCAAGTTGCCACATAGCACTAGGAGCTGCATATCCAT
CTTGTTTAAGCAATGAAGAAGATTTAAAGACCGATGCCGATAAGCTAACTTACGGATGTAACGTTTCATT
GATACATACAGATTTAATGATTGGAAGCGATGACTTAAATGTCATTGGTGTAGACAAAAATGGAAAAGAG
TACACAATAATAAAAGCTGGTAAATTCGCAATATAAAAGGAGGCTTAATAATGATAAGGGCATTGCTTAC
CAATGATCTTTTTTTGTCTTGTCTTGTATCAGGAATTTCTGCTCAAGTGATTAAATATGGTATCCAAACT
GTAAAAACAAGAAAGTTAAAACTAACTCCAGTACATCTTTTAAAAAAAATTTTTCTAGAAACAGGAGGCA
TGCCAAGTAGTCATTCATCAACGGTCACCGCTCTTTCAACCTCAATCGCACTAACTGAAGGAATAGATAC
AAATTTTATAATAGCTCTTGCATTTGCCCTTATTACAATAAGAGATTCTTTCGGCGTAAGATATATGTCT
GGAGTTCAAGCAGAATATTTAAATGCATTATCAGAAAAATTAAAAAAAGAAATAAAAATTGACACAACAA
AAATAAAAGTGGTCAAGGGGCACAAAAAGAAAGAGGTTCTAACGGGCATAATAATAGGAATAGTCTCTGC
GTATATTGTGTGCTATTTTTAGCATAGGAAAAAATAAATGGTGCGTTTTTTAGGTTTTTTATATTTAATT
ACAACAATACCACTTATCAAATCCTGTGATGCAGCTCAATTTGGAGACTACAAACCTTTATACTTTGAAA
ATGAAAATGATCTAAAAACTGCCAATGAATATATAAATTCACTAGGATACAAAACAATCTCAGAATACAC
AACAAAAATTGACATTTTAGACTTTCCCGAAAATAAAGAAATCACAATAAATGAGATAAACAAACTTAAC
AATCTTGACCTGAGAAAAAGCATATTTTTAAAAAAGCTCTCCAATCTTTTCAACATAGAGCACAAAAAAC
TTCTTTATGTTGAAAACAGGTTTAAAAGTATAAATTTTAAAAACCTAAAAAAAGAACTCAATATTAATGC
CGACATACATTCTCTTGACTACAAAACAAAAATTAATTTTATTTCAAGCATAATATTTCTAATCATAATA
ATTTTATTAATTTTTTTAGACCCAACAAACTCTATATTTACTTTAATTTTTCTATTAATTTCATCTCTTG
CTTTTATGATAAGCAAAGAAATAATGTATTTTTATCCATTTACAGTTCTCTCTTATTTGTTATTTTTAAT
AATCAGTAATTTTAACAAAAATTACAATAAAATATATTTAAAAGAAATAAATTTTTTAACACTAATGACA
AAAATAAAACACTTACTATTTTTATTTACATTCACAGCTCTATATTTCATTACAATCACAACCTTTTTTA
CTACAAATATTGATCCCACTTTTATTGCATTTGTCGCAATACCAACCCTTTGCATTTTCTTAATTTTCAG
CTGGATAAAAACAGAAAGCAATTTTAAAGACACTTTCTTATTCCCAATCGAGATTAAAGAGAAAAAAATA
GAAGGAAAAAAAGCTTTAAAATCAAAAATAGCAATACATCTACTACTATTTACACTCTCATTAATTCCTT
TCGCTTATTCAAGCTATATGCTAAATTCTTATGAAAACATTAACTACCTTTACAGTAAAAAATTAAATTA
CTTTGATTATTTAAATCCTAATAACATTTATATAATGCTGGGATACAACAAAGACATGCCCAATATTATA
GGGTACCTATCCCACATTCTTTATCAAAACGAACTAAAATACAATATTACCGCTAAGTATGGAAAAATTC
CTAAAGATATAAAAGAAAATTACTTTGAAATCAAAAACGACAAAATAGAAATTCATCCTAAAACTGTTTA
CGAAGTAGACAAATCATTTATTGATGAAATTCTTAAAAAAGATCTTGCAAGTCTGTTTTTAAAAAATAAA
AATCCAATCCTAATATATAAAGAAAACAAGAATAATATCAACACAGATAAAAAAAATTACAAAATACTTT
TCTTTTTCTCTTTGCCCTTCTTTGTATTACTATTCCTATTTAAAGCAATAAGATTTACAATTCTTTTAAA
CATAAATGAAAAAACCTATAAAAAATATATTCAAGGATAAATAGCTAATGCTAGACTTAGAAAAAGTAAA
AACAATTTTTAAAAAATACAATAAATACGAAATAAATATTAACGAGATTCAAATACCTGAATATGCCCTA
ATACCCCTTGAAACAGAAAATTCAAAATCCATAATATACATAATTGAAAAACAAAAAATAGAAGAAAATC
AAATTTTATCCAAAAACTCAAACATAGAGCTATACACATATTCTCCAATATCTGGAATAGTAGAAAAAAT
ATACACAGCCAATTTTCCAGATGGAAAAAATTTAAAATCAGCATTAATCAAATTTCAAGGAAAAATAAAA
ACTGAAAAAACACCAATTGAAGAAGGAGCCTCAAGAGAAAAAACCTTGGAAAAATTAATTCAACTGGGAA
TTCCTTGGTTTAACGAAAATTCTTTATTTCAATTCATAAACAAATGTAAAAAAATAGACAAAATGATTTT
ATTAACAAACGGAAAAGATGCATTTACAAATATTTCAGAAGCACTGATGGCAGAAAAATTAGAAGAAATT
TTTTCAGGATTCCAAATAATCGACAAAATATTCAAATTCAAAGAAATAATAATAATAATATCAAATAAAG
ACAAACTAAAAAAAGAATTCGAAAAATTGAGTATTTTTAAAAACAGAAAAATAAAAATTAAATCTTTAGA
AAATGCATATCCTTATACAAATCACGAAATGATAATGCACTTTTTATACAATAATAAAAATACAAAAGAT
GATATAAATCCCCACAACAATATTTTATTAGCAAATATTGAAGATCTATACAATGCAAATCTTGTCATAA
AAAATAACAACCCTTATAAAGAAAAATTTGTAGCTATAAATGGAAATAAAAAAATAAAAAGTAGAATACT
GAAGGTAAAAATTGGAACCTCTTTCAGCCAGCTAATAAATGAGAAAATTGACACAAAAAAATATGAAATT
TTTTTAAACAACCCAGCCAATAAAATAAAAATCGATACATTAAACATACCGATAACAAGAGATATTTATA
GTCTCACCATATTAAAGAAAAAGTCAATATACGACAAAATTAAAGCATTGTTTATATCAAGCTTTGCACC
ATTGCAAATGGAAAATATTATTTTTTCATTCTTAAAGAAAGAAAAAATAAATAATAGCGGCAAATTAAAA
ATATTTAATTATACAGACAAAGAAGTAGAAGAAGAAATACATAAGGTTCAAAAAGAAATTAAAAGCAAAA
TTCTAAATGAAAGTCTAACAAATGAAGCAATATACACTGAAAACAATTTAAAAGACATATACTTTGCTAT
CATACTATCACTATCACCTAGCCTGATATTTTCTTTCCTAAATAACACAAAATTCATGACAGACACCTTG
CTGTTAATATTTATTAGTGTGGCAATCTATATACCTATAATGCTAAAAATTAATTACAAATGTTTGTCTT
TTTTTGTTTACGCCGCCTTAATGATAAGCATTATATTGCCCTTGGATTTAGAAATTACACTAAAAATAAT
TTCCTTATTATTTACTTTTTTGGTATTCTTTTACTTTTTCAGACTATCAGCATTTTTGGCAAACCCTATA
TTAATTTCTTTTATGTTTTTGGTATTAAATTTTCCGGTAAGTTTTAAGCAAGCCTATCAAGAGGAACTTA
AAAATTCAAATTCAATAATTCCAACCTGGAATGAAATAATTGAAACAAATCCAAACATAAAAAATTTAAA
AAGTTTAAATACCTTTACAAGATATGAAAGTAAAAAAATAGATGCAATTGAAAACTTTGTAAATCAAAAC
ATTTTTTCCGCTTTTAATATAATTGTCACAAGATTTCATATTGAAAGTCTTTTGGGAGTTAATAATGAAA
AAAAAATATCTCCTATCTTGCTTTATTTTGGCCTCTTATTAATAGTTGGCAAATATATAATCAACAAATT
AATACCACTCTCATTTTATATAAGCTTAATGGCAATCTCGTACATAGCACATAATATAGGAATGCTAAAC
CACATCAGCTCCGACATGTTAACACTACTTATTTCTCCAATCCCAATGCTGTTAATATTTACAATGGCAA
CAGAATTGCAAATAACACCTCACTTTAAATTTGAGCAAATACTCTACGGATCAATATTGGCATTTATATA
CTTTTTGACATTAAGCTACATTCCTTTTGAAACTTTATCAGTCATAATATCTATTTTCATCTTACAAACA
AGCTCAAACTTAATAAAAAAATATAGCTTAACCTTCAAAATTAAAAAAATAATGCATGTTTTGAAAACAA
ATAAAGAAAAAGCACTCAAAACACCTCTTGAGAATGAAAAGGATATAATAAAATTATGACCAATAATTTA
ATTGCATGCCTAATTATTAACAACTTAACCTTAATACACTTTGTTGGATTTGAGGACATAAAAATAAAAA
ACAATATAATGCTAATAAAAAGGTACGCCATAATAACAATTACTTCTTTATTAATATATTCAATATCGTT
TTATCTCTATAAACTGTTTGCAAAGAATAATTTACTGTTCTTAGTGCCAATTTTTTATGTAATTTTGATT
TACGTGTTGATATTATTATTTAAAGTATTAAATGATTTATTTATTGTTTACAACAAAAAATCAAATTATT
CAAACGATTTCATGCTTTCAAATAGCAGCTTAATTGCAATAACATTTTTTGCGCTTGATAAGAACAACGG
ATTTTTTGAAGGATTAGAAATACTTATTCTATCTGCACTTGGCATACTAATAGCTTTAATGTCAATAACA
TCAATAAAAAAAAACTTTGATAAAAACCCCAAAATCAATATATTGGAAAACGAACCAATATATTTTTTTA
TAATATTTATTTTATCTTTAATTCCAAATATAATTATATTAATATACAATCAATAATAGCGAGAAATAAA
AATGAAAGAAAAAATAAATACATTGCTCAAACATGCCGAAGACATTTGGAGGAAGCTTTGACAAAAATGA
AATTCAAGCTAAAATCGAAAAATATGAAAAAGAAATAAACCAGAAAAATTTTTGGAATGATCCTAAAAGA
GCTCAAAAAGTAATTAAGGCTCAAAGTATTTTAAAAAATAAAATTGATCCGTGGGAAGAGCTAATAAATA
AAATAAAAGACTTAAGCGATTTGTGCGAAATTGCCGAAAATGAAAAAGATACTAACGGCTTGGAAATTGA
ATTTAATACGCTTGAAAAACAATACAAAGATTTACTCACAATTTCTTACTTTAAAGAAGAGCTTGACGCA
AACAATGCTTTTTTAACTATTCATTCTGGGGCTGGGGGCACTGAAGCATGTGACTGGGTCGCAATGCTTT
ACAGAATGTATTCAAGATACGCTGAGAGAAAAAAATACAAAACAGAACTTATTGATTTACTCGAAGCAGA
AGGTGGAATAAAATCTGTTACAATAGAAATCAAAGGTGAGTATGCTTATGGGCTATTGAAAAGTGAAGTT
GGAATACATCGTCTTATAAGAATTTCTCCTTTTGATGCTGCTAAAAAAAGGCATACCTCTTTTGCATCAG
TATTTGTTGACCCTGTTATTGATGACAAAATAGAAATAACAATCAAACCAGAAGACATAAGAATTGATAC
ATACAGAGCATCGGGAGCCGGAGGACAACACGTCAATAAAACATCCTCTGCTGTAAGAATAACTCACATT
GAAACAGGAATAGTAACTCAGTCTCAAAGCGACAGAAGCCAGCACAAAAACAAAGACTTGGCAATGAAAG
TTTTAAAATCAAGACTTTATGAATACTATAAGAGCAAAGAAGATGAAAAAAACAAATCCAAGCAAGACAC
AAAAAAAGAAATTTCTTGGGGCAACCAAATAAGATCTTACGTATTTCAACCTTACAATTTGGTAAAAGAT
CACAGAACAAAATTTGAAAATTCAAACACCACTTCGGTTATGGACGGAAACATAGACAATTTCATAGAAG
AGTATCTAAAATGGAAAAGCTTAAACTAAAGCTAGCAATACCATTGCTAGTATTTACAATATGCAAAATA
CATTCTCAAAGTAATATTGAATACAATTTTTCCTATATCATTAATACAAAAAAAGAAAATATTGACCTAA
AAAAGGGTATTGAAAAACAATTGGACAAAATCTATGATAAAATAACAGAACATATAGTAAACAATGATGA
CAAGAGCATCATTGAAGACATTTATATAAATCAAGATATAATAAAAACAGAACTTGAAATTAGCAAATTA
AAAAAAGAAATGGATAAAAAAAAACTTCAAAACATAATAACCGCAAAAGAAAAGCATAACACCAAAACCA
AAATTGATGAGCTTAAAAAAAATATTCAAAATATTAACAATAAACAAAAAAAATTTGCAGAATATTTTAA
CAATTTAAAAAAACTAAAAGTAAAATATAAAAAAATCGAAGAGCAAACAAATATATCAAATTTAAATAAA
GAATTTTTTATAAGAGAAGAATTATTTTTTATTAACTATATTGATCTTAAAAAAATAGAAAATTATTATT
TGCTAGAAATTAGCAACATCACTCCTGAGAAAATTGAGACTAAAAAAGCGGTATTTAAAACATCATCTTC
TGTTAATGAAATTGCAGATCACATAACAAAATACAGCCTCAAAGAAATATTGGGCAGAGAATTTTTAAAA
ATCAACATTAACGTCAAAAATAACTCGGATGCAAAAATCTACATAAATGAAAAATTTGTTTCAAAAGGAA
TCTATCACGATAATATTTTTGACATTTCTAAACTCCCAAACAAAGAAATTGAAATACAAATCACAAGTGC
AAATTTCGAAAACTATTCTATTAAAAGAACGGTAAAAAATGCAGACTCAATAATATTAGATATTGACTTA
AAAAGAACAATCTCTAAAAAAGTATCAATTAAAAGCAATGTACAATCTAAAGTTTTTAAAAAAGGAATAT
TTATGGGAGAAACCCCAATTGAAATTGAAAAACCAGAAAATCAAGATATCATCTTGCTTAAATCTAAAGG
ATATAAAGATAAATTCAAGTTAATAAATAAAGAAGAAGATCAAGTAGAAATAGAAATGATAAAAACTAAC
AAAAATAGACTTATCGACACAAGAGATAAATTTTATGTCAATCTGGCCGTCTTTACATTAAGCACAATAG
GAGCCATTTTTGCAGGAACATTGCTTAACAATTCAGAAGTACTTTATAAAATAACAGGCAATCACTTTAT
TAACAAAAGATTAACAGCAGAAGATGTTTATATGGCAAAAGCGGAACAAATGACTGCAACATTTCTATTT
GGAGTAGGAATCACTTTAACTATTGGAAGCTTTATCTCATTAATAACTCATTTAGTAGAATATATTAAAG
AAGCAAATATGGGAGAATAGATTTAATAATCTGCAATAAAATAGGAGAACAAACTTTTGGGCATTTTAGA
AAAAATAAAAAATTTATTTAAAAGCAAACAACAAGAAAATGTTATTGAAAATTTAGAAGACATTTTATTA
GAATCAGACATTAATAATGAAATTGTAATAGAAATAATAAATAAATTAACAAAAGAAAAAAATGAAAACG
AAAAAACTATTATTGGAAAACTAAAAGAACTTTTAAGCAGCTATATTAATACAAAAAAATTTACTCTAGA
AAATAACAAATTAAATATTTTGTTAATAGTTGGTATAAATGGAATTGGAAAAACATCAAGCATAGCAAAA
CTTGCAAATAAATTAAAAAATGAAGGCAAAAATATATTAATATCGGCTGCTGATACATTCAGAGCAGCTG
CAATTGAACAAATGAAAATTTATGGAGAACAAATCGGTGTTAGAATAATATCTCAAAACCAAGGAAGCGA
TCCATCAGCTGTGATATTCGACAGCATATCAAGCGCTAAGCTTAAAAATTACGATGCATTAATTATTGAC
ACAGCCGGAAGATTGCAAAATAAAGAAAATTTAATAAAAGAGCTTCAAAAAATAAACAATGTAATATTAA
AGCAAATAAAAAACACCGACATCAATTACCAAAAAATACTTGTAATAGATTCTACTATTGGAAAAAATGC
AAATAGTCAAGCAGAAATTTTTAATAAAGCAATAGAAATAGACGGAATAATAATCACAAAACTTGATTCA
TCCTCAAAGGCAGGTACAATACTAAATATTTCAAAAATTCTTGAAAAACCTATATACTTTACTACCTTTG
GAGAAAAACTAGAAGATATTAAAGAATTTGATATAAATGAATATTTTAATAAATTACTATGAAAAAAAAA
CAATTAATACTTCTTCTATTTATGCCACAAATTATTTATGCAAAAAGCTATTTTGCATCTGATGTATTTT
TCAATAAATACCAAAAATTAAATGAAAAACCAAAAACGGGGTTTTATATTGAGTATTATTCTGTTGATGA
TACTGAAAAACTCTACCTATACAAAGAAAATAACTTAATAAAATACAAAACAATTCAAATCATAGAAAAC
ACAAAAAAAATTACATGTTATGATACAAAAGATACAAAAAGAAAAGAAGAGATTTACGATAATTTAAATA
ACAAAATACAAGAAATTGAATATGATAGCAAAGGAAAAACTCTTGAAACAGCAAATTACGTTTATGAAAA
CGAAAACTTAATATCTAAAAATTTAAAAACAATAAACCAAAAACCAAAATTAATATATTATTCTAAAGAC
GACAATGGTAAATTACTAAAAATAACAGGATCAAATTTCCAAATTTGGAACTATGGAATTAATGGCGACA
TAAAATCTACATATTTTGACATCAAAAAAGCAACAACAAAAGTTATAAAATATGATGATAAAAAAAGAAA
TTCAAACAGTACAATAATTGTTAATAATAAAATAAAATCCAAAGAAAAAAACCAATATTTAGATGAAGAA
AAAATAGTAAATACCTTTGAAGAAGAGAATACAAAAATCATATCTACCTACAAGGCAAACAACCTAATTA
AAGAAGAAACATATAAAAATAATGAACTTATAAAAGTAAATGATTTTCAATACAACGAATCTGATATGAT
AATTTTTCAAAACACTAAAGAAAAGGATAAAGACCAATACACCAATACTAAAATTGAATACGAATATAAC
AAAGACAATCAATTAAAAAGCAAAAAAATTTATGAGAACGATATAATTTATCTAAAAACTGAATACCACA
ATGACAATGAATATGAAGAAGAAATATACTACAATAAAAAACCTGCTCTTAGGGTAAAACACAAGAACGG
AAAAGTCACCGAAGAAAAACCAATAGGAACAAATTAAATGGGTATAAGAAATTTTTTGCTTAAAAGATTA
ATACTAGAAGAAAAAAATAGTCTAGCCCTCACAATTGTAATAATATTAAGCATTGCCTTAGGCGAAATAA
TAATTATCCTAACAATATCAATCATGAATGGTTTTCAAAACGATTTTTTTCTTAGCATTACAAATGTAGA
AAGCGGAAACTTAAAAATAGAAAATGAATTAACTCAAGAAGAAATCAAAAAAATTAAAAAGATTGAAGGA
ATAAAACATATAAATAAAATATACGAAACACAAGGCATTGGAATTCAAAATTATTATTATCCAACTATTT
TAAATATCATTGCAGTTGATATTAAAGATCTCAAAAAAGACCAAAATTTTATTTCATTTACAGGACTTGA
AAAAGATGAGCTGGATCTTAAAGACAATGAAATCATTATTGGAAATGTACTCTCTCACAATTTCAACTTA
TTCGAAAATGATCCCCTAGAATTAATAATAACCGATGAAATAAAAAACACTTATATCGCTAGAAAATGAT
ATAAAAAGCTTTAAAATAAAATCAATTTTCAAAAGTAATTATGCAAAAATAAATGAAACTTTAATTTTTA
TGAATATAGACTATTTCATTAAAAATAAAATTTTACATAATTCTGGTATTAATTACCAAGTAAAAACAAA
AAATTTAAATCCAAGTAACAAATTAATTGAAAAGATTAAAGCTGTTAATCCAAAAATTAAAGCAAAAACT
TGGAATGAATACAATAAAGAATTCTATAAAATATTAAAAATAGAACGAAATACAATGTTAATTATTTTAG
CAAGCATTTTCATTGTTATTGCCGTTAATACATATTATCTTCAAAAAAGAATAATAATAAACAAAAATAA
AGCTATTTTAATACTATTAGCCATGGGACTTAGAATAAAAAAAATAAAGCAAATTTTTTTTATTCATTCA
ATAATAATTTGCACTGTAGGAGGACTTCTTGGCTTGACACTGGGAATTTCCATTTCCCTAAATATAAATG
AAATTTTAAAAATAATTGACAATCTGGTAAACACTTTAATAAATTTTTTAAATCAAATATTGGCTTTAAA
AATAGATGGCATTAAAATACAAATAGTAAAAAATACAATTACTCCTAAATTATTTTTAAGCGATTTAACA
TTTACTTTCTGCTTTGCATGCTTTTCTACAATGTATTCAAGTATGAAGGCAACAAAAAAAATTGGAAGTC
AAAAAAACATTGAAACTATTAATGGACAGTAAAATGGAGAATATATTAATTATAAAAAATCTTTGCAAAG
CATATAAAAAAAATAAAACAAAAATTCAAGTAATAGAAAATCTAAACTTAACTGTAGAAAAAGGTGAATT
TATTTCAATTCAAGGAAAAAGTGGTTGTGGAAAATCAACTCTTTTTAACATGATTTCAGGAATTGATAAA
ATAGATTCTGGAGAGATAATATCGTGTGGAATATTTTTGAAAAACGCAAATGAAAAAACATTAAGTTTGT
ACAAAAACAGACAAATAGGCTTAGTATTTCAAAATTATAATTTAATAAATGAATTTAGTGTAATTGAAAA
TATAATTTTACCCCAAATTATCTCAGGCCAAAAAACAAAAGAAACAATAAATAAAAAAGCTTTAGATCTA
ATGAAAATATTAAAAATAGAAAACAGAGCAAATCATTACCCTTCAGAGCTCTCAGGAGGCGAATCACAAA
GGGTTGCTATTGCTAGAGCATTAATCAATGAACCTAATATAATATTGTGTGATGAACCCACGGGAAATTT
AGACTTAAGCACAGCCAAAACTGTAGAAAATCTACTTATCAATACAGCAAAAAATTTTAAAAAAACCTTA
ATACTAGTTAGTCACAACCCACAATTTGCAAACAAAGCAGATTCAAAATACGAATTCAAAGATAGGACAT
TGAAAAAATTATGATACTAAGGCTACCAGAAATTACAAAAATTGCATATTTAATTTTCAAAAATTCAACA
AATAAAATAGCTTTAATAGGTTCTGGAATATCATTAAGTTTAGTAATGATCCCATTAATTATTGTTTACT
ACATGTCTAGCAACATCATGACTTCTACTATTAATAAATATATTGAAAGTGAAGGATTTTCAATGCAAAT
AGAATACAACGAAACAAATAGAACCCATTATTTAAAAGACAGATTAAGCTTATTGAAAAAAAAACATAAT
TATAAGGATCTAAATTATTTTTTCGAGAAAAGAACTTATGGAATTATTGGAAACAATAAAAAACAAGGTG
TATTAATAAGAGCAATAGAAAATAAATTCATATTAGAAAACAAATCAATAAAATTAATAAAAGGTACTAA
AAACTTAAAAAAGGATTCTATACTCATTTCAAATCAAATCAAAAATAAACTTAATTTAAATCTTAATGAA
AAAATTGATATTTTGATTCCAAATACAAAAAATGATAAAATAATGCCCAGAATAAAAAAATTTAATATCT
CAGGAATAATTGAAACCGGATTAAAAGATATTGATAATAATTTGGTATTGATTTCTTTTGAAAACGAAAA
TTTAATGTCAAAAAAATTTTCAAAAAGTATAATTGGACTTAAAACAAATTCCAATTCCATAAAAAATAAT
GAGATCTTAAAACAGAATTTAGAAACCGAATTTCAAGAATTCCAAATAAAAACATTCTATGAACTTTACT
CAAATAAATACAATAATCTGGATATAAGTAAAAAACTTTTAATATTCATTATGGCTTTGATTATAATATT
TGCAAGCATCAATATATCTTCGTCCCTTTCAATGCTTATTTTTGAAAATAAAAAGAAAATTGCAATACTA
AAATCAATTGGAATGAATAATTTAAATATAAAAATAATATTTCTTTTGATATCGCTCACCTTAAGCACTA
TCTTTTGTGGAATTGGAATAATAATTGGAAATTATTTAACACTTAAAATATCTTATTTAATAAACTTTAT
TGACAATATTTTAAACTTTTTTTTAAAAATATTTGGAGAAGAAAATTCTGAAATATTAAACTCAGAATAT
TACGTATCTGAATTTCAAATACATTTAAGCCTAAGCTTTAGCTTAACACTTCTTGGTCTTTATATGTTAA
TAAACATTTTAACTACACTGATTCCGCTTAACATTGTCTCAAATCTAAAAGAAAAAGAAATCTTAAGATA
GCTTAAAACTCTATTTAATCATCACATTATAAATTTTAATAGAAGAAAAATCCTTTTCAATTGTAGGATA
AATCTCATTTGGAAAAATCGTACTAATTGTAAAACTCTGCTTGGATTTAGACTTTAAAAAAGAATTGGCA
GAAGAAATTAATTTGCGTCTCAAAGACCTAATGATTCTACCTTCCTTATCAATATAACCAATTTCAATCT
CCAAATTTTTAACAACATCTTTTGAAGAATTGAAAACTTCTATAACAGTATTTGCCTTGCAAATCCCAAA
AGACTTTTGAAAATAATTTCCAATATATTTAAATTTTAATATAAAAGAATCTGAGTCAAGATTTACACCA
ATTTTATCATCAACATTCTCAAAAAAATCAATGTCAATGATATCTAATACTATTCTTTTAGGATTAACAT
CAATAGCTCTTGGTATGCTTGATATAACATCAATTGGAATATAAACATCTTTACCCCATTTTGCAGAAAA
ATCACTTTCTTTAGAAAAAATCTGATTAAACACAGATTTGCCAAGATCATCGTAAACTGTAACTCTGTAG
GAAATCTTTTTAACAGGGTGCATTGTTGAGATAACCCCCGCTTTAAGCTGATACAAATGCGCATCTTCAA
ATACCAAAACTTTAGCATCCTCTATTTCTATGTAATAGAAATCTTTGGGACTTGAAATAAGATTAACAGC
TTCAACTACTAAATCCGTAGCCATAGTAATAGGAGGAAGGCCTTGCGATGTAAAAGAGGGAGCAAATTTT
TCTTTTAAAGCCATTGCACCATTCCCATTCATACTCATGAAACCCTGAAAAGATCTGTAAGTAATCAAAG
AAATACAAAATATCAAGATAGAGCTTATGGTTAATATTAACATTCTGTTCTTGGATTTCTTAAATTCATA
ATAGTCGATTAAATCTAAATCATCTCTTATTCCAAATTCTTTTGCTTGTAAAGTTACATGGATCATTTTT
TTTTTAGATTCTTTAGTATTTACCTTATCAGCAACTTCTTTAAAAAGAAAAAAAAATAAACTAAACATTG
ACTTGTCGTGAAGAGAATAAAAATAGATAGACTCAAGCTCTCTAAAAGCAATATCTATCTTGCCTATATC
AACAAATCTTTTGGCTCTCGCATAAGATCTTCTAAAGTGAAGTCCCATATTTTCAATGTCATTATCAGAA
ATATCTGATACTTCAATAATATTTTTAATACTCTTTTTGCTTAAAATTTTATTTTTATGCTTCTTAAGCT
TCGATAAATAAATCTTAATTCTATCTTCAGATGTTTTACTACTATTCATTATCTTCTAATTCATCAACTT
TTTTTAAAAGCCAATACGCAATATTTCTAGCAGTGGTCTTTGTAATAGAAATCCCTATAAAAGAGTTGAT
TAATACTATTTTTCCCTCTTCTCCACTTTTAAATTCTTTTGAAGCCTCTTCTAAAACACCTTCTTTGGTT
TTTGTGTAAGCAATCTCCTCAGAAATCTCTGTGGATTCAAAAACAAGATCACAAAAAATTTCTCCTGTAT
TAGTTACATTCCCATAAATATTATTAACAGGAACTAATTTATAATCTTCGGCTTTTTCAAACCTATAAAT
TACTTCTTTCATATAAACGAGTATATCATAATCAAAAAACATAGCCAATAAACAAAATTTATACAAAAAT
AAATTTCAATTTTAAAAAAAAATGATTATTAATTAATAATTATTTTAAACTTTTTTTGTGAAATAAAAAA
TAATGATATAATAATTAAAAGCTAAAAATTAAAACAAAGGAATTTATAAGAATAATGGATTTCAAACAAA
TAAAAAGCAATGTCGAAAAGGTTAAATTTTTAAGAAAAGATTTTCCTATTTTAAATAAAAAATTTGACAA
TAAGTATATAATTTACTTTGATAATGCAGCAACCTCTCAAAAGCCCAAAAACGTAATTTATTCTAACGTT
GAATATTATGAAAATTACAACGCAAATGTACACAGAAGCGGTCATAAATTTGCAATTCAATCGAGCATAA
AAATAGAAAAAACAAGAGAACTTGTAAAAAATTTCATTAATGCAGAATCTGCAAAAAATATAATATTCAC
CTCTGGAACTACTGATGGAATTAATACCATTGCAAGTTCATTTTTTTATTCAAAATACTTTAAAAAAAAA
GATGAAATTATTCTTACAACTCTTGAACATAACAGCAATTTACTGCCTTGGGTAAATCTTGCAAATTTAG
CTAATTTAAAAATTAAATTAGCTAAATTCAATGAAATGGGAATTATTACCCCTGAAGAAATTGAAAAACT
TATTACAGAAAAAACAAAGCTCATCAGTATTTCAGGAATAAATAATACCCTAGGAACCATTAATGATTTG
GAATCTATTGGAAAAATCGCAAAAAAATACAATATATGTCTCTTTGTAGATGCTGCACAAATGGCACCTC
ATATAAAAATAGATGTTAAAAAAATTGGCTGTGATTTTTTGGTATTTTCTGGACATAAAATGCTTGCTCC
AACAGGAATAGGAATTTTATATATTTCAAATAATATGGCTGAAAAACTTCACAGCTCAAAATTGGGGGGA
AATACTGTAGAAGAAATATTTATAGAAAATGAAAAAATTAAATTTAAAGCATCTGATTCTCCTAATAAAT
TTGAATCGGGAACCCCAAATATTGCAGGAATTATTGGACTTGAAGAGGCAATAAAATATATTGACAATAT
TTCTATGGATTTTATTTTAGAGCATGATAAACAGTTAATCGAATATGGGGTAAAAAAATTACAAGAGCTT
GATGAAGTTGAATTTATACTAAATACAAATCTTAAAAGAAATTCAATAATATCATTTACAGTAAAAAATA
TCCACTCTCACGATATTGAAACATATCTAGATACAATGGGAATAGCAACCAGAGCCGGAAGAACTTGTTC
CTATGTGGCATTTTTCCCAGAAAATTTAAATAAAGACCATCTTTTAAGAATTAGCTTTTATTTTTATAAT
ACACAAGAAGAAATTGATAATTTCATATTGGGATTAAAAAAGGTAATAAAAGAGCTTTCATAAAAATTTA
TAAAATAAAGATCTTAACAAAGTTAATCAAAAATTGTATTTTTGATTAACTTTAATTTCAGGATTAATAA
GAATTGTTTTAATTTTTAAAAATATAAAAACAATTTCAACTGTAATACTATATTTTTAAAGTTTTTTATT
TAAAAATCTTTATATTATCTTTTATTATTGATTTAATAAATCAAAGAAAATAAAATTAAATTATGCTCAC
TGAAAAAACTAAAAAAGAATTAATAAGACTAAGTAAAGTAAATAATTACATAATAAAAGTAGAAACAAAC
CAGAATTTCAAACATCAATCTAAATGTGGAGACCAAATTTTATTCCAAATAATAGAAACAAATAATGGGA
AATTTAATTTAAAACATCATGCATCTGGATGCATAGTTTTACTTGCAAGCGCAAACGCTTTAAATAAATT
GTGCAATAACAAAGCAAAGTCCGAAATCCTAAATTTAGTGCAAAAAGTGATAAACAGTAATTTTGCAAAT
CTAGATGAAATTGACGTAAGTTTAAAAATTTTTAACGTATTTACAAATACAAATAGAAAAGACTGCTTTT
TACTGCCATACAAATCATTAAAAGATAGTTTGGAAAGCTATAAGCCTTTAAGGAGAACTATCAGATGAAA
ATCTATTCACACTCATCAATCGGATATGAAGGAGAACTAATTGAGATTGAAATAGACATTAAAAAAGGAA
TTTCTGGAATTGATATCGTAGGACTTGCTGGGAGTGAAATTAAAGAATCAAGAGAAAGAGTAAAATCAGC
TATCAAGAATTCAAATTTTCATTTTCCCAAAAATAGAATATTAATAAATCTTGCACCAGCTGGAATTAAA
AAGCTTGGAACAGCTTTTGACCTTTCGATCGCTATTAGTATTATTAAAATCCAAGAAAGCAAAGATGATA
AAAATTTAGAAATCTTAATATTAGGAGAATTGCAATTAGATGGCAAAATAAGATCGATAAAAGCGGTTTT
ACCGGCCATTGCACTTGCCAAAGAAAAGGAAATAAAATTTGCAATAGTTCCCTTTGAAAATTTAGAAGAA
GCTAGTTTAATAGATGGTTTGAATATTTGGGGTGTTAAAGACTTAAAAGAAACTATAAAAATAATAGAAC
AATTAAACAGCAATATACTCCCCCCAAGAACAAATACTAAACCCCAATCAATAATTGAAAAAGATTATAT
TATAGATTATGACTTTAAAAACATAAAAGGACAACAAAGAGCAAAAAGAGCAATTGAAATAGCAATTGCC
GGTGGGCATAACATCATGCTATTTGGTCCACCTGGAAGCGGAAAAACACTTAGTATTAAATGCGCCCAAT
CTATTCTTCCTCCACTTACAAACAAAGAGCTTATAGAAACAAACAGAATATGGTCAATATCTGGGAAATT
AATAGACAGGAAAATAATAAAACAAAGACCTTTTAGAAATCCCCACCACACTGCTAGCAAAGAAGGAATA
ATCGGTGGGGGTCCCAATCCTTTACCTGGGGAAGTGTCTCTTGCCCACAACGGAATATTATTTTTAGATG
AAGCTTTGGAATTTAAAAAATCTATCCTACAATCTTTACGCGAACCTATTGAAGACAAATCAATTTCAAT
CTCAAGAGCAAGTTCTAAATTATTCAAATACCCCGCCAACTTCCAATTAATGCTTGCAATGAATCTTTGT
CCTTGTGGAAATCTTGGAAAAAAAAATACAGATTGTTTTTGCTCACAACAAGAAATTTCAAATTATTGGA
AAAAACTTGGAGCCGCAATGCTTGATAGAATTGATATTAGAGTCCCAACAAGAGCAATTAATAATGAAAA
ATTACTCAGCGAAACAAGCGAAAGTTCAAGTGAAATAAAACAAAGAATAATAAAAGCAAGAAATATTCAA
AATATAAGATACGAAAATTTTGCAAACATAAATAAAAATTCTGATCTTAATTCCGATCACATTGAAAAAT
TTTGCGAATTAAGTGCAATCTTAAAAAATGATTTGATTTACATTTTAAATAAACTCAACATATCTTCAAG
AGCAACACATTCAATACTAAAAATTGCAAGAACAATCTCCGATTTAAAGGAAGAAAAAAATATTTCAAGA
GAAGCATTGCTTGAAGCAATTGAACACAGAAAAAACGGAGAAAATATGCTTGAAAAATGAAAACCCCCAA
AATATTTGGGGTCTTAATACTAAAATTCCATTTTATCAATATAGCTTTTAAGCTGATTAGCAGAACTATT
AAACTTATCAAGCTCTTTAGGGCTTATCTTAAAGTTTAAAACTTCTTTGACTCCTTCCTTACAAACTATA
GCAGGCGCTCCAATATAAATATCTTTAATCAATCCCCCATACTGGCCATTAATATAAGAAGATATTGGCA
GAATAACATTCTGATCTCCAATTATTGCATTTACAATATTCTTAATACCAAGTCCAATAGCATAATAGGT
TGCCCCCTTTAACTTAATAACTTCATAAGCAGCATTCACAACCTTTTTATGAATTTCATCAAGCTCCAAC
TCAGTTATTTTGCCTTCAGCAAGATATTCTGACAAAGGCTTCATTGCTATTTTTGTTTCATCCCACGTAG
CAAAAGAACTGTCACYGTGCTCACCCATAATATATGAATGTATATTTTGAGTGTTCACATTAAAATGATC
ACTTAAAAAATATCTAAGTCTTGAAGTATCAAGAATAGTCCCAGTACCAATAACCTTATGAATAGGAAAT
TTGGAATATTTCATTGTAACATAAGTCATAATGTCTACAGGATTGCTTGCAACAACAAAAATACCATCAA
AACCGCTAGATACAACATTAGTTATAATATCTTTAAAAATTTTAGAATTTTTATCAACCAAATCAAGTCT
TGTCTCACCAGGCTTTTGATTAAGTCCTGCTGTAATTACAACAATATCTGCATTAGCACAATCTTTGTAA
GTCCCAAACAATACATTAATATTCTTCTTTAAAAACATTTGGCCATGATTAAGGTCCATGACCTCCCCTT
TTGCTTTATTTTCATTAACATCAATAATTACAAGTTCATGTACAAGTGAATTGTCTATTGTTAAAGCATA
CGCAAAGCTTGAACCAACCCCACCAGCTCCAATAAGAACAACTTTATTAGACTTAAGCATAATTACTCCA
TTAAATTAAAACTATATACAAAACTAATTTTAAATAAGTAATGATAAAAATATTCTATCGCATTTCTAAG
GGCTTTGCCAATCACATACCTTTAAAAATTAAAAACAAATTTAATTATCATTGGATTTTAGAACCGCAAG
AAAAGCGCTTTGTGGAATCTCAACATTTCCCACCATCTTCATTCGCTTTTTACCTTCTTTCTGCTTTTCC
AAAAGTTTTCTCTTACGAGTAATATCACCACCATAACACTTGGCAGTAACATCTTTTCTAACAGGAGAGA
TTGTCTCTCGAGCAATAACATTAGAGCCAATAGCACCTTGAATGGCTATTCTAAATTGTTGCCTTGCTAT
TTCATCTTTCAACTTTTTACAAATCCCAATAGCCTTAGTTCTGGCGCTATCTTTAAAAACCAACTGGGAG
AGTGCATCAACTCTATCCCCATTAACTAATATATCTAATCTTACCAAATCTGTATATTCATAATCTAAAA
GCTCATAATCAAAAGAAGCATATCCACGGCTCACAGATTTAATTTTATCATAAAAATCAAAAAGGATTTC
AGAAAGAGGCATTTTATAAATAAGTTCAACACGCTTAGTATCAAGATAAATTAAGTTCGTCTGAACTCCT
CTTTTCAATAAACACACACTCATAATATTGCCCAAAAATTCTGTAGGAACAATAATATTAGCCTTAATAT
AAGGTTCAAGAACGCTTTCAATAGCTTCATTTCCGGGAAATTGCTCAGGAGTTTCAATAAAATAAGATTC
TCCCTTTTTAGGAATTATTTTGTATCTAACAGAAGGAGAAGTCAATATCACGTTTAAATTAAATTCACGC
TCAATGCGTTCTTGAATAACTTCTAAATGCAAAAGACCAAGAAATCCACACTTAAAACCATGCCCAAGAG
CAGATGATGAATCTTTTTCAAATGTTAACGATGCATCATTAAGTTTTAATCTATCCATTGCCTTTAAAAG
ATCATCATATTGATTAGCATCAACAGGATAAACTGAAGAGAATACTACAGGCTTAACTTCTTTAAATCCC
TCAAGAGGAGATAATGCGGGAAAATCACAAAGTGTTACTGTATCTCCAATTTTCACATCTGATATATTTT
TTATTCCTGCAATAAAATATCCAACATCTCCTGCTTCTAAGGTATCTTTTCTTTCAAGTGATATTTTAAA
AATTCCGATTTCTTCAATTAAATGCTCGCTATTAGTATGCATTAACCTAATCTTATCGCCCATTTTGATT
TGTCCTTCGAAAATCCTAAAGTGAACAACAACTCCTCTATAAGAATCATAATGAGAATCAAAAATTAATG
CTCTTAATGGATCCTTAATACTTCCCCTAGGAGATGGCACATACTTACAAATAGCTTCAAGCAAATCATC
AATTCCTATTCCATTCTTAGCAGAAATCGAAATAGCAATTTCTTCATTTAATCCTAAATCATTTTTTATT
TGCTTTTTTACAAAATCAACATTAGCATTTGGAAGATCTATCTTATTAATAACGGGAATAATTTCTAAAT
CATGCTCAAAAGCCATATAAAAATTAGAAACTGTTTGAGCTTGTATTCCTTGACTTGCATCAATTAATAA
AAGAGCACCCTCACAAGATGAAATTGCCCTTGAGACTTCATAAGAAAAATCAACATGGCCTGGAGTATCT
ACAAAATTTAACTCATAAAAATCACCATCATTACTTTTATAAGTAATTGTTACTGCCTGACTTTTAATTG
TAATTCCTCTTTCTCGCTCAATATCCATACTGTCAAGCATTTGACTTTTAAAATCACGATCAGATATTAT
TTTAGCTTTTTGAATAAATCGATCAGCTAATGTAGATTTACCATGATCAATGTGTGCAATAATGCAAAAG
TTTTTCTTACGAATACTAATACTACTTCCCCCCTGAACTACAAGTCAAAATTTAAAAATTTAATTTTTTT
TTAAATATACAGAATTTTTAATTTGACTTCTTGATTTAGCAATATAAGGAGAAAACCTTGGCGCAAGATC
TACTACTAATTTCCAAGTATCTATTGCTCTAAATTTATAATTGCCATTAGAATATGCATAAGTAGCAGCA
GCAACATTATAAACTATTTCCCAAAAATCTGTAGATTCAAAAGCATTTTTTATTGCCTTATACTTATTAA
TTTTTTGAACAAAAGACCTTAAATTTTTAAACTGATACACAGGTTCATAATAACAAACATAATCATACAT
TCTTGTTAAAATTCCTACTGCAGCTATAAGTCCATGAGTAATTGAAAGCTCATAAGCTTTTAAGTGCAAA
TAAACTTTTGACAATAATTGATGAGTATCAATAACATTGTAGTTTTTAAATCTGTAAAGATTAAAAGTAA
AATCAATACCAAAAGCTCCTCTTACTTGTTTTAAATAAGAAGTTAAATAAAATGAAGCATTAAGTTCATT
ATTTGACATACTGTTTTCGCCTTGAGAATAATCATGATAACTATAATAATCTTTTTTAGTTGAAAACTTA
TTTAATATGTCATTCAAATAATCAATAGTATCAACATAATTATTCTCAAGTTCAGCCATTTTAGCTAAAG
AAAAAAGTATTTTTTTTTCAAAAGATTCATCTAGCAAATAATATCTGTCTTCAAAAGACTTATAAAGGTT
TAATTTTTCAAGAATAGCATTGCCAGACATACCATAAGCTACTGACAAATAATAACTAGCCTCAGGATAA
ACGCCTTTTCTAAGCAAAGCTTCCTGCAAATAATTAATAGCATGTGTAAGATTAGACTTACTAAATTCAG
ATTTAGAATAAAGAAATTGCCTGCCTTTTTCAAGTAAAATCCAATACGGAAAATTTTTATTACTTGAAGA
ATACAAAGAAATAGAAAAAGGCAAAGCAAAAAAAAATAAAACCGCACTTCTCATAATAATAAATATATTA
AATTAACTCATAAATTACGAGAAAATTTAATATTAAAAGAAATAATAAATCAAAATTAAACAAACTTAAA
TATCATTAAGAATACCATTACAAAAAGAGCAACGGATTCTATTAATCCTAAAACTAATAGATATGTGGCA
AATCCTTTCCCAGTCTCAGAAAATGCATCGCAAGCACCTGCTGCCGCTTTACCTTGAGCAAATCCAGAAA
CAGCAATAGCAAACCCACCACCAATACCAGCTCCAAGCAACAACCATGGATTTGTCTGCATCATTACCTC
ATATAATGTGTTCATCAAAATATATCCATATATTATTTGAGTCAATGGTGCTGAAACAAAAACTATCAAT
AAAAATGGTGCTGGCTTTCCTTGCATATAGCATCTCTTCCATGCTCCAATAGCAGCACTACCTGCCGCCC
CCATGCCCAACGCAGAACCTATTGCTGAGATTGTTAAAGCTGAATTAACCCCTATTAAACCTATATCCAT
AAATACTCCTTTTTATTTATTTTTTCATTTTTTTAAAAGGCCTATAAGCACATCCACTCCATTCTTGCCC
CAAATGGTTTGAAAATTCAAGCATATTAAGCCTTACCCCATGAACAATTACTGAAAGCAAAGATAACATT
ATATTTAAAACATGCCCAAAAAGTATAACAATAATTCCAGCTACTATAAGACCAATATTAGAAGATTTTA
ACAAAGGTATTGACATAGTATTAAAACTTGCTGATATTGAAAGCCCCGCAAGCCCAACTGCAAAAAGTCT
AATATAAGATATTATATCTGCAAACCCCGACACAGTGGTTAAAAACTGCTCTATAATACCCCCAAAACTT
TTCAATATACACTTGAAAAAATTTGAACCATCTTGCTTGCCAAAAACAAATACAAGTGCAACGCCAAAAT
ATATTACATTATAAACAACATTATACATGGGAAATCTAGATTGACTTAGTATTAAATTCAAAACAAGATA
ATAAAGTCCAACTATACACATAAGCCAACCAATCTGTGCAATTGAATGAATATGGGGCTTTTCTTTTACT
TGTCTGAAAAAATTCCAAACATGCGCCAATGAAATTTGCAAAACCCCTATTGAAAAACAGATAAAGATAA
TATTTTGTACACTATTTTTCTCTGTCAAATAACTAACTTTAAATGAATTTAAAATAGGAAACATTTCAAG
AATTAAAGGACTACCAAACCAAGTCCCAGTCATAGCACCATAAAGTATCGATGATACACTAAGATAAAAT
ATTAACCCATGAAATGGCGTTAAGGGCTTGCCTTTAAGAAGAAAACTCAAACTAAGCAAAATTCCTATCA
AAAAAAATATCACTCCATAAGCAGCATCACCTATTATCATACCAAAAAACACAAAGAAAAATAACATAAA
GATAAAACTTATATCCCTTTCTTTGTACCCAGGAATTGTCTCTAAAATATTAAAAATGGGTGCAGCTAAA
TTGGCAATTCCTTTTCTTTTTATATAAGTTGGAATAATATCATTTTCTTCAGGATCTGCAAATTGAGCTG
CAAAACCTGCTTTTAAAACTGCGTTTTTAAGAGATTCTTGACTTTCAGCTGGAACAAATCCTGTAATATA
CGAAAAATCTTCMAAATCAGTTTGCATATCAGCTAAAACTTGCTCAAACTCTACGATTTGATCGTAATTT
TTTATCTCATCTCTTAAAATATCAATATATTTATTAAAAAGAGAAATTTGTGTCAATTTTTGATCTAAAA
TCTCATCAACAACCTTTAATTTATTATTAATATAATCAAGATCAAAATTAAATTTAAACTCATCAGCAAT
TTCAATTTTTTGCTCAAATTCACCAACACTCACAAAATAAGAAGTGTTTTTTACGTTTTTAATCAAAAGC
ACATTGACATTAGGGTCTCTTAATAAATTTTTATATTCACTCTTTTGGATTTTAAAAAATTGAATATAAA
TGTTAGACTCTTTTAATTCGTCAATATTCTCTAAAGAAAAATTTCCCCAAACAGAAATCAAATTCCTTTC
ATGTAATAAAGATCGTTTAATATCTTGAAATTCTTTAATTTCATTGCCCAAATTGACTATGCTTTTTGCA
ATATCTAAAAAATTTCCATTAGAAGATTTTAAAGCTTTAACACCTCCATCTTCTTTAAGCAGGGAAAAAG
CTTGCATTAAAATTCGTCTATCATCAATGCTTTTTTTTAAAGAATCTGAATTCTTATTGCAAGAATTAAT
ATGAACTGCTCCAAAATCTCTTAAAATCTCTAATGACTCTTTTTTATATTTTGATAAAGTTAAAAGCAAC
ACTTTTTTCATTTTTACAATCATAAGCTGTTCCTATTTTTTTTTATCAAACTAGATTTAGCAATCTTACC
TCTTACAACAGCCGCGGTTTGCTGATCTCCAAGATATATATTAATTTTTTTTATATTAGCCTTAGCTGTT
GGTATCATAACTTTCTCAAATAAATTAACCCTCTGAGATGTTATTCTAAACTCTCTTAAAAGCAAATCAA
TCTGTTTTTTTAAAATTTTAAGTTCTACATCAATTTGAATCACAACTTTAAGAATCTCAATCCCCTTATC
TACCCAATAAGGAGTAAAAAGTAAATCATGCCTTATGTCTTCATATTCAATAGAATCGAATATAGGAATT
GCAACTCCAGCAATATTTAAAGACTTTTTGACTACTGTTTTTACTTGAATCCAACTCTCAAAAGGAAATT
TTTCGCTAAAAAGAGAAATCCAATTAGAAATATTCTCCTTAAGTTTTTGTTGCTCAAGATTTTTAATTTT
GTAAGAATTCTCAATTTTAACAATTTCCATATAAAGCTGCTGCTTCTTAAGCTGCAAAGTAGGCAAATAT
CTCTTAAACATTTTAAGTTCGTCTTTTTGCTTTTTAAGATCATTTTTGGTTAATTTAATTTTAGACATAA
TCAATAAGTCTCTTTTTTAGGCCAATATTTTTCAATAAGATCTGTTTTTATTCCCGTTTCTTTTGGGCTA
AAACAACTAGCAAGAATGCTCCAACCTAAATCTAAAGCCTCTTCTAAAGGAATATTAACAGACAAATCCA
TCATCTTACTTTCAAACATATTGCTATACTTGAGCAATTTTTCATCCCACTTAGTCATATTAAATCCCAT
AGCCTTTTTTTCTACAGACTCTTTTGAAGATGCATAAAGCTTGATCATTGAATCCATTATAGTCCTGTGA
TCGTCTCTAGTTCTACTATTTACCATTTGCTTAAGTCTTGAAAGAGACCCAAAAGGCTCTATTCTGCCAC
CTTTTAAATAGTATTGACCTTCTGTAATGTATCCAGTATTGTCAGGAACAGGATGAGTAACATCGTCACC
CGGCATTGTTGTAACTGCAAGTATTGTAATTGATCCTGCGCCTTCAAAGTCAATAGCCTTCTCATAACGA
TATGCAAGCTGAGAATACAAATCCCCGGGATAACCTCTATTAGAAGGCACTTGTTCCATTGTAATAGATA
TTTCTTTCATTGCATCAGCAAAATTTGTCATGTCTGTGAGAAGCACCAAAACTTTTTTGCCCTTTAGAGC
AAACTTTTCAGCAACAGAAAGTGAAATATCAGGAACAGTTAAAGATTCAACAACAGAATCATTAGCAGTA
TGAACAAAAAAAATTGCTCTACTTAAAGCACCTCCCTTTTCTAAAGAATCTTTAAAAGTTAAATAATCAT
CATGCTTAAGTCCCATTCCGCCAAGAATTATTAAATCAACTTCTGCTTGAAGTGCAATTCTTATAAGAAG
CTCATTATAAGGCTCACCAGAAACAGAAAAAATTGGCAATTTTTGAGATTCAACAAGAGTATTAAAAACA
TCTATCATTGGAAGCCCTGTCCTTATCATATTTCTAGGAACAATGCGTTTTGTAGGATTTGCAGAAGGCC
CACCAATTTCAATCAAATTATCATCAAGAGAAGGGCCCCCATCTCTAGGATTCCCAGAACCATCAAAAAT
TCTGCCCAACAAATTGTCAGAAAATGAAACCTGCATTGAATGCCCTAAAAACTTTATCTCGTCTGACGTG
GAAACACCTCTTGTACCACCATAAACCTGAAGAGAAACTTTTTCTCGATCAAGTTTAATTACTTCGGCTA
GAGAACTTGTATCTTTTGCTTTTACAATAGCAAGCTCACCATACTTAATACCTTGAGCTGTAACAGTTAT
TACATTGCCTGCTATAGACTCTATTTTACTATAGACTCTTTTCATATATATATTTCTCCAAACCCCCTAA
ATTACCTTTTTAAAATTTATCAATTCACCCAAAGCATGCTCCAATTTATTAAACTTATGATCCTTAAAAG
AAGAAAGATTCATGTCTAAAAGATTTTGCCTTAACTCATTTATAAAATCTCTTGCTTGAAGTTTATCAGA
AAACTCAAAGTTAGTTTTAAGAATGTTATAAACTATATCAAACATATAATTTTGACGCTCTGAACTAACA
GCAGCATCAATAGAATCAAATGAATTTTGCTGCAAATAGCACGAATCAAGTAGCTCGGATTTTAAATAAA
TTAAAAAATCATCGTTACTTATGCCTTCTTCTCCAACAACTTTCATCATTTGATTAATTTCATTACCTTT
CACCAAAAAAGATCTTGCATATTCAGTCTTTTTTTGATCAATAACGCCTTTATATTTACTCCAAGATTCA
AGAGGACTAATAGCTGGAAATTTCCTAGCATCAGACCTTTCTCTTGTAAGCCCGTGAAATGCTCCTACAA
CTTTTAAAGTTGCTTGAGTAACTGGCTCTTCAAAATTACCACCAGCAGGACTTACAGAGCCACCAACTGT
TACAGATCCAATATCCCCATTATTAAGAACTACAATACCTGCCCTTTCATAAAAGGAAGCAATAACAGAC
TCAAGATATGCCGGAAAAGCCTCCTCGCCAGGAATTTCCTCAAGGCGTCCAGACATTTCTCTCATTGCTT
GAGCCCATCTTGAAGTTGAATCTGCCAAAAGAAGAATATCAAGGCCCATTTGCCTGTAATACTCACCAAT
AGTAATAGCAGTATAAACAGAAGCTTCTCTAGCTGCAACTGGCATTGAAGATGTATTACAAATAATACAA
GTCCTGTCCATTAAAGATTTGCCGGTTTTTGGATCCATTAATTCGGGAAATTCTTTAAGAGTTTCTACCA
CTTCTCCTGCTCGCTCACCACAAGCTGCAATAATCACTACATCAACATCAGCATTTCGACTTGTAACCTG
CTGAAGAACCGTTTTTCCTGCTCCAAAAGGACCCGGAATGCAAAAAGTTCCACCTTTGGCAACTGGGAAA
AATGTATCTATAATTCTAGTTTGAGTCAACATAGGTTCACTAGGAATAAGGCGTTCCTTATAATTAGTAA
TAGGAACTTTAACAGGCCAATGAAAAGACATTGTAATATTATGCCTCATACCAGAATCATCTTCAATTAC
AGCAATTTGCTCATCAATCGAATAGTCGCCATCACTTACAATCTCCACAATTTTATAAGAATCCCTTTTA
TAAAATGGAATCATTATTTGATGGTGAACAGTTCCCTCAATTACAAAACCTAAAAAATCTCCTGCAATAA
CGATATCTCCAACTTTGGAGGTTTTTTTAAAATTCCACTTTTTATCTTTATTCAAGGGCCTTAAATATAC
TCCCCTTTCTAAAAAAAATCCACATTGAATAGCCAATTCAGGCAAAGGATTTTGAAGCCCATCATATACT
TGAGTTAAAAGCCCTGGTCCGAGTTCAACTGTTAAAAGTTTGTCTGTAAATTCAACTAGGTCTCCAACAG
ATATCCCTTTTGTCAATTCAAAAACCTGTGCATCAACTTCATTGCCCCTAATACGAATTACTTCTGCTTT
TAAATTCCTACCAGCAGTCTTTACAAATAAAACTTCATTCATAGAAACTGAACCTTCTACCTCAATAGTA
ACTAAGTTTCCATTAACTCCAACGACTTTTCCTTTTGTATTCATTTAAATTCCTTTTCTAAACTTTTTCA
TTAGTTTTATCAATTAAATTTTTACAAATATTGTCAAAATTTTGAATACCCAATTTTTCTTTAAACAAAT
TATGCCTTAAAAATAACCTTAACTTTAAAAAGTAAATTATTAATTTCTCAAAATCAAATTCATGCCCAAC
CTCAAGATCAGTTAAAAATTGCCACTTAAGAAGGTCAAAACTTAATTCTATTTCAAAAGGATTTTCTTTC
AAGCAGATGTTTTTCAAAATACTAAGATAGTAACTTGAAAAATAAGTAGACTCTAAATAAAAATCCTTAG
ACAATCCCAATTTTTCTGCCCTTAAAGCTGCAAGTGTATATCTTATTGTATCTTCAAAATTAAGAAAAAG
GTCAATAACTCTTGACTTGCCCCTATCTATCTTAAATTCTAGCAACTCTTTTAAAAAATTGAAGTCCTTT
TTACTTAAAGAAATTTCGACATTATTTAAAAAATCTGAAACACTATAATTTTTCAAAGATTTTAAATCAA
TATAAGGCAAAGAAGATAAAACATAATAATATGAATCTAACACAAAAGTCTCCTAGACCACTTTTATAAC
TTCCTTAAATCTTGGATTAAGATAATCAAAAAGAATGTCTGCAATAGTTTCAGCTGAAAAATCATAATGC
AAACCAATATTCTTTTTTTGAATCTTAAAACCTTTGCTTATGCCCCTGAAAGGCCTAAGCTCCATCCCTT
CCTTAAGCTTATTGCCAAGTTTTAGTCTTAATATCTGCTCTAAACTAGAAAAATCAGATTCATTTAATTG
AATAACTAATTTTTCTCCCTTAGCCCATGAATCTGTTATTTTAATTATAAGCTCTGCTAAAAAATTATTA
TCACTTAAAACTTCCGTCACATTATCTTTTAAAGCATTTTCAAAAAGAGATTTAAGATTCTTTTCAACGC
CAATAATTAAATCTCTTATTGCCTGACGAGAAGCTTCAAGGGCATGGCATTTATAATCATTAGCTTCTTT
TTCTGATTTTGCCTTTAATACTCTAGCAGCTTCTTCTGCTCTAGCAACTATTTCCTCTGCCTCTCTTTTA
GCCTTCAAAATAATATCATTAGATGCTCTCTCAGCTTCTTCAAGCCCATCTTTTTTAATTTTATTTATCA
GATCCTTTACTTCAAATTGCATCAAAACTCCTTATCATATAAGATAAAAATAATAACCTAACACTTATTA
GCAAACAAAACTTTAAAAAAGCATAAAATAAATTTTTAATATCAAAAATTTTACAATATTAAAAAACATA
TCAAGTTGGCACAATAATACTTCTTTAAAGAATATACTTATTCTCAACTATTAGAAATAATACAACCATT
AAAAAAATGGTCCAATAATTTTATAAACATTGCCATCAAGCACTATATCAAGATTTTTGCTTGGAAATTT
ATTTTTAAGTCCTTCTCTAAAGATTTCAATACCCCTTTTATTTATCTTATCCCAAAATTCATCATCAACA
AAATTTAAAGTTAATATCTCAATAATAATCAAATAACCTCTTCCAAACCTAGATCCATAGCCTGACGTAA
AAGTTGTTGTAACACTAAAAAGACCATCTAAAAGACCATTTGCAGCCTTACCCCTAAAGGGCCTGTTGGG
ATGAATATCATAAGAATTGCCAAATTCATTCTCAAGCACAAAATCAACATCAAGGCAAATGTGAAACAAT
ACATTTTCAAATTCATTAAATTTCGATATATTCACTTAAATTAAATCTCAACTATGGTTTTTCCAGACCC
TCCATCACTAGGGTGAGCAAAATAATATTTTCTAATAAACTTCAATTCTTTTAATAAATTGTGAACTTCT
CTCATAAGATGGCCCTCCCCTTTTCCATGAATGATCTCAAATTTATTAATACCATTTAATATAATATTAT
CTATTTTCTTATTCAAAAAGTCTAGAGCATCAACAGACCTCATACCCCTAATATCAATGGTAAAGCTTAA
TAAATTTTCCTTATTATAATCAATTGAAAAGTTAAAATTTTTTCCATTCTCTTTTTTTTCTTTAAAGTTT
TCCAAAGATATCTCTGAGCTAGAAACACTAACATTAAAAGCACCTACATTAACGGTGATCTTCTTTTTTG
AGATCCCGACTATTTTTCCTTTTGCATTAGAATTAACTATTCTAACCTTGTCTCCTATTTTAAAATCTGC
AACTACATTTCTCTTATTGTTAAGAGAATTCACTTTATTTGTCTTGAGGTCTACATTTTTTTCCAAATCT
GATATAAAAGCTTTATTCTTTGCAACATTAATATTGCCCTCTTTTATTTCTCTAACCAAATTTTCTAAAA
CTTTTCTTGAATTTTTTAAAAATTCATTCTGCTCATTTAAAAGCTTTGTCTCAATATTTTTTTCCCTTAA
TAAAAGATCTTGATAAAAATTTTCTAGCTCTTTTTCTTGCAATTCTATTTGGATTAATTTCTTATCCATA
CTTTCTTTAATTAAAAGCAAATCTTTTTCTTTTTCTATTAATTTTTCTAAAATTTCATTAATTTCTGTTT
TTTGAGATGAATAAATTTCATTAGCACGAATTACTATGCTCCTGTCAATCAAAGCCTTGCTAGCAACATT
AAACGCATAACTTTCACCAGGAATGGAAAAAATTAAATTATAATTGGGCTGCATTGTCTCTAAATCCATC
CGCATAGAAGCATTAACAACACCTTCATGGGTATATGCAAAATATTTAAGAGCATTATAATGAGTTGATA
TTAAAACATAAGAATTAATATTGATCAAATATTCAAGAATTGAAATAGCAAGCGCCTGACCTTGATCAAT
GTCTGTTCCTGAGCAAAATTCATCAAATATTACAAGGCTATCTTTTGTAGTATGTTTTAAAATATAAGAA
ATATTGCTCATATGGCTTGAAAAAGTTGAAAGAGAATTAGAAATTGACTGCTCATCACCAATGTCAATAA
AAATGTTATCAAAAATTTTAAAAGTGCTAGACTCACCAACAACAATAGGGATCCCAAATTGAAACATTGC
ACTAAGTAGTCCAATTGTCTTTAAAGTTACCGTTTTTCCACCAGCATTAGGACCAGTAATAATTACAACA
CGATTCTCAGCAGGAGTAAAAGTTATTGCCTTTGAATCCTTTAACAAAGGATGGTGTGCATCAAAAATAT
TTAATACATTTGAAATCTCGGGAAATACCCCTTTAGTTTTGATTCCATAAATCGCTCGAGCTTTTAAAGA
ATCATAATACAAAAAATTATTATAAAGGTTATCTAAAAGAACAATGTTGCTATGAACTTTAGCAGAAAGA
TTTCGTAAAATTTTTAAAATTATTCTTTCTTTTTCTAAGCTCAAATAATTTAACCTGTTGTTAGCATTTA
CAATATCGTTTGGCTCAATATAAAATGTTTCACCTGATGACGAAATAGAAATAATATTACCCTTAATTTT
GCCTTTAAAATTAGACTTAAGAGCAAGGGTATATTTATTCGATTTATAACAAACAAAATTAGAAGTCAAA
TATTCTGCGTTCAAACTAATTATTTTTTTTATCTGATTTTCAACTCGTCTATTTAAATTTTTAATTTCAA
ATTCAATCGAATCATATTCTTTTACAACACCACTTTTCAATTCAAGAGCATCAACATCTATATGTTCTTT
CAATTCATTAAGCAAATTTTTTAGCTCTGGGTTTAAAAATAATAAATCAGATAAAATCTGAACATTAAGA
TGCTTGATATCACTATTTTTATGCAAAAATAAATTTATTCTTAAAACCTCATCTAAAAACACTATAATAT
CTCTCAAATTTTCAATAGAAACTCTTGAATTTTCTTTTAATAATAATGAAATGGGATATTTTAAACTATT
TATAAAAGAATTTGGATATCCTTTGCAACTTTCAAAAAGCATTCTAATCAGACTTACAAAGGAGAATATT
TTCTCTAAACTTTCTTTTGTTTTTAATATTTTTTGATTACTTAGTAAATTAACAGTATCCGGATTAGAAA
CGTATTTAGATACTAAAGATAAAATTTCATAAAAGTCAATATTTTTTAAATATTTATCTTGTTCATCTTG
CATAATTTTTATAATTTTTAAGCTCTGACAAAATCTTTAAATAGCTTTCGTATCTAAGTTTAGAAATTCC
ATTATCCAAAGAACTTGTAACAGAACAATAAGGTTCGCTAACATGCAAACAGGATTTATATTTACAAAAA
CTAGCAAAATTTTCAAACTCTTTAAAATAATACTTAAGATTCTCAAAGGGTAATGTTTCAATTCCAAACT
CCTTTATTCCTGGAGTATCAACTATTATTCCGCTATCAGAATGAAATGATATTGAATAAACGGTAGTATG
TTTTCCCCTAGAATACTTATGTGAAATTTCATTTACCGATTGAGAAGCTCTTGAATCAATCAAATTTATC
AAAGAAGATTTACCAACGCCAGACTGGCCAATAAAAGAAGTTCTTGAATTTTTCAAAACCTCTTTTACTT
CTTTAATGCCCTCATAAGTTTTAACAGAAGTTTTTAAAACCTTGTATCCTAGATTTTCATAAATTTCAGA
AAATTCTTGTGCCTTTTGGCTTATTCCTTTGTCAATTTTATTAATCACAATAATAGGAACAATATTTTGT
TCTTCTGCAACAATAAGAACTCTGTCAATAAAGAAATTTTTCATCTCAGGAAAATTAGCAGAACTTACAA
TCAAAACATTATCAATATTAGAAACAATTGTCTGTCTAAGATCTGCTTTCTTATTGTAACGCCAAAGAAT
ATTTTTCCTGCTTAATCGCTTATCAATATACACTTTGCGAGAACTATAAATATATCCTAAGACTATATCC
CCCGGAACTAAAGGACTGTACTCCTTGCAACCTGTTTCTAATACCTTACCCTTAAAAATTCCTTCATAAA
TTAACTTACTGTTAAGCTCTAAAATAGAATATATATTATTAACTCCCCAAATAACTTCAAATTCAAGATA
ATTCAAACTATCATTCCCTTAAAGCGAAGATTATATTTTTTGCAAAAATTTTGATAAAAAGTCAAATTTT
TATTTTCGGTCAAATAAAACTCATCATCTACAAAATCAAAATCATTCTTATAATAATTACCTTTGTGTTC
AGAAAAATTCATTGATCTAATAAGATTTTTTACCACTAATTCACGATTCTCATAAACAGGAATTTTTAAA
AAATCTTCTATCATTACCTTAAGATGCAAATAATGCGTGCATCCAAGAAAAACAATTTCTCTACCAGTAT
TTACAACTTCAAATTTTAAAGCTTCTAAACATCTAAGAGCATATTTTTTGTAATTCTCTCCATATTCAAC
AAAATTAACAAGCTCTCCAGCAGCTTTTACAATCAAATCATTATGTATATTTACTTGATCCTTAACAAAT
TTGCTTTCAAGAGTAGTATTTGTTGCAATCAAAAGAACTCTTTTTAAAACAAGATCTGAAACTGAACTTA
CATCTGGCAAAGTATAGACTACTGGAAAAACAAAATTTAATTTATTGTATACACTAACAGAAATTGTATT
ACAAGCCAAAACTAATGCACCAATATTATAGATTTTTTTAAGCTTCTCAATCAAAAACAAAACTGCTTCT
AGAAGATATTCAGGACTTTTTTCTCCATAAGGGAAATTTTTATTATCGGCAACATAAACATATTGGCATC
CCCCTATTCTACTTTTAATATATTTAAAATAAGAAAGCCCTCCTATTCCTGAATCAAAAATAATTATTAC
TTCTTTGAAATTTTTCATTACAAAATAATAATCACCCCTAAAAAGTAAAGTATAAATATTAACAAAGTTA
ATATCAAGAATTAAAATAATAAAAATTGTTAAATGTTTTTTTTAAAAAAAGTTTTAAGCTATAATAAAAT
TGATTTAACAATATTAATAAGTTAAGTATTTAGGATGATAAATAAAATGTTTGCAAGCATTAAAGATATT
TTAAAAAACCCAATTTTAAACAGCAATGTTACAATAAACGGCTGGATTAGAACCAAAAGAAGTAATGGCA
AAATTGGATTTATAGAAATTAATGATGGTTCAACGCTTAAAGGAATTCAAGCTGTAATAAACGAAGAAGA
AAATCAATTTAGTGAAAAAGATCTAAAAAAATTAACAACAGGAACAAGTATATCGTTAACGGGCCTATTA
GTAGAAAGTCCTGCAAAAGGGCAAAATTATGAAATAAAAACACATAGTTTTAATGTAATCGGGGAAACAG
ACCCAGAAACTTACCCATTGCAAAAGAAAAGACATTCTTTTGAATTTTTAAGAGAAATACCCCATTTAAG
AATACGAACCAACACATTTGGAGCTATTGCTAGGGTAAGAAACAAAATTTCATACAAAATTCATGAATAT
TTCCAAAAAAATGGTTTTTTTTATATTAATACACCAATAATTACATCAAATGATGGGGAAGGTGCTGGAG
AAATGTTTAGGGTTTCCACACTAAAATTTAATAAACTAAACAATGCACTTAGCAATATTGATTTTAAAGA
CGATTTTTTTGGAAAAGAAGCTTTTCTCTCTGTCACTGGTCAATTGCATGGGGAAGCATATGCAATGGCT
TTATCTAAAATATATACATTCGGACCAACATTTAGAGCAGAAAATTCTAACACCACACGCCACGCTTCAG
AATTTTGGATGATAGAACCAGAAATGGCTTTTTATAAGCTTAACGACAATATTGCCCTAGCAGAAGATCT
CTTGAAATATCTTTTAAGTTCAATTTTAAACGAATGCTCACAAGATATGGATTTTTTAGAAAATTACATT
GAAAAAGGTTTAATTAAAAAACTAGAAAATGTAATAAATTCAAATTTTGAGGTTATTACCTATACTAAAG
CAATTGAAATTCTTGAAAACTCAAAAAAAAATTTTGAAATAAAACCTTACTGGGGAATAGATTTGCAAAC
AGATCACGAAAGATACCTAACAGAAGAGACTTTTAAAAAACCGGTAGTGGTCATTGATTATCCAAAAAAT
TTCAAAGCATTTTACATGAAAGCAAATAAAGACAATAAAACTGTTAAAGGAATGGACATACTTGTTCCAA
AAATTGGAGAGATTATAGGGGGAAGCGAAAGAGAAGATGACCTTCAAAAATTAGAAAATAGAATAAAAGA
ATTAAACTTAAACATTGAACATCTAAACTGGTATCTTGATCTAAGAAGATTTGGCTCGGCTCCTCATTCT
GGCTTTGGACTTGGACTTGAAAGATTGGTGCAATACTCAACAGGAATATCTAATATAAGAGATTCAATAC
CATTCCCAAGGACTCCTAAAAATCTTTATTTTTAATCAAAAGAAAGGAAACAAAAAGATGAAATTACCAA
AACTTTACAAATTAATACTACTCTTTCTTTTTACAACAAGATTGTTTTCAGTAAAAGATGAAAAATCAGA
CAATAAATTGGAATTATTTTCAAACGTAGAAACAAAAATCAAAAAAAATTCTAAAAATTACGACTCAAAT
TCAAACAGCAAAAAGATCAAAAAAGAATCAATTTTAAAAAGAGATACAAACAGCGAAAAAAATATAAATT
CCAATATATACATACAAAAATCAAAAAAAATTAATTACCCCAACAGAAATTTAGGCAATAATATCAATCA
AAAAACTGCAAATGATGTAAATTTTACAAAAACTAGTTATGTTAAAGTTTATCCCAACTATAAAGACGAT
AACTTTCAAGAAATTAAAAATGCTAATAAATTTCCAGCTAAAACCGAAAAAACTCACATGCTAATCGGCC
CAATATTAAAAGATAATCTAGGAATAATAATTAAAATGCTAAAAACAAAGGGATACACTTTAATAGAATA
CATAGAGGACAATAATTAAGATTTATTTTTTGCCAAAAATTTTAAAATCTCATTAAGCTCATCATCTATG
TATTTGAAACTATTCTTATATTCACTTTCATTTAATCCTGTCAGCTCATGATTTCCATAATGAATCCAAG
TATTTAATTCTTCTTGGTTAGAATATTTATTAACATAATAATCAGGAATATAATCTACAAATCCATGATC
CTTATAATCGTAAACTGCTATTTTAACATTTTCACTCTCTATGCCTTTTTTTAAAACTTCATTTCTCAAA
TAAACAATAGTACGACCTGTATCAAAAATGTCATCAACAAATAAAACTTTATCGCCTGCCCTTAAATATT
TTGGATCATAAGTCCAGCCATCTATCATTATCTTTTTTTGCTCATTAAAAATATCATAAGATCTAGCAAC
AACAGCAGCATATAAAAGAGGTTTATCTACTTTTACAAATTTAAAAAATTCGCTAATAATATTGCCAAGA
TAGGCCCCTCCTCTCAGAGAGACATACATAATATCTGGAATAAATCCATCTTTATAAATTTTATAAGCAA
GCTTAAATCCATTAATTCTTATCTCTTCATAAGAAACATATTTCTTCATAATTCAAACTTATTCCTTTTA
TTCTTTCCTAATAACAATAAAATTTATTTAATCAAAATATTTTAACTTGCAAATTAACACACAAATATTT
GCATAAAATAAAATCATTACAATCTAAAAGCTTTACAATTATATGTAAAACAAAAAAGGGCTAAGATCAA
CTCTTAACCCAAAACTAAAATTTACTAAAATGTAATTTTAAAAGAATCGTTTCCTCTCAAAATTTTATAA
GTATTTTTTCCAACCTCAAGAGCATCATAAAATTCTCTTAAATTAGAAACACTTTTTGAATTTACAGAAA
GAATTACATCTCCTGATTTCATTTTAATATTTGATGCTAAATTTTTATCAATATAATCAACAACAACACC
TTTAATCCAATTTCTTAAATTAAGCTGAGCTTTAATATCCTCAACCAATGGATACACAACAAAGCCTGGA
AGCATCTTTGAAGAAGAAAGCTCTTTATCCTTAGGTCTAACAGCAAGAACAATCTCAATATTTTTTTTGA
CATTGCCTCTTAAGATTTCTACATTTACTTTCTCACCAGCATAAAAATCACTAATATATGATGTAACATC
TTGAAAAACGCTCATGGAAACCCCATTAACCTTCATAATAATATCCCCTGCCCTAAGCCCTGATTTAACA
GCGGGTGAACCCGGATAAAGAGAAGCAATAATTGCAGCTGAAACATCATTACTTTCAACCCCTAAGCTTT
TTAGCACCTCAGAATCTCTTGTCTTTAGCGGATAAAAAGAAATTCCAAGCCAAGCCGATTCAATTTTTTT
ACCTTTAAGGAAAAAATCTACAGTGCTTTTAATATTGTTAACAGGAATTGCAAAACCCAACCCAATATTT
CCGCCAGAATTTGAAGCTATCCAAGCATTAATTCCAATAACCTCGCCCTTTATATTTACAAGAGGACCAC
CTGAATTACCCCTGTTGATTGCAGCATCGGTTTGAATAAACAGATTCCTTGATTGCAAATTAGGATTTGC
AGAACGTTGCAATCCACTTACAATACCTGCTGTAACTGTAAAACTAAATTGAAAAGGGCTGCCCACTGCC
ATAACCCAATCACCTATTTCAAGCTTATCACTATCTCCAAGATCAGCTACTTTAATAGTTGCGTCATCAC
TTTCAAAGCTAATAAGGGCAATATCCTTTTTTTCATCTTTGCCAATTAACTTAGCCTTGTGCTTTTTTTT
ATCATAAGATACAACTTCAAGTTCAGTTGCCTTATCTACCACATGACTATTCGTAACCACATAAAATAAT
GATTTTTTTTGAGAATCTCTACCAATTATTACTCCAGACCCCGCCCAATTGCTTTTTCTCTCAGAATCAA
ATTCTGGCATATCAAAAAAGAAAAATGGAATAGGAAAACTCTGCTTGATTACCCCTGTTGCATGAACTTC
CACAGATGATGGTAAAATTTTCTTGGAAACCTCTCTAAAAGAATCTTGTAAGGCTCGTACGGTATTGTCC
TTTTCTTCTGCAAAAACAATGTTGCTTCTATTAGAAGCTAAATAATGCATCCCAATAAAAAATCCAATAC
TCAAAGCCAAAAAACTAAGAAGAAATCCAGAAAAAAACTTTTTTTCCACTTTTATAACCTCCACATAATT
ACTCAATTTTATAAATAATATTTAAATATTTGATTAATTTAAAATTTAAACTTCACTTAAAATTAAAGGC
AATCCATCAACAACAGCAACAGTATGTTCAAAATGTGCAGAATAACTAAGATCAGATGCAAAAACAGTCC
AACCATCACTTTTTATTGAAACCTTGTGCCCCCTTAAGTTTACCATAGGCTCAATAGCCAAAACCATACC
CTCTTGAATTCTAATATTTTTAAAAAAAGGAGCATAATAATTTGGAACACTTGGTTCTTCGTGAAGTTCA
AATCCAACACCATGGCCTGTATATTCTCTAACTATTCCAAAACCAAACGGCTTTATATAATCTTCTATTG
CCTTTGATATATTTAAAATTCTATTTCCAACTTTCATCTCAGCGATACCCTTGTAAAGAGAGGCATTTGT
AACTTCTAAAAGTTTATCGATACTAGAATCTACATTTCCAACCTTAAAAGTTTTTGCCATATCGCTATAA
AACCCATCAAGAATAACCCCACAGTCAATACTAACAATATCCCCATCCGCTAATTTTCTTTTTCCGGGAA
TGCCGTGAATAACCTCTTCATTAACAGATGCGCAAATAGTGCCCTTAAACCCACGATATCCCTTAAAAGC
AGGCTTAGCTCTATTTTTAATAATAAAATCATAGGCTATCAAATCAAGCTCCTTGGTGCTAATACCAGGA
ACAATATTTCTCTCAACTTCTAACAAAGTAAGCGCTAACAAACTTGCTGAAGCTTTTATTTTTTTAATCT
[truncated: 1,141,970 more chars]
